# Supplementary material for: Shuttling a single charge across a one-dimensional array of silicon quantum dots
Source: Nat Commun. 2019 Mar 5;10:1063. doi: 10.1038/s41467-019-08970-z (PMC6401174; doi:10.1038/s41467-019-08970-z)
Supplement: Supplementary file 3 — Source Data [file 41467_2019_8970_MOESM3_ESM.zip]

Archive with 9 entries (9 files):
- Fig2_Data_All.xlsx
- Fig3_Data_All.xlsx
- Fig4_Data_All.xlsx
- FigS2_Data.xlsx
- FigS3_Data_All.xlsx
- FigS4_Data_All.xlsx
- FigS5_StabDiagrams.xlsx
- TableS1Data_Ec_All.xlsx
- TableS1Data_Offsets_All.xlsx
