# Supplementary material for: Shuttling a single charge across a one-dimensional array of silicon quantum dots
Source: Nat Commun. 2019 Mar 5;10:1063. doi: 10.1038/s41467-019-08970-z (PMC6401174; doi:10.1038/s41467-019-08970-z)
Supplement: Supplementary file 3 — Source Data [file 41467_2019_8970_MOESM3_ESM.zip › Fig3_Data_All.xlsx]

## Sheet: 3a
Fig. 3a	u2 (mV)
u1 (mV)		737
	904.4	0.25316	0.263363	0.263246	0.265217	0.267581	0.269411	0.273663	0.271344	0.274318	0.2707	0.275852	0.276847	0.276875	0.278677	0.276124	0.274745	0.279046	0.281193	0.283271	0.280104	0.282799	0.284191	0.280886	0.283364	0.278443	0.284722	0.275545	0.254545	0.217573	0.185801	0.176152	0.171011	0.170263	0.172727	0.170701	0.174636	0.176755	0.174729	0.178241	0.175012	0.176545	0.177128	0.175573	0.175818	0.179112	0.177865	0.179392	0.174994
		0.282292	0.289501	0.287699	0.286141	0.287189	0.286196	0.288633	0.287137	0.282275	0.286445	0.2865	0.2857	0.284932	0.284625	0.286848	0.285176	0.28794	0.285528	0.286717	0.284894	0.285642	0.285431	0.289356	0.288026	0.288915	0.288998	0.283367	0.264318	0.233228	0.199306	0.185708	0.181211	0.178354	0.17495	0.1769	0.172327	0.174874	0.175722	0.180498	0.181625	0.179622	0.180332	0.177393	0.17863	0.181297	0.181931	0.178716	0.18353
		0.291155	0.293722	0.292709	0.28701	0.294946	0.292282	0.288681	0.290604	0.290735	0.290876	0.293095	0.291097	0.290352	0.291303	0.290945	0.290015	0.291038	0.293702	0.289994	0.293964	0.296596	0.28886	0.294598	0.29079	0.292416	0.295928	0.283319	0.267271	0.23633	0.195002	0.189526	0.186352	0.184619	0.182748	0.184181	0.184471	0.179771	0.179588	0.181294	0.184678	0.184729	0.183899	0.179771	0.180391	0.183058	0.185326	0.18638	0.192803
		0.288485	0.286875	0.292399	0.286041	0.286682	0.291148	0.285993	0.289853	0.287702	0.290521	0.291948	0.289356	0.289956	0.292802	0.289629	0.291365	0.289298	0.291793	0.293678	0.290997	0.294353	0.29762	0.293057	0.293137	0.294064	0.296782	0.293254	0.263667	0.229696	0.19525	0.183454	0.179006	0.177896	0.178454	0.17955	0.176011	0.180026	0.178871	0.1772	0.177455	0.17272	0.176431	0.177513	0.179726	0.180329	0.183365	0.184192	0.186573
		0.283664	0.284628	0.28947	0.290435	0.286007	0.283181	0.288123	0.285338	0.287888	0.286093	0.28692	0.287782	0.290239	0.28243	0.286655	0.287309	0.286727	0.292003	0.287203	0.288629	0.288367	0.283894	0.285631	0.286217	0.285001	0.284921	0.279511	0.26846	0.237081	0.197035	0.183785	0.178895	0.175718	0.176052	0.181028	0.179822	0.177272	0.178754	0.179367	0.178389	0.180208	0.178902	0.181438	0.181811	0.183065	0.182421	0.183458	0.181993
		0.289374	0.289956	0.285962	0.283936	0.285638	0.287837	0.288292	0.290025	0.283722	0.289508	0.288009	0.286348	0.290645	0.286586	0.288402	0.287461	0.284983	0.288378	0.285642	0.288709	0.287382	0.291493	0.290611	0.293175	0.290955	0.288698	0.28252	0.259363	0.220302	0.196304	0.184137	0.182793	0.181745	0.178813	0.178568	0.178668	0.179964	0.182855	0.183141	0.180835	0.183365	0.181149	0.176873	0.177906	0.180243	0.180318	0.180587	0.183509
		0.278539	0.281079	0.283378	0.284511	0.284494	0.286855	0.285886	0.285228	0.287103	0.293402	0.290642	0.289691	0.288822	0.289956	0.290042	0.295084	0.296331	0.294419	0.295614	0.294484	0.296324	0.301317	0.297475	0.298078	0.298209	0.297479	0.287775	0.261396	0.217663	0.194747	0.178778	0.178771	0.176228	0.175456	0.174826	0.175442	0.173999	0.176524	0.170835	0.17466	0.176731	0.173282	0.176328	0.169309	0.17444	0.178944	0.176294	0.182593
		0.29395	0.295587	0.294553	0.299022	0.292168	0.297017	0.296104	0.295962	0.301317	0.300446	0.29171	0.295273	0.29335	0.294243	0.294312	0.295718	0.295252	0.297995	0.296069	0.299512	0.301369	0.299012	0.29946	0.301438	0.298726	0.298816	0.291686	0.26488	0.217887	0.193238	0.181011	0.180977	0.17832	0.179223	0.180887	0.177458	0.178564	0.17629	0.178117	0.172203	0.176752	0.173306	0.182131	0.174884	0.174457	0.173902	0.174388	0.178254
		0.294935	0.295583	0.296951	0.298502	0.296445	0.296155	0.29834	0.294126	0.2969	0.295173	0.295818	0.298423	0.294904	0.292048	0.292482	0.290931	0.292413	0.300456	0.298064	0.299388	0.29772	0.302196	0.295973	0.298395	0.296844	0.297048	0.281372	0.244507	0.204478	0.186659	0.176555	0.179026	0.179323	0.171083	0.175815	0.177245	0.172362	0.174688	0.173737	0.172737	0.178027	0.177121	0.180387	0.17782	0.176507	0.178334	0.178372	0.17322
		0.29027	0.292709	0.294291	0.301941	0.300025	0.30263	0.300797	0.29812	0.298947	0.302913	0.297186	0.302038	0.297751	0.297158	0.301555	0.299446	0.298312	0.300122	0.302296	0.298723	0.302599	0.302458	0.303833	0.301776	0.301886	0.298667	0.287764	0.255255	0.218686	0.194316	0.19016	0.187521	0.188813	0.185102	0.185036	0.187131	0.190308	0.190043	0.18678	0.184833	0.189712	0.189988	0.190625	0.190064	0.190736	0.190815	0.191042	0.192025
		0.302982	0.304288	0.304532	0.305666	0.302565	0.30548	0.302169	0.301283	0.306259	0.303781	0.304164	0.299553	0.301565	0.303202	0.301814	0.302341	0.30508	0.301314	0.305349	0.304881	0.302603	0.302096	0.306707	0.30477	0.305284	0.303802	0.282058	0.25317	0.218221	0.194385	0.189426	0.189416	0.186035	0.189874	0.185867	0.186094	0.19373	0.191359	0.189199	0.189416	0.191539	0.19047	0.19098	0.189974	0.193968	0.194998	0.193441	0.192107
		0.298685	0.299849	0.298709	0.304788	0.301938	0.301373	0.299763	0.300308	0.301817	0.299601	0.298578	0.301476	0.303964	0.304081	0.303306	0.300149	0.305463	0.300559	0.300401	0.301907	0.302554	0.305032	0.300428	0.304832	0.304801	0.302027	0.291176	0.256585	0.222108	0.196535	0.191608	0.188961	0.190508	0.19107	0.190009	0.189695	0.187851	0.186814	0.189423	0.192624	0.191129	0.193262	0.186969	0.18689	0.187745	0.193269	0.190636	0.190846
		0.302751	0.300197	0.299467	0.303202	0.299563	0.300666	0.302823	0.299911	0.30212	0.300656	0.300404	0.300187	0.302623	0.301586	0.301872	0.297958	0.302107	0.302103	0.305335	0.302765	0.302699	0.30516	0.302038	0.302268	0.298881	0.297871	0.284136	0.253577	0.214417	0.193854	0.187517	0.183203	0.183727	0.184271	0.186797	0.186084	0.186728	0.185701	0.188847	0.187872	0.185908	0.190639	0.189605	0.185201	0.190812	0.190677	0.191201	0.195246
		0.299174	0.301938	0.300663	0.302303	0.300649	0.302882	0.293643	0.297703	0.30139	0.299419	0.300153	0.299157	0.299112	0.300132	0.299843	0.299412	0.300139	0.302637	0.299529	0.299408	0.304105	0.301497	0.300694	0.301324	0.301572	0.299567	0.285821	0.250699	0.22175	0.195129	0.19341	0.189512	0.193324	0.189798	0.195016	0.191973	0.193785	0.194606	0.193916	0.195147	0.193779	0.19292	0.191994	0.191483	0.189116	0.193	0.192393	0.190639
		0.298433	0.299088	0.300132	0.301359	0.30354	0.298757	0.29896	0.298402	0.297213	0.299929	0.300552	0.300122	0.302341	0.301138	0.298984	0.303161	0.299226	0.298364	0.300108	0.299667	0.29812	0.300139	0.296035	0.301676	0.299515	0.301624	0.289298	0.259397	0.219282	0.202345	0.191625	0.19016	0.19088	0.191452	0.190033	0.187266	0.189368	0.187962	0.190739	0.191756	0.188758	0.189836	0.186142	0.189847	0.18976	0.194223	0.191349	0.193847
		0.296779	0.301676	0.299288	0.302413	0.303502	0.302072	0.302472	0.300701	0.300328	0.301593	0.301555	0.305435	0.301972	0.300742	0.304663	0.302689	0.302089	0.303416	0.303013	0.301014	0.300163	0.30118	0.299587	0.29763	0.298057	0.296324	0.286782	0.24634	0.216625	0.198245	0.195502	0.190119	0.190756	0.193934	0.191139	0.187886	0.189216	0.186135	0.188568	0.185636	0.190484	0.191742	0.190632	0.193455	0.189161	0.192176	0.193372	0.192355
		0.296352	0.299918	0.300811	0.301572	0.299832	0.299457	0.299243	0.299584	0.298219	0.296434	0.296858	0.298416	0.296803	0.294846	0.297441	0.29315	0.296652	0.297544	0.2959	0.298381	0.296607	0.292751	0.298464	0.295187	0.293698	0.292186	0.275793	0.241488	0.21461	0.193789	0.186618	0.181242	0.182035	0.186383	0.1826	0.188954	0.188616	0.186225	0.185694	0.185915	0.186969	0.188692	0.18955	0.185477	0.186938	0.18649	0.187855	0.190839
		0.298288	0.305642	0.302386	0.299898	0.29732	0.300587	0.299157	0.301149	0.300904	0.304949	0.306097	0.302362	0.302882	0.302365	0.302944	0.304057	0.305043	0.303464	0.304839	0.304439	0.300642	0.300166	0.301772	0.303471	0.30588	0.300987	0.287692	0.250882	0.216205	0.194147	0.188082	0.18843	0.187734	0.188727	0.186828	0.186266	0.184881	0.185677	0.187121	0.185191	0.187521	0.191594	0.187469	0.191577	0.191032	0.190887	0.190288	0.191201
		0.304557	0.310587	0.305415	0.304088	0.307586	0.304384	0.304657	0.302165	0.303867	0.305866	0.303106	0.303454	0.302541	0.298984	0.299705	0.302468	0.301559	0.302944	0.302362	0.30345	0.303416	0.307207	0.30477	0.308237	0.30375	0.29609	0.283598	0.248129	0.206808	0.19199	0.190412	0.189047	0.185391	0.186869	0.188148	0.185494	0.188541	0.187111	0.189381	0.187993	0.191122	0.189454	0.192317	0.185567	0.190557	0.18709	0.187069	0.189395
		0.29824	0.303182	0.300222	0.299212	0.299694	0.300042	0.300332	0.302082	0.294922	0.296621	0.300701	0.298478	0.300718	0.300804	0.294956	0.300645	0.299939	0.298433	0.302558	0.29844	0.299374	0.297193	0.301266	0.30039	0.300187	0.297248	0.282654	0.247084	0.215447	0.194643	0.18863	0.190453	0.184695	0.186532	0.189905	0.187741	0.189058	0.190174	0.186507	0.189602	0.191201	0.190388	0.191773	0.18709	0.191211	0.193699	0.188954	0.193134
		0.297672	0.301951	0.298037	0.298151	0.301076	0.297392	0.298147	0.29722	0.298006	0.299064	0.296693	0.29671	0.302427	0.296782	0.30069	0.30211	0.30078	0.302172	0.300918	0.300504	0.304215	0.305105	0.302665	0.303643	0.302878	0.299805	0.281375	0.242949	0.207438	0.183954	0.17924	0.182669	0.177613	0.178606	0.178096	0.175839	0.178744	0.179519	0.179319	0.179629	0.179212	0.180091	0.18352	0.177534	0.18252	0.182321	0.187814	0.181945
		0.296817	0.303158	0.303678	0.30016	0.301693	0.30424	0.297355	0.301262	0.300597	0.294532	0.302072	0.300477	0.298326	0.302189	0.299295	0.297933	0.300549	0.296851	0.301786	0.29783	0.295259	0.299832	0.297827	0.299046	0.29701	0.290232	0.281737	0.244917	0.207056	0.184585	0.182286	0.18017	0.182172	0.182493	0.178647	0.179412	0.176397	0.180584	0.176597	0.179074	0.177593	0.182383	0.180522	0.181742	0.183651	0.185711	0.185687	0.18393
		0.296583	0.302031	0.298516	0.297151	0.298933	0.295942	0.296248	0.294608	0.290225	0.297551	0.292341	0.293798	0.295173	0.296217	0.296565	0.295449	0.291896	0.293154	0.291569	0.291455	0.295053	0.296262	0.298385	0.294942	0.295225	0.290183	0.273215	0.237763	0.199068	0.180646	0.171621	0.170673	0.171466	0.173799	0.17793	0.172841	0.172913	0.177417	0.174295	0.176459	0.177407	0.175666	0.175387	0.177159	0.178141	0.180646	0.17599	0.179257
		0.291403	0.30222	0.293419	0.301087	0.295587	0.294849	0.299129	0.295015	0.297017	0.299129	0.298123	0.2964	0.296872	0.297448	0.298812	0.293709	0.291793	0.294236	0.292434	0.290731	0.290883	0.295521	0.292506	0.293106	0.29477	0.288061	0.275138	0.241433	0.197893	0.173427	0.171779	0.174774	0.174936	0.175153	0.167951	0.173306	0.169095	0.171679	0.175525	0.174416	0.173781	0.176552	0.177689	0.174643	0.177627	0.180101	0.179795	0.179905
		0.294842	0.297041	0.299856	0.295418	0.294718	0.295349	0.292458	0.294429	0.297048	0.296117	0.297458	0.298061	0.296024	0.295432	0.296366	0.2964	0.296007	0.299932	0.298926	0.297823	0.295035	0.298213	0.297692	0.297179	0.299832	0.297506	0.28171	0.244155	0.201446	0.184602	0.175753	0.174808	0.175722	0.172048	0.174264	0.175901	0.170446	0.177927	0.178158	0.179691	0.176404	0.179033	0.176979	0.178144	0.181177	0.179419	0.181273	0.175597
		0.291055	0.302413	0.299684	0.299815	0.297799	0.297034	0.298554	0.295831	0.291806	0.298147	0.294929	0.292013	0.296855	0.295521	0.29589	0.293829	0.29396	0.294601	0.297165	0.296362	0.29527	0.295811	0.290218	0.29599	0.290704	0.28856	0.274894	0.248783	0.203593	0.181921	0.173551	0.171152	0.172606	0.171056	0.17393	0.168978	0.170136	0.169415	0.174154	0.174419	0.169598	0.168888	0.170329	0.170298	0.168471	0.172768	0.171045	0.171511
		0.285704	0.289684	0.291179	0.293175	0.292751	0.292954	0.28907	0.289784	0.284687	0.289791	0.288312	0.286937	0.287833	0.287944	0.286872	0.285014	0.285935	0.292554	0.287937	0.287096	0.287668	0.28754	0.292568	0.296093	0.289263	0.289794	0.275707	0.237036	0.210995	0.181638	0.1725	0.172255	0.168244	0.168568	0.167779	0.163936	0.168357	0.168382	0.167544	0.170373	0.168161	0.169395	0.169357	0.168133	0.166507	0.168044	0.165708	0.17517
		0.241457	0.251509	0.244593	0.252498	0.256464	0.254197	0.261044	0.25867	0.261947	0.265762	0.260727	0.264628	0.2657	0.266613	0.266447	0.267767	0.269339	0.269749	0.273987	0.27775	0.268639	0.27571	0.27203	0.272223	0.274931	0.275648	0.260562	0.238132	0.20157	0.181652	0.171831	0.171907	0.17332	0.171662	0.173113	0.165404	0.170663	0.172486	0.171941	0.169856	0.171421	0.16793	0.169191	0.172369	0.170211	0.173302	0.169701	0.17291
		0.175263	0.176935	0.18506	0.179498	0.185188	0.185863	0.185777	0.192131	0.194261	0.192721	0.193341	0.19729	0.198941	0.202683	0.199072	0.203231	0.204027	0.20393	0.212304	0.208221	0.210185	0.212638	0.216667	0.217583	0.222552	0.211467	0.218665	0.205802	0.186352	0.178633	0.173937	0.174054	0.170084	0.16957	0.170656	0.176538	0.175987	0.17689	0.169912	0.174688	0.172579	0.171194	0.172289	0.171535	0.176562	0.173468	0.175391	0.175856
		0.118453	0.121999	0.123859	0.119907	0.118367	0.122298	0.121044	0.123532	0.12898	0.128973	0.124507	0.128901	0.132984	0.131661	0.133474	0.132798	0.13386	0.135541	0.138801	0.139639	0.144797	0.148347	0.145218	0.143167	0.148043	0.153447	0.154122	0.159512	0.167079	0.16804	0.170921	0.170642	0.174895	0.170418	0.173344	0.175077	0.173089	0.176469	0.172393	0.174412	0.170549	0.170091	0.172227	0.171697	0.173995	0.179271	0.175005	0.172348
		0.0860363	0.0891687	0.0922184	0.0894134	0.0906229	0.0891756	0.0930558	0.0894479	0.0924665	0.090044	0.091543	0.0942895	0.0919876	0.0967258	0.092663	0.093521	0.0948339	0.0973323	0.0977044	0.0935072	0.0961365	0.0970325	0.0945341	0.0997514	0.0996583	0.102677	0.101688	0.104555	0.116547	0.142709	0.163823	0.170491	0.171163	0.172951	0.173464	0.171138	0.173888	0.174581	0.173416	0.172155	0.172165	0.167179	0.17008	0.169929	0.168816	0.173413	0.172117	0.175329
		0.0779348	0.0843444	0.0838929	0.0806709	0.0816117	0.0827902	0.0827626	0.0816703	0.0791065	0.0825972	0.0813153	0.0822664	0.0827937	0.081815	0.0816289	0.0819563	0.0819149	0.0817116	0.0824801	0.0800851	0.0827454	0.0822251	0.0810155	0.0857538	0.0850163	0.0844408	0.0834381	0.0862879	0.09135	0.106337	0.132726	0.161955	0.169226	0.172668	0.170239	0.170284	0.170539	0.173099	0.167679	0.169191	0.169457	0.173123	0.176335	0.175959	0.17701	0.177799	0.174529	0.178396
		0.0753055	0.0772249	0.0779934	0.0778969	0.0757432	0.0771112	0.0785964	0.0746439	0.075533	0.0731242	0.0749506	0.0720904	0.0776109	0.0751815	0.0778314	0.0750057	0.0766701	0.0766357	0.0766529	0.0749644	0.0776833	0.0781416	0.0782863	0.0792925	0.0794545	0.0776488	0.0797336	0.0779831	0.0809053	0.0826903	0.0957747	0.132843	0.155986	0.15884	0.167103	0.163512	0.168988	0.166121	0.163623	0.169329	0.167389	0.164836	0.166603	0.171628	0.170029	0.170232	0.171865	0.167806
		0.0783001	0.0806434	0.0772594	0.0798473	0.0779348	0.0775695	0.0780761	0.0733103	0.07738	0.0774248	0.0749127	0.0761188	0.0781416	0.0762084	0.0794304	0.0777074	0.0789238	0.0783862	0.0762497	0.076777	0.0795062	0.0767218	0.080888	0.0792925	0.0791444	0.0791719	0.0784655	0.0821251	0.0812912	0.0810569	0.0876318	0.0960125	0.123966	0.157299	0.165339	0.168233	0.16935	0.172792	0.174426	0.171738	0.171455	0.172317	0.174071	0.176201	0.17364	0.172844	0.181666	0.173881
		0.0786929	0.0805021	0.0819184	0.0807433	0.0787998	0.0811327	0.0791168	0.0771802	0.0803849	0.0768218	0.0807984	0.0800093	0.0794063	0.07901	0.0762015	0.0794097	0.0779038	0.0793994	0.0794166	0.0791926	0.0774489	0.0788894	0.0791409	0.0788411	0.0794993	0.0763083	0.0819597	0.078786	0.080478	0.080764	0.0824112	0.0817426	0.0975321	0.13039	0.159925	0.170153	0.168785	0.170697	0.17466	0.174667	0.173409	0.175942	0.173609	0.175322	0.175739	0.175132	0.176045	0.174936
		0.0794683	0.0772491	0.0835449	0.0807192	0.078686	0.078593	0.0792167	0.0773593	0.0773938	0.0799955	0.0775385	0.0802471	0.0776764	0.0798508	0.0794132	0.0793408	0.0778866	0.0771939	0.0801954	0.079389	0.0814532	0.0799128	0.0808777	0.0805434	0.0804228	0.0809294	0.0823664	0.0805951	0.0812395	0.0776316	0.0814015	0.0804228	0.0828695	0.097608	0.128474	0.157627	0.166731	0.172148	0.175122	0.175966	0.174102	0.174564	0.178585	0.174626	0.17803	0.17577	0.172386	0.177203
		0.0796957	0.0813119	0.081846	0.0830659	0.0829453	0.0805262	0.0781933	0.0770182	0.0776902	0.0827971	0.0772835	0.0796578	0.0798646	0.081274	0.0781864	0.0790134	0.0799232	0.0794166	0.0801609	0.0816289	0.0830383	0.0785206	0.0824318	0.0804849	0.0818943	0.0815083	0.0810982	0.0818632	0.0824732	0.0843788	0.0835104	0.0811499	0.0846993	0.0865774	0.0951337	0.130689	0.163288	0.175356	0.172979	0.178344	0.181273	0.181077	0.181618	0.184764	0.179471	0.186259	0.185508	0.182417
		0.0802815	0.0832795	0.0848199	0.0847062	0.0833037	0.0836724	0.0807812	0.0833485	0.0822389	0.0808191	0.0830004	0.0827247	0.080409	0.0818736	0.0790961	0.0810052	0.0816186	0.0776143	0.0806985	0.0801782	0.0815083	0.0806709	0.0815186	0.0799714	0.0812499	0.0801954	0.0808605	0.0810982	0.0793477	0.0819701	0.0829763	0.07901	0.0835001	0.0813567	0.0841996	0.096743	0.132461	0.161066	0.169557	0.171704	0.176394	0.174588	0.170411	0.176607	0.176263	0.177675	0.181587	0.179285
		0.0837689	0.0839343	0.0858261	0.0866222	0.0841893	0.0850887	0.0869978	0.0832485	0.0833726	0.0826868	0.0819115	0.0834484	0.079868	0.0830142	0.0809259	0.0785137	0.0828074	0.0829281	0.0794304	0.08462	0.0789031	0.0863224	0.083445	0.0816117	0.084875	0.0798577	0.0820459	0.0829901	0.079837	0.0811017	0.0842513	0.0834036	0.0860742	0.0838791	0.0855918	0.085199	0.0924321	0.124438	0.149229	0.159722	0.159198	0.156345	0.156	0.159894	0.158461	0.159646	0.160142	0.155459
		0.0804849	0.0825766	0.0833726	0.0818288	0.0833898	0.0840066	0.0805193	0.0807364	0.0826248	0.0819253	0.0811224	0.0800748	0.0841445	0.080347	0.0788204	0.0819218	0.080988	0.0785861	0.0784896	0.0812016	0.0816324	0.078848	0.0800472	0.0816427	0.079806	0.0804676	0.0816599	0.0805607	0.0802092	0.0837999	0.0812361	0.0810431	0.0839619	0.0810018	0.0835139	0.0841686	0.0831555	0.0879006	0.100103	0.112963	0.113942	0.116296	0.112612	0.119428	0.117033	0.113005	0.114917	0.113115
		0.0794924	0.0824284	0.0854884	0.081498	0.078941	0.0823905	0.0823009	0.0774972	0.0798025	0.080154	0.0769699	0.078724	0.0775764	0.0799542	0.0780382	0.0736859	0.0767391	0.07952	0.0769872	0.0779796	0.0784621	0.0795062	0.0776626	0.076677	0.0785551	0.0799611	0.0780175	0.0775489	0.0813843	0.0796819	0.082163	0.0791099	0.0817185	0.0813498	0.0814566	0.0793752	0.0836827	0.0755295	0.0707051	0.0709533	0.0696438	0.0736652	0.0762911	0.0748886	0.0717286	0.0726142	0.0737342	0.0689684
		0.0803367	0.0853678	0.0827247	0.0842306	0.084589	0.0816875	0.0824043	0.0831968	0.0810397	0.0823319	0.0801403	0.0817392	0.0799128	0.0818426	0.0793339	0.0827179	0.0801368	0.0814635	0.0797853	0.082711	0.0807019	0.0785964	0.0822526	0.0815186	0.0809156	0.0827558	0.0839412	0.081977	0.081591	0.08258	0.0842996	0.0805228	0.082773	0.086474	0.0834312	0.0821699	0.0831831	0.0766977	0.0692888	0.0516971	0.0481339	0.0503325	0.04832	0.0471691	0.0494744	0.0470209	0.048606	0.0477308
		0.081753	0.0854781	0.0844271	0.0844339	0.083059	0.0832692	0.0817047	0.0815772	0.0802023	0.0830935	0.07891	0.0790065	0.0810155	0.079041	0.0821079	0.0821355	0.0791719	0.0828385	0.080285	0.0796957	0.086443	0.0806882	0.0789962	0.0844512	0.080478	0.0833071	0.0815428	0.0835001	0.0841617	0.082673	0.0811051	0.0807399	0.0802264	0.0827075	0.0769389	0.0809294	0.0811396	0.0698195	0.060605	0.0506943	0.0428478	0.0411317	0.0408147	0.0414901	0.0422999	0.0407113	0.0433578	0.0413316
		0.0801196	0.0844615	0.0839756	0.0819873	0.0809535	0.0823388	0.0814876	0.0824318	0.0794579	0.0793994	0.0778762	0.0796027	0.0787377	0.0794476	0.0770974	0.0796888	0.0793236	0.0804538	0.0796613	0.0793615	0.078562	0.0786516	0.0799232	0.0782381	0.0758534	0.0801782	0.0809225	0.077859	0.0818805	0.081174	0.0788687	0.0807812	0.0797991	0.0790065	0.0794269	0.080857	0.0804986	0.0760292	0.0635134	0.0478307	0.0452152	0.0420793	0.0417106	0.0402495	0.0427341	0.0413384	0.0415418	0.0406699
		0.0806709	0.0816014	0.0812947	0.0796406	0.0788652	0.0789962	0.0807571	0.0768493	0.075371	0.0788997	0.0795717	0.0754089	0.077635	0.0782312	0.0792684	0.0772766	0.0769562	0.0781864	0.0744234	0.0754709	0.0758293	0.0731621	0.0782415	0.077442	0.0773249	0.0782312	0.0751815	0.0787343	0.0793236	0.0771319	0.079265	0.0791202	0.0759465	0.0796509	0.0786998	0.0746405	0.0782139	0.0698816	0.0600777	0.0483062	0.0401117	0.040794	0.0395017	0.0377546	0.0416968	0.039133	0.0404356	0.0409939
		0.0785482	0.0793994	0.0804642	0.0805469	0.0776557	0.0809328	0.0775558	0.0736273	0.0772249	0.078755	0.0740133	0.0789652	0.0777281	0.074258	0.079489	0.0760809	0.0754709	0.0795786	0.0751608	0.0776557	0.080764	0.0755674	0.075912	0.0785551	0.0765082	0.0756777	0.0771147	0.0767287	0.0775316	0.0775282	0.077797	0.0763152	0.0781312	0.0774696	0.078724	0.078755	0.0773869	0.0687685	0.0590612	0.0473448	0.0420208	0.0402461	0.0419484	0.0405907	0.0409353	0.0400565	0.0377202	0.0416451
		0.0764737	0.0805951	0.0808329	0.0745853	0.0811155	0.0768597	0.0759086	0.0741305	0.0768976	0.0773111	0.0762428	0.0752228	0.0792719	0.0779383	0.0777694	0.0799094	0.0773352	0.0769699	0.0774937	0.0771388	0.0756812	0.0776902	0.0773559	0.0754572	0.0765323	0.0773387	0.0757191	0.0778039	0.0746508	0.0743475	0.0770802	0.077952	0.0770285	0.0768597	0.0759224	0.0790996	0.0768459	0.0640337	0.0557806	0.0475619	0.0409491	0.0411214	0.0400772	0.042038	0.039326	0.0387953	0.0421103	0.0404253
		0.0741339	0.0788963	0.0781967	0.0796854	0.0784862	0.0792374	0.0806158	0.077001	0.0769389	0.0777453	0.0769114	0.0754193	0.0754503	0.0749403	0.0779658	0.0766977	0.0759396	0.0730967	0.0758362	0.0768631	0.0783862	0.0756122	0.0759844	0.0768045	0.0766116	0.0773904	0.0770354	0.0744888	0.0773421	0.0779865	0.078369	0.0755192	0.0777763	0.079165	0.0822492	0.0795096	0.0751677	0.072628	0.0571728	0.0494124	0.0413488	0.038399	0.0378994	0.0384611	0.0402909	0.0402185	0.0385093	0.039805
		0.0751022	0.0775454	0.0784035	0.0784379	0.0752573	0.0766426	0.0776936	0.075502	0.0777798	0.0760361	0.0750092	0.077125	0.0770458	0.0740684	0.0784827	0.0756088	0.0774352	0.0787722	0.0768459	0.0764324	0.0796957	0.0763945	0.0804849	0.0772008	0.0752022	0.0794269	0.0760878	0.0764393	0.0790789	0.0763979	0.0766185	0.0788342	0.0774179	0.0774731	0.0800438	0.0783277	0.0746784	0.070557	0.0582066	0.0472793	0.0405459	0.0400703	0.0419932	0.0387505	0.0396017	0.0417175	0.0395259	0.0390227
		0.0835345	0.0852886	0.0869047	0.0869116	0.0851852	0.084875	0.0829074	0.0852127	0.0858882	0.0842513	0.0851163	0.0838998	0.0828729	0.082773	0.083028	0.0834725	0.0839515	0.0840583	0.0813222	0.0845339	0.0826834	0.0828385	0.0827661	0.0831727	0.081591	0.0849026	0.0813946	0.0839515	0.0837241	0.0811603	0.0835793	0.0832003	0.0830556	0.0826662	0.0844408	0.0838791	0.0817116	0.0757294	0.06545	0.0518418	0.0446432	0.0446259	0.041335	0.0423378	0.0431235	0.0418553	0.0421793	0.0448602
		0.0931868	0.0917567	0.0908435	0.0951751	0.0905575	0.0933591	0.0922288	0.0910537	0.0910571	0.0925665	0.0932626	0.091095	0.0876146	0.0942722	0.0878765	0.0882866	0.0901233	0.0882624	0.0917222	0.091643	0.0900785	0.0915671	0.0892549	0.0893135	0.0896098	0.0902163	0.0918394	0.088738	0.092663	0.0898786	0.088545	0.0919703	0.0880247	0.0903473	0.0892859	0.0912984	0.0884968	0.0791788	0.0632101	0.049664	0.0479547	0.0448878	0.0446707	0.044619	0.0436404	0.043058	0.0453496	0.0424067
		0.0888793	0.0895409	0.0875043	0.0888241	0.0871184	0.0886449	0.089727	0.0870977	0.0830831	0.084875	0.0868358	0.0869151	0.0851542	0.0857296	0.0854919	0.0873113	0.0855298	0.0869633	0.0834966	0.0862052	0.0857882	0.0857813	0.0863672	0.0860639	0.08564	0.0859984	0.0866876	0.0856952	0.089279	0.0878593	0.0871322	0.0880695	0.0894513	0.086281	0.0887828	0.0891756	0.0847475	0.0774593	0.0679484	0.0550914	0.0483786	0.0454323	0.0426514	0.0455219	0.0448327	0.0420208	0.0429029	0.0463489
		0.0882245	0.0910089	0.0911984	0.0925079	0.0924424	0.089534	0.0922184	0.0916981	0.0880109	0.0894823	0.0907367	0.0897511	0.0896133	0.0887966	0.0897201	0.0903094	0.0860915	0.0865567	0.0882831	0.089024	0.0859261	0.0866773	0.0889895	0.08625	0.0869288	0.0870219	0.0878179	0.0862328	0.0885037	0.0886174	0.0891033	0.0898821	0.0867014	0.0893652	0.0890274	0.0893617	0.0901026	0.0839033	0.0699401	0.0542988	0.0469244	0.0461111	0.0458182	0.0456425	0.0471484	0.04424	0.0437093	0.0471725
		0.0881935	0.0901302	0.0880212	0.0937795	0.0918566	0.09135	0.0935245	0.0930489	0.0901887	0.0909848	0.0899406	0.0907332	0.0909882	0.0918221	0.0934659	0.0887311	0.091736	0.0908952	0.0893204	0.091064	0.0922908	0.0910882	0.0922667	0.0913879	0.0904989	0.0882004	0.0893893	0.0872872	0.0883072	0.0879351	0.0877076	0.0888931	0.086884	0.0882797	0.0849715	0.0884554	0.0850336	0.078531	0.0622763	0.0513732	0.0469106	0.0448982	0.0454426	0.0481167	0.0425652	0.0462214	0.0448568	0.0465005
		0.0854953	0.0922046	0.0895616	0.0893548	0.0900544	0.089024	0.0924217	0.0885657	0.0875939	0.0912673	0.0887173	0.0891274	0.0894444	0.0886622	0.0903404	0.0889172	0.0880281	0.0892893	0.0898889	0.0863327	0.0896581	0.0850439	0.0849646	0.086729	0.0877386	0.086312	0.0911019	0.0876663	0.0868978	0.0887242	0.0906436	0.0879316	0.091767	0.0904231	0.0880453	0.0892273	0.0880316	0.0780589	0.0605705	0.0508459	0.0436921	0.044209	0.0449223	0.0432475	0.043985	0.046759	0.0450463	0.0455219
		0.0874733	0.0903094	0.0890447	0.09084	0.0865084	0.0864912	0.085354	0.0861535	0.0894031	0.0912225	0.0878903	0.0868944	0.0865084	0.0866635	0.0903162	0.0871735	0.0883451	0.0893858	0.0883899	0.088862	0.0878214	0.0873355	0.0876939	0.0886863	0.0872493	0.0862224	0.0864947	0.089341	0.0874113	0.0867462	0.0858675	0.0871494	0.0891618	0.0883658	0.0883003	0.0903473	0.084975	0.0764703	0.0651468	0.0507598	0.0462455	0.0453806	0.0429684	0.0437541	0.0450601	0.0434371	0.045894	0.047138
		0.0887931	0.0924459	0.0911398	0.0935865	0.0909744	0.0939587	0.0937105	0.0902852	0.0936416	0.094641	0.0900923	0.0922357	0.0876594	0.0899165	0.0931282	0.0878524	0.0918807	0.0901956	0.0885312	0.0900509	0.0922219	0.0896581	0.0856642	0.0897339	0.0878799	0.0901715	0.0886243	0.0862879	0.089341	0.0890585	0.0862569	0.087718	0.0908056	0.0923597	0.0893652	0.087015	0.086088	0.0785379	0.0653914	0.0516661	0.04516	0.0473138	0.0467486	0.0434612	0.0450532	0.0466418	0.04526	0.0458837
		0.0885037	0.0914431	0.09247	0.0919807	0.0913535	0.0922736	0.090585	0.0903266	0.0918428	0.0917808	0.0901267	0.0877421	0.0889861	0.0901819	0.087811	0.0886966	0.0908642	0.0888207	0.0883417	0.0882314	0.0883348	0.0886415	0.0881143	0.0878041	0.0879558	0.0902439	0.0899441	0.089727	0.0899096	0.0912294	0.0883072	0.0938966	0.093807	0.0906677	0.0926699	0.0900302	0.0877834	0.0819115	0.0638338	0.0525861	0.0513387	0.0457011	0.0466384	0.0488335	0.0448396	0.0465143	0.0475274	0.0454219
		0.0861328	0.0887621	0.089851	0.0957816	0.0917532	0.09135	0.0918945	0.0893548	0.0906126	0.0913363	0.0917463	0.0905988	0.0905816	0.087842	0.0911192	0.0884244	0.0899303	0.0902818	0.0900233	0.0917015	0.0885278	0.0896822	0.0910296	0.086119	0.0886656	0.0896374	0.0899165	0.089534	0.0923528	0.0901577	0.0914707	0.0909434	0.0933418	0.0895754	0.0919979	0.0925734	0.0884451	0.0813222	0.0704053	0.0547123	0.047238	0.0468107	0.0448223	0.0474137	0.0456942	0.0451394	0.0456046	0.0464178
		0.0879626	0.0921564	0.0889241	0.0886966	0.0945755	0.0909469	0.0907194	0.0918153	0.0881074	0.0925768	0.0899372	0.0906919	0.093459	0.0884485	0.0918738	0.0905471	0.0875836	0.0909917	0.0898752	0.085802	0.0908194	0.0906333	0.0897752	0.0907952	0.0899923	0.0893479	0.0911261	0.0891239	0.0911605	0.0932798	0.0898097	0.0902508	0.0905333	0.0892997	0.0905161	0.0912467	0.0886691	0.0827385	0.0689236	0.0558977	0.0485406	0.0453909	0.0467211	0.0483545	0.0479995	0.0443744	0.0490471	0.0478755
		0.0885347	0.0929145	0.0930455	0.0922839	0.0947788	0.0934969	0.093142	0.0937967	0.0945686	0.0902301	0.0927905	0.091798	0.0875353	0.0919565	0.0933315	0.0886518	0.0911364	0.09084	0.0877697	0.0887621	0.0915913	0.0906436	0.0905644	0.0923563	0.0910089	0.089341	0.0887931	0.0887587	0.0858399	0.0923425	0.0918187	0.0894789	0.0896581	0.0910123	0.0884485	0.0891102	0.0878903	0.0828488	0.0684308	0.0550156	0.0486612	0.0462662	0.0486129	0.0452428	0.0453634	0.0468348	0.0471036	0.0478583
		0.0867083	0.0912053	0.0902163	0.0916223	0.0926905	0.0938174	0.0930317	0.0918842	0.0937829	0.09033	0.0909124	0.0911123	0.089727	0.0891687	0.0904817	0.0912949	0.0894272	0.090616	0.0917188	0.0910502	0.0903404	0.0935072	0.090585	0.0895133	0.0918911	0.0938518	0.0919048	0.0912053	0.0895237	0.0911502	0.0934211	0.0920186	0.091319	0.0915017	0.0923942	0.0906746	0.0882797	0.0797543	0.0691269	0.0570969	0.0498052	0.0468176	0.0463903	0.0448534	0.0473	0.0471725	0.0449292	0.0483235
		0.0862465	0.0901371	0.0900854	0.0903163	0.09043	0.0888138	0.0937312	0.0875939	0.0877076	0.0918669	0.09043	0.0935107	0.0896512	0.0897098	0.0922908	0.0928801	0.0943274	0.0960056	0.0948477	0.0946237	0.0972703	0.0894616	0.0901095	0.0924217	0.0889103	0.0886277	0.0911329	0.0914224	0.0895306	0.088128	0.0880488	0.0912915	0.0911915	0.090175	0.0925768	0.0893238	0.0875112	0.0792305	0.0689959	0.0538233	0.0483338	0.0454805	0.0439884	0.0434129	0.0473241	0.0455253	0.042548	0.0459423
		0.0856469	0.0880247	0.087618	0.0914327	0.087239	0.0913431	0.0888483	0.0859571	0.0864051	0.0860915	0.0852265	0.0876766	0.0871459	0.084272	0.0861432	0.0840411	0.0840756	0.0884072	0.0850163	0.0884864	0.0884106	0.0907952	0.0896236	0.090106	0.087718	0.0901302	0.088545	0.0874251	0.0909124	0.0892618	0.0874389	0.0856883	0.086984	0.0894789	0.0888172	0.0865532	0.0856469	0.0840756	0.0686892	0.0557427	0.047176	0.0467004	0.045994	0.0450842	0.0461353	0.0470209	0.0437954	0.0452875
		0.0898993	0.0894031	0.0886105	0.0907573	0.0888345	0.0891653	0.0915844	0.0921667	0.0911709	0.0900647	0.0908504	0.0907918	0.0916292	0.0898269	0.090971	0.0886449	0.0911019	0.0913845	0.0891067	0.0905781	0.0893479	0.0902887	0.0875526	0.0921082	0.0895719	0.0911881	0.0910434	0.0888379	0.0916705	0.0900888	0.0872493	0.0909227	0.091674	0.0880833	0.0899303	0.0899165	0.08931	0.0815152	0.070619	0.05607	0.0482649	0.0439333	0.0452462	0.0453048	0.0463213	0.0461766	0.0446121	0.0477583
		0.0861983	0.0930076	0.0919083	0.0898062	0.0895719	0.0904127	0.0917394	0.0899062	0.0900578	0.0881177	0.088962	0.0890343	0.0917325	0.0920324	0.0884692	0.0918876	0.0917222	0.0889827	0.0923494	0.0873045	0.0906712	0.089727	0.0901095	0.0911019	0.0898752	0.0900923	0.0924493	0.0913328	0.0893996	0.0909159	0.0899165	0.0904954	0.0902129	0.0882797	0.0923666	0.0898958	0.0911536	0.0838068	0.0718423	0.0560769	0.0501326	0.0469175	0.0468003	0.0464385	0.0470691	0.0480995	0.0457596	0.0480581
	884.4	0.0860708	0.093073	0.0917084	0.0919807	0.0943929	0.0936209	0.0919048	0.090492	0.0903163	0.0917601	0.0934004	0.0886002	0.0917946	0.086884	0.0913259	0.0918704	0.0886966	0.0888689	0.0931109	0.0899854	0.0895616	0.0902473	0.0916395	0.0892101	0.0897063	0.0907918	0.090075	0.0901267	0.0893927	0.0914913	0.0910054	0.0914017	0.0909262	0.0912501	0.0915534	0.0880316	0.0915465	0.083059	0.072404	0.0580515	0.0490161	0.0508218	0.0429202	0.0463386	0.0475998	0.0421586	0.0460663	0.0451256
[truncated: 19 more columns]

## Sheet: 3b
Fig. 3b	u3 (mV)
u2 (mV)		904.4
	946.3	0.149563	0.20545	0.217666	0.217487	0.222501	0.227873	0.225041	0.232463	0.234358	0.240379	0.244083	0.246027	0.249166	0.248711	0.253167	0.251275	0.254145	0.25592	0.257267	0.250992	0.253215	0.256978	0.258132	0.260596	0.258959	0.255086	0.217962	0.153653	0.101402	0.0693474	0.0658429	0.062614	0.0656016	0.0651158	0.0652915	0.0668732	0.0656568	0.065836	0.066439	0.0654052	0.065388	0.0668112	0.0654362	0.0657808	0.0644817	0.0653191	0.0667595	0.0632997
		0.156048	0.205409	0.218528	0.221891	0.22339	0.231012	0.232484	0.237443	0.239776	0.243477	0.247667	0.247443	0.252477	0.253029	0.255651	0.2551	0.255531	0.255572	0.258174	0.262012	0.256458	0.26223	0.260314	0.2593	0.263611	0.256585	0.227439	0.164632	0.0989519	0.0747611	0.0661048	0.0671868	0.0672454	0.0654948	0.0654948	0.0674625	0.0653811	0.0677278	0.0676003	0.0647987	0.0703674	0.0672557	0.0652708	0.0692647	0.0649056	0.0666458	0.0707086	0.0668387
		0.164805	0.207735	0.215726	0.222794	0.224334	0.231901	0.234693	0.236881	0.236767	0.24002	0.247943	0.244286	0.253029	0.253005	0.255531	0.255555	0.263232	0.261571	0.26378	0.265097	0.263005	0.261485	0.262392	0.261179	0.258239	0.266389	0.231181	0.159963	0.0920806	0.0726728	0.0667319	0.0661737	0.0653053	0.0690201	0.067683	0.0687926	0.0687961	0.0672695	0.0685032	0.0672109	0.069344	0.0704639	0.0690132	0.0665114	0.0682585	0.0682895	0.0700814	0.0667733
		0.162237	0.212494	0.219189	0.220537	0.227518	0.232849	0.235168	0.235596	0.242198	0.243015	0.24899	0.252843	0.25593	0.25346	0.256165	0.256871	0.258032	0.259425	0.261871	0.260131	0.259414	0.262219	0.260048	0.267495	0.262323	0.259139	0.226777	0.150411	0.0956472	0.0727073	0.0689167	0.0690993	0.0658911	0.06596	0.0708016	0.0707878	0.0670696	0.0676554	0.0685307	0.068927	0.0672867	0.0682447	0.0668525	0.0679449	0.0677761	0.066632	0.0681	0.0696231
		0.165111	0.213955	0.221646	0.227863	0.231798	0.237112	0.239748	0.2396	0.241991	0.245971	0.250637	0.248442	0.254045	0.257305	0.260693	0.257212	0.257412	0.262588	0.265793	0.264642	0.263101	0.264818	0.264046	0.265582	0.261478	0.256912	0.209623	0.1454	0.0939139	0.0718044	0.0679966	0.0654914	0.0659807	0.0679484	0.0669938	0.0667871	0.0686376	0.0676623	0.06759	0.06708	0.0664562	0.0685996	0.0653845	0.0682757	0.0697127	0.0668008	0.069058	0.0711462
		0.161403	0.214227	0.223359	0.229407	0.2295	0.234955	0.241095	0.243435	0.24685	0.250431	0.252315	0.247112	0.25736	0.254724	0.260224	0.255717	0.259983	0.261716	0.265028	0.263591	0.266334	0.263735	0.259635	0.263815	0.262154	0.255251	0.215402	0.144415	0.0942964	0.071322	0.0662805	0.0684273	0.0662667	0.0685204	0.0689684	0.0694646	0.0664459	0.0687237	0.0704846	0.0683102	0.0699712	0.0686341	0.0694267	0.0690338	0.0697403	0.0677864	0.0674108	0.0666768
		0.166648	0.215512	0.222184	0.224982	0.230027	0.235413	0.238487	0.236702	0.24174	0.247601	0.25277	0.250265	0.257895	0.257598	0.259966	0.260851	0.260217	0.260669	0.262202	0.268639	0.269008	0.269073	0.270576	0.273012	0.272854	0.259321	0.229079	0.15435	0.0969463	0.0755226	0.0686169	0.0667905	0.0705983	0.0695404	0.0688547	0.0721077	0.0702882	0.0707913	0.0720146	0.0699298	0.0705397	0.0714839	0.0714736	0.0706879	0.0711428	0.0706707	0.072852	0.0701503
		0.166242	0.219592	0.225585	0.231578	0.230806	0.238004	0.246185	0.248935	0.249393	0.249652	0.251916	0.259649	0.256537	0.261954	0.262802	0.260141	0.260762	0.262288	0.261141	0.26929	0.261351	0.26346	0.262188	0.264807	0.267292	0.258398	0.221419	0.150817	0.0982524	0.0726004	0.0695438	0.0699574	0.0687823	0.0696369	0.0692888	0.0673143	0.0706603	0.0668181	0.0673005	0.0722283	0.0693715	0.0698333	0.0735515	0.0714185	0.0707396	0.070457	0.0683446	0.069854
		0.16782	0.210778	0.222084	0.222849	0.23154	0.236802	0.239569	0.239913	0.245303	0.240944	0.247288	0.250599	0.250479	0.252743	0.25897	0.262936	0.262026	0.26621	0.260541	0.263091	0.266379	0.268308	0.268043	0.26846	0.272833	0.261144	0.221639	0.154432	0.0957058	0.0743682	0.0704226	0.0689305	0.0683067	0.069723	0.0714736	0.0691958	0.0730277	0.0688719	0.0705122	0.0729244	0.0675486	0.0710325	0.0690545	0.0688753	0.0709395	0.0701159	0.0680655	0.070712
		0.167579	0.2138	0.227849	0.225047	0.226853	0.232322	0.238673	0.243911	0.244414	0.243856	0.245758	0.254169	0.255951	0.259366	0.253622	0.260121	0.262867	0.265838	0.266292	0.266827	0.268408	0.265248	0.267295	0.2704	0.264221	0.259214	0.224279	0.159887	0.095244	0.0703847	0.0683791	0.0680379	0.0688891	0.0664528	0.0672902	0.0669008	0.0671868	0.0697851	0.0657774	0.0668215	0.0682206	0.0649641	0.0702124	0.0689925	0.0670214	0.0696024	0.0680896	0.0672075
		0.172251	0.215182	0.228755	0.23431	0.235768	0.237463	0.238146	0.242736	0.246175	0.246912	0.255358	0.253525	0.25735	0.259921	0.260327	0.266957	0.264177	0.265548	0.267722	0.270097	0.267392	0.270462	0.27183	0.268446	0.266575	0.259421	0.226029	0.15242	0.0966362	0.0746232	0.068958	0.0687961	0.0688891	0.0702916	0.0694198	0.0710463	0.0677244	0.0708223	0.069313	0.0684549	0.0701538	0.0713943	0.0686927	0.0702227	0.0696128	0.0695094	0.0721766	0.0681138
		0.173172	0.224117	0.230334	0.233797	0.236557	0.243862	0.247829	0.248318	0.253377	0.252819	0.258639	0.260141	0.263543	0.260045	0.257801	0.262605	0.264325	0.266062	0.268091	0.269277	0.271834	0.271703	0.269645	0.275	0.275283	0.262305	0.2283	0.150972	0.100775	0.0742235	0.0694956	0.0712048	0.0718527	0.0711979	0.0716838	0.0682792	0.0699195	0.0709843	0.0704881	0.0709498	0.0685893	0.0696472	0.0700125	0.0684653	0.0731966	0.0686376	0.0689098	0.0690063
		0.177252	0.22277	0.228552	0.236612	0.234035	0.24245	0.247932	0.250799	0.255675	0.255958	0.263642	0.261013	0.261189	0.264066	0.269163	0.2655	0.268157	0.266103	0.268033	0.268229	0.268422	0.27143	0.273725	0.273133	0.273691	0.266141	0.222439	0.143857	0.0977423	0.0755157	0.0720422	0.0709257	0.0695335	0.0730691	0.0710808	0.0722076	0.0717631	0.0728968	0.0742648	0.0697058	0.0719802	0.0729381	0.0700539	0.071129	0.071701	0.0716735	0.0741201	0.0713495
		0.167951	0.223011	0.228562	0.235606	0.239479	0.240499	0.248907	0.25144	0.253601	0.258032	0.258501	0.262516	0.266926	0.268973	0.267436	0.264924	0.267454	0.269811	0.267774	0.264046	0.272888	0.272509	0.278874	0.27642	0.273226	0.265241	0.224176	0.154546	0.0967809	0.0772594	0.0753882	0.0744337	0.0739099	0.0736411	0.073586	0.0729519	0.0751677	0.0733896	0.0727969	0.0766185	0.0746301	0.0731587	0.074637	0.0733792	0.0725866	0.0747852	0.0744509	0.071191
		0.17862	0.22166	0.230744	0.233197	0.232604	0.247236	0.258001	0.260252	0.259004	0.262126	0.265507	0.26692	0.273942	0.269731	0.272633	0.273477	0.274177	0.272878	0.274601	0.279149	0.281169	0.280831	0.273953	0.270379	0.274291	0.259659	0.223173	0.146803	0.0981559	0.0762497	0.0735205	0.072659	0.0703674	0.074513	0.0715563	0.073679	0.0736515	0.0743372	0.0695611	0.0717872	0.0708774	0.0743165	0.069854	0.0694508	0.0731483	0.0696507	0.0751884	0.0751884
		0.174522	0.228287	0.23594	0.241857	0.242425	0.213696	0.246723	0.246371	0.254038	0.252505	0.259356	0.258622	0.264997	0.266206	0.263829	0.272068	0.273384	0.273401	0.273629	0.271672	0.273539	0.272354	0.273384	0.273815	0.272626	0.267919	0.225096	0.144146	0.0952061	0.0781829	0.0728727	0.0747301	0.0735825	0.0731794	0.0736377	0.0714977	0.0735584	0.0736342	0.070998	0.073169	0.0773387	0.0757225	0.0739168	0.0744647	0.0735033	0.0760947	0.0731966	0.0759017
		0.17475	0.229272	0.237987	0.242171	0.245534	0.251788	0.254111	0.257781	0.255772	0.254893	0.259642	0.248008	0.262478	0.266503	0.26764	0.267137	0.263797	0.268222	0.269135	0.268946	0.272943	0.272416	0.274304	0.275304	0.278577	0.268649	0.226512	0.155363	0.0989657	0.0755915	0.0739892	0.0743751	0.072914	0.0757742	0.0758397	0.0757122	0.0755502	0.0777177	0.0726177	0.0755536	0.0754572	0.0764841	0.0743303	0.0752918	0.0760533	0.0748955	0.0764978	0.0728417
		0.179988	0.228759	0.240561	0.248315	0.245654	0.250444	0.25409	0.256172	0.255341	0.261054	0.262526	0.267902	0.264442	0.258484	0.264935	0.267809	0.268436	0.273732	0.274201	0.273543	0.275183	0.282885	0.283905	0.279711	0.272685	0.269225	0.228466	0.153092	0.100385	0.0786895	0.0733792	0.0726004	0.074606	0.0746267	0.07483	0.0747749	0.0749678	0.0747128	0.0746508	0.0753228	0.0732931	0.0758086	0.074034	0.0736997	0.0751298	0.0760016	0.0747749	0.0724902
		0.171459	0.225147	0.23982	0.240813	0.246092	0.2439	0.253887	0.252198	0.257515	0.262119	0.266179	0.263698	0.271272	0.269987	0.276313	0.273684	0.275331	0.280166	0.280645	0.278684	0.282923	0.283874	0.282316	0.28601	0.277082	0.272068	0.223218	0.150101	0.0986521	0.0770802	0.0717768	0.0731311	0.0698747	0.0713185	0.0742063	0.0734964	0.0746026	0.0740409	0.0749127	0.0740857	0.0749575	0.0755261	0.0722214	0.0754503	0.0749092	0.0723489	0.0751367	0.0718699
		0.180894	0.227143	0.235024	0.242377	0.244	0.249197	0.25724	0.257698	0.262143	0.261213	0.260431	0.265152	0.264607	0.266144	0.264208	0.271203	0.270217	0.269907	0.275893	0.276534	0.280466	0.278588	0.277823	0.280514	0.282557	0.268567	0.227446	0.155897	0.0960848	0.077666	0.075881	0.0725384	0.0725556	0.0752711	0.0762256	0.0770733	0.0757397	0.0730415	0.0768114	0.0736825	0.0724936	0.076043	0.0768735	0.0745784	0.0766805	0.0752297	0.0772112	0.0787722
		0.185649	0.230075	0.209751	0.24604	0.25746	0.255765	0.264818	0.265827	0.268353	0.262905	0.268453	0.274573	0.278839	0.277495	0.278788	0.282199	0.287875	0.280214	0.287833	0.289939	0.294742	0.29436	0.295439	0.294188	0.29354	0.282065	0.227949	0.160387	0.102556	0.0807915	0.0758362	0.0775282	0.0806434	0.0800748	0.0788618	0.0796234	0.0788515	0.080478	0.0807812	0.0783621	0.0805986	0.0811224	0.0788997	0.0779452	0.0809294	0.0797164	0.0814049	0.0784379
		0.193961	0.245237	0.25603	0.256523	0.253429	0.254397	0.257877	0.273146	0.271651	0.271627	0.279139	0.279242	0.27732	0.276775	0.278901	0.284384	0.284301	0.282575	0.288977	0.28446	0.28886	0.290638	0.286734	0.290866	0.291393	0.276699	0.228018	0.153729	0.0984591	0.0815186	0.0770079	0.0783414	0.076646	0.0798439	0.0775696	0.0788894	0.0775282	0.0789238	0.0785206	0.078817	0.0788101	0.0791719	0.0780382	0.0781209	0.0800162	0.0806158	0.0812188	0.0800059
		0.189006	0.241757	0.249669	0.233335	0.247071	0.255758	0.257829	0.263767	0.257326	0.265066	0.263363	0.278367	0.277988	0.281951	0.2814	0.280442	0.28856	0.283281	0.283836	0.284821	0.290483	0.290276	0.29068	0.288715	0.286844	0.276017	0.230127	0.168096	0.100644	0.0868117	0.0810569	0.0773628	0.0785827	0.0806847	0.0785413	0.0783173	0.0799955	0.0794752	0.0783173	0.0804573	0.0788136	0.0802815	0.0808605	0.0788136	0.0832795	0.0835862	0.0806434	0.0786792
		0.191928	0.243728	0.248256	0.241616	0.24592	0.262984	0.256716	0.263119	0.272678	0.272805	0.27693	0.280983	0.279046	0.284518	0.281896	0.281537	0.29027	0.29131	0.295111	0.292399	0.289618	0.295828	0.29804	0.298805	0.292378	0.275738	0.233438	0.15161	0.100944	0.0849302	0.0805882	0.0794304	0.0785206	0.0820597	0.0799576	0.081622	0.0833864	0.0820803	0.0846476	0.0830383	0.0827833	0.084017	0.0829832	0.082325	0.0826145	0.0822078	0.0786378	0.0825421
		0.189058	0.24257	0.246537	0.2493	0.261902	0.26152	0.26702	0.265906	0.267188	0.276506	0.274073	0.280042	0.283788	0.282027	0.285059	0.285711	0.289346	0.284115	0.285493	0.293543	0.292099	0.28865	0.291359	0.29794	0.294901	0.284236	0.229334	0.15468	0.107033	0.0823526	0.0804125	0.0811672	0.0798439	0.07901	0.0790306	0.0813498	0.0816737	0.0803194	0.0820183	0.080888	0.0839033	0.081784	0.0833071	0.0813257	0.0764427	0.0834863	0.0831762	0.0828936
		0.194106	0.245351	0.252243	0.263574	0.26449	0.262202	0.271475	0.267891	0.276792	0.279456	0.28141	0.266975	0.27397	0.287454	0.282582	0.284691	0.283336	0.288064	0.286699	0.284487	0.284763	0.284153	0.28897	0.290535	0.290883	0.281882	0.232205	0.159346	0.102481	0.0881522	0.0806124	0.0797991	0.0828695	0.0827385	0.0792719	0.0848716	0.0836035	0.0847613	0.0836	0.0840101	0.0848268	0.0835725	0.0849405	0.0827695	0.0818322	0.0837482	0.0863637	0.0815152
		0.192517	0.246681	0.246605	0.247205	0.262595	0.260724	0.265141	0.271634	0.267867	0.27132	0.274804	0.28152	0.283815	0.280118	0.277385	0.282092	0.269525	0.284959	0.267836	0.271103	0.276841	0.270793	0.268501	0.269959	0.271703	0.265224	0.223972	0.154667	0.1096	0.0871632	0.0834898	0.0855436	0.0844271	0.0857021	0.0828419	0.0844684	0.085609	0.0863878	0.083824	0.0822078	0.0835242	0.0850749	0.0866566	0.0845718	0.0819046	0.0848819	0.0814049	0.082101
		0.185439	0.215692	0.248325	0.244958	0.232411	0.251826	0.238383	0.263866	0.245968	0.243042	0.250947	0.25163	0.260241	0.236846	0.241536	0.240651	0.252464	0.243494	0.256103	0.250982	0.238966	0.224672	0.21646	0.227239	0.213962	0.212015	0.198923	0.160445	0.108597	0.0891308	0.0856366	0.0836414	0.0831624	0.0837034	0.0812464	0.0840342	0.0853437	0.0849095	0.0822664	0.0814601	0.0825903	0.0837344	0.0820045	0.0835346	0.0827971	0.0826386	0.0873975	0.0835311
		0.161104	0.162692	0.205781	0.182269	0.172765	0.190064	0.180963	0.180084	0.165153	0.192304	0.174326	0.171686	0.165659	0.177269	0.193506	0.159532	0.160504	0.158275	0.174963	0.173085	0.178161	0.157179	0.154129	0.15732	0.151586	0.145428	0.147523	0.142754	0.112736	0.0869151	0.080733	0.0799783	0.0832003	0.0826214	0.0811465	0.0810741	0.0809914	0.0828454	0.0814463	0.0789617	0.081112	0.078307	0.0821596	0.0796096	0.0830935	0.0811086	0.0809328	0.0807226
		0.107098	0.123897	0.120562	0.114728	0.124662	0.133512	0.117309	0.128811	0.119104	0.130338	0.13702	0.127206	0.127736	0.131875	0.130755	0.130362	0.129249	0.132064	0.133012	0.134921	0.13387	0.137261	0.137237	0.144549	0.136613	0.139635	0.134763	0.135124	0.124942	0.100141	0.0853782	0.0830521	0.0809328	0.0824112	0.0786481	0.0814118	0.0823767	0.0822526	0.0826145	0.0815049	0.0822182	0.0813084	0.0820424	0.0846097	0.0799611	0.0816186	0.0811982	0.081019
		0.0779107	0.105417	0.105186	0.113752	0.112102	0.114166	0.116082	0.11828	0.119738	0.117695	0.123015	0.119407	0.120451	0.125703	0.126451	0.129738	0.130359	0.131282	0.131696	0.133122	0.133584	0.137981	0.136382	0.135883	0.139621	0.138722	0.13123	0.138012	0.13316	0.123198	0.0983109	0.0855056	0.0816703	0.0822871	0.0801575	0.0843409	0.0826937	0.0812705	0.0819356	0.0786619	0.0824249	0.082232	0.0845029	0.0799921	0.0792167	0.0827558	0.0797026	0.0815221
		0.0780106	0.104779	0.107712	0.112829	0.115848	0.116478	0.123529	0.120558	0.122901	0.127354	0.129339	0.126868	0.131472	0.126375	0.129659	0.130872	0.128925	0.131272	0.130527	0.130824	0.131858	0.134035	0.132474	0.134135	0.13785	0.138226	0.134256	0.133339	0.138374	0.134397	0.123546	0.10145	0.082997	0.0824215	0.0816427	0.0797164	0.0828798	0.082039	0.0812257	0.0809811	0.0805744	0.0817702	0.079234	0.0800231	0.0767528	0.0823767	0.0824491	0.079837
		0.0742683	0.0947409	0.100792	0.103428	0.106271	0.109548	0.114793	0.112632	0.116282	0.115427	0.115596	0.11838	0.121451	0.11918	0.124742	0.127109	0.131399	0.131413	0.129607	0.133174	0.133367	0.130882	0.137678	0.136947	0.136399	0.137723	0.135655	0.131237	0.133884	0.135362	0.134763	0.116485	0.0974184	0.080123	0.0802195	0.0800782	0.0788135	0.0817874	0.0802678	0.0797646	0.0813257	0.0803367	0.0810155	0.0817564	0.0783931	0.0810845	0.0740443	0.0765909
		0.0747197	0.0963123	0.101357	0.100327	0.10654	0.109007	0.111209	0.111643	0.115417	0.116657	0.118167	0.11675	0.123963	0.120489	0.125586	0.126203	0.125283	0.123698	0.126306	0.121606	0.123536	0.125014	0.124139	0.128667	0.129242	0.128525	0.132685	0.131165	0.131678	0.131999	0.129849	0.130042	0.119624	0.0943653	0.0822389	0.0780003	0.0788997	0.0805159	0.0764324	0.0809638	0.0793373	0.0789686	0.0781002	0.0763393	0.0774696	0.0769458	0.0782381	0.0765358
		0.0734826	0.0958884	0.10236	0.104428	0.102698	0.104734	0.107677	0.108239	0.109359	0.113966	0.113597	0.11562	0.118449	0.122688	0.120527	0.124338	0.12398	0.127609	0.125169	0.125427	0.130069	0.131658	0.132474	0.131734	0.133305	0.129476	0.13376	0.132009	0.13276	0.132268	0.134573	0.127567	0.130417	0.120169	0.0917808	0.0809501	0.0757776	0.0769631	0.0767701	0.0748265	0.0762428	0.0767115	0.075278	0.0772387	0.0755157	0.0738203	0.075881	0.0750161
		0.0716941	0.0933832	0.100837	0.0992655	0.101784	0.104204	0.104369	0.106326	0.110882	0.111637	0.111299	0.113728	0.110968	0.114493	0.11674	0.113618	0.117522	0.120596	0.119879	0.121316	0.120986	0.120372	0.123456	0.124852	0.122829	0.12845	0.12682	0.130434	0.13072	0.130789	0.132874	0.130207	0.130876	0.130014	0.118039	0.0971979	0.0824112	0.0775179	0.0785896	0.0782312	0.0810431	0.0764255	0.0762015	0.0785689	0.0775661	0.0741373	0.0749575	0.0763324
		0.0712393	0.0920289	0.0978664	0.0993275	0.10123	0.102994	0.105403	0.106557	0.105809	0.113907	0.117798	0.11653	0.11805	0.118342	0.120224	0.122746	0.122295	0.126361	0.125414	0.126313	0.126148	0.123501	0.128246	0.13153	0.128567	0.129942	0.131916	0.129824	0.130245	0.129363	0.13153	0.133253	0.131468	0.13345	0.132988	0.119817	0.0948098	0.0835449	0.0781657	0.0770079	0.0755915	0.079744	0.0786654	0.0753676	0.0779555	0.0757156	0.0749471	0.0766874
		0.0734206	0.0958471	0.0988795	0.10308	0.103962	0.106237	0.10643	0.108042	0.108104	0.112174	0.112884	0.115665	0.120606	0.114038	0.1206	0.121278	0.122478	0.125879	0.124766	0.127006	0.125341	0.128288	0.126561	0.130979	0.131051	0.131396	0.131034	0.133191	0.132126	0.133064	0.134514	0.131978	0.133987	0.134063	0.132406	0.129566	0.121323	0.0948064	0.0820597	0.076136	0.0769734	0.0787102	0.0756915	0.0770285	0.0764496	0.0743131	0.0798921	0.077828
		0.0749437	0.098814	0.103032	0.105441	0.105875	0.111071	0.112088	0.111471	0.114156	0.114927	0.115686	0.118349	0.116368	0.121275	0.120186	0.122109	0.124094	0.127143	0.12326	0.126189	0.125779	0.126127	0.133398	0.130641	0.13142	0.131927	0.13029	0.130941	0.13225	0.134408	0.135652	0.135	0.137061	0.139697	0.138987	0.140621	0.139146	0.128026	0.100244	0.0868013	0.0815497	0.0799714	0.0791065	0.0756467	0.0802919	0.0804469	0.0739651	0.0788963
		0.0774662	0.103159	0.105299	0.108315	0.109576	0.113515	0.120252	0.115817	0.118398	0.120555	0.12203	0.123835	0.125452	0.126871	0.129883	0.12816	0.129663	0.131265	0.131082	0.134949	0.130793	0.135266	0.134449	0.132471	0.133577	0.137619	0.134852	0.135714	0.137823	0.139673	0.139029	0.140152	0.140693	0.138946	0.139156	0.140759	0.138732	0.139621	0.12203	0.0934245	0.0747645	0.072087	0.0719112	0.0676486	0.0706328	0.0720835	0.0742959	0.0729278
		0.0757811	0.0995308	0.10357	0.108022	0.110623	0.112829	0.116561	0.116847	0.118415	0.122898	0.122805	0.126285	0.126082	0.127099	0.131065	0.127729	0.13224	0.132278	0.130741	0.137964	0.137002	0.137154	0.137047	0.136637	0.138484	0.140717	0.138808	0.140869	0.139845	0.134694	0.138756	0.13917	0.138112	0.141913	0.136241	0.138346	0.137878	0.136468	0.127106	0.0929076	0.0612769	0.0535407	0.0522795	0.0495881	0.0482614	0.0465798	0.0469382	0.0493607
		0.077287	0.102036	0.104207	0.107898	0.112515	0.11143	0.117205	0.116489	0.11887	0.124955	0.125662	0.12632	0.126961	0.127977	0.130855	0.13193	0.131703	0.130217	0.134659	0.132481	0.134459	0.133319	0.139208	0.142075	0.138429	0.138319	0.141065	0.141544	0.137712	0.142426	0.141903	0.13908	0.144766	0.145249	0.143209	0.143043	0.141996	0.144422	0.125603	0.0922426	0.0587958	0.0407182	0.0357422	0.0384163	0.0366381	0.0375892	0.0389125	0.0373239
		0.0763807	0.101884	0.104689	0.110003	0.11234	0.112677	0.113901	0.119056	0.120575	0.122436	0.118756	0.12723	0.127398	0.126472	0.130117	0.127009	0.131217	0.133146	0.133498	0.134525	0.134608	0.134635	0.133467	0.137537	0.142333	0.140676	0.145035	0.139105	0.145252	0.143677	0.14243	0.144914	0.144859	0.144136	0.144218	0.145583	0.141248	0.142606	0.130672	0.0933659	0.0557565	0.0410903	0.037889	0.0356491	0.0383852	0.0343741	0.0372515	0.0365279
		0.078624	0.103211	0.108204	0.113973	0.115375	0.11685	0.120141	0.121234	0.123394	0.125844	0.126096	0.127733	0.134366	0.13478	0.134411	0.137661	0.136306	0.140063	0.141231	0.135976	0.136396	0.14141	0.144112	0.139025	0.140138	0.142478	0.147937	0.14518	0.145507	0.144945	0.147926	0.152199	0.148519	0.148385	0.151496	0.149232	0.146076	0.147637	0.133791	0.0938656	0.0568385	0.0401944	0.038306	0.0363245	0.036452	0.038685	0.0368277	0.038847
		0.0840204	0.110144	0.115365	0.114486	0.117667	0.11888	0.122398	0.123956	0.130376	0.132512	0.131275	0.132154	0.136727	0.131323	0.136158	0.135104	0.134446	0.137581	0.137864	0.13928	0.136878	0.139852	0.13979	0.144522	0.144422	0.146603	0.148074	0.149167	0.146207	0.149387	0.147764	0.151227	0.146506	0.153071	0.151124	0.149163	0.151607	0.147516	0.134097	0.0933108	0.0578275	0.0425411	0.0362005	0.0363831	0.0355526	0.0398326	0.0368897	0.0381992
		0.0799921	0.105399	0.113043	0.116061	0.118983	0.121292	0.124673	0.126499	0.128929	0.132502	0.129749	0.128474	0.136461	0.132588	0.134938	0.141944	0.138205	0.137309	0.141544	0.143061	0.14448	0.148336	0.146138	0.147216	0.149222	0.149687	0.148733	0.149853	0.145287	0.151527	0.14866	0.148164	0.149491	0.150294	0.150187	0.152613	0.15386	0.142974	0.132409	0.0934762	0.0539714	0.0410249	0.0388125	0.0354286	0.0390572	0.0360213	0.0376202	0.0396292
		0.0829074	0.106654	0.113587	0.119073	0.122147	0.118398	0.12704	0.123349	0.126186	0.135169	0.130007	0.134301	0.135893	0.13243	0.138064	0.136806	0.13745	0.141065	0.140455	0.144329	0.143691	0.14549	0.143571	0.150583	0.142582	0.147585	0.145841	0.142664	0.147719	0.148984	0.1517	0.147857	0.14599	0.151458	0.149942	0.148777	0.15282	0.147154	0.133767	0.0915534	0.0588372	0.0402874	0.036328	0.0356009	0.0374066	0.0394638	0.0358076	0.0356181
		0.0792994	0.106354	0.111185	0.114459	0.117236	0.11805	0.123828	0.122715	0.126241	0.12428	0.127254	0.130004	0.131017	0.126192	0.135238	0.133077	0.137916	0.136654	0.136148	0.138646	0.139597	0.13998	0.139266	0.143295	0.140514	0.143908	0.143333	0.14427	0.14456	0.148026	0.149801	0.147685	0.146755	0.14834	0.149949	0.151321	0.150242	0.14498	0.123822	0.0876146	0.0530927	0.0379476	0.036197	0.039612	0.0360833	0.0366519	0.0378304	0.03537
		0.0811672	0.105692	0.112701	0.112905	0.116499	0.121551	0.120651	0.121402	0.126537	0.123966	0.127512	0.130345	0.133581	0.12979	0.133694	0.14142	0.136113	0.137861	0.140745	0.140307	0.138429	0.139559	0.140221	0.143267	0.142347	0.145886	0.143529	0.145231	0.146799	0.148385	0.146668	0.145455	0.147544	0.148274	0.150059	0.147799	0.151531	0.1456	0.127202	0.0834105	0.0525379	0.040184	0.0379821	0.0353734	0.0368311	0.0379131	0.0351495	0.0361591
		0.0818943	0.107939	0.11247	0.111668	0.119648	0.118449	0.120903	0.125613	0.125465	0.129139	0.12836	0.126678	0.134377	0.135503	0.129311	0.136138	0.137912	0.1403	0.138553	0.140235	0.140286	0.145659	0.142657	0.146389	0.147492	0.1452	0.147819	0.14713	0.147747	0.142602	0.146934	0.146052	0.145486	0.149284	0.149205	0.151479	0.145697	0.14632	0.125031	0.0878489	0.054285	0.0409904	0.0373446	0.0367932	0.0361006	0.0361591	0.0381475	0.0376237
		0.0799611	0.106581	0.114965	0.110086	0.119345	0.117433	0.118501	0.120382	0.122329	0.123156	0.128281	0.129246	0.125103	0.131093	0.132233	0.136286	0.137905	0.138601	0.139611	0.139911	0.139073	0.142285	0.140986	0.137461	0.141265	0.137778	0.13824	0.138984	0.141982	0.141537	0.144649	0.143157	0.144387	0.145128	0.146631	0.147223	0.14723	0.144815	0.12733	0.080409	0.0545917	0.0400531	0.0354389	0.0379958	0.0372825	0.0367105	0.0372308	0.037858
		0.0843788	0.1102	0.113835	0.117839	0.117553	0.123146	0.121165	0.126048	0.129711	0.127895	0.129945	0.13591	0.139921	0.143357	0.143278	0.146413	0.143474	0.146276	0.14489	0.147251	0.144535	0.146493	0.152389	0.146124	0.154549	0.154167	0.154708	0.156396	0.156669	0.154057	0.157727	0.152558	0.160607	0.160576	0.159195	0.156224	0.160852	0.153764	0.13304	0.0890033	0.0569936	0.0420793	0.0410386	0.0378339	0.040122	0.0393363	0.038623	0.0404838
		0.0901267	0.115992	0.124314	0.129494	0.128832	0.129363	0.129583	0.132388	0.134115	0.137137	0.139225	0.139194	0.141734	0.141007	0.144084	0.143953	0.145076	0.147151	0.146493	0.150407	0.151896	0.149629	0.153547	0.152489	0.155628	0.152347	0.157875	0.155559	0.157117	0.155218	0.160783	0.159143	0.157279	0.15876	0.157778	0.158671	0.159718	0.153936	0.130751	0.0903473	0.051704	0.0433854	0.0393915	0.0382405	0.0411317	0.0378856	0.0422516	0.0404528
		0.0810982	0.106182	0.113225	0.116978	0.117681	0.12052	0.124242	0.126978	0.128908	0.129563	0.135548	0.135721	0.133577	0.135448	0.139387	0.142451	0.144649	0.140021	0.141224	0.147306	0.146792	0.145497	0.148653	0.143701	0.14956	0.14845	0.150328	0.154146	0.148326	0.151072	0.154288	0.147537	0.155642	0.154656	0.153657	0.152434	0.156441	0.148908	0.130238	0.0847889	0.0538405	0.0420104	0.037441	0.0376444	0.0379062	0.0369483	0.038909	0.0382233
		0.0829729	0.114862	0.118532	0.120372	0.122391	0.125769	0.128419	0.133102	0.132175	0.131696	0.133029	0.131899	0.137609	0.137344	0.137182	0.140107	0.1411	0.142089	0.145552	0.141231	0.146093	0.146062	0.146117	0.149639	0.151069	0.150407	0.151855	0.151372	0.153981	0.156324	0.153323	0.154132	0.155659	0.155032	0.157286	0.157802	0.156975	0.153057	0.127536	0.089055	0.057955	0.0399566	0.0393467	0.0371964	0.0403977	0.0380958	0.0394776	0.0386575
		0.0834243	0.11224	0.115169	0.120668	0.120513	0.123194	0.1256	0.127864	0.127319	0.132919	0.13202	0.136565	0.133429	0.137109	0.13671	0.141434	0.142606	0.145266	0.146138	0.146841	0.143553	0.148474	0.147416	0.152392	0.150883	0.15119	0.151834	0.156221	0.154598	0.153009	0.156793	0.15417	0.15457	0.157117	0.157685	0.157258	0.155349	0.153798	0.128026	0.0870012	0.0546951	0.040825	0.0384852	0.0393846	0.038654	0.0359179	0.0373549	0.0366691
		0.0838412	0.113201	0.114045	0.120455	0.123746	0.122912	0.130755	0.127106	0.129756	0.133019	0.133925	0.132557	0.134993	0.137578	0.140638	0.137354	0.138319	0.140286	0.144628	0.14824	0.146338	0.147709	0.147247	0.149449	0.14733	0.148746	0.152013	0.149622	0.149063	0.151576	0.154753	0.154801	0.149629	0.151924	0.152506	0.156838	0.151961	0.149088	0.128322	0.084875	0.0544229	0.039388	0.0393915	0.0387505	0.0368931	0.0390986	0.0370034	0.0390469
		0.0798784	0.105506	0.115972	0.116499	0.119648	0.126957	0.125093	0.126568	0.127181	0.132747	0.131468	0.135807	0.134666	0.136958	0.140724	0.140686	0.140852	0.140817	0.140504	0.144939	0.144601	0.145459	0.142964	0.146744	0.148484	0.148212	0.148977	0.151582	0.150266	0.151303	0.150917	0.150352	0.153684	0.152706	0.150049	0.15284	0.149553	0.147327	0.130951	0.0864774	0.0522415	0.0409973	0.0375754	0.0376064	0.0381992	0.0364417	0.0382302	0.039929
		0.0788928	0.11359	0.114238	0.119318	0.119545	0.121223	0.126888	0.131365	0.127719	0.135621	0.134111	0.135572	0.139029	0.131734	0.14193	0.140038	0.142051	0.142812	0.144525	0.14253	0.14711	0.143622	0.149446	0.14723	0.150462	0.150283	0.15222	0.149201	0.15335	0.15446	0.154649	0.156035	0.154787	0.152975	0.156562	0.154784	0.154115	0.15193	0.127147	0.0801919	0.0512663	0.0392605	0.0375927	0.03945	0.0376375	0.0373446	0.0390607	0.0366106
		0.0861466	0.107412	0.11225	0.121023	0.119497	0.122667	0.127805	0.124438	0.128294	0.133122	0.130121	0.13387	0.136727	0.135245	0.136775	0.135951	0.140076	0.138212	0.143646	0.144298	0.147726	0.147813	0.150363	0.152592	0.148409	0.148071	0.152644	0.151055	0.150848	0.154415	0.154398	0.148881	0.151048	0.151889	0.157985	0.154622	0.155084	0.151965	0.124604	0.0808777	0.0509355	0.039195	0.0367036	0.0381578	0.0369931	0.0396809	0.0390813	0.0408147
		0.0894892	0.112932	0.1194	0.119986	0.121706	0.127405	0.130083	0.130748	0.135424	0.13174	0.132099	0.136778	0.13907	0.139949	0.140955	0.141089	0.143467	0.143002	0.146634	0.150493	0.146531	0.149742	0.152396	0.153223	0.153495	0.155132	0.151624	0.157637	0.155721	0.155955	0.154356	0.160128	0.156441	0.15662	0.158302	0.156793	0.156252	0.152372	0.125551	0.0853954	0.0477066	0.0415142	0.0426962	0.0354906	0.0393467	0.0391192	0.0383301	0.0398188
		0.0844236	0.115768	0.123694	0.12366	0.125369	0.128525	0.125393	0.135104	0.133925	0.137833	0.142695	0.140604	0.143384	0.143343	0.147492	0.146844	0.15192	0.150042	0.152575	0.151386	0.150545	0.149915	0.154336	0.152985	0.152623	0.156789	0.15498	0.156893	0.157689	0.15691	0.157527	0.159904	0.158574	0.156934	0.160725	0.158995	0.157389	0.153164	0.131137	0.0834174	0.0531789	0.0435232	0.0367415	0.0360764	0.040508	0.0393673	0.0370103	0.0385713
		0.0886174	0.11073	0.115052	0.1207	0.122136	0.126492	0.13377	0.133108	0.129814	0.134976	0.134783	0.137399	0.142633	0.14049	0.141748	0.143998	0.14416	0.145962	0.142368	0.14314	0.149349	0.151114	0.152582	0.150307	0.149611	0.148764	0.156069	0.153143	0.159732	0.158654	0.162341	0.161765	0.166548	0.168216	0.167754	0.164539	0.166514	0.164822	0.137971	0.088545	0.0516592	0.0398532	0.0393605	0.0395017	0.0404838	0.0392777	0.0387712	0.041559
		0.0901439	0.12223	0.128136	0.130221	0.131189	0.136544	0.139411	0.141854	0.144256	0.145611	0.149139	0.150183	0.152909	0.152695	0.152795	0.152899	0.156097	0.159201	0.160473	0.158461	0.162513	0.164712	0.158474	0.160073	0.161397	0.163895	0.161638	0.165439	0.167258	0.165549	0.161559	0.167286	0.166679	0.167961	0.167513	0.165594	0.169381	0.165614	0.136806	0.0930937	0.0547296	0.0417726	0.040284	0.0392088	0.0416693	0.0401358	0.0399084	0.0414418
		0.0796716	0.106791	0.111302	0.1152	0.116885	0.122733	0.120679	0.124642	0.127819	0.129077	0.13437	0.131878	0.134487	0.135696	0.134094	0.138116	0.136809	0.138281	0.143009	0.141958	0.139184	0.142013	0.138102	0.142771	0.141468	0.143298	0.1459	0.145604	0.148705	0.146668	0.14609	0.149232	0.148336	0.145293	0.150218	0.146513	0.146837	0.142409	0.122695	0.0831934	0.0515592	0.0384473	0.0361764	0.0362763	0.037572	0.0360213	0.0376926	0.0359214
		0.0793408	0.108339	0.117784	0.117098	0.121023	0.121258	0.123225	0.121272	0.128201	0.12969	0.129642	0.132819	0.128653	0.133777	0.141234	0.138343	0.145035	0.140927	0.142213	0.144118	0.144911	0.143378	0.145948	0.145983	0.14652	0.144125	0.148071	0.15028	0.151283	0.15498	0.152568	0.148636	0.14784	0.149536	0.147082	0.15039	0.14803	0.143443	0.121575	0.0830624	0.0487094	0.0423791	0.0354355	0.0372343	0.0374479	0.034257	0.0380648	0.0367243
	926.3	0.0773145	0.101667	0.10848	0.113384	0.111575	0.115444	0.118529	0.12225	0.124266	0.126999	0.126523	0.128539	0.127116	0.130448	0.129535	0.133636	0.135807	0.134766	0.138133	0.14141	0.138732	0.13722	0.141062	0.141182	0.143977	0.144773	0.149029	0.146413	0.147626	0.145511	0.14987	0.146917	0.149773	0.147661	0.152851	0.14895	0.1508	0.149556	0.1205	0.082897	0.0485578	0.0377408	0.0368277	0.0381613	0.0347876	0.0377512	0.0373377	0.0385438
[truncated: 19 more columns]

## Sheet: 3c
Fig. 3c	u4 (mV)
u3 (mV)		946.3
	869.6	0.136778	0.133525	0.133353	0.133177	0.132836	0.132292	0.131492	0.131596	0.13082	0.13091	0.130793	0.130479	0.130379	0.130469	0.130124	0.1299	0.129321	0.129159	0.129184	0.129094	0.129435	0.128605	0.128077	0.129049	0.131547	0.134866	0.136541	0.136575	0.136337	0.136461	0.136716	0.136651	0.136275	0.137109	0.136272	0.136551	0.13601	0.136723	0.136682	0.136258	0.136213	0.137192	0.136193	0.136806	0.136258	0.136255	0.136534	0.135707
		0.131534	0.130638	0.132002	0.13133	0.130813	0.130462	0.130379	0.130665	0.130531	0.130924	0.130469	0.129704	0.129373	0.129742	0.129745	0.129959	0.1296	0.128956	0.128257	0.128918	0.12917	0.128946	0.129321	0.129807	0.131933	0.135758	0.137764	0.138033	0.137764	0.137812	0.137605	0.138195	0.137881	0.137147	0.137537	0.137185	0.137616	0.137209	0.137433	0.136844	0.137154	0.136672	0.137288	0.136623	0.136861	0.136424	0.136113	0.135817
		0.131603	0.13172	0.13131	0.130813	0.131137	0.130844	0.130689	0.130083	0.130472	0.130827	0.129352	0.13009	0.129232	0.130565	0.129342	0.129918	0.129373	0.129518	0.129607	0.12947	0.129342	0.12816	0.128839	0.12947	0.132006	0.135197	0.137382	0.137206	0.137416	0.137395	0.137871	0.137537	0.137578	0.137113	0.13662	0.136365	0.136816	0.136734	0.136841	0.136696	0.136448	0.135479	0.135676	0.136069	0.135927	0.135934	0.135559	0.135507
		0.131479	0.130658	0.130166	0.130841	0.130841	0.130541	0.130162	0.129511	0.130383	0.129635	0.129053	0.129387	0.129015	0.130052	0.12998	0.129759	0.129511	0.129583	0.129759	0.129821	0.129377	0.129556	0.129845	0.129487	0.131775	0.135951	0.137543	0.138736	0.13795	0.138295	0.137829	0.137781	0.137723	0.137809	0.137612	0.137502	0.137736	0.13723	0.137457	0.137388	0.137619	0.137447	0.136461	0.136458	0.136399	0.13642	0.136041	0.136413
		0.131847	0.130824	0.131754	0.13141	0.131506	0.131003	0.130927	0.130517	0.130365	0.130348	0.13082	0.129845	0.130676	0.130231	0.130283	0.129859	0.129762	0.12968	0.130042	0.129635	0.129287	0.12939	0.129073	0.129821	0.13245	0.135338	0.138381	0.138798	0.138943	0.138863	0.137857	0.137936	0.13753	0.138277	0.138288	0.137881	0.137154	0.137578	0.137778	0.13796	0.137561	0.137113	0.137402	0.136596	0.136944	0.136551	0.136751	0.136675
		0.132816	0.132261	0.132616	0.13243	0.132406	0.132443	0.132268	0.131672	0.131727	0.13133	0.131816	0.130955	0.131241	0.131034	0.130982	0.130989	0.130662	0.130365	0.130286	0.130469	0.130238	0.129773	0.130114	0.130469	0.132312	0.136803	0.139087	0.138974	0.139787	0.139139	0.139401	0.138719	0.138732	0.13907	0.138912	0.139153	0.139149	0.138581	0.139504	0.138619	0.138102	0.137223	0.137936	0.138119	0.138243	0.137991	0.137888	0.137919
		0.132044	0.132254	0.132119	0.132443	0.132151	0.131978	0.131406	0.131954	0.131089	0.130745	0.131644	0.131692	0.130907	0.130576	0.1302	0.130944	0.130648	0.130179	0.130328	0.129973	0.129721	0.129122	0.129945	0.12958	0.132674	0.136337	0.139284	0.139222	0.138929	0.139049	0.139332	0.139156	0.138615	0.13928	0.138536	0.138619	0.138498	0.138839	0.138288	0.138098	0.137829	0.137664	0.137357	0.137988	0.137823	0.137954	0.138157	0.137971
		0.13327	0.132499	0.132592	0.132602	0.132609	0.132571	0.131482	0.131179	0.131609	0.13174	0.131113	0.131317	0.131244	0.13121	0.130958	0.131575	0.130813	0.130434	0.130028	0.130107	0.130431	0.130183	0.129711	0.130217	0.132257	0.136141	0.138777	0.139811	0.13949	0.13877	0.138901	0.139142	0.13866	0.138974	0.138746	0.13898	0.138443	0.138643	0.138543	0.138312	0.138419	0.138426	0.137633	0.137829	0.137506	0.138122	0.137764	0.137471
		0.133439	0.132319	0.133363	0.132468	0.132292	0.132547	0.132664	0.132137	0.131771	0.131944	0.131158	0.13163	0.131296	0.131313	0.130676	0.13121	0.131113	0.130369	0.130441	0.13019	0.130159	0.130552	0.130348	0.130517	0.13253	0.136427	0.139036	0.139666	0.139528	0.139487	0.139132	0.138994	0.13907	0.138474	0.138777	0.138915	0.139315	0.139432	0.139628	0.138925	0.138881	0.138388	0.138991	0.138539	0.138209	0.137878	0.138012	0.137388
		0.134015	0.132909	0.133043	0.132588	0.133284	0.13337	0.132505	0.132447	0.132185	0.132592	0.132278	0.132764	0.132057	0.132533	0.13202	0.131754	0.131382	0.131523	0.131272	0.1308	0.131168	0.131348	0.130769	0.131492	0.133598	0.13702	0.139497	0.140349	0.140255	0.140063	0.139976	0.139918	0.139625	0.13949	0.139759	0.139687	0.139659	0.139821	0.13957	0.139387	0.139063	0.139218	0.138481	0.138908	0.138753	0.138326	0.13886	0.138219
		0.134583	0.134297	0.133574	0.134177	0.133332	0.133481	0.132929	0.133229	0.132598	0.133405	0.133319	0.132874	0.131561	0.131995	0.132247	0.131971	0.132264	0.132275	0.132378	0.13152	0.131668	0.131117	0.131754	0.131434	0.133715	0.137468	0.139994	0.141089	0.141186	0.141234	0.14049	0.140514	0.140138	0.140069	0.139652	0.139659	0.139918	0.139459	0.139249	0.139273	0.139025	0.139773	0.138991	0.138946	0.138491	0.139029	0.138605	0.138674
		0.134566	0.132764	0.133009	0.133088	0.133274	0.132953	0.132295	0.131809	0.132485	0.131933	0.132426	0.132002	0.131623	0.131544	0.13133	0.131075	0.130972	0.131499	0.130893	0.131072	0.130124	0.130696	0.130228	0.13112	0.132895	0.136803	0.138898	0.139546	0.139914	0.139632	0.139473	0.139787	0.139311	0.139342	0.138881	0.138943	0.138794	0.139001	0.138102	0.138567	0.138436	0.138877	0.138657	0.13885	0.137871	0.138794	0.137971	0.13796
		0.133484	0.132468	0.132002	0.133071	0.132795	0.132378	0.131854	0.132375	0.131958	0.132495	0.131737	0.131754	0.131006	0.131075	0.131644	0.131516	0.131499	0.131141	0.13142	0.131399	0.131034	0.130917	0.130245	0.130758	0.133191	0.137137	0.139439	0.140934	0.139942	0.140187	0.140597	0.140848	0.140369	0.139973	0.139807	0.140076	0.139659	0.139077	0.139201	0.139408	0.138963	0.13928	0.138901	0.139118	0.139225	0.139139	0.139225	0.138691
		0.13386	0.133553	0.134149	0.133922	0.133622	0.134001	0.132795	0.133181	0.133009	0.133312	0.132554	0.133119	0.132581	0.132929	0.133043	0.132705	0.132268	0.131992	0.131858	0.131568	0.13132	0.131627	0.131823	0.131802	0.134039	0.136792	0.140521	0.141079	0.140883	0.140562	0.140276	0.140283	0.140173	0.14069	0.140697	0.140104	0.140197	0.1401	0.139839	0.139973	0.139835	0.139801	0.139239	0.139976	0.139735	0.139563	0.139253	0.139501
		0.134952	0.133918	0.134301	0.134025	0.133653	0.133222	0.13294	0.133432	0.132805	0.133412	0.133784	0.133288	0.132874	0.132612	0.132623	0.13295	0.13152	0.131761	0.131589	0.131623	0.131765	0.131117	0.131099	0.131837	0.132678	0.138143	0.140359	0.14112	0.14122	0.1407	0.141103	0.140652	0.140242	0.14008	0.140224	0.139714	0.140038	0.139487	0.139477	0.139022	0.138419	0.138567	0.139235	0.139001	0.138181	0.138229	0.138443	0.137929
		0.133725	0.133815	0.133477	0.13357	0.133295	0.132981	0.133339	0.133102	0.133353	0.13265	0.132481	0.132137	0.131951	0.132884	0.13243	0.132088	0.132009	0.132326	0.131554	0.131544	0.131151	0.130838	0.131923	0.131734	0.133284	0.136996	0.139373	0.140989	0.14051	0.141179	0.140769	0.1406	0.140362	0.140607	0.140056	0.140369	0.140059	0.140107	0.139756	0.139315	0.139856	0.139597	0.140193	0.13877	0.139794	0.139401	0.139504	0.139235
		0.134194	0.133739	0.13397	0.133519	0.133243	0.133415	0.133505	0.133064	0.133012	0.132302	0.132688	0.132578	0.133146	0.132078	0.131513	0.132457	0.131982	0.132095	0.131889	0.131737	0.131896	0.132061	0.131441	0.132633	0.133836	0.137481	0.140741	0.14081	0.141065	0.140845	0.140583	0.140283	0.140562	0.140945	0.140879	0.13959	0.140169	0.139756	0.139766	0.139353	0.13898	0.139087	0.139263	0.139018	0.138333	0.138498	0.138539	0.138774
		0.134604	0.133825	0.133684	0.133598	0.133026	0.133967	0.133574	0.133839	0.132674	0.133226	0.132574	0.133164	0.132533	0.133443	0.131837	0.132964	0.131864	0.132054	0.132957	0.132316	0.13163	0.131306	0.13102	0.132057	0.133529	0.138033	0.139718	0.141572	0.141031	0.141103	0.140845	0.140855	0.140414	0.139649	0.140245	0.139832	0.140479	0.139642	0.139959	0.139229	0.139484	0.139346	0.139601	0.138684	0.139394	0.138698	0.138825	0.138701
		0.134852	0.133884	0.13396	0.133818	0.133715	0.132881	0.132764	0.133126	0.132822	0.132416	0.132233	0.13265	0.131689	0.131737	0.131892	0.131275	0.131444	0.131441	0.131954	0.131978	0.13174	0.131272	0.131361	0.131044	0.134035	0.137592	0.140038	0.140752	0.141172	0.140872	0.141244	0.139828	0.139938	0.139242	0.139318	0.139363	0.138591	0.139008	0.138722	0.139218	0.138581	0.137719	0.138843	0.137971	0.137947	0.137912	0.138371	0.137574
		0.133929	0.13294	0.132626	0.133129	0.133184	0.132998	0.131627	0.13213	0.132095	0.131527	0.132474	0.132061	0.132171	0.131616	0.13194	0.130893	0.130944	0.130193	0.130531	0.130372	0.130245	0.130658	0.130345	0.130931	0.133553	0.13723	0.139487	0.139911	0.139983	0.139794	0.139887	0.139987	0.139759	0.139701	0.139694	0.139646	0.13979	0.139091	0.138381	0.138626	0.138205	0.138515	0.138178	0.137981	0.138226	0.138012	0.138563	0.138178
		0.133767	0.133808	0.133195	0.13386	0.133426	0.133088	0.133343	0.133015	0.132567	0.132147	0.132619	0.131958	0.132088	0.132199	0.131951	0.131627	0.131399	0.131789	0.131727	0.131182	0.131265	0.131137	0.131337	0.131613	0.13396	0.137185	0.139763	0.140555	0.141079	0.140765	0.140059	0.139866	0.139821	0.139973	0.139873	0.139921	0.13958	0.139697	0.138949	0.138794	0.138612	0.13876	0.13876	0.138767	0.138284	0.138505	0.13887	0.138581
		0.133829	0.133226	0.133095	0.133288	0.132891	0.132657	0.132633	0.13224	0.131837	0.13203	0.132237	0.132674	0.13173	0.131575	0.131341	0.132133	0.131268	0.131882	0.131279	0.130927	0.131148	0.131079	0.131	0.130889	0.133825	0.137464	0.14018	0.140462	0.140259	0.140703	0.139322	0.140604	0.140442	0.140728	0.139783	0.139453	0.139118	0.139945	0.13916	0.139856	0.139125	0.138949	0.138553	0.138598	0.138891	0.138739	0.138622	0.138601
		0.133939	0.132826	0.132664	0.132443	0.132681	0.132543	0.131854	0.132533	0.131871	0.131937	0.131289	0.132051	0.131361	0.131547	0.131103	0.131637	0.131954	0.131572	0.131062	0.130524	0.130607	0.131089	0.131048	0.131048	0.133836	0.136561	0.13936	0.140228	0.1407	0.13979	0.139425	0.139728	0.140359	0.139907	0.140059	0.139739	0.139087	0.139466	0.139046	0.139239	0.139149	0.139294	0.139549	0.138929	0.138894	0.139022	0.13898	0.13857
		0.134087	0.133808	0.134587	0.133708	0.133229	0.133057	0.133046	0.132678	0.133694	0.133274	0.133291	0.133443	0.133219	0.132578	0.132616	0.132447	0.132054	0.132171	0.131954	0.131568	0.131182	0.131286	0.131575	0.132206	0.13449	0.138588	0.140869	0.141754	0.141375	0.141596	0.141017	0.14102	0.140828	0.140459	0.14038	0.140907	0.140614	0.140083	0.140473	0.13926	0.139659	0.139484	0.139428	0.139849	0.139322	0.139442	0.138949	0.13836
		0.134711	0.135076	0.135055	0.134969	0.134749	0.133884	0.134814	0.134308	0.134132	0.134349	0.133718	0.133636	0.13315	0.132981	0.132785	0.133436	0.132161	0.132488	0.131575	0.131558	0.131265	0.131568	0.13234	0.133026	0.136451	0.139604	0.140796	0.140659	0.141379	0.14091	0.140748	0.140562	0.141058	0.140979	0.140211	0.139932	0.139811	0.140021	0.139745	0.139449	0.139866	0.139136	0.139552	0.139132	0.139539	0.138915	0.138998	0.139136
		0.137892	0.140338	0.140156	0.141186	0.140934	0.140507	0.13987	0.140004	0.140107	0.138767	0.13856	0.13908	0.139011	0.138667	0.138925	0.137905	0.137409	0.138002	0.137406	0.13693	0.136044	0.135845	0.136348	0.136348	0.138553	0.140121	0.141393	0.140703	0.1411	0.140359	0.141117	0.140559	0.140235	0.140204	0.139725	0.139635	0.139559	0.140156	0.139332	0.139966	0.13927	0.139439	0.139067	0.138846	0.139163	0.13885	0.138553	0.138667
		0.142096	0.147833	0.147888	0.14803	0.147761	0.147878	0.146958	0.147819	0.147416	0.147065	0.146537	0.146968	0.146813	0.14682	0.146572	0.146303	0.145266	0.144921	0.144997	0.14529	0.144863	0.144036	0.144401	0.143581	0.143202	0.143043	0.14243	0.141655	0.141655	0.141293	0.141193	0.140569	0.140448	0.141051	0.140063	0.140507	0.140266	0.140572	0.139963	0.140049	0.140083	0.139652	0.139845	0.139249	0.139732	0.138832	0.139187	0.139635
		0.14304	0.149804	0.150056	0.150552	0.150097	0.150132	0.149611	0.149663	0.149942	0.149873	0.149594	0.149077	0.149239	0.149477	0.149032	0.149098	0.149239	0.148898	0.148043	0.148285	0.148316	0.147943	0.147909	0.147106	0.147027	0.14549	0.14417	0.142774	0.141896	0.141007	0.141503	0.140848	0.140659	0.141224	0.13977	0.139952	0.139956	0.140745	0.140035	0.140559	0.139549	0.140131	0.140066	0.140121	0.139601	0.139711	0.139935	0.139139
		0.143915	0.150397	0.150893	0.150862	0.150914	0.151265	0.150504	0.150476	0.150635	0.150235	0.1505	0.149329	0.149274	0.149339	0.149759	0.149401	0.14948	0.149125	0.149187	0.148919	0.149001	0.149336	0.148874	0.148929	0.148591	0.147899	0.146555	0.144973	0.14255	0.142657	0.14131	0.141861	0.140921	0.140969	0.141369	0.141083	0.140852	0.140659	0.140607	0.140107	0.139832	0.139432	0.140249	0.139804	0.140094	0.139708	0.139597	0.139304
		0.143981	0.150383	0.150893	0.151848	0.149915	0.15141	0.150759	0.150562	0.15009	0.150111	0.150145	0.149742	0.150145	0.149308	0.149711	0.149332	0.150049	0.149308	0.149849	0.149573	0.149101	0.148915	0.148805	0.148819	0.148033	0.148316	0.146851	0.146138	0.144818	0.143588	0.142061	0.141727	0.141851	0.141231	0.140838	0.141127	0.140531	0.140855	0.140648	0.140845	0.1409	0.141169	0.140493	0.140349	0.140538	0.13999	0.139928	0.139039
		0.142657	0.150356	0.151372	0.150935	0.151155	0.150411	0.150817	0.150662	0.150232	0.150418	0.149236	0.150318	0.149174	0.149708	0.149494	0.149791	0.148943	0.149825	0.149549	0.148946	0.14927	0.149163	0.148567	0.148836	0.148405	0.148691	0.148326	0.147034	0.145076	0.143608	0.142351	0.141865	0.141151	0.141437	0.14061	0.141007	0.141365	0.141045	0.140497	0.140111	0.140331	0.139842	0.13968	0.139935	0.139832	0.140045	0.139894	0.139914
		0.144752	0.1506	0.151238	0.151114	0.151662	0.150676	0.15099	0.15152	0.150528	0.150848	0.150442	0.151365	0.150204	0.150721	0.150683	0.14948	0.150528	0.150183	0.150307	0.150094	0.15027	0.149873	0.14989	0.150073	0.149249	0.149001	0.149225	0.149315	0.147726	0.146782	0.144835	0.143677	0.142364	0.142826	0.14223	0.142065	0.142078	0.141558	0.141561	0.141145	0.140855	0.141565	0.141672	0.140955	0.141238	0.141193	0.140593	0.140318
		0.144156	0.151769	0.152647	0.152048	0.152185	0.151934	0.151383	0.151658	0.151431	0.151389	0.151355	0.150804	0.151607	0.150997	0.150972	0.150383	0.150383	0.14999	0.15018	0.150387	0.150628	0.150108	0.14988	0.150132	0.149711	0.149784	0.149684	0.149243	0.14926	0.14836	0.146444	0.144584	0.143216	0.142771	0.142799	0.142871	0.141985	0.142392	0.142037	0.141617	0.141775	0.14191	0.141038	0.141496	0.140934	0.141124	0.14101	0.14122
		0.144983	0.151679	0.151775	0.151014	0.151979	0.151651	0.151968	0.151545	0.151024	0.151507	0.151272	0.150576	0.150907	0.150259	0.151117	0.150152	0.150607	0.150314	0.149777	0.149777	0.149939	0.150552	0.149735	0.15008	0.148967	0.149928	0.149312	0.149635	0.148798	0.148774	0.147971	0.146231	0.144298	0.142816	0.142757	0.142375	0.141575	0.14204	0.141213	0.141369	0.141458	0.142099	0.141537	0.141761	0.141575	0.141086	0.140772	0.140466
		0.144708	0.152303	0.152351	0.152547	0.151941	0.152216	0.151844	0.151769	0.151858	0.151951	0.151403	0.151572	0.150876	0.150838	0.151155	0.151031	0.151021	0.149866	0.150218	0.150345	0.151338	0.150755	0.150883	0.149549	0.150056	0.149336	0.149125	0.149866	0.149904	0.149191	0.149225	0.148436	0.146124	0.144332	0.143181	0.142854	0.142168	0.142058	0.142426	0.141313	0.141655	0.14153	0.141548	0.141193	0.141155	0.141444	0.140807	0.140865
		0.144715	0.151841	0.152392	0.151651	0.151917	0.151727	0.151717	0.151472	0.151159	0.151469	0.150411	0.151686	0.150838	0.150769	0.151317	0.15111	0.151279	0.150352	0.150593	0.15027	0.150783	0.150469	0.149901	0.149611	0.150121	0.14999	0.149591	0.148757	0.149584	0.149591	0.149119	0.148739	0.147392	0.1464	0.144146	0.143043	0.142323	0.142206	0.141896	0.141441	0.141506	0.141396	0.141437	0.141072	0.141189	0.141203	0.140521	0.140755
		0.145528	0.151765	0.152279	0.15201	0.152416	0.151762	0.15151	0.151434	0.151534	0.1512	0.151438	0.152055	0.151331	0.149987	0.150456	0.15009	0.150614	0.150111	0.150552	0.15091	0.150032	0.150176	0.149525	0.14968	0.149436	0.149956	0.149339	0.14947	0.149281	0.149374	0.148736	0.148364	0.14784	0.147523	0.145841	0.144077	0.142278	0.141599	0.141103	0.14112	0.141148	0.140676	0.141544	0.141317	0.140941	0.140993	0.140669	0.140049
		0.145414	0.151727	0.152864	0.152375	0.152241	0.151948	0.152068	0.151706	0.152758	0.152213	0.151999	0.151376	0.151927	0.151727	0.151693	0.151403	0.151603	0.151314	0.15101	0.151527	0.151507	0.151469	0.150721	0.150042	0.150673	0.150218	0.150142	0.149549	0.150573	0.150211	0.150314	0.14948	0.149287	0.148967	0.148605	0.146689	0.145214	0.144091	0.143429	0.142936	0.143264	0.142788	0.14274	0.142192	0.142554	0.142171	0.141951	0.142134
		0.146207	0.152758	0.153295	0.153371	0.153526	0.152551	0.153119	0.152509	0.153071	0.152792	0.152568	0.152344	0.152099	0.152344	0.152392	0.151596	0.151296	0.151951	0.152048	0.1516	0.151651	0.150628	0.151462	0.150683	0.151269	0.150035	0.150518	0.150587	0.15009	0.150855	0.150001	0.150542	0.150094	0.150394	0.14958	0.148529	0.146961	0.14569	0.144628	0.143901	0.143419	0.142778	0.142323	0.142857	0.143036	0.142781	0.141803	0.142196
		0.147513	0.153526	0.15425	0.153119	0.153278	0.153915	0.153657	0.153505	0.153729	0.153595	0.152906	0.153722	0.152816	0.153157	0.153281	0.152823	0.152534	0.15233	0.152854	0.151937	0.152537	0.151772	0.151968	0.151841	0.151462	0.151607	0.15151	0.150435	0.151107	0.150611	0.150531	0.150652	0.150445	0.15038	0.149842	0.149367	0.149322	0.147578	0.145266	0.144043	0.143533	0.143987	0.143653	0.143426	0.143009	0.142661	0.142185	0.141696
		0.147409	0.152589	0.153877	0.153495	0.153188	0.152713	0.152568	0.152399	0.152365	0.152888	0.15315	0.152513	0.15191	0.152251	0.152244	0.15171	0.151445	0.152055	0.151379	0.151858	0.151872	0.1517	0.151407	0.1511	0.151186	0.151183	0.1511	0.151079	0.150748	0.150831	0.149828	0.150387	0.1505	0.15078	0.149797	0.149853	0.148946	0.148216	0.147433	0.145931	0.14539	0.14498	0.145176	0.145979	0.145741	0.145507	0.144856	0.145524
		0.149239	0.153075	0.153264	0.152754	0.152802	0.153354	0.15295	0.152099	0.152544	0.152733	0.15295	0.15364	0.153009	0.152144	0.152172	0.152785	0.152689	0.152437	0.152406	0.152251	0.152354	0.151338	0.151893	0.151786	0.151607	0.151124	0.152065	0.151331	0.15129	0.150886	0.150387	0.150769	0.150363	0.150108	0.150487	0.150073	0.149635	0.150008	0.149687	0.149501	0.149432	0.149584	0.150032	0.152003	0.152372	0.152585	0.152568	0.152857
		0.151558	0.153812	0.153419	0.153753	0.153984	0.153829	0.153109	0.153119	0.153578	0.153664	0.15334	0.153616	0.153085	0.153102	0.15282	0.152647	0.153099	0.153271	0.152554	0.152313	0.152509	0.152826	0.152544	0.152234	0.151827	0.151589	0.151403	0.15131	0.151176	0.151358	0.15131	0.150566	0.150828	0.150562	0.150976	0.150011	0.150242	0.150183	0.149911	0.151617	0.154198	0.1557	0.156937	0.157041	0.15723	0.15753	0.157651	0.157444
		0.151	0.152919	0.153867	0.153478	0.153254	0.15333	0.153416	0.152289	0.152726	0.152885	0.152244	0.152489	0.152103	0.152144	0.152082	0.152589	0.15192	0.15242	0.152034	0.151179	0.151724	0.151479	0.150683	0.150866	0.150614	0.150838	0.150428	0.150821	0.151052	0.150649	0.150011	0.15008	0.150301	0.150542	0.149611	0.14989	0.149598	0.149877	0.149632	0.152406	0.155204	0.157182	0.158547	0.158843	0.159146	0.158302	0.158326	0.158268
		0.151265	0.152606	0.152992	0.152882	0.152892	0.152892	0.152389	0.152399	0.152806	0.152413	0.152196	0.15242	0.152726	0.152068	0.15203	0.151989	0.151638	0.15109	0.151479	0.151865	0.151417	0.151786	0.151993	0.151727	0.150907	0.15212	0.151362	0.150873	0.150624	0.150218	0.151069	0.150714	0.150886	0.150714	0.150855	0.150762	0.150655	0.149925	0.15009	0.151128	0.155745	0.158512	0.158478	0.159146	0.15865	0.158133	0.158144	0.158688
		0.151076	0.152492	0.153412	0.152351	0.153712	0.152933	0.153044	0.152761	0.152944	0.15295	0.152551	0.152509	0.152048	0.152764	0.151934	0.151851	0.15252	0.151824	0.151769	0.151824	0.152055	0.151655	0.151989	0.151538	0.151258	0.151834	0.151541	0.151638	0.151417	0.151999	0.152189	0.150769	0.150697	0.15109	0.150273	0.150152	0.150008	0.150766	0.151152	0.152585	0.155904	0.158826	0.159643	0.159667	0.159653	0.159432	0.159432	0.159443
		0.152179	0.153953	0.153967	0.154236	0.153467	0.153474	0.153398	0.153271	0.153778	0.153268	0.15375	0.153426	0.15323	0.15355	0.153285	0.15252	0.153009	0.15221	0.152744	0.152172	0.152409	0.151958	0.151414	0.152082	0.152161	0.152296	0.15181	0.15119	0.151944	0.151434	0.152044	0.15101	0.151062	0.151576	0.151017	0.150349	0.150676	0.151045	0.150838	0.151569	0.155721	0.157989	0.159067	0.159236	0.159632	0.158698	0.159381	0.158736
		0.151717	0.152992	0.153116	0.15282	0.153178	0.152723	0.151993	0.152223	0.152351	0.152981	0.15243	0.152375	0.151689	0.151751	0.152017	0.152444	0.151855	0.151703	0.151358	0.151489	0.151631	0.150976	0.150766	0.151576	0.151093	0.150511	0.150721	0.150735	0.150745	0.150948	0.149842	0.150538	0.150848	0.14998	0.149987	0.149601	0.149467	0.149604	0.149828	0.152082	0.155111	0.157875	0.158805	0.158695	0.159084	0.159012	0.158964	0.158099
		0.152323	0.152358	0.153164	0.153002	0.15303	0.152709	0.152813	0.152389	0.152341	0.152499	0.151948	0.15274	0.152048	0.151968	0.151507	0.151193	0.151868	0.150511	0.151269	0.150487	0.15101	0.150383	0.150121	0.1507	0.151076	0.150883	0.150187	0.150418	0.150114	0.149784	0.150166	0.150145	0.150077	0.149212	0.149563	0.150111	0.149691	0.149884	0.149394	0.150631	0.154225	0.157482	0.158626	0.159064	0.15885	0.158957	0.158564	0.158536
		0.153967	0.15252	0.153478	0.152947	0.152813	0.152606	0.153478	0.152447	0.152675	0.152892	0.152602	0.152513	0.152509	0.152506	0.152702	0.152427	0.152468	0.151579	0.151772	0.151948	0.151903	0.151593	0.151317	0.151786	0.151496	0.151252	0.151696	0.151975	0.15161	0.151159	0.15129	0.150645	0.151097	0.15058	0.150549	0.150342	0.150724	0.15142	0.150538	0.152248	0.155428	0.15825	0.160373	0.16007	0.159629	0.159839	0.159739	0.159591
		0.155652	0.153533	0.15384	0.153781	0.153405	0.15305	0.154005	0.153688	0.153202	0.153757	0.15364	0.153512	0.152292	0.152792	0.152544	0.152695	0.152461	0.151617	0.152768	0.152144	0.152565	0.152268	0.151696	0.152723	0.15232	0.152244	0.15232	0.152034	0.151589	0.152206	0.152079	0.151296	0.1517	0.151383	0.15172	0.150728	0.151403	0.150542	0.150883	0.152223	0.155173	0.159198	0.159932	0.160177	0.160256	0.159832	0.159822	0.159281
		0.155059	0.153809	0.154736	0.15395	0.154081	0.153898	0.154098	0.154188	0.153354	0.154639	0.153784	0.153743	0.153457	0.153106	0.153257	0.153719	0.153354	0.153674	0.152751	0.153274	0.152223	0.152771	0.152826	0.15222	0.152024	0.153116	0.15254	0.151858	0.152272	0.152392	0.151879	0.151641	0.151551	0.151458	0.151586	0.152785	0.15161	0.151321	0.151906	0.15366	0.155476	0.158767	0.160201	0.160831	0.160432	0.160383	0.161228	0.160318
		0.154601	0.15354	0.15366	0.153605	0.15364	0.153591	0.153223	0.153688	0.153474	0.15314	0.152978	0.153078	0.15273	0.152744	0.152902	0.153598	0.15243	0.152864	0.152096	0.152261	0.152447	0.151951	0.152358	0.152406	0.151565	0.152223	0.151414	0.151203	0.152616	0.152303	0.152037	0.153019	0.151886	0.1512	0.150962	0.152003	0.15172	0.15243	0.152937	0.153285	0.153881	0.158905	0.160101	0.160483	0.160842	0.16098	0.159643	0.159598
		0.154953	0.154632	0.154574	0.154677	0.154804	0.154446	0.154412	0.154491	0.15386	0.154298	0.154394	0.153695	0.153974	0.153798	0.153743	0.153312	0.153436	0.153478	0.15313	0.153571	0.153647	0.15333	0.153264	0.15282	0.152833	0.152902	0.152606	0.15346	0.152878	0.152682	0.152913	0.152699	0.152272	0.151934	0.152551	0.152006	0.150235	0.152375	0.153016	0.154529	0.155728	0.160277	0.160091	0.160697	0.15996	0.160604	0.160115	0.159574
		0.155421	0.154163	0.153836	0.154067	0.154332	0.154367	0.154064	0.154039	0.153085	0.153502	0.153671	0.153533	0.153874	0.153216	0.153268	0.153075	0.153926	0.152809	0.153436	0.152778	0.152985	0.153026	0.152599	0.153826	0.15323	0.153143	0.152037	0.152285	0.151879	0.15192	0.15335	0.153388	0.152737	0.153102	0.152275	0.152706	0.151296	0.153057	0.152527	0.152885	0.154605	0.158719	0.159794	0.160566	0.160308	0.160421	0.160132	0.159891
		0.155476	0.154115	0.15517	0.15458	0.154194	0.153733	0.154215	0.153774	0.154146	0.154046	0.152899	0.153722	0.152809	0.153181	0.154036	0.152861	0.153498	0.153323	0.152923	0.152995	0.152299	0.153006	0.153037	0.152757	0.152547	0.152978	0.152551	0.152478	0.152465	0.151961	0.153436	0.152682	0.15303	0.153044	0.152616	0.152503	0.15333	0.155407	0.154904	0.155873	0.155911	0.159143	0.159908	0.160583	0.161259	0.160559	0.160408	0.160242
		0.156104	0.153926	0.154494	0.154022	0.154391	0.154222	0.154095	0.154439	0.153495	0.154184	0.153619	0.153874	0.153271	0.153357	0.153571	0.153423	0.152892	0.153157	0.153264	0.152592	0.152372	0.152592	0.152627	0.152137	0.152082	0.152544	0.152575	0.153498	0.151551	0.15272	0.15436	0.155673	0.15386	0.155459	0.15578	0.155163	0.155824	0.155893	0.153984	0.155246	0.157148	0.160139	0.160769	0.160721	0.161242	0.160545	0.160759	0.159987
		0.155742	0.154642	0.154856	0.154446	0.154956	0.154522	0.153988	0.154405	0.153922	0.153626	0.154095	0.153467	0.154267	0.154618	0.154015	0.153943	0.153402	0.15405	0.152399	0.153647	0.152782	0.153884	0.152937	0.153812	0.152592	0.152954	0.153302	0.152644	0.153743	0.15374	0.157892	0.154966	0.154718	0.154763	0.155252	0.154477	0.15476	0.156472	0.153998	0.157348	0.156324	0.159998	0.160935	0.161338	0.16049	0.161231	0.161583	0.161121
		0.156824	0.155228	0.1558	0.155476	0.15548	0.154294	0.154966	0.154194	0.154804	0.153939	0.15425	0.15365	0.154132	0.153629	0.153523	0.153385	0.15417	0.153943	0.153702	0.153436	0.152341	0.153398	0.15262	0.152754	0.153185	0.152172	0.153554	0.153312	0.155201	0.155339	0.155273	0.155528	0.155077	0.155618	0.154987	0.156228	0.155183	0.154767	0.154095	0.158288	0.158516	0.15967	0.160483	0.161945	0.160769	0.161207	0.160742	0.161466
		0.156448	0.154194	0.15508	0.155418	0.15496	0.154522	0.154336	0.154539	0.154298	0.154002	0.153454	0.153629	0.154132	0.153274	0.153402	0.153212	0.153202	0.153743	0.153216	0.153536	0.152437	0.153099	0.152523	0.15335	0.152661	0.153123	0.152947	0.154949	0.153233	0.154584	0.153174	0.156603	0.15385	0.15568	0.154425	0.155404	0.154997	0.157044	0.157079	0.157885	0.159794	0.160118	0.160935	0.161652	0.162007	0.161769	0.16119	0.161534
		0.155642	0.155108	0.155249	0.155214	0.155532	0.154312	0.154818	0.155032	0.154815	0.154194	0.153426	0.153626	0.15437	0.153536	0.153533	0.152961	0.15364	0.153895	0.153826	0.153081	0.152913	0.153764	0.152523	0.152461	0.152489	0.153333	0.152358	0.154363	0.154105	0.154112	0.153598	0.15528	0.154012	0.151369	0.154987	0.15731	0.156838	0.157196	0.156631	0.158137	0.15884	0.15896	0.160011	0.161152	0.160528	0.161297	0.16079	0.16151
		0.155769	0.154391	0.154415	0.153974	0.154832	0.153912	0.154477	0.154163	0.154095	0.153492	0.154508	0.15345	0.153595	0.153605	0.153485	0.153264	0.152802	0.152399	0.152992	0.152899	0.152437	0.152254	0.152913	0.152092	0.153454	0.152272	0.152182	0.153698	0.152726	0.153712	0.154977	0.157134	0.153736	0.156341	0.156283	0.156328	0.156555	0.15713	0.156889	0.157058	0.161131	0.161696	0.161049	0.162013	0.161197	0.161217	0.161197	0.161679
		0.156414	0.154422	0.15539	0.15426	0.154191	0.154046	0.154343	0.154698	0.154239	0.154946	0.154381	0.154387	0.154174	0.153715	0.153888	0.153357	0.153081	0.153171	0.153922	0.15415	0.153209	0.15314	0.15333	0.152182	0.152551	0.153054	0.153991	0.153381	0.155483	0.155542	0.155704	0.156138	0.156614	0.153398	0.156369	0.155246	0.157944	0.158747	0.157544	0.158181	0.159708	0.159219	0.16089	0.160993	0.161321	0.161176	0.1608	0.161152
		0.156579	0.154953	0.155101	0.155414	0.155466	0.155104	0.154787	0.15427	0.154574	0.153953	0.154088	0.154263	0.154484	0.154291	0.154232	0.15435	0.154136	0.15334	0.153598	0.154112	0.154122	0.153243	0.152675	0.15334	0.15293	0.15406	0.15355	0.153684	0.154136	0.153574	0.156073	0.154618	0.155183	0.156135	0.158357	0.157199	0.160132	0.160728	0.160487	0.160807	0.159308	0.161569	0.161238	0.161152	0.160518	0.160838	0.160893	0.160745
		0.155738	0.15456	0.154618	0.155376	0.154742	0.154374	0.15415	0.153926	0.154084	0.153729	0.153533	0.153529	0.154673	0.153264	0.154201	0.153247	0.152837	0.152699	0.152644	0.153002	0.152864	0.153095	0.152968	0.152461	0.153336	0.153557	0.152913	0.152606	0.152882	0.153929	0.155979	0.155132	0.156531	0.158144	0.157654	0.157113	0.158967	0.159029	0.159315	0.159277	0.158785	0.161355	0.160893	0.160549	0.160583	0.160711	0.160297	0.160911
		0.156048	0.154529	0.154732	0.154822	0.154956	0.154429	0.154263	0.154394	0.15448	0.153643	0.153347	0.15416	0.15366	0.154339	0.153526	0.153533	0.153178	0.153019	0.153395	0.153536	0.153526	0.153095	0.153429	0.153271	0.152409	0.154449	0.153919	0.155297	0.153488	0.15488	0.154232	0.153412	0.157547	0.153826	0.15723	0.158523	0.158674	0.159911	0.158981	0.159167	0.159805	0.159815	0.160477	0.160614	0.160849	0.160721	0.161148	0.160508
	849.6	0.155556	0.154236	0.154994	0.155335	0.154222	0.154377	0.154684	0.15468	0.154081	0.153819	0.153681	0.153571	0.15386	0.153953	0.154139	0.153119	0.153405	0.153681	0.153374	0.153633	0.152782	0.152968	0.152692	0.152957	0.153278	0.153392	0.15202	0.153044	0.153268	0.154108	0.157406	0.155507	0.152926	0.153946	0.156769	0.157975	0.157485	0.157837	0.156927	0.158488	0.158726	0.160084	0.161166	0.161538	0.160707	0.160483	0.160752	0.160663
[truncated: 19 more columns]
