# Supplementary material for: Shuttling a single charge across a one-dimensional array of silicon quantum dots
Source: Nat Commun. 2019 Mar 5;10:1063. doi: 10.1038/s41467-019-08970-z (PMC6401174; doi:10.1038/s41467-019-08970-z)
Supplement: Supplementary file 3 — Source Data [file 41467_2019_8970_MOESM3_ESM.zip › Fig4_Data_All.xlsx]

## Sheet: 4b 1e
Fig. 4b 1e	t (ns)
u1		728
	54	5.9767e-11	5.98166e-11	5.97719e-11	5.97146e-11	5.98289e-11	6.03003e-11	6.0626e-11	6.151e-11	6.235e-11	6.23691e-11	6.24142e-11	6.24447e-11	6.24908e-11	6.22576e-11	6.23905e-11	6.23112e-11	6.24446e-11	6.25338e-11	6.25707e-11	6.25533e-11	6.26482e-11	6.26487e-11	6.26471e-11	6.25656e-11	6.26069e-11	6.27065e-11	6.26649e-11	6.25806e-11	6.26207e-11	6.25218e-11	6.25342e-11	6.27045e-11	6.25278e-11	6.25361e-11	6.25992e-11	6.26222e-11	6.24931e-11	6.24265e-11	6.23364e-11	6.20503e-11	6.15162e-11	6.1103e-11	6.05826e-11	6.00692e-11	5.98778e-11	5.9784e-11	5.97476e-11	5.96976e-11
	67.5	5.989e-11	5.97012e-11	5.97735e-11	5.98165e-11	5.99719e-11	6.04573e-11	6.14265e-11	6.17885e-11	6.18058e-11	6.18748e-11	6.19306e-11	6.19015e-11	6.1846e-11	6.19432e-11	6.19309e-11	6.18862e-11	6.19855e-11	6.19768e-11	6.19655e-11	6.20568e-11	6.20911e-11	6.2052e-11	6.20329e-11	6.20576e-11	6.20167e-11	6.20625e-11	6.20532e-11	6.2095e-11	6.20324e-11	6.20266e-11	6.2048e-11	6.19791e-11	6.20064e-11	6.20433e-11	6.19824e-11	6.18751e-11	6.17893e-11	6.18257e-11	6.18395e-11	6.158e-11	6.13919e-11	6.11512e-11	6.05739e-11	6.02515e-11	5.99254e-11	5.98104e-11	5.97137e-11	5.9608e-11
	81	5.96641e-11	5.97597e-11	5.97289e-11	5.97571e-11	5.99108e-11	6.05161e-11	6.11699e-11	6.13842e-11	6.15232e-11	6.15726e-11	6.15043e-11	6.1561e-11	6.15957e-11	6.15677e-11	6.15418e-11	6.16123e-11	6.14344e-11	6.15491e-11	6.16556e-11	6.16316e-11	6.14962e-11	6.15658e-11	6.15087e-11	6.15838e-11	6.17627e-11	6.1622e-11	6.15718e-11	6.16164e-11	6.16356e-11	6.1706e-11	6.16595e-11	6.15542e-11	6.15946e-11	6.17227e-11	6.15961e-11	6.1497e-11	6.15449e-11	6.15674e-11	6.13085e-11	6.13044e-11	6.10862e-11	6.07833e-11	6.04597e-11	6.01265e-11	5.9893e-11	5.97587e-11	5.97428e-11	5.9716e-11
	94.5	5.9751e-11	5.98083e-11	5.97309e-11	5.99381e-11	6.0309e-11	6.07277e-11	6.11366e-11	6.12715e-11	6.1292e-11	6.12885e-11	6.12122e-11	6.13162e-11	6.13683e-11	6.13716e-11	6.12596e-11	6.13779e-11	6.12294e-11	6.1328e-11	6.12895e-11	6.12515e-11	6.13969e-11	6.12799e-11	6.12127e-11	6.12886e-11	6.13938e-11	6.12907e-11	6.12362e-11	6.12487e-11	6.12896e-11	6.14738e-11	6.13524e-11	6.13388e-11	6.13504e-11	6.12952e-11	6.13379e-11	6.13436e-11	6.13223e-11	6.12622e-11	6.12307e-11	6.11808e-11	6.09508e-11	6.06556e-11	6.04055e-11	6.01732e-11	6.01092e-11	5.99224e-11	5.9778e-11	5.97443e-11
	108	5.97247e-11	5.98104e-11	5.97832e-11	5.99518e-11	6.03527e-11	6.10065e-11	6.10427e-11	6.11257e-11	6.12633e-11	6.11701e-11	6.10964e-11	6.11612e-11	6.11536e-11	6.11714e-11	6.1145e-11	6.1224e-11	6.11945e-11	6.116e-11	6.12424e-11	6.12672e-11	6.11503e-11	6.11936e-11	6.12294e-11	6.11921e-11	6.1219e-11	6.1139e-11	6.11352e-11	6.12345e-11	6.11951e-11	6.11985e-11	6.11568e-11	6.11714e-11	6.12554e-11	6.12498e-11	6.12022e-11	6.12238e-11	6.13533e-11	6.12494e-11	6.12045e-11	6.11403e-11	6.09907e-11	6.07847e-11	6.04735e-11	6.03166e-11	6.00952e-11	5.98987e-11	5.98215e-11	5.9799e-11
	121.5	5.9983e-11	5.98154e-11	5.99044e-11	6.00748e-11	6.04641e-11	6.09317e-11	6.11776e-11	6.11669e-11	6.11488e-11	6.10801e-11	6.11148e-11	6.09974e-11	6.11331e-11	6.11867e-11	6.11647e-11	6.10735e-11	6.11597e-11	6.1136e-11	6.10896e-11	6.10459e-11	6.10365e-11	6.11557e-11	6.11133e-11	6.10889e-11	6.12417e-11	6.1127e-11	6.11651e-11	6.1146e-11	6.11679e-11	6.10044e-11	6.10232e-11	6.10898e-11	6.11977e-11	6.11365e-11	6.11222e-11	6.12126e-11	6.12389e-11	6.11411e-11	6.09687e-11	6.0961e-11	6.09414e-11	6.07075e-11	6.04661e-11	6.02601e-11	6.0038e-11	5.99897e-11	5.99927e-11	5.98782e-11
	135	5.98693e-11	5.99811e-11	6.00359e-11	6.02275e-11	6.0521e-11	6.09745e-11	6.09916e-11	6.1048e-11	6.11679e-11	6.11449e-11	6.09281e-11	6.10569e-11	6.10036e-11	6.10336e-11	6.0972e-11	6.10548e-11	6.10517e-11	6.09567e-11	6.11142e-11	6.10249e-11	6.10757e-11	6.12312e-11	6.1117e-11	6.1052e-11	6.1006e-11	6.10694e-11	6.10654e-11	6.1046e-11	6.10522e-11	6.1095e-11	6.10296e-11	6.11095e-11	6.10789e-11	6.10445e-11	6.10177e-11	6.11427e-11	6.11393e-11	6.10152e-11	6.10926e-11	6.1062e-11	6.09352e-11	6.08402e-11	6.05317e-11	6.02925e-11	6.01727e-11	6.00741e-11	6.00542e-11	6.00208e-11
	148.5	6.00683e-11	6.00725e-11	6.01836e-11	6.02012e-11	6.03979e-11	6.09262e-11	6.10619e-11	6.10459e-11	6.10514e-11	6.09804e-11	6.1014e-11	6.10029e-11	6.11142e-11	6.10173e-11	6.10686e-11	6.11124e-11	6.11219e-11	6.10595e-11	6.10623e-11	6.09437e-11	6.10328e-11	6.09377e-11	6.10862e-11	6.1067e-11	6.09616e-11	6.09663e-11	6.09826e-11	6.10028e-11	6.10005e-11	6.10561e-11	6.10302e-11	6.10425e-11	6.10317e-11	6.09802e-11	6.09692e-11	6.09652e-11	6.09474e-11	6.104e-11	6.09922e-11	6.10283e-11	6.10157e-11	6.08084e-11	6.06146e-11	6.05531e-11	6.02867e-11	6.01135e-11	6.00753e-11	6.00317e-11
	162	6.01679e-11	6.01042e-11	6.01543e-11	6.0429e-11	6.05054e-11	6.06908e-11	6.08551e-11	6.09297e-11	6.10805e-11	6.09701e-11	6.09654e-11	6.10126e-11	6.09268e-11	6.09508e-11	6.09697e-11	6.09459e-11	6.10056e-11	6.10794e-11	6.1092e-11	6.10587e-11	6.11246e-11	6.10046e-11	6.10495e-11	6.09935e-11	6.08352e-11	6.09577e-11	6.09659e-11	6.09032e-11	6.09533e-11	6.09806e-11	6.10148e-11	6.10351e-11	6.10314e-11	6.10091e-11	6.08998e-11	6.1044e-11	6.11033e-11	6.10466e-11	6.09805e-11	6.10007e-11	6.09535e-11	6.09004e-11	6.07383e-11	6.03879e-11	6.03054e-11	6.02388e-11	6.01989e-11	6.00756e-11
	175.5	6.01451e-11	6.01529e-11	6.00897e-11	6.025e-11	6.06484e-11	6.08869e-11	6.08532e-11	6.09627e-11	6.10725e-11	6.10349e-11	6.08843e-11	6.09423e-11	6.09036e-11	6.09979e-11	6.09173e-11	6.0869e-11	6.09702e-11	6.09431e-11	6.09514e-11	6.1009e-11	6.09556e-11	6.09898e-11	6.09857e-11	6.09721e-11	6.09553e-11	6.09251e-11	6.09451e-11	6.1025e-11	6.10308e-11	6.10556e-11	6.09979e-11	6.10101e-11	6.1064e-11	6.09581e-11	6.08666e-11	6.10063e-11	6.09652e-11	6.09846e-11	6.09827e-11	6.08014e-11	6.08568e-11	6.07866e-11	6.06593e-11	6.04788e-11	6.02825e-11	6.0249e-11	6.01367e-11	6.01703e-11
	189	6.00661e-11	6.00111e-11	6.01114e-11	6.02417e-11	6.03723e-11	6.05911e-11	6.07373e-11	6.08408e-11	6.08417e-11	6.0897e-11	6.0794e-11	6.09186e-11	6.09582e-11	6.10138e-11	6.09064e-11	6.09858e-11	6.08531e-11	6.08559e-11	6.09026e-11	6.07948e-11	6.07546e-11	6.08742e-11	6.0906e-11	6.09549e-11	6.08581e-11	6.07878e-11	6.08485e-11	6.10015e-11	6.08266e-11	6.08643e-11	6.08122e-11	6.08855e-11	6.09596e-11	6.09127e-11	6.08932e-11	6.08935e-11	6.09135e-11	6.08642e-11	6.09658e-11	6.08375e-11	6.09102e-11	6.07251e-11	6.05538e-11	6.03987e-11	6.04822e-11	6.02077e-11	6.00292e-11	6.01155e-11
	202.5	5.99555e-11	6.00757e-11	6.01968e-11	6.02983e-11	6.04224e-11	6.0528e-11	6.07174e-11	6.07257e-11	6.06854e-11	6.07049e-11	6.08017e-11	6.06345e-11	6.06103e-11	6.06574e-11	6.06765e-11	6.07245e-11	6.07253e-11	6.07508e-11	6.07428e-11	6.07101e-11	6.07639e-11	6.08175e-11	6.07978e-11	6.07484e-11	6.07011e-11	6.07432e-11	6.07951e-11	6.07318e-11	6.07857e-11	6.06806e-11	6.07384e-11	6.0663e-11	6.07995e-11	6.08748e-11	6.07943e-11	6.0763e-11	6.08913e-11	6.07573e-11	6.07357e-11	6.06989e-11	6.06617e-11	6.06391e-11	6.06125e-11	6.04558e-11	6.03133e-11	6.0029e-11	6.00681e-11	5.99691e-11
	216	5.9705e-11	5.97491e-11	5.99155e-11	6.00135e-11	6.01219e-11	6.04772e-11	6.04897e-11	6.05077e-11	6.05366e-11	6.03864e-11	6.04716e-11	6.04177e-11	6.05152e-11	6.04646e-11	6.04824e-11	6.03683e-11	6.05089e-11	6.06e-11	6.05866e-11	6.04622e-11	6.05439e-11	6.05676e-11	6.0443e-11	6.03769e-11	6.04869e-11	6.04296e-11	6.03593e-11	6.03144e-11	6.05286e-11	6.05325e-11	6.05852e-11	6.05397e-11	6.05633e-11	6.04685e-11	6.04968e-11	6.06081e-11	6.04958e-11	6.05373e-11	6.05199e-11	6.04664e-11	6.03909e-11	6.02446e-11	6.0189e-11	6.00874e-11	6.01493e-11	5.99362e-11	5.98475e-11	5.98061e-11
	229.5	5.9628e-11	5.96033e-11	5.96079e-11	5.97383e-11	5.99371e-11	6.00981e-11	6.02717e-11	6.02609e-11	6.02639e-11	6.03606e-11	6.03372e-11	6.02948e-11	6.03332e-11	6.02977e-11	6.02524e-11	6.02457e-11	6.02423e-11	6.03762e-11	6.02506e-11	6.02434e-11	6.02274e-11	6.03152e-11	6.01947e-11	6.02623e-11	6.03075e-11	6.01698e-11	6.02119e-11	6.01427e-11	6.02205e-11	6.0211e-11	6.01817e-11	6.01485e-11	6.02039e-11	6.02992e-11	6.02398e-11	6.03424e-11	6.01537e-11	6.02722e-11	6.02318e-11	6.0292e-11	6.02e-11	6.00208e-11	5.99752e-11	5.98635e-11	5.98714e-11	5.98139e-11	5.96711e-11	5.97757e-11
	243	5.95661e-11	5.96715e-11	5.96911e-11	5.98762e-11	5.98934e-11	6.014e-11	6.00999e-11	6.01548e-11	5.99907e-11	6.01018e-11	6.00926e-11	6.00597e-11	6.00793e-11	6.0077e-11	6.01722e-11	6.02492e-11	6.02473e-11	6.00787e-11	6.02076e-11	6.02422e-11	6.02354e-11	6.01881e-11	6.01861e-11	6.01263e-11	6.0254e-11	6.01299e-11	6.01201e-11	6.01742e-11	6.0244e-11	6.01766e-11	6.009e-11	6.01248e-11	5.99823e-11	6.02009e-11	6.02293e-11	6.02006e-11	6.00527e-11	6.01994e-11	6.01211e-11	6.01525e-11	6.00568e-11	6.00587e-11	5.99244e-11	5.98979e-11	5.9861e-11	5.96646e-11	5.9529e-11	5.96154e-11
	256.5	5.94933e-11	5.94521e-11	5.96683e-11	5.96068e-11	5.98024e-11	6.00829e-11	5.99528e-11	5.99812e-11	5.99929e-11	5.99381e-11	6.0045e-11	6.00694e-11	6.00262e-11	6.00916e-11	6.00157e-11	6.00391e-11	6.02162e-11	5.99965e-11	5.99636e-11	6.00824e-11	6.00072e-11	6.00083e-11	6.00126e-11	5.99633e-11	6.00157e-11	6.00601e-11	6.00085e-11	6.00073e-11	5.9994e-11	6.00717e-11	6.01241e-11	6.00532e-11	6.00518e-11	6.01423e-11	6.00669e-11	5.99703e-11	6.00014e-11	5.99219e-11	5.99326e-11	5.99505e-11	5.99794e-11	5.98397e-11	5.97613e-11	5.97222e-11	5.9683e-11	5.95836e-11	5.9507e-11	5.94185e-11
	270	5.93249e-11	5.93316e-11	5.94205e-11	5.93987e-11	5.94592e-11	5.97013e-11	5.98541e-11	5.98903e-11	5.98086e-11	5.99197e-11	6.00876e-11	5.97256e-11	5.9786e-11	5.98419e-11	5.98903e-11	5.99874e-11	5.98688e-11	5.98819e-11	5.98453e-11	5.98264e-11	5.98801e-11	5.99134e-11	5.98994e-11	5.99051e-11	5.98916e-11	5.98337e-11	5.98179e-11	5.98345e-11	5.98514e-11	5.98475e-11	5.98135e-11	5.9877e-11	5.99214e-11	5.9784e-11	5.98533e-11	5.98401e-11	5.98078e-11	5.98697e-11	5.99707e-11	5.98021e-11	5.95768e-11	5.9619e-11	5.96742e-11	5.95798e-11	5.9461e-11	5.9438e-11	5.94113e-11	5.93341e-11
[truncated: 32 more columns]

## Sheet: 4b 1e rev
Fig. 4b 1er	t (ns)
u9		955
	54	5.84989e-11	5.85224e-11	5.86938e-11	5.8668e-11	5.85799e-11	5.85182e-11	5.85036e-11	5.85971e-11	5.85417e-11	5.86115e-11	5.86403e-11	5.858e-11	5.85963e-11	5.85674e-11	5.84305e-11	5.84989e-11	5.85076e-11	5.85106e-11	5.85749e-11	5.86216e-11	5.84661e-11	5.84723e-11	5.82151e-11	5.82315e-11	5.81598e-11	5.78822e-11	5.76018e-11	5.72766e-11	5.67666e-11	5.63342e-11	5.59298e-11	5.5736e-11	5.56888e-11	5.56549e-11	5.563e-11	5.56481e-11	5.56537e-11	5.56449e-11	5.56853e-11	5.56135e-11	5.57558e-11	5.55254e-11	5.56408e-11	5.566e-11	5.56833e-11	5.56488e-11	5.56671e-11	5.56966e-11
	67.5	5.82742e-11	5.85397e-11	5.85064e-11	5.84869e-11	5.84123e-11	5.85405e-11	5.86047e-11	5.85879e-11	5.85651e-11	5.85012e-11	5.84483e-11	5.84117e-11	5.8427e-11	5.85017e-11	5.85198e-11	5.85801e-11	5.86255e-11	5.84932e-11	5.83987e-11	5.8352e-11	5.84297e-11	5.84245e-11	5.80941e-11	5.80822e-11	5.78386e-11	5.76317e-11	5.71329e-11	5.664e-11	5.63904e-11	5.6285e-11	5.62129e-11	5.61947e-11	5.61634e-11	5.61078e-11	5.60979e-11	5.62607e-11	5.61427e-11	5.62035e-11	5.62138e-11	5.61645e-11	5.62164e-11	5.61983e-11	5.60316e-11	5.61638e-11	5.62793e-11	5.61351e-11	5.61753e-11	5.61832e-11
	81	5.83442e-11	5.83718e-11	5.83899e-11	5.8456e-11	5.8463e-11	5.84236e-11	5.84417e-11	5.84236e-11	5.8488e-11	5.86143e-11	5.85753e-11	5.85018e-11	5.85073e-11	5.85143e-11	5.83454e-11	5.8426e-11	5.84565e-11	5.83887e-11	5.83086e-11	5.83926e-11	5.83932e-11	5.80995e-11	5.78346e-11	5.77817e-11	5.74393e-11	5.69606e-11	5.67961e-11	5.66588e-11	5.65163e-11	5.65185e-11	5.65425e-11	5.65937e-11	5.64552e-11	5.64899e-11	5.64521e-11	5.65022e-11	5.63854e-11	5.64819e-11	5.65245e-11	5.65155e-11	5.64537e-11	5.65245e-11	5.65201e-11	5.64928e-11	5.64638e-11	5.64991e-11	5.64205e-11	5.65405e-11
	94.5	5.81483e-11	5.83795e-11	5.83678e-11	5.84167e-11	5.84574e-11	5.83613e-11	5.83974e-11	5.82245e-11	5.841e-11	5.83959e-11	5.83231e-11	5.82474e-11	5.84112e-11	5.83827e-11	5.83436e-11	5.8287e-11	5.83133e-11	5.8353e-11	5.8285e-11	5.81119e-11	5.81251e-11	5.80256e-11	5.77144e-11	5.74922e-11	5.73066e-11	5.70272e-11	5.69052e-11	5.68295e-11	5.68665e-11	5.67209e-11	5.66574e-11	5.67549e-11	5.67045e-11	5.67066e-11	5.67471e-11	5.6899e-11	5.673e-11	5.66087e-11	5.66386e-11	5.6589e-11	5.66751e-11	5.67442e-11	5.6776e-11	5.67818e-11	5.66592e-11	5.6622e-11	5.66789e-11	5.66312e-11
	108	5.80399e-11	5.8342e-11	5.82592e-11	5.83449e-11	5.83301e-11	5.8155e-11	5.82254e-11	5.83764e-11	5.83464e-11	5.83519e-11	5.83168e-11	5.82064e-11	5.81737e-11	5.82969e-11	5.82876e-11	5.84006e-11	5.82285e-11	5.81807e-11	5.79811e-11	5.79151e-11	5.7882e-11	5.78406e-11	5.77688e-11	5.7449e-11	5.71474e-11	5.71039e-11	5.68753e-11	5.6827e-11	5.68305e-11	5.67214e-11	5.68724e-11	5.68688e-11	5.67279e-11	5.68309e-11	5.69059e-11	5.68877e-11	5.68719e-11	5.67436e-11	5.69077e-11	5.69652e-11	5.68079e-11	5.67633e-11	5.68376e-11	5.68752e-11	5.69054e-11	5.68501e-11	5.68954e-11	5.68601e-11
	121.5	5.80667e-11	5.81807e-11	5.82181e-11	5.81984e-11	5.81609e-11	5.83157e-11	5.82345e-11	5.82731e-11	5.82071e-11	5.81553e-11	5.81902e-11	5.82484e-11	5.8252e-11	5.82477e-11	5.82164e-11	5.82484e-11	5.81841e-11	5.81225e-11	5.80406e-11	5.80999e-11	5.7846e-11	5.76717e-11	5.76241e-11	5.74902e-11	5.72706e-11	5.72007e-11	5.71077e-11	5.68845e-11	5.68823e-11	5.68033e-11	5.70279e-11	5.69267e-11	5.69062e-11	5.69909e-11	5.69789e-11	5.69155e-11	5.69125e-11	5.69513e-11	5.68937e-11	5.69727e-11	5.69247e-11	5.68667e-11	5.69231e-11	5.70189e-11	5.69197e-11	5.68921e-11	5.68691e-11	5.68857e-11
	135	5.7987e-11	5.80667e-11	5.81239e-11	5.81546e-11	5.79784e-11	5.80119e-11	5.81308e-11	5.80104e-11	5.79598e-11	5.81371e-11	5.81255e-11	5.81235e-11	5.82113e-11	5.79537e-11	5.80055e-11	5.81229e-11	5.80413e-11	5.81066e-11	5.79754e-11	5.7802e-11	5.77382e-11	5.7599e-11	5.73868e-11	5.72934e-11	5.71574e-11	5.69991e-11	5.69569e-11	5.701e-11	5.69797e-11	5.7047e-11	5.69618e-11	5.69744e-11	5.69145e-11	5.6949e-11	5.70128e-11	5.69148e-11	5.69624e-11	5.69189e-11	5.69499e-11	5.70183e-11	5.69085e-11	5.69074e-11	5.68985e-11	5.70552e-11	5.70433e-11	5.70435e-11	5.69714e-11	5.6966e-11
	148.5	5.80502e-11	5.82107e-11	5.80415e-11	5.79976e-11	5.82417e-11	5.81139e-11	5.81694e-11	5.8169e-11	5.8149e-11	5.8113e-11	5.81103e-11	5.8164e-11	5.81834e-11	5.80358e-11	5.80369e-11	5.83285e-11	5.8083e-11	5.79086e-11	5.79807e-11	5.78847e-11	5.77437e-11	5.76971e-11	5.75662e-11	5.73692e-11	5.70606e-11	5.71834e-11	5.70977e-11	5.71363e-11	5.70947e-11	5.71004e-11	5.70746e-11	5.69906e-11	5.70198e-11	5.70452e-11	5.71564e-11	5.70627e-11	5.70918e-11	5.70103e-11	5.71042e-11	5.70387e-11	5.71586e-11	5.71163e-11	5.71502e-11	5.7138e-11	5.71866e-11	5.71143e-11	5.71153e-11	5.71503e-11
	162	5.81128e-11	5.83559e-11	5.83453e-11	5.83247e-11	5.82932e-11	5.83921e-11	5.83509e-11	5.83092e-11	5.83143e-11	5.84543e-11	5.83376e-11	5.82864e-11	5.83573e-11	5.82074e-11	5.82241e-11	5.83378e-11	5.82653e-11	5.82179e-11	5.81179e-11	5.80821e-11	5.79964e-11	5.76767e-11	5.75802e-11	5.75788e-11	5.73664e-11	5.73335e-11	5.73532e-11	5.74024e-11	5.74004e-11	5.73928e-11	5.73854e-11	5.74587e-11	5.74127e-11	5.7467e-11	5.74132e-11	5.74208e-11	5.74106e-11	5.75388e-11	5.7534e-11	5.73687e-11	5.74947e-11	5.7371e-11	5.74199e-11	5.74168e-11	5.75035e-11	5.74805e-11	5.74017e-11	5.73743e-11
	175.5	5.85295e-11	5.87791e-11	5.86553e-11	5.85508e-11	5.86918e-11	5.86106e-11	5.87454e-11	5.86612e-11	5.87438e-11	5.87278e-11	5.86461e-11	5.867e-11	5.86482e-11	5.86636e-11	5.86271e-11	5.86664e-11	5.87033e-11	5.84204e-11	5.84673e-11	5.83618e-11	5.82464e-11	5.80887e-11	5.80697e-11	5.798e-11	5.78736e-11	5.79136e-11	5.78486e-11	5.78177e-11	5.79198e-11	5.78572e-11	5.77598e-11	5.77624e-11	5.77743e-11	5.79431e-11	5.79578e-11	5.78227e-11	5.78445e-11	5.78353e-11	5.78285e-11	5.78282e-11	5.78094e-11	5.78901e-11	5.7875e-11	5.77856e-11	5.78047e-11	5.77649e-11	5.7832e-11	5.80176e-11
	189	5.88469e-11	5.90771e-11	5.9155e-11	5.90852e-11	5.90339e-11	5.90462e-11	5.91027e-11	5.91336e-11	5.91489e-11	5.91149e-11	5.91987e-11	5.90507e-11	5.9066e-11	5.90199e-11	5.90456e-11	5.9163e-11	5.90109e-11	5.88808e-11	5.89569e-11	5.88309e-11	5.88083e-11	5.86898e-11	5.85592e-11	5.84341e-11	5.83661e-11	5.84179e-11	5.82248e-11	5.82692e-11	5.82455e-11	5.83502e-11	5.82329e-11	5.8257e-11	5.82986e-11	5.82831e-11	5.82294e-11	5.82727e-11	5.83315e-11	5.82739e-11	5.83803e-11	5.83886e-11	5.83487e-11	5.83415e-11	5.82922e-11	5.82447e-11	5.8374e-11	5.83249e-11	5.83848e-11	5.83098e-11
	202.5	5.91613e-11	5.94238e-11	5.93961e-11	5.93285e-11	5.93944e-11	5.95222e-11	5.94649e-11	5.94746e-11	5.94432e-11	5.93443e-11	5.93834e-11	5.94616e-11	5.92625e-11	5.93165e-11	5.94353e-11	5.92934e-11	5.93721e-11	5.92975e-11	5.91662e-11	5.91715e-11	5.90586e-11	5.89007e-11	5.88366e-11	5.87502e-11	5.86702e-11	5.85866e-11	5.86431e-11	5.87572e-11	5.87517e-11	5.87359e-11	5.86735e-11	5.86865e-11	5.8728e-11	5.87064e-11	5.86907e-11	5.86719e-11	5.87114e-11	5.87662e-11	5.86165e-11	5.86515e-11	5.87709e-11	5.8763e-11	5.87366e-11	5.86865e-11	5.86593e-11	5.8705e-11	5.87623e-11	5.87513e-11
	216	5.93716e-11	5.95936e-11	5.95996e-11	5.95332e-11	5.95876e-11	5.97328e-11	5.97282e-11	5.96991e-11	5.97319e-11	5.97166e-11	5.95622e-11	5.96536e-11	5.96412e-11	5.96493e-11	5.96616e-11	5.96098e-11	5.96035e-11	5.95584e-11	5.94434e-11	5.9441e-11	5.9169e-11	5.91461e-11	5.91692e-11	5.89798e-11	5.89885e-11	5.89871e-11	5.90751e-11	5.90549e-11	5.88979e-11	5.89685e-11	5.89558e-11	5.89698e-11	5.89707e-11	5.9019e-11	5.90275e-11	5.89978e-11	5.89721e-11	5.89256e-11	5.88758e-11	5.88526e-11	5.89525e-11	5.88903e-11	5.90439e-11	5.89346e-11	5.894e-11	5.90163e-11	5.91013e-11	5.8995e-11
	229.5	5.9615e-11	5.99109e-11	5.98652e-11	5.98949e-11	5.99394e-11	5.99402e-11	5.98137e-11	5.99033e-11	5.99202e-11	5.99538e-11	5.99164e-11	5.98089e-11	5.99208e-11	5.98917e-11	5.9902e-11	5.99223e-11	5.97844e-11	5.97561e-11	5.97414e-11	5.96127e-11	5.95278e-11	5.94582e-11	5.93779e-11	5.9249e-11	5.9155e-11	5.91881e-11	5.93137e-11	5.92836e-11	5.92668e-11	5.93851e-11	5.93454e-11	5.91819e-11	5.92138e-11	5.9244e-11	5.93671e-11	5.92832e-11	5.92457e-11	5.92709e-11	5.93612e-11	5.91601e-11	5.92036e-11	5.92919e-11	5.91864e-11	5.92925e-11	5.94364e-11	5.93458e-11	5.93751e-11	5.92708e-11
	243	6.00218e-11	6.01845e-11	6.01009e-11	6.01049e-11	6.01855e-11	6.02404e-11	6.01534e-11	6.0123e-11	6.01566e-11	6.01913e-11	6.01706e-11	6.01197e-11	6.01444e-11	6.01565e-11	6.01375e-11	6.00399e-11	6.01313e-11	6.00273e-11	5.9919e-11	5.99877e-11	5.97676e-11	5.95829e-11	5.96043e-11	5.95869e-11	5.94074e-11	5.94487e-11	5.93513e-11	5.94948e-11	5.96299e-11	5.94749e-11	5.94993e-11	5.96472e-11	5.94635e-11	5.93544e-11	5.95307e-11	5.94419e-11	5.94413e-11	5.94975e-11	5.9604e-11	5.95282e-11	5.94999e-11	5.95942e-11	5.95562e-11	5.95413e-11	5.94266e-11	5.95542e-11	5.95803e-11	5.96039e-11
	256.5	5.99788e-11	6.02828e-11	6.02502e-11	6.01325e-11	6.02107e-11	6.02198e-11	6.02823e-11	6.0302e-11	6.02259e-11	6.03476e-11	6.02869e-11	6.02011e-11	6.02672e-11	6.01993e-11	6.01965e-11	6.03362e-11	6.01597e-11	6.00431e-11	6.00326e-11	5.99335e-11	5.98665e-11	5.97801e-11	5.96684e-11	5.96519e-11	5.97106e-11	5.97652e-11	5.97494e-11	5.97397e-11	5.97227e-11	5.9601e-11	5.97041e-11	5.9707e-11	5.96098e-11	5.96045e-11	5.9706e-11	5.96455e-11	5.96813e-11	5.97095e-11	5.97413e-11	5.9753e-11	5.96939e-11	5.95245e-11	5.96622e-11	5.95582e-11	5.96894e-11	5.97697e-11	5.97501e-11	5.96902e-11
	270	6.00184e-11	6.00635e-11	6.01795e-11	6.02585e-11	6.02307e-11	6.03128e-11	6.03828e-11	6.0202e-11	6.03289e-11	6.03286e-11	6.02486e-11	6.0098e-11	6.02211e-11	6.02581e-11	6.02188e-11	6.02089e-11	6.0239e-11	6.01191e-11	6.00406e-11	6.0068e-11	5.99024e-11	5.98068e-11	5.97452e-11	5.97568e-11	5.96544e-11	5.96318e-11	5.97298e-11	5.97355e-11	5.97205e-11	5.96789e-11	5.96498e-11	5.96604e-11	5.97182e-11	5.97673e-11	5.97827e-11	5.97314e-11	5.95533e-11	5.97988e-11	5.97329e-11	5.96862e-11	5.97056e-11	5.96878e-11	5.96359e-11	5.96901e-11	5.97469e-11	5.97675e-11	5.97337e-11	5.96728e-11
[truncated: 32 more columns]

## Sheet: 4b 2e
Fig. 4b 2e	t (ns)
u1		727
	54	5.80259e-11	5.85393e-11	6.00611e-11	6.1249e-11	6.16692e-11	6.17248e-11	6.19137e-11	6.2211e-11	6.22802e-11	6.20897e-11	6.21451e-11	6.22292e-11	6.20398e-11	6.20377e-11	6.22466e-11	6.2242e-11	6.23149e-11	6.2337e-11	6.24474e-11	6.24359e-11	6.24299e-11	6.23691e-11	6.25629e-11	6.24368e-11	6.24357e-11	6.2465e-11	6.2415e-11	6.24621e-11	6.24822e-11	6.25731e-11	6.23847e-11	6.23527e-11	6.2469e-11	6.24939e-11	6.24064e-11	6.23539e-11	6.23737e-11	6.24881e-11	6.24786e-11	6.23452e-11	6.23018e-11	6.23384e-11	6.22222e-11	6.20137e-11	6.17335e-11	6.13615e-11	6.04589e-11	5.96033e-11
	67.5	5.74907e-11	5.83145e-11	5.96408e-11	6.04951e-11	6.04455e-11	6.0569e-11	6.08777e-11	6.10119e-11	6.10689e-11	6.1005e-11	6.10942e-11	6.11035e-11	6.11446e-11	6.11873e-11	6.11149e-11	6.09771e-11	6.1086e-11	6.11885e-11	6.11889e-11	6.12308e-11	6.1226e-11	6.12026e-11	6.1206e-11	6.11354e-11	6.12588e-11	6.13112e-11	6.12313e-11	6.13104e-11	6.1345e-11	6.11484e-11	6.10555e-11	6.11594e-11	6.1174e-11	6.12254e-11	6.13008e-11	6.13404e-11	6.12927e-11	6.12511e-11	6.1178e-11	6.12298e-11	6.11436e-11	6.11772e-11	6.12206e-11	6.10524e-11	6.08881e-11	6.06481e-11	6.04013e-11	6.00213e-11
	81	5.79674e-11	5.87591e-11	5.97278e-11	5.99882e-11	6.01759e-11	6.02853e-11	6.03406e-11	6.03417e-11	6.04392e-11	6.03959e-11	6.0459e-11	6.05067e-11	6.03852e-11	6.0438e-11	6.04614e-11	6.04816e-11	6.04658e-11	6.05482e-11	6.05618e-11	6.06547e-11	6.05883e-11	6.05032e-11	6.0652e-11	6.06202e-11	6.05973e-11	6.04863e-11	6.05189e-11	6.05892e-11	6.0595e-11	6.05947e-11	6.05461e-11	6.05312e-11	6.06303e-11	6.05462e-11	6.05657e-11	6.05721e-11	6.05637e-11	6.06218e-11	6.05121e-11	6.0544e-11	6.03463e-11	6.048e-11	6.04448e-11	6.03335e-11	6.01789e-11	5.99044e-11	5.95045e-11	5.92112e-11
	94.5	5.86088e-11	5.931e-11	5.98353e-11	5.98688e-11	5.97684e-11	6.00881e-11	6.00828e-11	6.00268e-11	6.01687e-11	6.01242e-11	6.00882e-11	6.01938e-11	6.01525e-11	6.02436e-11	6.02289e-11	6.02033e-11	6.02135e-11	6.01899e-11	6.02518e-11	6.04265e-11	6.02477e-11	6.02998e-11	6.02779e-11	6.0323e-11	6.03479e-11	6.03038e-11	6.02761e-11	6.03963e-11	6.04176e-11	6.04026e-11	6.03535e-11	6.03129e-11	6.03827e-11	6.03055e-11	6.02966e-11	6.04807e-11	6.0262e-11	6.02836e-11	6.03283e-11	6.03724e-11	6.03043e-11	6.02764e-11	6.02916e-11	6.02294e-11	5.99222e-11	5.97954e-11	5.9556e-11	5.91068e-11
	108	5.89645e-11	5.95055e-11	5.95992e-11	5.96804e-11	5.98112e-11	5.98712e-11	6.00159e-11	5.99593e-11	6.00725e-11	6.01063e-11	6.00595e-11	5.98868e-11	5.99727e-11	6.0047e-11	6.00595e-11	6.00697e-11	6.00825e-11	6.00375e-11	6.00158e-11	6.00528e-11	5.99834e-11	6.00733e-11	6.02447e-11	6.01509e-11	6.01185e-11	6.01281e-11	6.01093e-11	6.00619e-11	6.01125e-11	6.00782e-11	6.00299e-11	6.01977e-11	6.01606e-11	6.014e-11	6.01937e-11	6.01383e-11	6.01032e-11	6.00892e-11	6.00805e-11	6.0047e-11	6.00993e-11	6.00334e-11	6.01312e-11	6.00175e-11	5.98181e-11	5.97282e-11	5.94645e-11	5.91627e-11
	121.5	5.88438e-11	5.951e-11	5.96329e-11	5.98568e-11	5.9972e-11	6.01029e-11	6.01335e-11	6.01039e-11	5.99601e-11	5.99255e-11	6.01144e-11	6.0051e-11	6.0072e-11	6.0135e-11	6.02124e-11	6.01711e-11	6.01512e-11	6.01527e-11	6.01628e-11	6.01271e-11	6.01496e-11	6.01772e-11	6.02519e-11	6.00558e-11	6.01359e-11	6.01808e-11	6.02619e-11	6.01838e-11	6.02735e-11	6.01651e-11	6.02661e-11	6.01716e-11	6.02457e-11	6.03408e-11	6.01053e-11	6.01295e-11	6.01491e-11	6.01942e-11	6.0287e-11	6.02803e-11	6.01513e-11	6.01826e-11	6.02678e-11	6.01555e-11	6.00608e-11	6.01482e-11	5.95993e-11	5.95217e-11
	135	5.9143e-11	5.95956e-11	6.00317e-11	5.99905e-11	6.00358e-11	6.02303e-11	6.02753e-11	6.02031e-11	6.02329e-11	6.03303e-11	6.0316e-11	6.02305e-11	6.03243e-11	6.01979e-11	6.03154e-11	6.01785e-11	6.03559e-11	6.02346e-11	6.03298e-11	6.04682e-11	6.03959e-11	6.03762e-11	6.03365e-11	6.04218e-11	6.03819e-11	6.031e-11	6.03674e-11	6.05124e-11	6.05119e-11	6.04215e-11	6.03314e-11	6.03235e-11	6.05226e-11	6.044e-11	6.02959e-11	6.03917e-11	6.04096e-11	6.04958e-11	6.03976e-11	6.02266e-11	6.03503e-11	6.03661e-11	6.04292e-11	6.03562e-11	6.03576e-11	6.01598e-11	6.01282e-11	5.98535e-11
	148.5	6.00545e-11	6.05524e-11	6.04711e-11	6.04578e-11	6.05501e-11	6.06383e-11	6.06987e-11	6.07423e-11	6.07907e-11	6.06764e-11	6.07229e-11	6.08604e-11	6.07249e-11	6.07269e-11	6.07358e-11	6.06662e-11	6.07313e-11	6.07228e-11	6.08199e-11	6.08145e-11	6.08942e-11	6.09384e-11	6.08477e-11	6.06843e-11	6.07418e-11	6.08989e-11	6.09455e-11	6.09342e-11	6.08682e-11	6.08718e-11	6.09972e-11	6.07496e-11	6.06816e-11	6.08721e-11	6.09055e-11	6.09335e-11	6.09729e-11	6.09319e-11	6.08142e-11	6.09207e-11	6.09261e-11	6.09146e-11	6.08744e-11	6.07838e-11	6.07982e-11	6.08792e-11	6.07676e-11	6.04321e-11
	162	5.97406e-11	6.0208e-11	6.07525e-11	6.07827e-11	6.0698e-11	6.09185e-11	6.0864e-11	6.08833e-11	6.09607e-11	6.09461e-11	6.08989e-11	6.09248e-11	6.09003e-11	6.08853e-11	6.10794e-11	6.09871e-11	6.09162e-11	6.09487e-11	6.09433e-11	6.10095e-11	6.10988e-11	6.10272e-11	6.09907e-11	6.10068e-11	6.09428e-11	6.10393e-11	6.09052e-11	6.09361e-11	6.10525e-11	6.09658e-11	6.10178e-11	6.10434e-11	6.1051e-11	6.09829e-11	6.10664e-11	6.11e-11	6.09547e-11	6.09685e-11	6.11047e-11	6.10011e-11	6.10499e-11	6.08931e-11	6.09688e-11	6.09613e-11	6.10662e-11	6.10043e-11	6.09415e-11	6.07665e-11
	175.5	6.02191e-11	6.07405e-11	6.07664e-11	6.08606e-11	6.07909e-11	6.09868e-11	6.09737e-11	6.09491e-11	6.09795e-11	6.11489e-11	6.10609e-11	6.11218e-11	6.10203e-11	6.10221e-11	6.10809e-11	6.12148e-11	6.10752e-11	6.09613e-11	6.10214e-11	6.10769e-11	6.11524e-11	6.10849e-11	6.11264e-11	6.10991e-11	6.11903e-11	6.12198e-11	6.11573e-11	6.10607e-11	6.12174e-11	6.12689e-11	6.11405e-11	6.10545e-11	6.10618e-11	6.10894e-11	6.10994e-11	6.10985e-11	6.11184e-11	6.11546e-11	6.12181e-11	6.11711e-11	6.11029e-11	6.10811e-11	6.1335e-11	6.11465e-11	6.11616e-11	6.10961e-11	6.10026e-11	6.1031e-11
	189	6.04524e-11	6.07946e-11	6.09239e-11	6.10127e-11	6.10741e-11	6.11719e-11	6.11978e-11	6.1341e-11	6.12321e-11	6.12875e-11	6.11484e-11	6.10157e-11	6.1206e-11	6.1264e-11	6.12559e-11	6.12655e-11	6.12938e-11	6.1241e-11	6.12819e-11	6.12971e-11	6.12277e-11	6.13792e-11	6.13263e-11	6.13104e-11	6.13268e-11	6.13119e-11	6.1342e-11	6.13231e-11	6.12809e-11	6.12734e-11	6.12276e-11	6.12929e-11	6.13208e-11	6.12964e-11	6.13307e-11	6.14435e-11	6.13477e-11	6.13851e-11	6.13083e-11	6.12368e-11	6.12374e-11	6.13429e-11	6.1379e-11	6.12925e-11	6.1233e-11	6.12906e-11	6.12673e-11	6.11603e-11
	202.5	6.10382e-11	6.1188e-11	6.12443e-11	6.12245e-11	6.14138e-11	6.13935e-11	6.13691e-11	6.13618e-11	6.15612e-11	6.14164e-11	6.13862e-11	6.14285e-11	6.15032e-11	6.14499e-11	6.14402e-11	6.13078e-11	6.13752e-11	6.15484e-11	6.15007e-11	6.13782e-11	6.14747e-11	6.15166e-11	6.14812e-11	6.15252e-11	6.14888e-11	6.15166e-11	6.15891e-11	6.15556e-11	6.14273e-11	6.14939e-11	6.15347e-11	6.14535e-11	6.1386e-11	6.13922e-11	6.15778e-11	6.15742e-11	6.15122e-11	6.15085e-11	6.14284e-11	6.14542e-11	6.14932e-11	6.14879e-11	6.15009e-11	6.14679e-11	6.15269e-11	6.15751e-11	6.13095e-11	6.11422e-11
	216	6.09348e-11	6.12654e-11	6.13061e-11	6.12939e-11	6.12636e-11	6.13574e-11	6.13668e-11	6.14027e-11	6.12883e-11	6.13679e-11	6.13987e-11	6.13775e-11	6.14456e-11	6.13699e-11	6.14237e-11	6.14702e-11	6.14825e-11	6.13245e-11	6.13936e-11	6.14264e-11	6.15127e-11	6.15455e-11	6.1547e-11	6.14899e-11	6.15946e-11	6.15403e-11	6.15399e-11	6.14135e-11	6.13562e-11	6.14407e-11	6.14465e-11	6.15101e-11	6.14374e-11	6.14435e-11	6.15538e-11	6.16315e-11	6.15331e-11	6.15068e-11	6.14952e-11	6.14366e-11	6.15171e-11	6.14261e-11	6.14823e-11	6.14164e-11	6.13523e-11	6.14901e-11	6.13096e-11	6.13082e-11
	229.5	6.09156e-11	6.11789e-11	6.11158e-11	6.1222e-11	6.13419e-11	6.12448e-11	6.11994e-11	6.13068e-11	6.12732e-11	6.13571e-11	6.13619e-11	6.12532e-11	6.13802e-11	6.13248e-11	6.13966e-11	6.14608e-11	6.13898e-11	6.13896e-11	6.14018e-11	6.14788e-11	6.14327e-11	6.13916e-11	6.14279e-11	6.14623e-11	6.13934e-11	6.1372e-11	6.1455e-11	6.14115e-11	6.13033e-11	6.1427e-11	6.14576e-11	6.14347e-11	6.14213e-11	6.15052e-11	6.14067e-11	6.13114e-11	6.1445e-11	6.15354e-11	6.14266e-11	6.13872e-11	6.14489e-11	6.13726e-11	6.14156e-11	6.14183e-11	6.1304e-11	6.14529e-11	6.14194e-11	6.1244e-11
	243	6.10858e-11	6.1096e-11	6.10573e-11	6.12428e-11	6.13147e-11	6.13749e-11	6.13704e-11	6.13206e-11	6.13452e-11	6.13368e-11	6.13212e-11	6.127e-11	6.12581e-11	6.12721e-11	6.13082e-11	6.13535e-11	6.13234e-11	6.15118e-11	6.13268e-11	6.12827e-11	6.1391e-11	6.13221e-11	6.13696e-11	6.13985e-11	6.14471e-11	6.1377e-11	6.14207e-11	6.13593e-11	6.12423e-11	6.13284e-11	6.1398e-11	6.13357e-11	6.13683e-11	6.13892e-11	6.13877e-11	6.12899e-11	6.12815e-11	6.13822e-11	6.13802e-11	6.13052e-11	6.13744e-11	6.14488e-11	6.12971e-11	6.13821e-11	6.12721e-11	6.12721e-11	6.13053e-11	6.11608e-11
	256.5	6.07982e-11	6.09687e-11	6.09485e-11	6.10356e-11	6.10256e-11	6.10804e-11	6.11375e-11	6.11068e-11	6.11153e-11	6.10817e-11	6.11685e-11	6.10474e-11	6.11418e-11	6.11037e-11	6.11439e-11	6.10796e-11	6.11149e-11	6.11169e-11	6.12358e-11	6.11013e-11	6.11431e-11	6.12638e-11	6.11816e-11	6.0954e-11	6.10656e-11	6.10743e-11	6.1147e-11	6.1143e-11	6.11387e-11	6.11688e-11	6.10742e-11	6.12026e-11	6.12642e-11	6.12784e-11	6.11391e-11	6.11578e-11	6.11885e-11	6.11536e-11	6.11104e-11	6.10748e-11	6.11981e-11	6.11653e-11	6.10567e-11	6.1119e-11	6.11312e-11	6.09864e-11	6.10185e-11	6.09645e-11
	270	6.07963e-11	6.06008e-11	6.06538e-11	6.07415e-11	6.07563e-11	6.08049e-11	6.0923e-11	6.08735e-11	6.0823e-11	6.09459e-11	6.06861e-11	6.08209e-11	6.08722e-11	6.09531e-11	6.0857e-11	6.09292e-11	6.08615e-11	6.0932e-11	6.09571e-11	6.07989e-11	6.07496e-11	6.09252e-11	6.08561e-11	6.08896e-11	6.08487e-11	6.08575e-11	6.08973e-11	6.09211e-11	6.08928e-11	6.08878e-11	6.08633e-11	6.08733e-11	6.08847e-11	6.08849e-11	6.07488e-11	6.08378e-11	6.08534e-11	6.08722e-11	6.0908e-11	6.08383e-11	6.09823e-11	6.08421e-11	6.07406e-11	6.08401e-11	6.08114e-11	6.08163e-11	6.07995e-11	6.07094e-11
[truncated: 32 more columns]

## Sheet: 4b 2e rev
Fig. 4b 2er	t (ns)
u9		955
	54	6.06496e-11	6.06166e-11	6.06506e-11	6.07484e-11	6.07517e-11	6.06757e-11	6.06955e-11	6.06467e-11	6.06251e-11	6.06949e-11	6.06909e-11	6.06747e-11	6.05816e-11	6.07144e-11	6.08321e-11	6.07184e-11	6.06491e-11	6.08065e-11	6.06826e-11	6.06508e-11	6.06886e-11	6.06936e-11	6.07056e-11	6.06759e-11	6.05768e-11	6.0501e-11	6.04852e-11	6.03958e-11	6.03552e-11	5.99882e-11	5.96905e-11	5.93445e-11	5.87432e-11	5.79746e-11	5.67367e-11	5.5626e-11	5.53683e-11	5.48817e-11	5.48485e-11	5.47995e-11	5.47638e-11	5.47915e-11	5.47767e-11	5.46819e-11	5.47226e-11	5.47866e-11	5.4766e-11	5.47394e-11
	67.5	6.05619e-11	6.07487e-11	6.07045e-11	6.0692e-11	6.06027e-11	6.06859e-11	6.06738e-11	6.07868e-11	6.07745e-11	6.07375e-11	6.07176e-11	6.08239e-11	6.07464e-11	6.06862e-11	6.07567e-11	6.06623e-11	6.069e-11	6.06554e-11	6.06471e-11	6.06868e-11	6.06393e-11	6.07493e-11	6.07671e-11	6.06383e-11	6.057e-11	6.07313e-11	6.04979e-11	6.02501e-11	6.02783e-11	6.00238e-11	5.96625e-11	5.92196e-11	5.86159e-11	5.76529e-11	5.70863e-11	5.65183e-11	5.61725e-11	5.60301e-11	5.59121e-11	5.60001e-11	5.59807e-11	5.60223e-11	5.58467e-11	5.59747e-11	5.60587e-11	5.60115e-11	5.59926e-11	5.59786e-11
	81	6.03943e-11	6.0789e-11	6.07155e-11	6.06224e-11	6.06537e-11	6.05991e-11	6.07159e-11	6.07492e-11	6.06938e-11	6.0691e-11	6.05789e-11	6.0667e-11	6.06361e-11	6.06365e-11	6.05749e-11	6.07816e-11	6.06379e-11	6.06397e-11	6.06572e-11	6.07455e-11	6.06923e-11	6.07005e-11	6.05192e-11	6.05133e-11	6.04982e-11	6.05376e-11	6.0437e-11	6.01641e-11	5.99636e-11	5.98248e-11	5.93282e-11	5.87267e-11	5.81003e-11	5.74896e-11	5.70228e-11	5.69259e-11	5.68315e-11	5.67196e-11	5.67428e-11	5.67027e-11	5.67903e-11	5.67507e-11	5.66567e-11	5.66561e-11	5.67196e-11	5.67827e-11	5.66111e-11	5.67097e-11
	94.5	6.03193e-11	6.06822e-11	6.06166e-11	6.06054e-11	6.06228e-11	6.06962e-11	6.05919e-11	6.05423e-11	6.05801e-11	6.04696e-11	6.06388e-11	6.05531e-11	6.06479e-11	6.05584e-11	6.06412e-11	6.06394e-11	6.06337e-11	6.05192e-11	6.05831e-11	6.06844e-11	6.06701e-11	6.04883e-11	6.05066e-11	6.04593e-11	6.0563e-11	6.04204e-11	6.02277e-11	6.01215e-11	6.0019e-11	5.98152e-11	5.93786e-11	5.88062e-11	5.8473e-11	5.78204e-11	5.75693e-11	5.74823e-11	5.73178e-11	5.72052e-11	5.72252e-11	5.73242e-11	5.73325e-11	5.72701e-11	5.72641e-11	5.74176e-11	5.7334e-11	5.72434e-11	5.7271e-11	5.7376e-11
	108	6.04886e-11	6.0461e-11	6.05549e-11	6.063e-11	6.06376e-11	6.06505e-11	6.07283e-11	6.06117e-11	6.0596e-11	6.05994e-11	6.06886e-11	6.06094e-11	6.05773e-11	6.06585e-11	6.07049e-11	6.06362e-11	6.06166e-11	6.06377e-11	6.06059e-11	6.06552e-11	6.0618e-11	6.05384e-11	6.05423e-11	6.05846e-11	6.04869e-11	6.03931e-11	6.02472e-11	5.99645e-11	5.98747e-11	5.95053e-11	5.91945e-11	5.87361e-11	5.84216e-11	5.80703e-11	5.76114e-11	5.76523e-11	5.7813e-11	5.77158e-11	5.77161e-11	5.78141e-11	5.77909e-11	5.77351e-11	5.7758e-11	5.77694e-11	5.76272e-11	5.77066e-11	5.76869e-11	5.769e-11
	121.5	6.05341e-11	6.06586e-11	6.05944e-11	6.07046e-11	6.07173e-11	6.06433e-11	6.07269e-11	6.07901e-11	6.07224e-11	6.06722e-11	6.06361e-11	6.06507e-11	6.06472e-11	6.07388e-11	6.06971e-11	6.06273e-11	6.06736e-11	6.06664e-11	6.06086e-11	6.06331e-11	6.0663e-11	6.06486e-11	6.05819e-11	6.06241e-11	6.05107e-11	6.05726e-11	6.03586e-11	6.02525e-11	5.99249e-11	5.95965e-11	5.92399e-11	5.88507e-11	5.84444e-11	5.82459e-11	5.80732e-11	5.811e-11	5.82156e-11	5.80404e-11	5.80908e-11	5.80996e-11	5.80656e-11	5.81439e-11	5.81106e-11	5.81374e-11	5.8154e-11	5.81231e-11	5.81986e-11	5.81536e-11
	135	6.05575e-11	6.07685e-11	6.07912e-11	6.08263e-11	6.08226e-11	6.07186e-11	6.07619e-11	6.06701e-11	6.07817e-11	6.07069e-11	6.0791e-11	6.0791e-11	6.08286e-11	6.06913e-11	6.07682e-11	6.08308e-11	6.07599e-11	6.07553e-11	6.07362e-11	6.07431e-11	6.0584e-11	6.06609e-11	6.06972e-11	6.0759e-11	6.05549e-11	6.05325e-11	6.03336e-11	5.99744e-11	5.98174e-11	5.94913e-11	5.91717e-11	5.89073e-11	5.86406e-11	5.84733e-11	5.84663e-11	5.83491e-11	5.8389e-11	5.83266e-11	5.84586e-11	5.84418e-11	5.83975e-11	5.82429e-11	5.83999e-11	5.84414e-11	5.83297e-11	5.84048e-11	5.8412e-11	5.8432e-11
	148.5	6.05112e-11	6.07567e-11	6.07951e-11	6.06205e-11	6.0723e-11	6.07031e-11	6.07215e-11	6.06921e-11	6.08116e-11	6.07553e-11	6.07047e-11	6.09045e-11	6.07763e-11	6.07001e-11	6.06914e-11	6.07568e-11	6.07827e-11	6.06451e-11	6.06326e-11	6.06708e-11	6.06661e-11	6.06e-11	6.05675e-11	6.05582e-11	6.05143e-11	6.05162e-11	6.02302e-11	5.9961e-11	5.97414e-11	5.94376e-11	5.90743e-11	5.88003e-11	5.86467e-11	5.85507e-11	5.85856e-11	5.86106e-11	5.87218e-11	5.86343e-11	5.86521e-11	5.86938e-11	5.85847e-11	5.8468e-11	5.85563e-11	5.85617e-11	5.86139e-11	5.86185e-11	5.86194e-11	5.8581e-11
	162	6.05362e-11	6.07237e-11	6.06566e-11	6.06642e-11	6.08081e-11	6.07492e-11	6.0701e-11	6.07086e-11	6.07085e-11	6.07501e-11	6.06669e-11	6.06718e-11	6.07271e-11	6.07884e-11	6.0847e-11	6.08186e-11	6.07473e-11	6.0685e-11	6.07064e-11	6.07294e-11	6.06205e-11	6.05546e-11	6.06065e-11	6.05871e-11	6.03509e-11	6.01977e-11	6.02075e-11	6.00261e-11	5.99247e-11	5.95561e-11	5.91337e-11	5.90159e-11	5.88402e-11	5.88354e-11	5.87586e-11	5.87267e-11	5.88893e-11	5.87846e-11	5.88026e-11	5.88805e-11	5.88303e-11	5.88729e-11	5.87852e-11	5.87974e-11	5.87199e-11	5.87826e-11	5.88738e-11	5.88424e-11
	175.5	6.05079e-11	6.07047e-11	6.06589e-11	6.08635e-11	6.07363e-11	6.06524e-11	6.08574e-11	6.07179e-11	6.06989e-11	6.08309e-11	6.06959e-11	6.06672e-11	6.07099e-11	6.08639e-11	6.07318e-11	6.07346e-11	6.08863e-11	6.07706e-11	6.07433e-11	6.07401e-11	6.07089e-11	6.06939e-11	6.06877e-11	6.05253e-11	6.03715e-11	6.03212e-11	6.00288e-11	5.99517e-11	5.95992e-11	5.9314e-11	5.91575e-11	5.90948e-11	5.8962e-11	5.89561e-11	5.89113e-11	5.89699e-11	5.90531e-11	5.90202e-11	5.89169e-11	5.89291e-11	5.89821e-11	5.90287e-11	5.8892e-11	5.88403e-11	5.90605e-11	5.9004e-11	5.89808e-11	5.90724e-11
	189	6.05425e-11	6.06044e-11	6.07985e-11	6.08113e-11	6.07406e-11	6.07682e-11	6.06961e-11	6.07624e-11	6.07732e-11	6.073e-11	6.0713e-11	6.07286e-11	6.07072e-11	6.07281e-11	6.06198e-11	6.06882e-11	6.07488e-11	6.07253e-11	6.06116e-11	6.06913e-11	6.07144e-11	6.05228e-11	6.04423e-11	6.05054e-11	6.04376e-11	6.03959e-11	6.02426e-11	5.99713e-11	5.97597e-11	5.94702e-11	5.92436e-11	5.91606e-11	5.90992e-11	5.89812e-11	5.90534e-11	5.9113e-11	5.90326e-11	5.9094e-11	5.9186e-11	5.91036e-11	5.89393e-11	5.90438e-11	5.89551e-11	5.89745e-11	5.90438e-11	5.91496e-11	5.90128e-11	5.90914e-11
	202.5	6.04678e-11	6.06883e-11	6.06033e-11	6.06577e-11	6.07623e-11	6.06242e-11	6.06553e-11	6.0698e-11	6.06285e-11	6.06104e-11	6.05507e-11	6.07042e-11	6.06739e-11	6.06098e-11	6.06055e-11	6.0655e-11	6.07267e-11	6.07043e-11	6.06338e-11	6.06012e-11	6.05263e-11	6.06413e-11	6.05636e-11	6.04713e-11	6.02829e-11	6.03073e-11	6.00957e-11	5.98726e-11	5.9722e-11	5.94198e-11	5.92649e-11	5.92558e-11	5.90945e-11	5.91005e-11	5.9069e-11	5.90848e-11	5.89862e-11	5.90405e-11	5.90851e-11	5.91164e-11	5.92378e-11	5.92219e-11	5.9137e-11	5.91151e-11	5.91585e-11	5.90726e-11	5.90869e-11	5.91472e-11
	216	6.01241e-11	6.04598e-11	6.06533e-11	6.05794e-11	6.04465e-11	6.05259e-11	6.05142e-11	6.05398e-11	6.05461e-11	6.04935e-11	6.04925e-11	6.04246e-11	6.0538e-11	6.04754e-11	6.0524e-11	6.05013e-11	6.05452e-11	6.05379e-11	6.05034e-11	6.04171e-11	6.04728e-11	6.04386e-11	6.04346e-11	6.02847e-11	6.02216e-11	6.00378e-11	6.00086e-11	5.97932e-11	5.95335e-11	5.93992e-11	5.91992e-11	5.90745e-11	5.91383e-11	5.90179e-11	5.89533e-11	5.91025e-11	5.90131e-11	5.90197e-11	5.90584e-11	5.91809e-11	5.90466e-11	5.89221e-11	5.90117e-11	5.91152e-11	5.90411e-11	5.90799e-11	5.90765e-11	5.91718e-11
	229.5	6.02791e-11	6.05092e-11	6.03718e-11	6.04642e-11	6.04648e-11	6.03549e-11	6.03818e-11	6.05737e-11	6.04758e-11	6.03234e-11	6.03627e-11	6.04129e-11	6.04149e-11	6.03834e-11	6.04239e-11	6.03642e-11	6.04367e-11	6.03009e-11	6.03943e-11	6.04182e-11	6.02987e-11	6.02743e-11	6.03381e-11	6.00889e-11	5.99917e-11	5.99047e-11	5.97335e-11	5.95221e-11	5.93106e-11	5.91386e-11	5.91006e-11	5.91647e-11	5.91547e-11	5.9076e-11	5.90433e-11	5.9106e-11	5.92022e-11	5.90464e-11	5.91126e-11	5.91837e-11	5.90466e-11	5.90776e-11	5.89956e-11	5.91134e-11	5.91443e-11	5.91243e-11	5.90095e-11	5.90821e-11
	243	6.01387e-11	6.02755e-11	6.03998e-11	6.04861e-11	6.03906e-11	6.03522e-11	6.03916e-11	6.03649e-11	6.0381e-11	6.03793e-11	6.03427e-11	6.02908e-11	6.03594e-11	6.04709e-11	6.03356e-11	6.03265e-11	6.04191e-11	6.03707e-11	6.04129e-11	6.0245e-11	6.02652e-11	6.02237e-11	6.016e-11	6.01498e-11	6.01077e-11	6.00209e-11	5.98475e-11	5.96571e-11	5.94078e-11	5.92331e-11	5.91968e-11	5.9061e-11	5.89705e-11	5.89692e-11	5.91155e-11	5.90581e-11	5.90685e-11	5.90801e-11	5.91088e-11	5.90768e-11	5.91198e-11	5.91574e-11	5.90972e-11	5.90648e-11	5.91681e-11	5.91483e-11	5.91607e-11	5.91134e-11
	256.5	6.00718e-11	6.02887e-11	6.03383e-11	6.03081e-11	6.03889e-11	6.04156e-11	6.02288e-11	6.03046e-11	6.02967e-11	6.02668e-11	6.02691e-11	6.02601e-11	6.02987e-11	6.0314e-11	6.02762e-11	6.02956e-11	6.02621e-11	6.01743e-11	6.02909e-11	6.01626e-11	6.01111e-11	6.02004e-11	6.04244e-11	6.01434e-11	6.00678e-11	5.99429e-11	5.97347e-11	5.96988e-11	5.94325e-11	5.92881e-11	5.92781e-11	5.90534e-11	5.92158e-11	5.90935e-11	5.89368e-11	5.91088e-11	5.91551e-11	5.91466e-11	5.91054e-11	5.9068e-11	5.90806e-11	5.90398e-11	5.91861e-11	5.90293e-11	5.90703e-11	5.90572e-11	5.91103e-11	5.91957e-11
	270	5.98882e-11	6.01102e-11	6.01368e-11	6.00985e-11	6.01042e-11	6.0165e-11	6.00623e-11	6.01603e-11	6.0181e-11	6.0168e-11	6.00824e-11	6.01892e-11	6.01181e-11	6.01681e-11	6.00776e-11	6.00707e-11	6.01008e-11	6.01504e-11	6.01826e-11	6.00225e-11	6.00291e-11	6.01209e-11	5.99472e-11	5.99118e-11	5.98655e-11	5.98021e-11	5.96633e-11	5.94677e-11	5.92647e-11	5.91055e-11	5.892e-11	5.90389e-11	5.91232e-11	5.89111e-11	5.90097e-11	5.92425e-11	5.90317e-11	5.8951e-11	5.89942e-11	5.89284e-11	5.8958e-11	5.89508e-11	5.89766e-11	5.90104e-11	5.90077e-11	5.90288e-11	5.91242e-11	5.89705e-11
[truncated: 32 more columns]

## Sheet: 4b 3e
Fig. 4b 3e	t (ns)
u1 (mV)		727
	54	5.65416e-11	5.65848e-11	5.77398e-11	5.88446e-11	6.08248e-11	6.16195e-11	6.2426e-11	6.33738e-11	6.38145e-11	6.40277e-11	6.39584e-11	6.38829e-11	6.40235e-11	6.41979e-11	6.41866e-11	6.41913e-11	6.4477e-11	6.45786e-11	6.45881e-11	6.45597e-11	6.45513e-11	6.46626e-11	6.46664e-11	6.46684e-11	6.4488e-11	6.43912e-11	6.41833e-11	6.40951e-11	6.39074e-11	6.3699e-11	6.33875e-11	6.29609e-11	6.23389e-11	6.16985e-11	6.11873e-11	6.0796e-11	5.96974e-11	5.90481e-11	5.8265e-11	5.75196e-11	5.68731e-11	5.64167e-11	5.61514e-11	5.60617e-11	5.60435e-11	5.60181e-11	5.60786e-11	5.59434e-11
	67.5	5.70412e-11	5.75441e-11	5.92107e-11	6.00991e-11	6.0941e-11	6.1425e-11	6.21269e-11	6.24342e-11	6.25981e-11	6.27148e-11	6.29739e-11	6.29288e-11	6.29532e-11	6.27607e-11	6.28805e-11	6.29216e-11	6.29942e-11	6.30069e-11	6.31515e-11	6.3186e-11	6.32024e-11	6.30216e-11	6.29511e-11	6.29631e-11	6.31269e-11	6.30623e-11	6.2985e-11	6.29706e-11	6.27347e-11	6.26206e-11	6.24344e-11	6.20681e-11	6.16277e-11	6.11348e-11	6.0768e-11	6.00197e-11	5.96177e-11	5.89799e-11	5.82894e-11	5.76282e-11	5.72372e-11	5.69542e-11	5.6591e-11	5.64056e-11	5.63173e-11	5.61934e-11	5.60218e-11	5.6034e-11
	81	5.67365e-11	5.74842e-11	5.8574e-11	5.97789e-11	6.02433e-11	6.06494e-11	6.11929e-11	6.15696e-11	6.17186e-11	6.16669e-11	6.17523e-11	6.18254e-11	6.18336e-11	6.18699e-11	6.18947e-11	6.20527e-11	6.1949e-11	6.19435e-11	6.21002e-11	6.1889e-11	6.19256e-11	6.20815e-11	6.20335e-11	6.19932e-11	6.21136e-11	6.20064e-11	6.20451e-11	6.19609e-11	6.18791e-11	6.17437e-11	6.15619e-11	6.12866e-11	6.09156e-11	6.04505e-11	6.00615e-11	5.95678e-11	5.91686e-11	5.84114e-11	5.78985e-11	5.75041e-11	5.72647e-11	5.69494e-11	5.66612e-11	5.64136e-11	5.63751e-11	5.62646e-11	5.61267e-11	5.61211e-11
	94.5	5.6683e-11	5.75713e-11	5.865e-11	5.93573e-11	5.99921e-11	6.03387e-11	6.0707e-11	6.0829e-11	6.09059e-11	6.10937e-11	6.10923e-11	6.10714e-11	6.11936e-11	6.10361e-11	6.11439e-11	6.129e-11	6.11454e-11	6.10619e-11	6.12546e-11	6.12976e-11	6.12591e-11	6.13762e-11	6.1204e-11	6.13265e-11	6.12051e-11	6.1202e-11	6.11087e-11	6.1197e-11	6.12009e-11	6.10716e-11	6.09567e-11	6.06208e-11	6.04776e-11	6.00815e-11	5.94967e-11	5.9139e-11	5.87293e-11	5.82317e-11	5.78534e-11	5.75276e-11	5.71032e-11	5.68181e-11	5.66666e-11	5.63648e-11	5.62968e-11	5.63043e-11	5.6254e-11	5.61659e-11
	108	5.7042e-11	5.81658e-11	5.90055e-11	5.91117e-11	5.95681e-11	6.00556e-11	6.01929e-11	6.02644e-11	6.03139e-11	6.04136e-11	6.0457e-11	6.0534e-11	6.03314e-11	6.04122e-11	6.05038e-11	6.04533e-11	6.04513e-11	6.0554e-11	6.05893e-11	6.05958e-11	6.05439e-11	6.06058e-11	6.06627e-11	6.06285e-11	6.05774e-11	6.0618e-11	6.05857e-11	6.05033e-11	6.05989e-11	6.04427e-11	6.03261e-11	6.00791e-11	5.97375e-11	5.93903e-11	5.88683e-11	5.8608e-11	5.80896e-11	5.77321e-11	5.73779e-11	5.70743e-11	5.67738e-11	5.66488e-11	5.63906e-11	5.63009e-11	5.61868e-11	5.61605e-11	5.61891e-11	5.61078e-11
	121.5	5.68533e-11	5.73427e-11	5.82295e-11	5.86925e-11	5.91453e-11	5.95665e-11	5.9671e-11	5.98228e-11	5.99604e-11	5.99355e-11	6.01127e-11	6.00634e-11	6.0038e-11	6.01206e-11	6.0105e-11	6.01639e-11	6.00852e-11	5.99727e-11	6.0189e-11	6.01873e-11	6.01944e-11	6.01481e-11	6.01195e-11	6.01745e-11	6.01666e-11	6.01421e-11	6.01088e-11	6.02883e-11	6.01623e-11	6.0115e-11	6.00084e-11	5.98593e-11	5.95832e-11	5.93424e-11	5.89389e-11	5.85053e-11	5.80851e-11	5.77858e-11	5.72899e-11	5.69638e-11	5.68391e-11	5.65967e-11	5.64511e-11	5.63371e-11	5.63407e-11	5.62761e-11	5.63348e-11	5.621e-11
	135	5.67463e-11	5.74164e-11	5.7804e-11	5.83757e-11	5.88751e-11	5.92303e-11	5.94064e-11	5.95664e-11	5.95911e-11	5.96614e-11	5.97747e-11	5.96636e-11	5.96123e-11	5.96675e-11	5.95769e-11	5.97117e-11	5.97641e-11	5.98229e-11	5.97508e-11	5.97775e-11	5.98278e-11	5.99022e-11	5.98193e-11	5.99248e-11	5.98419e-11	5.98101e-11	5.98321e-11	5.983e-11	5.97679e-11	5.97201e-11	5.9687e-11	5.95511e-11	5.93977e-11	5.90186e-11	5.86481e-11	5.84233e-11	5.78598e-11	5.76e-11	5.72601e-11	5.69294e-11	5.67641e-11	5.67327e-11	5.65194e-11	5.63842e-11	5.63322e-11	5.62959e-11	5.63787e-11	5.63596e-11
	148.5	5.68425e-11	5.74941e-11	5.79981e-11	5.83426e-11	5.85676e-11	5.88924e-11	5.90747e-11	5.93141e-11	5.92811e-11	5.92775e-11	5.94137e-11	5.9397e-11	5.93186e-11	5.94053e-11	5.94157e-11	5.94668e-11	5.95235e-11	5.94084e-11	5.94173e-11	5.94558e-11	5.94477e-11	5.95429e-11	5.95444e-11	5.95064e-11	5.96003e-11	5.95716e-11	5.95636e-11	5.95149e-11	5.95268e-11	5.95235e-11	5.95368e-11	5.92757e-11	5.90539e-11	5.89406e-11	5.87045e-11	5.83047e-11	5.79196e-11	5.77076e-11	5.74387e-11	5.71847e-11	5.69087e-11	5.6679e-11	5.65997e-11	5.64266e-11	5.64074e-11	5.63614e-11	5.64494e-11	5.62955e-11
	162	5.64589e-11	5.66318e-11	5.71686e-11	5.77493e-11	5.80951e-11	5.85183e-11	5.87483e-11	5.88542e-11	5.88337e-11	5.89339e-11	5.8953e-11	5.91406e-11	5.9062e-11	5.90751e-11	5.91766e-11	5.90751e-11	5.90282e-11	5.91995e-11	5.91393e-11	5.91708e-11	5.91945e-11	5.92733e-11	5.91549e-11	5.92248e-11	5.93141e-11	5.93357e-11	5.91705e-11	5.92497e-11	5.94619e-11	5.92205e-11	5.91652e-11	5.91428e-11	5.89209e-11	5.87564e-11	5.8551e-11	5.82217e-11	5.78514e-11	5.77576e-11	5.75264e-11	5.72822e-11	5.69771e-11	5.67721e-11	5.64515e-11	5.65183e-11	5.65341e-11	5.63756e-11	5.63677e-11	5.66293e-11
	175.5	5.6461e-11	5.6703e-11	5.71977e-11	5.75597e-11	5.80752e-11	5.83202e-11	5.84027e-11	5.86084e-11	5.87222e-11	5.87569e-11	5.88252e-11	5.88403e-11	5.88069e-11	5.88765e-11	5.89052e-11	5.88738e-11	5.88407e-11	5.8984e-11	5.8916e-11	5.89589e-11	5.90176e-11	5.90189e-11	5.90417e-11	5.91075e-11	5.90656e-11	5.89571e-11	5.90891e-11	5.9072e-11	5.90762e-11	5.90041e-11	5.88797e-11	5.86764e-11	5.85575e-11	5.84755e-11	5.82217e-11	5.80651e-11	5.78953e-11	5.74952e-11	5.72871e-11	5.68664e-11	5.66575e-11	5.66669e-11	5.66102e-11	5.64056e-11	5.63682e-11	5.63884e-11	5.643e-11	5.64395e-11
	189	5.65716e-11	5.67918e-11	5.71896e-11	5.76212e-11	5.76741e-11	5.79584e-11	5.81946e-11	5.83656e-11	5.8486e-11	5.85853e-11	5.86487e-11	5.88016e-11	5.87233e-11	5.87133e-11	5.86913e-11	5.87371e-11	5.87993e-11	5.88572e-11	5.87767e-11	5.87505e-11	5.88205e-11	5.87797e-11	5.87885e-11	5.88107e-11	5.87446e-11	5.87789e-11	5.87436e-11	5.87073e-11	5.87995e-11	5.87554e-11	5.85882e-11	5.86171e-11	5.84976e-11	5.83276e-11	5.79929e-11	5.78592e-11	5.75095e-11	5.73022e-11	5.71893e-11	5.70782e-11	5.67228e-11	5.6542e-11	5.64756e-11	5.64373e-11	5.63315e-11	5.62992e-11	5.63178e-11	5.62302e-11
	202.5	5.63417e-11	5.67051e-11	5.71589e-11	5.73576e-11	5.77779e-11	5.79146e-11	5.80848e-11	5.80748e-11	5.82434e-11	5.84475e-11	5.84405e-11	5.84088e-11	5.8448e-11	5.84939e-11	5.84975e-11	5.84284e-11	5.8471e-11	5.84888e-11	5.8689e-11	5.85103e-11	5.85468e-11	5.84646e-11	5.84928e-11	5.85967e-11	5.8568e-11	5.85463e-11	5.84882e-11	5.85189e-11	5.85382e-11	5.85159e-11	5.84591e-11	5.84534e-11	5.84386e-11	5.79372e-11	5.77405e-11	5.76751e-11	5.73858e-11	5.72748e-11	5.71667e-11	5.69517e-11	5.6565e-11	5.65085e-11	5.64263e-11	5.631e-11	5.6309e-11	5.63072e-11	5.62165e-11	5.61988e-11
	216	5.62863e-11	5.64676e-11	5.69578e-11	5.73382e-11	5.75498e-11	5.76833e-11	5.78078e-11	5.79808e-11	5.80215e-11	5.79653e-11	5.81287e-11	5.81286e-11	5.81035e-11	5.82255e-11	5.81954e-11	5.81845e-11	5.8318e-11	5.82962e-11	5.82279e-11	5.83034e-11	5.84856e-11	5.82784e-11	5.82892e-11	5.84066e-11	5.83129e-11	5.83692e-11	5.8255e-11	5.82052e-11	5.82523e-11	5.84881e-11	5.83347e-11	5.82774e-11	5.80912e-11	5.7873e-11	5.77478e-11	5.74324e-11	5.74358e-11	5.71728e-11	5.68973e-11	5.66577e-11	5.654e-11	5.64356e-11	5.62999e-11	5.62511e-11	5.62325e-11	5.62263e-11	5.6216e-11	5.62356e-11
	229.5	5.60593e-11	5.60599e-11	5.63846e-11	5.67052e-11	5.69885e-11	5.72233e-11	5.75563e-11	5.75589e-11	5.76719e-11	5.77746e-11	5.78552e-11	5.78345e-11	5.78515e-11	5.78812e-11	5.79654e-11	5.80676e-11	5.79797e-11	5.7896e-11	5.78924e-11	5.78935e-11	5.79746e-11	5.79695e-11	5.80009e-11	5.78237e-11	5.78472e-11	5.80365e-11	5.7987e-11	5.80327e-11	5.79473e-11	5.80174e-11	5.79767e-11	5.79497e-11	5.78033e-11	5.76897e-11	5.75862e-11	5.72626e-11	5.71606e-11	5.70991e-11	5.67665e-11	5.65442e-11	5.63256e-11	5.62409e-11	5.61136e-11	5.60175e-11	5.6105e-11	5.61077e-11	5.6032e-11	5.60683e-11
	243	5.59232e-11	5.60934e-11	5.63526e-11	5.67261e-11	5.68828e-11	5.71071e-11	5.7334e-11	5.74574e-11	5.76143e-11	5.75702e-11	5.76455e-11	5.76164e-11	5.76713e-11	5.77992e-11	5.78074e-11	5.76837e-11	5.78157e-11	5.79044e-11	5.77194e-11	5.77745e-11	5.78968e-11	5.79733e-11	5.78401e-11	5.775e-11	5.78531e-11	5.78024e-11	5.78708e-11	5.79791e-11	5.79019e-11	5.77585e-11	5.7939e-11	5.782e-11	5.76464e-11	5.75121e-11	5.74041e-11	5.73354e-11	5.70836e-11	5.69373e-11	5.66765e-11	5.64174e-11	5.63814e-11	5.62671e-11	5.60344e-11	5.6005e-11	5.59712e-11	5.59704e-11	5.5992e-11	5.5875e-11
	256.5	5.57967e-11	5.601e-11	5.6222e-11	5.64178e-11	5.67119e-11	5.68856e-11	5.71497e-11	5.72927e-11	5.72999e-11	5.74503e-11	5.73802e-11	5.75191e-11	5.75976e-11	5.75739e-11	5.74456e-11	5.75476e-11	5.7692e-11	5.75717e-11	5.75788e-11	5.78011e-11	5.75565e-11	5.7546e-11	5.75896e-11	5.7636e-11	5.75884e-11	5.75728e-11	5.75913e-11	5.76773e-11	5.7668e-11	5.7655e-11	5.76977e-11	5.75952e-11	5.7395e-11	5.73197e-11	5.72129e-11	5.69579e-11	5.68661e-11	5.67225e-11	5.65388e-11	5.64598e-11	5.61226e-11	5.60087e-11	5.60681e-11	5.59007e-11	5.58524e-11	5.58629e-11	5.57314e-11	5.58251e-11
	270	5.58741e-11	5.58527e-11	5.62772e-11	5.64735e-11	5.6559e-11	5.68527e-11	5.70521e-11	5.70542e-11	5.72621e-11	5.72656e-11	5.72248e-11	5.73973e-11	5.75822e-11	5.75054e-11	5.73445e-11	5.74178e-11	5.73952e-11	5.75887e-11	5.75705e-11	5.74189e-11	5.74562e-11	5.74841e-11	5.74945e-11	5.75699e-11	5.74686e-11	5.75319e-11	5.75805e-11	5.75919e-11	5.75129e-11	5.75183e-11	5.76197e-11	5.75355e-11	5.74804e-11	5.72786e-11	5.70828e-11	5.71028e-11	5.68e-11	5.65469e-11	5.64227e-11	5.63171e-11	5.61713e-11	5.59399e-11	5.5972e-11	5.59499e-11	5.58937e-11	5.58377e-11	5.57793e-11	5.57986e-11
[truncated: 32 more columns]

## Sheet: 4b 3e rev
Fig. 4b 3er	t (ns)
u9		955
	54	5.95805e-11	5.97287e-11	5.97081e-11	5.97452e-11	5.96146e-11	5.97155e-11	5.98226e-11	5.98192e-11	5.97065e-11	5.9668e-11	5.975e-11	5.97643e-11	5.97417e-11	5.972e-11	5.96591e-11	5.96981e-11	5.97462e-11	5.96855e-11	5.97666e-11	5.97878e-11	5.97223e-11	5.97782e-11	5.97864e-11	5.96415e-11	5.97461e-11	5.98506e-11	5.96826e-11	5.96591e-11	5.97526e-11	5.98166e-11	5.9748e-11	5.95282e-11	5.95984e-11	5.95839e-11	5.95142e-11	5.91971e-11	5.90501e-11	5.86917e-11	5.85057e-11	5.79363e-11	5.68446e-11	5.60631e-11	5.47304e-11	5.35935e-11	5.23181e-11	5.14864e-11	5.10219e-11	5.08764e-11
	67.5	5.94652e-11	5.96357e-11	5.95012e-11	5.95159e-11	5.96023e-11	5.95807e-11	5.95273e-11	5.9596e-11	5.97208e-11	5.95528e-11	5.9431e-11	5.96628e-11	5.96697e-11	5.96556e-11	5.96782e-11	5.96136e-11	5.95041e-11	5.95628e-11	5.94627e-11	5.94884e-11	5.96385e-11	5.96347e-11	5.96913e-11	5.96283e-11	5.96116e-11	5.95181e-11	5.96943e-11	5.94915e-11	5.94605e-11	5.94686e-11	5.94046e-11	5.95252e-11	5.94003e-11	5.92354e-11	5.91121e-11	5.89282e-11	5.85794e-11	5.8092e-11	5.75447e-11	5.67698e-11	5.60001e-11	5.48764e-11	5.38538e-11	5.30688e-11	5.27136e-11	5.26754e-11	5.25832e-11	5.25534e-11
	81	5.93186e-11	5.95147e-11	5.95199e-11	5.93722e-11	5.94604e-11	5.95078e-11	5.94603e-11	5.94003e-11	5.94904e-11	5.96041e-11	5.94983e-11	5.95203e-11	5.94196e-11	5.94924e-11	5.95583e-11	5.94842e-11	5.94239e-11	5.95977e-11	5.9412e-11	5.9477e-11	5.93606e-11	5.93692e-11	5.94245e-11	5.94581e-11	5.95625e-11	5.95198e-11	5.94918e-11	5.94265e-11	5.94461e-11	5.94216e-11	5.92885e-11	5.92197e-11	5.90756e-11	5.89991e-11	5.8891e-11	5.85383e-11	5.80547e-11	5.7582e-11	5.69247e-11	5.61077e-11	5.49821e-11	5.44699e-11	5.39134e-11	5.36376e-11	5.35378e-11	5.3592e-11	5.35411e-11	5.35627e-11
	94.5	5.91712e-11	5.93431e-11	5.93303e-11	5.93897e-11	5.93531e-11	5.92514e-11	5.93451e-11	5.95024e-11	5.94103e-11	5.91942e-11	5.92907e-11	5.93809e-11	5.93707e-11	5.93734e-11	5.9337e-11	5.93302e-11	5.92975e-11	5.93356e-11	5.93559e-11	5.93933e-11	5.94515e-11	5.93057e-11	5.93826e-11	5.93848e-11	5.92747e-11	5.92376e-11	5.93283e-11	5.93214e-11	5.91633e-11	5.9195e-11	5.91599e-11	5.89531e-11	5.88292e-11	5.87571e-11	5.85505e-11	5.81001e-11	5.76617e-11	5.71865e-11	5.65114e-11	5.5639e-11	5.51868e-11	5.45925e-11	5.42905e-11	5.43397e-11	5.42531e-11	5.41933e-11	5.4252e-11	5.42592e-11
	108	5.90285e-11	5.92236e-11	5.93588e-11	5.92632e-11	5.91869e-11	5.92641e-11	5.92786e-11	5.93186e-11	5.93222e-11	5.92338e-11	5.91443e-11	5.92364e-11	5.93798e-11	5.93239e-11	5.92879e-11	5.9261e-11	5.92893e-11	5.93541e-11	5.93394e-11	5.93511e-11	5.92964e-11	5.92363e-11	5.93498e-11	5.91944e-11	5.92109e-11	5.91946e-11	5.91999e-11	5.91822e-11	5.92403e-11	5.9135e-11	5.90293e-11	5.90971e-11	5.88066e-11	5.8574e-11	5.84145e-11	5.82167e-11	5.76186e-11	5.71005e-11	5.63448e-11	5.57072e-11	5.5328e-11	5.50235e-11	5.48426e-11	5.48752e-11	5.48524e-11	5.47983e-11	5.4841e-11	5.49202e-11
	121.5	5.89965e-11	5.92027e-11	5.92925e-11	5.91713e-11	5.92254e-11	5.93117e-11	5.9293e-11	5.91685e-11	5.91308e-11	5.91214e-11	5.91022e-11	5.92072e-11	5.92393e-11	5.93134e-11	5.92146e-11	5.94131e-11	5.9284e-11	5.91672e-11	5.92079e-11	5.9278e-11	5.92608e-11	5.92818e-11	5.92575e-11	5.92384e-11	5.92792e-11	5.92965e-11	5.92734e-11	5.90977e-11	5.92024e-11	5.91973e-11	5.90457e-11	5.87826e-11	5.87304e-11	5.84131e-11	5.82635e-11	5.78868e-11	5.72368e-11	5.67341e-11	5.632e-11	5.58355e-11	5.54181e-11	5.53244e-11	5.52174e-11	5.53097e-11	5.52999e-11	5.52749e-11	5.52603e-11	5.52871e-11
	135	5.88694e-11	5.9119e-11	5.91654e-11	5.91324e-11	5.91091e-11	5.91413e-11	5.91155e-11	5.92077e-11	5.91937e-11	5.91212e-11	5.91273e-11	5.93065e-11	5.91792e-11	5.89413e-11	5.90737e-11	5.9052e-11	5.9214e-11	5.91906e-11	5.91823e-11	5.91682e-11	5.92778e-11	5.92123e-11	5.92062e-11	5.92237e-11	5.9111e-11	5.90561e-11	5.91805e-11	5.92024e-11	5.8944e-11	5.88811e-11	5.89144e-11	5.87689e-11	5.85585e-11	5.83349e-11	5.79501e-11	5.75462e-11	5.71022e-11	5.65751e-11	5.60062e-11	5.57065e-11	5.56924e-11	5.57107e-11	5.55447e-11	5.56619e-11	5.5802e-11	5.56283e-11	5.56955e-11	5.56322e-11
	148.5	5.88827e-11	5.90248e-11	5.90893e-11	5.91064e-11	5.91471e-11	5.90533e-11	5.90279e-11	5.9128e-11	5.90314e-11	5.90052e-11	5.91462e-11	5.90903e-11	5.91103e-11	5.9066e-11	5.91381e-11	5.90783e-11	5.90453e-11	5.90423e-11	5.90762e-11	5.89988e-11	5.90319e-11	5.91311e-11	5.90503e-11	5.90973e-11	5.90374e-11	5.90853e-11	5.89458e-11	5.88979e-11	5.88618e-11	5.87132e-11	5.86571e-11	5.85668e-11	5.84184e-11	5.80774e-11	5.75586e-11	5.72513e-11	5.67562e-11	5.62159e-11	5.61215e-11	5.59947e-11	5.58864e-11	5.59447e-11	5.58535e-11	5.57642e-11	5.58233e-11	5.58945e-11	5.58816e-11	5.58235e-11
	162	5.88253e-11	5.88646e-11	5.91015e-11	5.90774e-11	5.89768e-11	5.90677e-11	5.91007e-11	5.90823e-11	5.89444e-11	5.89769e-11	5.9031e-11	5.91096e-11	5.90248e-11	5.91119e-11	5.90352e-11	5.90897e-11	5.91946e-11	5.91348e-11	5.9042e-11	5.90854e-11	5.90173e-11	5.89639e-11	5.90625e-11	5.89631e-11	5.89674e-11	5.88849e-11	5.8969e-11	5.8893e-11	5.88215e-11	5.884e-11	5.87672e-11	5.8419e-11	5.80601e-11	5.78578e-11	5.76069e-11	5.71898e-11	5.67317e-11	5.64136e-11	5.61821e-11	5.6143e-11	5.61562e-11	5.60977e-11	5.61257e-11	5.61859e-11	5.60181e-11	5.61364e-11	5.61445e-11	5.61245e-11
	175.5	5.87956e-11	5.90213e-11	5.89747e-11	5.90314e-11	5.90924e-11	5.89695e-11	5.9011e-11	5.902e-11	5.90007e-11	5.9024e-11	5.90927e-11	5.9041e-11	5.89273e-11	5.90825e-11	5.90965e-11	5.89327e-11	5.89456e-11	5.90293e-11	5.90102e-11	5.89894e-11	5.90678e-11	5.90611e-11	5.89591e-11	5.90036e-11	5.91088e-11	5.89958e-11	5.893e-11	5.88459e-11	5.87964e-11	5.87627e-11	5.84818e-11	5.83427e-11	5.80166e-11	5.77716e-11	5.7444e-11	5.71214e-11	5.65903e-11	5.63083e-11	5.63565e-11	5.63332e-11	5.63025e-11	5.63364e-11	5.6394e-11	5.64246e-11	5.63659e-11	5.62968e-11	5.63274e-11	5.63445e-11
	189	5.86865e-11	5.88996e-11	5.89842e-11	5.88822e-11	5.90086e-11	5.90808e-11	5.89674e-11	5.90507e-11	5.90709e-11	5.88972e-11	5.88876e-11	5.90464e-11	5.91182e-11	5.90124e-11	5.91271e-11	5.90026e-11	5.89286e-11	5.89145e-11	5.90272e-11	5.90151e-11	5.90196e-11	5.89747e-11	5.90646e-11	5.89566e-11	5.89633e-11	5.88914e-11	5.88338e-11	5.87745e-11	5.87154e-11	5.8696e-11	5.84986e-11	5.8235e-11	5.80471e-11	5.77826e-11	5.73108e-11	5.69228e-11	5.6748e-11	5.66174e-11	5.64703e-11	5.65117e-11	5.65616e-11	5.65023e-11	5.65627e-11	5.64484e-11	5.6493e-11	5.66145e-11	5.64928e-11	5.65376e-11
	202.5	5.88779e-11	5.89372e-11	5.89642e-11	5.91248e-11	5.9031e-11	5.88842e-11	5.90446e-11	5.90509e-11	5.9007e-11	5.91354e-11	5.89614e-11	5.9059e-11	5.89919e-11	5.90492e-11	5.90443e-11	5.90609e-11	5.91682e-11	5.89674e-11	5.90632e-11	5.91092e-11	5.90664e-11	5.90057e-11	5.90565e-11	5.90802e-11	5.89211e-11	5.88765e-11	5.88978e-11	5.88204e-11	5.86982e-11	5.86602e-11	5.85314e-11	5.84407e-11	5.81363e-11	5.78217e-11	5.74949e-11	5.71676e-11	5.68971e-11	5.68713e-11	5.66762e-11	5.65837e-11	5.6606e-11	5.66527e-11	5.67403e-11	5.66869e-11	5.67167e-11	5.67994e-11	5.67624e-11	5.67296e-11
	216	5.89739e-11	5.9016e-11	5.89572e-11	5.91328e-11	5.90822e-11	5.91047e-11	5.91172e-11	5.90808e-11	5.91509e-11	5.91367e-11	5.89768e-11	5.92818e-11	5.90901e-11	5.90416e-11	5.9191e-11	5.90521e-11	5.91678e-11	5.91772e-11	5.91229e-11	5.90275e-11	5.9031e-11	5.91437e-11	5.90387e-11	5.89159e-11	5.9059e-11	5.9102e-11	5.88691e-11	5.88473e-11	5.88894e-11	5.86444e-11	5.85474e-11	5.83911e-11	5.80429e-11	5.77112e-11	5.75171e-11	5.7177e-11	5.69341e-11	5.68549e-11	5.69178e-11	5.6965e-11	5.70357e-11	5.6994e-11	5.68e-11	5.69496e-11	5.70047e-11	5.68816e-11	5.68554e-11	5.69794e-11
	229.5	5.8897e-11	5.90411e-11	5.9108e-11	5.90767e-11	5.91292e-11	5.90063e-11	5.90426e-11	5.92341e-11	5.91417e-11	5.90827e-11	5.91346e-11	5.90698e-11	5.91336e-11	5.9178e-11	5.90774e-11	5.90302e-11	5.91371e-11	5.91675e-11	5.89501e-11	5.89722e-11	5.91336e-11	5.91164e-11	5.89907e-11	5.91381e-11	5.89913e-11	5.8919e-11	5.89474e-11	5.88569e-11	5.87333e-11	5.86702e-11	5.86086e-11	5.83277e-11	5.79734e-11	5.78282e-11	5.75826e-11	5.72348e-11	5.70619e-11	5.71201e-11	5.70366e-11	5.70349e-11	5.71815e-11	5.7121e-11	5.69483e-11	5.70377e-11	5.70886e-11	5.70999e-11	5.71425e-11	5.71628e-11
	243	5.88134e-11	5.89593e-11	5.9044e-11	5.90454e-11	5.89562e-11	5.89684e-11	5.90909e-11	5.90119e-11	5.90266e-11	5.89825e-11	5.90832e-11	5.90435e-11	5.90142e-11	5.91263e-11	5.90522e-11	5.90243e-11	5.90551e-11	5.89871e-11	5.88604e-11	5.89497e-11	5.89821e-11	5.89905e-11	5.89981e-11	5.89106e-11	5.90334e-11	5.89885e-11	5.89822e-11	5.88731e-11	5.87199e-11	5.86816e-11	5.85724e-11	5.83682e-11	5.81354e-11	5.79177e-11	5.76299e-11	5.74204e-11	5.7142e-11	5.71031e-11	5.71198e-11	5.70951e-11	5.71921e-11	5.70394e-11	5.69821e-11	5.71665e-11	5.7089e-11	5.69596e-11	5.70727e-11	5.70552e-11
	256.5	5.8744e-11	5.89823e-11	5.89503e-11	5.89471e-11	5.90037e-11	5.90831e-11	5.8903e-11	5.89959e-11	5.90339e-11	5.88689e-11	5.89523e-11	5.89549e-11	5.89442e-11	5.89634e-11	5.89989e-11	5.89233e-11	5.89615e-11	5.89614e-11	5.89659e-11	5.91154e-11	5.89829e-11	5.89913e-11	5.89907e-11	5.89009e-11	5.89441e-11	5.88836e-11	5.87265e-11	5.87155e-11	5.87926e-11	5.85639e-11	5.82396e-11	5.81593e-11	5.79802e-11	5.77887e-11	5.75058e-11	5.73605e-11	5.72484e-11	5.71557e-11	5.71732e-11	5.71848e-11	5.71688e-11	5.72418e-11	5.71552e-11	5.71113e-11	5.72053e-11	5.71235e-11	5.71586e-11	5.72166e-11
	270	5.88286e-11	5.89103e-11	5.88456e-11	5.89216e-11	5.89265e-11	5.89585e-11	5.89771e-11	5.90163e-11	5.91029e-11	5.90623e-11	5.90156e-11	5.88818e-11	5.89886e-11	5.89822e-11	5.89889e-11	5.90308e-11	5.89554e-11	5.89315e-11	5.89675e-11	5.89176e-11	5.89685e-11	5.89754e-11	5.8947e-11	5.90006e-11	5.89587e-11	5.88232e-11	5.89091e-11	5.87969e-11	5.85709e-11	5.86133e-11	5.85169e-11	5.82825e-11	5.81451e-11	5.7861e-11	5.75335e-11	5.73789e-11	5.72674e-11	5.72857e-11	5.72587e-11	5.71258e-11	5.72711e-11	5.73117e-11	5.71795e-11	5.71116e-11	5.71358e-11	5.72767e-11	5.72099e-11	5.72981e-11
[truncated: 32 more columns]

## Sheet: 4c
Fig. 4c	u9 (mV)
u1 (mV)		705																																							740
	929	1.7533e-11	1.74551e-11	1.73701e-11	1.74185e-11	1.74122e-11	1.74581e-11	1.74126e-11	1.74833e-11	1.75957e-11	1.7503e-11	1.76157e-11	1.75995e-11	1.76616e-11	1.75598e-11	1.75566e-11	1.75459e-11	1.77174e-11	1.76527e-11	1.76782e-11	1.76801e-11	1.77146e-11	1.76065e-11	1.76681e-11	1.76139e-11	1.76058e-11	1.7752e-11	1.75948e-11	1.76608e-11	1.75755e-11	1.75893e-11	1.7512e-11	1.75019e-11	1.73829e-11	1.74676e-11	1.76802e-11	1.76195e-11	1.76708e-11	1.76506e-11	1.76222e-11	1.75466e-11
		1.74215e-11	1.74566e-11	1.74135e-11	1.73394e-11	1.76217e-11	1.74734e-11	1.74747e-11	1.75718e-11	1.74992e-11	1.74132e-11	1.74539e-11	1.76611e-11	1.74601e-11	1.75604e-11	1.75569e-11	1.77986e-11	1.78418e-11	1.77416e-11	1.76738e-11	1.76485e-11	1.77944e-11	1.78058e-11	1.78473e-11	1.77648e-11	1.77747e-11	1.77149e-11	1.75279e-11	1.76508e-11	1.75328e-11	1.74335e-11	1.75417e-11	1.75224e-11	1.75138e-11	1.7694e-11	1.752e-11	1.74549e-11	1.76077e-11	1.75597e-11	1.75951e-11	1.77115e-11
		1.73559e-11	1.73054e-11	1.73656e-11	1.75189e-11	1.76447e-11	1.77014e-11	1.76143e-11	1.74512e-11	1.74239e-11	1.76076e-11	1.76094e-11	1.75183e-11	1.75986e-11	1.75657e-11	1.77837e-11	1.79339e-11	1.7851e-11	1.77664e-11	1.77732e-11	1.78066e-11	1.77949e-11	1.78169e-11	1.77335e-11	1.77365e-11	1.76942e-11	1.78811e-11	1.77427e-11	1.76943e-11	1.7696e-11	1.75234e-11	1.75812e-11	1.76161e-11	1.77224e-11	1.76082e-11	1.75305e-11	1.74828e-11	1.74392e-11	1.75162e-11	1.76627e-11	1.75077e-11
		1.74918e-11	1.74738e-11	1.74554e-11	1.74982e-11	1.75059e-11	1.74868e-11	1.75031e-11	1.75539e-11	1.75379e-11	1.76567e-11	1.7594e-11	1.76004e-11	1.76637e-11	1.76298e-11	1.79019e-11	1.80422e-11	1.78837e-11	1.77823e-11	1.78071e-11	1.77249e-11	1.77923e-11	1.79568e-11	1.78677e-11	1.8006e-11	1.77266e-11	1.78617e-11	1.77411e-11	1.76066e-11	1.75763e-11	1.76313e-11	1.75838e-11	1.76295e-11	1.75931e-11	1.76167e-11	1.7595e-11	1.7542e-11	1.7466e-11	1.74798e-11	1.75056e-11	1.76573e-11
		1.73897e-11	1.73779e-11	1.74779e-11	1.74336e-11	1.74405e-11	1.75126e-11	1.7411e-11	1.75181e-11	1.74613e-11	1.76503e-11	1.75505e-11	1.74523e-11	1.74853e-11	1.76996e-11	1.79801e-11	1.80517e-11	1.79624e-11	1.79477e-11	1.79632e-11	1.8095e-11	1.79708e-11	1.78919e-11	1.80353e-11	1.79684e-11	1.80231e-11	1.79977e-11	1.78352e-11	1.75949e-11	1.76276e-11	1.75558e-11	1.77029e-11	1.76581e-11	1.75586e-11	1.75371e-11	1.74408e-11	1.77052e-11	1.7661e-11	1.7706e-11	1.76829e-11	1.76069e-11
		1.73681e-11	1.74217e-11	1.74127e-11	1.75607e-11	1.76404e-11	1.77535e-11	1.75065e-11	1.76063e-11	1.74569e-11	1.76298e-11	1.7645e-11	1.75572e-11	1.75263e-11	1.78045e-11	1.80594e-11	1.82752e-11	1.82961e-11	1.82913e-11	1.82529e-11	1.82759e-11	1.83283e-11	1.8293e-11	1.84035e-11	1.83791e-11	1.84429e-11	1.84036e-11	1.79576e-11	1.77138e-11	1.78424e-11	1.77118e-11	1.76773e-11	1.75433e-11	1.75933e-11	1.77031e-11	1.7606e-11	1.76145e-11	1.76052e-11	1.75685e-11	1.76277e-11	1.76607e-11
		1.74926e-11	1.75887e-11	1.74881e-11	1.75062e-11	1.74928e-11	1.75295e-11	1.76561e-11	1.7595e-11	1.74972e-11	1.74368e-11	1.7462e-11	1.75088e-11	1.7487e-11	1.7785e-11	1.8375e-11	1.88201e-11	1.90029e-11	1.92059e-11	1.90119e-11	1.87928e-11	1.89098e-11	1.88696e-11	1.89845e-11	1.88702e-11	1.87338e-11	1.88035e-11	1.82198e-11	1.77982e-11	1.78621e-11	1.78109e-11	1.76983e-11	1.75015e-11	1.76094e-11	1.76943e-11	1.77362e-11	1.78048e-11	1.77589e-11	1.77409e-11	1.78236e-11	1.77612e-11
		1.73728e-11	1.72716e-11	1.74838e-11	1.75297e-11	1.75106e-11	1.76007e-11	1.75566e-11	1.75778e-11	1.74777e-11	1.76896e-11	1.759e-11	1.74524e-11	1.74372e-11	1.7896e-11	1.95556e-11	2.01264e-11	2.04553e-11	2.04025e-11	2.08517e-11	2.0475e-11	2.04223e-11	2.05053e-11	2.04346e-11	1.98743e-11	2.02311e-11	2.04548e-11	1.89355e-11	1.78444e-11	1.8077e-11	1.78689e-11	1.78472e-11	1.78137e-11	1.76582e-11	1.78309e-11	1.78758e-11	1.76509e-11	1.78112e-11	1.77405e-11	1.78364e-11	1.79053e-11
		1.74829e-11	1.75355e-11	1.74748e-11	1.76233e-11	1.77425e-11	1.76306e-11	1.7568e-11	1.75203e-11	1.76533e-11	1.75538e-11	1.75957e-11	1.75334e-11	1.75559e-11	1.80168e-11	2.04783e-11	2.26266e-11	2.32239e-11	2.3187e-11	2.32211e-11	2.35905e-11	2.36307e-11	2.36073e-11	2.35381e-11	2.32439e-11	2.36736e-11	2.32001e-11	1.91641e-11	1.76483e-11	1.77169e-11	1.76738e-11	1.76971e-11	1.75923e-11	1.76483e-11	1.76158e-11	1.76623e-11	1.77121e-11	1.79872e-11	1.78329e-11	1.79457e-11	1.78812e-11
		1.74769e-11	1.75878e-11	1.75935e-11	1.74362e-11	1.75414e-11	1.73919e-11	1.74953e-11	1.7574e-11	1.74912e-11	1.75682e-11	1.74459e-11	1.75458e-11	1.76289e-11	1.80798e-11	2.07781e-11	2.37968e-11	2.49246e-11	2.50134e-11	2.50071e-11	2.5107e-11	2.50195e-11	2.51231e-11	2.49104e-11	2.47425e-11	2.47787e-11	2.46032e-11	1.92352e-11	1.80157e-11	1.7983e-11	1.78576e-11	1.77272e-11	1.77696e-11	1.77807e-11	1.76337e-11	1.76692e-11	1.77864e-11	1.77657e-11	1.77331e-11	1.78277e-11	1.80019e-11
		1.7426e-11	1.73865e-11	1.7465e-11	1.7592e-11	1.76382e-11	1.74983e-11	1.7497e-11	1.74178e-11	1.75131e-11	1.75411e-11	1.75545e-11	1.75861e-11	1.75164e-11	1.81996e-11	2.14597e-11	2.4278e-11	2.51565e-11	2.52183e-11	2.5344e-11	2.51448e-11	2.54486e-11	2.53405e-11	2.50838e-11	2.47567e-11	2.51788e-11	2.47176e-11	1.92626e-11	1.78445e-11	1.79577e-11	1.76716e-11	1.76989e-11	1.78627e-11	1.77885e-11	1.78424e-11	1.7847e-11	1.78281e-11	1.78821e-11	1.79555e-11	1.80528e-11	1.82943e-11
		1.74382e-11	1.73494e-11	1.75106e-11	1.74998e-11	1.76119e-11	1.75543e-11	1.76202e-11	1.76876e-11	1.76913e-11	1.76661e-11	1.76053e-11	1.75438e-11	1.74774e-11	1.82505e-11	2.18523e-11	2.45684e-11	2.53031e-11	2.54035e-11	2.55474e-11	2.56494e-11	2.56042e-11	2.55421e-11	2.5238e-11	2.52079e-11	2.52663e-11	2.4986e-11	1.98275e-11	1.80261e-11	1.82046e-11	1.78781e-11	1.79687e-11	1.79239e-11	1.78713e-11	1.76609e-11	1.77656e-11	1.77239e-11	1.78723e-11	1.80131e-11	1.79231e-11	1.8287e-11
		1.74937e-11	1.75266e-11	1.74845e-11	1.75096e-11	1.75127e-11	1.76095e-11	1.7667e-11	1.76933e-11	1.74997e-11	1.74585e-11	1.74964e-11	1.76354e-11	1.76483e-11	1.81352e-11	2.17836e-11	2.45609e-11	2.55318e-11	2.56045e-11	2.56585e-11	2.54884e-11	2.5491e-11	2.55799e-11	2.54894e-11	2.51673e-11	2.53446e-11	2.50386e-11	1.9769e-11	1.80887e-11	1.79944e-11	1.77702e-11	1.79131e-11	1.76333e-11	1.77489e-11	1.79352e-11	1.77835e-11	1.77067e-11	1.78465e-11	1.79862e-11	1.81475e-11	1.83431e-11
		1.73037e-11	1.76047e-11	1.76247e-11	1.76442e-11	1.75843e-11	1.75566e-11	1.75246e-11	1.75982e-11	1.74852e-11	1.75831e-11	1.75536e-11	1.75815e-11	1.77883e-11	1.83016e-11	2.14364e-11	2.44625e-11	2.54922e-11	2.57673e-11	2.60068e-11	2.58718e-11	2.56593e-11	2.57094e-11	2.56173e-11	2.52849e-11	2.56478e-11	2.51482e-11	1.98004e-11	1.77797e-11	1.79795e-11	1.80668e-11	1.79059e-11	1.78323e-11	1.77734e-11	1.76454e-11	1.78459e-11	1.79103e-11	1.8037e-11	1.80637e-11	1.81866e-11	1.83153e-11
		1.75291e-11	1.752e-11	1.76387e-11	1.76275e-11	1.76059e-11	1.76693e-11	1.76486e-11	1.76222e-11	1.76706e-11	1.75558e-11	1.76597e-11	1.76844e-11	1.77947e-11	1.82433e-11	2.1375e-11	2.45151e-11	2.58508e-11	2.60499e-11	2.60638e-11	2.59227e-11	2.59938e-11	2.60348e-11	2.57128e-11	2.56672e-11	2.57822e-11	2.51492e-11	2.03026e-11	1.79629e-11	1.79807e-11	1.80202e-11	1.78398e-11	1.78402e-11	1.78653e-11	1.79697e-11	1.78983e-11	1.80472e-11	1.8022e-11	1.80905e-11	1.80371e-11	1.81863e-11
		1.74495e-11	1.74597e-11	1.75534e-11	1.75883e-11	1.75929e-11	1.78494e-11	1.76301e-11	1.7628e-11	1.74714e-11	1.75713e-11	1.75977e-11	1.77704e-11	1.77192e-11	1.81139e-11	2.10235e-11	2.47514e-11	2.59009e-11	2.61883e-11	2.61102e-11	2.60348e-11	2.61102e-11	2.60909e-11	2.61555e-11	2.58364e-11	2.59577e-11	2.54867e-11	2.01092e-11	1.8062e-11	1.85565e-11	1.80007e-11	1.79099e-11	1.78513e-11	1.79158e-11	1.79362e-11	1.79335e-11	1.77834e-11	1.80344e-11	1.80775e-11	1.8274e-11	1.83854e-11
		1.75073e-11	1.7536e-11	1.76108e-11	1.76172e-11	1.76065e-11	1.76279e-11	1.75457e-11	1.74825e-11	1.75959e-11	1.76735e-11	1.77379e-11	1.76283e-11	1.76628e-11	1.79425e-11	2.17723e-11	2.50363e-11	2.60424e-11	2.62886e-11	2.62346e-11	2.61445e-11	2.63041e-11	2.63973e-11	2.60902e-11	2.58408e-11	2.60245e-11	2.55715e-11	2.02923e-11	1.81329e-11	1.8448e-11	1.78632e-11	1.80526e-11	1.79893e-11	1.79202e-11	1.79114e-11	1.7888e-11	1.79977e-11	1.79723e-11	1.81875e-11	1.83555e-11	1.82242e-11
		1.75281e-11	1.75856e-11	1.76247e-11	1.76776e-11	1.77587e-11	1.75941e-11	1.76107e-11	1.77716e-11	1.7726e-11	1.78241e-11	1.78319e-11	1.76963e-11	1.7743e-11	1.813e-11	2.13516e-11	2.47904e-11	2.59746e-11	2.60773e-11	2.62865e-11	2.63688e-11	2.60954e-11	2.61199e-11	2.60108e-11	2.57387e-11	2.59549e-11	2.56231e-11	2.09773e-11	1.81377e-11	1.8046e-11	1.78495e-11	1.77319e-11	1.77712e-11	1.78158e-11	1.77291e-11	1.76563e-11	1.76883e-11	1.79066e-11	1.80122e-11	1.81952e-11	1.8039e-11
		1.74261e-11	1.75703e-11	1.76004e-11	1.76124e-11	1.74864e-11	1.75593e-11	1.75065e-11	1.76721e-11	1.7665e-11	1.77632e-11	1.76756e-11	1.77288e-11	1.76539e-11	1.80101e-11	2.11133e-11	2.4645e-11	2.57761e-11	2.60845e-11	2.61743e-11	2.60844e-11	2.59945e-11	2.59507e-11	2.58265e-11	2.56901e-11	2.5913e-11	2.56437e-11	1.94416e-11	1.80714e-11	1.8169e-11	1.78981e-11	1.7893e-11	1.77658e-11	1.77824e-11	1.78247e-11	1.785e-11	1.79043e-11	1.79363e-11	1.79411e-11	1.80677e-11	1.85955e-11
		1.74544e-11	1.75391e-11	1.74948e-11	1.75846e-11	1.75689e-11	1.77283e-11	1.76513e-11	1.76719e-11	1.76752e-11	1.77475e-11	1.76054e-11	1.76771e-11	1.77475e-11	1.81932e-11	2.17883e-11	2.50175e-11	2.59633e-11	2.60351e-11	2.61853e-11	2.6177e-11	2.60006e-11	2.62008e-11	2.60998e-11	2.59084e-11	2.59585e-11	2.54465e-11	1.96476e-11	1.81421e-11	1.82575e-11	1.80017e-11	1.79779e-11	1.76892e-11	1.79493e-11	1.78935e-11	1.78171e-11	1.77833e-11	1.81713e-11	1.80923e-11	1.81052e-11	1.87873e-11
		1.75745e-11	1.7478e-11	1.7483e-11	1.76147e-11	1.77682e-11	1.77893e-11	1.7677e-11	1.75253e-11	1.76282e-11	1.75869e-11	1.76253e-11	1.75946e-11	1.75662e-11	1.84172e-11	2.1824e-11	2.51279e-11	2.59361e-11	2.62292e-11	2.60323e-11	2.62083e-11	2.61543e-11	2.61776e-11	2.60094e-11	2.57521e-11	2.58138e-11	2.53919e-11	1.95342e-11	1.82031e-11	1.81105e-11	1.7858e-11	1.77256e-11	1.78241e-11	1.8061e-11	1.79936e-11	1.79744e-11	1.78961e-11	1.80545e-11	1.81513e-11	1.82918e-11	1.83321e-11
		1.7533e-11	1.76125e-11	1.74714e-11	1.75261e-11	1.77968e-11	1.77735e-11	1.76676e-11	1.75788e-11	1.7588e-11	1.76728e-11	1.76341e-11	1.7725e-11	1.76181e-11	1.83642e-11	2.22704e-11	2.52555e-11	2.59931e-11	2.60894e-11	2.60394e-11	2.60937e-11	2.59827e-11	2.61871e-11	2.5793e-11	2.57959e-11	2.59431e-11	2.51807e-11	1.90277e-11	1.81023e-11	1.80683e-11	1.78008e-11	1.79098e-11	1.77919e-11	1.79522e-11	1.80006e-11	1.78241e-11	1.78866e-11	1.81581e-11	1.81028e-11	1.82927e-11	1.84443e-11
		1.73614e-11	1.75735e-11	1.77158e-11	1.77516e-11	1.75489e-11	1.75577e-11	1.75331e-11	1.76226e-11	1.77746e-11	1.76547e-11	1.77011e-11	1.76976e-11	1.76861e-11	1.83021e-11	2.16652e-11	2.51035e-11	2.58597e-11	2.61049e-11	2.62072e-11	2.63261e-11	2.62336e-11	2.59638e-11	2.58173e-11	2.5744e-11	2.58791e-11	2.53495e-11	1.92124e-11	1.80067e-11	1.79888e-11	1.79127e-11	1.79229e-11	1.77469e-11	1.77048e-11	1.78143e-11	1.78535e-11	1.81223e-11	1.79464e-11	1.8002e-11	1.80362e-11	1.81387e-11
		1.74872e-11	1.76199e-11	1.76744e-11	1.7524e-11	1.7667e-11	1.77775e-11	1.77129e-11	1.77421e-11	1.77553e-11	1.7546e-11	1.74833e-11	1.76416e-11	1.76639e-11	1.82524e-11	2.18671e-11	2.5031e-11	2.60655e-11	2.62833e-11	2.63163e-11	2.63291e-11	2.6065e-11	2.61677e-11	2.61376e-11	2.5928e-11	2.60403e-11	2.55757e-11	1.93296e-11	1.81376e-11	1.81283e-11	1.79505e-11	1.78359e-11	1.78443e-11	1.78884e-11	1.79769e-11	1.79625e-11	1.80981e-11	1.81295e-11	1.81458e-11	1.8223e-11	1.86653e-11
		1.75543e-11	1.75536e-11	1.74889e-11	1.77877e-11	1.7677e-11	1.76436e-11	1.76915e-11	1.76814e-11	1.77673e-11	1.75808e-11	1.76454e-11	1.77885e-11	1.78143e-11	1.84174e-11	2.23305e-11	2.50806e-11	2.60704e-11	2.62147e-11	2.61975e-11	2.62886e-11	2.6276e-11	2.61585e-11	2.61135e-11	2.57925e-11	2.58651e-11	2.56631e-11	1.96348e-11	1.82067e-11	1.81624e-11	1.78243e-11	1.77563e-11	1.77855e-11	1.77443e-11	1.81005e-11	1.7909e-11	1.79078e-11	1.78903e-11	1.79118e-11	1.83268e-11	1.8316e-11
		1.76324e-11	1.75613e-11	1.75528e-11	1.76055e-11	1.76351e-11	1.76594e-11	1.76658e-11	1.76034e-11	1.75524e-11	1.78259e-11	1.77442e-11	1.77417e-11	1.77313e-11	1.83679e-11	2.20133e-11	2.52618e-11	2.61628e-11	2.62079e-11	2.60648e-11	2.61e-11	2.61592e-11	2.61199e-11	2.58847e-11	2.57892e-11	2.59411e-11	2.55193e-11	1.97754e-11	1.81362e-11	1.81609e-11	1.79995e-11	1.78732e-11	1.7947e-11	1.79497e-11	1.80616e-11	1.81109e-11	1.78835e-11	1.78916e-11	1.80837e-11	1.81617e-11	1.86062e-11
		1.74926e-11	1.75554e-11	1.77523e-11	1.76469e-11	1.77208e-11	1.77327e-11	1.7588e-11	1.76963e-11	1.76789e-11	1.77217e-11	1.78267e-11	1.76746e-11	1.78733e-11	1.85072e-11	2.19265e-11	2.51488e-11	2.60301e-11	2.61516e-11	2.61698e-11	2.61491e-11	2.62557e-11	2.61487e-11	2.59231e-11	2.58798e-11	2.60378e-11	2.57549e-11	1.98133e-11	1.82599e-11	1.8149e-11	1.81263e-11	1.81899e-11	1.79772e-11	1.78903e-11	1.79197e-11	1.80099e-11	1.81462e-11	1.81568e-11	1.8225e-11	1.85203e-11	1.86941e-11
		1.76301e-11	1.75179e-11	1.76206e-11	1.76309e-11	1.76285e-11	1.75659e-11	1.76284e-11	1.7846e-11	1.77489e-11	1.76956e-11	1.76365e-11	1.75561e-11	1.77505e-11	1.85631e-11	2.24721e-11	2.53712e-11	2.59273e-11	2.61945e-11	2.62526e-11	2.62476e-11	2.61147e-11	2.6208e-11	2.59442e-11	2.56796e-11	2.58704e-11	2.54241e-11	1.99786e-11	1.81344e-11	1.81606e-11	1.79759e-11	1.81273e-11	1.78279e-11	1.78954e-11	1.78581e-11	1.80463e-11	1.8045e-11	1.81603e-11	1.80865e-11	1.84396e-11	1.85277e-11
		1.74328e-11	1.75805e-11	1.75923e-11	1.76353e-11	1.76382e-11	1.77132e-11	1.77432e-11	1.78167e-11	1.7823e-11	1.77622e-11	1.7558e-11	1.76179e-11	1.77785e-11	1.83305e-11	2.20833e-11	2.50555e-11	2.5845e-11	2.61287e-11	2.61786e-11	2.61802e-11	2.62282e-11	2.6278e-11	2.60441e-11	2.58666e-11	2.61141e-11	2.54049e-11	2.02085e-11	1.80783e-11	1.8212e-11	1.8149e-11	1.7907e-11	1.78726e-11	1.78751e-11	1.78247e-11	1.80812e-11	1.79341e-11	1.7957e-11	1.8001e-11	1.82149e-11	1.85966e-11
		1.74459e-11	1.75215e-11	1.74769e-11	1.76343e-11	1.77946e-11	1.78071e-11	1.77655e-11	1.77316e-11	1.76848e-11	1.76114e-11	1.76405e-11	1.77016e-11	1.76877e-11	1.82584e-11	2.12913e-11	2.47436e-11	2.60621e-11	2.62709e-11	2.63227e-11	2.62333e-11	2.63601e-11	2.63314e-11	2.61242e-11	2.58577e-11	2.59651e-11	2.54799e-11	2.02728e-11	1.82843e-11	1.83242e-11	1.79861e-11	1.79652e-11	1.79362e-11	1.77953e-11	1.79074e-11	1.79561e-11	1.80583e-11	1.80222e-11	1.81823e-11	1.83622e-11	1.85872e-11
		1.7494e-11	1.76263e-11	1.77373e-11	1.76991e-11	1.76908e-11	1.75833e-11	1.77129e-11	1.77278e-11	1.7665e-11	1.76739e-11	1.76958e-11	1.77239e-11	1.77294e-11	1.83966e-11	2.21104e-11	2.52831e-11	2.5955e-11	2.6049e-11	2.61873e-11	2.64052e-11	2.63338e-11	2.62055e-11	2.59636e-11	2.58298e-11	2.6107e-11	2.56848e-11	1.95396e-11	1.80743e-11	1.82829e-11	1.79995e-11	1.78974e-11	1.79424e-11	1.78878e-11	1.79393e-11	1.80041e-11	1.8039e-11	1.80613e-11	1.81501e-11	1.81135e-11	1.83472e-11
		1.75536e-11	1.7684e-11	1.76831e-11	1.77364e-11	1.77316e-11	1.76614e-11	1.7514e-11	1.77046e-11	1.76268e-11	1.75635e-11	1.7692e-11	1.76631e-11	1.77814e-11	1.88594e-11	2.19632e-11	2.50119e-11	2.59541e-11	2.56866e-11	2.55352e-11	2.5961e-11	2.56116e-11	2.59517e-11	2.57481e-11	2.53753e-11	2.57483e-11	2.52682e-11	1.93722e-11	1.8023e-11	1.85733e-11	1.78848e-11	1.77411e-11	1.78955e-11	1.79487e-11	1.79669e-11	1.77991e-11	1.78904e-11	1.80066e-11	1.83964e-11	1.82908e-11	1.84066e-11
		1.75205e-11	1.76452e-11	1.75308e-11	1.75152e-11	1.77529e-11	1.77077e-11	1.76852e-11	1.77932e-11	1.7824e-11	1.78846e-11	1.76749e-11	1.75804e-11	1.77353e-11	1.85594e-11	2.10945e-11	2.37842e-11	2.38055e-11	2.41812e-11	2.43721e-11	2.43858e-11	2.41677e-11	2.32725e-11	2.36598e-11	2.39652e-11	2.44875e-11	2.3744e-11	1.96113e-11	1.79738e-11	1.83845e-11	1.81068e-11	1.81002e-11	1.81268e-11	1.80723e-11	1.80812e-11	1.79853e-11	1.80738e-11	1.82741e-11	1.82831e-11	1.84173e-11	1.85947e-11
		1.75803e-11	1.7718e-11	1.77167e-11	1.76304e-11	1.76961e-11	1.7739e-11	1.78533e-11	1.78329e-11	1.78577e-11	1.77841e-11	1.77243e-11	1.77281e-11	1.77547e-11	1.80381e-11	1.90628e-11	2.02549e-11	1.9867e-11	2.01875e-11	1.99431e-11	2.00705e-11	1.98066e-11	1.98081e-11	2.00516e-11	2.00521e-11	1.99259e-11	2.00145e-11	1.85006e-11	1.79102e-11	1.81443e-11	1.80806e-11	1.80124e-11	1.79179e-11	1.77411e-11	1.77943e-11	1.78751e-11	1.8025e-11	1.7928e-11	1.80573e-11	1.81447e-11	1.81979e-11
		1.76894e-11	1.78436e-11	1.78504e-11	1.77739e-11	1.76707e-11	1.77315e-11	1.77808e-11	1.7911e-11	1.79437e-11	1.78452e-11	1.77891e-11	1.78718e-11	1.79261e-11	1.77776e-11	1.77956e-11	1.79994e-11	1.79686e-11	1.8008e-11	1.80804e-11	1.82076e-11	1.79604e-11	1.80226e-11	1.79612e-11	1.79788e-11	1.8046e-11	1.80178e-11	1.78174e-11	1.77604e-11	1.78753e-11	1.79807e-11	1.79268e-11	1.78956e-11	1.77458e-11	1.78489e-11	1.78268e-11	1.79589e-11	1.78436e-11	1.77414e-11	1.78293e-11	1.78307e-11
		1.77488e-11	1.77356e-11	1.78298e-11	1.76662e-11	1.77143e-11	1.79472e-11	1.77639e-11	1.77823e-11	1.76132e-11	1.77812e-11	1.7832e-11	1.77025e-11	1.77478e-11	1.76191e-11	1.78552e-11	1.80255e-11	1.77907e-11	1.78846e-11	1.80207e-11	1.79011e-11	1.80499e-11	1.7923e-11	1.78777e-11	1.78242e-11	1.78796e-11	1.7854e-11	1.77968e-11	1.79488e-11	1.7824e-11	1.76959e-11	1.77726e-11	1.77934e-11	1.76793e-11	1.78054e-11	1.78344e-11	1.77511e-11	1.77778e-11	1.77333e-11	1.77481e-11	1.78041e-11
		1.77313e-11	1.77032e-11	1.76612e-11	1.77897e-11	1.77029e-11	1.77603e-11	1.7653e-11	1.76814e-11	1.78379e-11	1.78493e-11	1.77782e-11	1.76939e-11	1.77716e-11	1.76809e-11	1.78169e-11	1.79938e-11	1.79338e-11	1.79714e-11	1.80306e-11	1.79955e-11	1.79126e-11	1.78437e-11	1.78019e-11	1.79354e-11	1.79625e-11	1.79342e-11	1.77428e-11	1.76393e-11	1.77892e-11	1.77019e-11	1.78326e-11	1.76788e-11	1.77578e-11	1.7668e-11	1.77862e-11	1.77165e-11	1.78299e-11	1.78798e-11	1.76931e-11	1.77557e-11
		1.76447e-11	1.76885e-11	1.76397e-11	1.76869e-11	1.7651e-11	1.77178e-11	1.78991e-11	1.7872e-11	1.75986e-11	1.76948e-11	1.77149e-11	1.78116e-11	1.79086e-11	1.79146e-11	1.78419e-11	1.77626e-11	1.78619e-11	1.77282e-11	1.78387e-11	1.78137e-11	1.77966e-11	1.78418e-11	1.77304e-11	1.77324e-11	1.78001e-11	1.7807e-11	1.77197e-11	1.76733e-11	1.7785e-11	1.78409e-11	1.77541e-11	1.77176e-11	1.77053e-11	1.77821e-11	1.78383e-11	1.78115e-11	1.77589e-11	1.77011e-11	1.77562e-11	1.78604e-11
		1.75374e-11	1.75822e-11	1.76801e-11	1.75722e-11	1.7644e-11	1.76115e-11	1.77768e-11	1.78401e-11	1.77621e-11	1.76252e-11	1.76672e-11	1.77112e-11	1.77967e-11	1.77016e-11	1.76264e-11	1.76471e-11	1.77426e-11	1.78046e-11	1.78025e-11	1.77297e-11	1.76802e-11	1.78138e-11	1.78197e-11	1.77409e-11	1.78833e-11	1.79252e-11	1.78758e-11	1.77611e-11	1.77932e-11	1.77414e-11	1.7716e-11	1.76884e-11	1.76511e-11	1.75531e-11	1.75614e-11	1.78575e-11	1.77577e-11	1.77544e-11	1.76579e-11	1.75982e-11
	969	1.76384e-11	1.7534e-11	1.78463e-11	1.77095e-11	1.7602e-11	1.76451e-11	1.76892e-11	1.78665e-11	1.76777e-11	1.77959e-11	1.7816e-11	1.77003e-11	1.77167e-11	1.7665e-11	1.77049e-11	1.77659e-11	1.8019e-11	1.78438e-11	1.77891e-11	1.77687e-11	1.76281e-11	1.76567e-11	1.79392e-11	1.77864e-11	1.77763e-11	1.7736e-11	1.76595e-11	1.77011e-11	1.77669e-11	1.7774e-11	1.77364e-11	1.75978e-11	1.76126e-11	1.76725e-11	1.777e-11	1.78842e-11	1.78763e-11	1.7729e-11	1.76669e-11	1.77678e-11
