# Supplementary material for: Shuttling a single charge across a one-dimensional array of silicon quantum dots
Source: Nat Commun. 2019 Mar 5;10:1063. doi: 10.1038/s41467-019-08970-z (PMC6401174; doi:10.1038/s41467-019-08970-z)
Supplement: Supplementary file 3 — Source Data [file 41467_2019_8970_MOESM3_ESM.zip › FigS2_Data.xlsx]

## Sheet: Sheet1
Fig 2c Data	P2 (mV)
P1 (mV)		593
	618	0.233647	0.140502	0.107951	0.099741	0.0968671	0.0961124	0.0934638	0.0917332	0.0896222	0.0878627	0.0876249	0.0872879	0.0864671	0.084875	0.0838309	0.0828715	0.0813126	0.0815379	0.0827123	0.0809694	0.0795448	0.0788501	0.0787115	0.0769024	0.0758479	0.07475	0.0740202	0.0740264	0.0738238	0.073036	0.0729264	0.0733255	0.073402	0.0779486	0.0894775	0.107877	0.123895	0.133554	0.135246	0.13531	0.135128	0.136	0.135486	0.135994	0.136009	0.134822	0.134632	0.13533
		0.114516	0.0835662	0.0702406	0.0676313	0.0668126	0.066856	0.0671062	0.0669697	0.0666926	0.0667257	0.0662584	0.0658553	0.0661344	0.0661757	0.0664073	0.065419	0.0657188	0.0657312	0.066184	0.0661137	0.0661178	0.0661178	0.0657415	0.0657126	0.0653756	0.0654293	0.066368	0.0659586	0.0652681	0.0655203	0.0660724	0.0660703	0.0671578	0.0729657	0.0859026	0.103169	0.116883	0.123696	0.126835	0.128576	0.127682	0.127194	0.128166	0.127376	0.127428	0.127889	0.128882	0.129618
		0.116662	0.0834546	0.0698498	0.067683	0.0667898	0.0669118	0.0659173	0.0663618	0.0670421	0.0665334	0.0664197	0.0666327	0.0670855	0.0665769	0.0671537	0.0666017	0.0663825	0.0660992	0.066674	0.0665066	0.0657912	0.0660806	0.0656072	0.0656361	0.0653032	0.0653921	0.0660372	0.0658801	0.065787	0.0654604	0.0656712	0.0671434	0.0701414	0.0777956	0.0935176	0.109283	0.119782	0.12511	0.126808	0.127546	0.128809	0.129523	0.128485	0.1284	0.129306	0.129099	0.129421	0.129186
		0.116468	0.0844284	0.0704743	0.0677161	0.0670793	0.0667195	0.0665769	0.0666017	0.0669614	0.0669345	0.0660227	0.0670069	0.0668973	0.06655	0.0667278	0.0671806	0.0670669	0.0668188	0.066275	0.0665334	0.06704	0.066244	0.0665334	0.0664569	0.0664693	0.0659504	0.0664921	0.0661303	0.0662605	0.0658945	0.0672964	0.0681606	0.0705115	0.0793525	0.0941006	0.110067	0.120572	0.126533	0.1287	0.129243	0.129765	0.12968	0.12878	0.129711	0.130527	0.130356	0.130664	0.129804
		0.115645	0.0837668	0.0699739	0.0670834	0.0665562	0.0659855	0.0659442	0.0657374	0.0664859	0.06594	0.0662812	0.0664735	0.065909	0.0658139	0.0657167	0.0663308	0.066366	0.0663349	0.0663474	0.0658098	0.0656547	0.0653363	0.0653942	0.0659586	0.0657271	0.0654955	0.0653177	0.0655513	0.0662729	0.066031	0.0661551	0.066825	0.070284	0.0824973	0.0993833	0.114808	0.123603	0.126953	0.127916	0.128181	0.128532	0.128077	0.126845	0.127991	0.128871	0.129088	0.129618	0.129597
		0.112587	0.0820859	0.0699739	0.0671248	0.0662688	0.0656113	0.0660537	0.0664735	0.0665004	0.0665996	0.0667216	0.0670214	0.066947	0.0666285	0.0665376	0.0668911	0.0672509	0.0673398	0.0670896	0.0679311	0.0676851	0.0678091	0.0669077	0.0667733	0.0667898	0.0666864	0.0666389	0.0671992	0.0666492	0.0667712	0.066705	0.0678877	0.0722731	0.0841721	0.100636	0.116061	0.123392	0.123378	0.12401	0.123847	0.123678	0.123986	0.124457	0.125485	0.126161	0.1248	0.124106	0.123992
		0.109839	0.0807316	0.0690311	0.0666492	0.0664032	0.0661468	0.066674	0.0666368	0.066978	0.0659566	0.066244	0.0661943	0.0660848	0.0656216	0.0660207	0.0660786	0.0651978	0.0655306	0.0654438	0.0655058	0.0655141	0.0661344	0.0665831	0.0668084	0.0672819	0.0665644	0.0668477	0.0671516	0.0667671	0.067162	0.066825	0.0682826	0.0730815	0.0855842	0.101713	0.117169	0.124641	0.127579	0.127858	0.128524	0.128636	0.12921	0.128251	0.128603	0.128553	0.128464	0.128551	0.128892
		0.112835	0.082793	0.0689091	0.0657395	0.0655203	0.0659214	0.0669821	0.0670813	0.0667567	0.0657477	0.0662068	0.0667588	0.0663184	0.0662812	0.0658491	0.0661592	0.066275	0.0669325	0.0663949	0.0660579	0.0664342	0.0669366	0.0672178	0.067406	0.0670028	0.0670689	0.0673005	0.067468	0.0680118	0.0678236	0.0677864	0.069364	0.0752587	0.0882204	0.10626	0.119917	0.127682	0.129192	0.12913	0.126841	0.126225	0.126212	0.126398	0.12572	0.126359	0.126252	0.126049	0.126126
		0.11224	0.0796668	0.0681627	0.0660372	0.0654211	0.0646726	0.0644782	0.0652122	0.0652267	0.06545	0.0653508	0.06502	0.0651998	0.0654748	0.0655803	0.0659132	0.0657622	0.0656258	0.0658635	0.0655369	0.0657974	0.0657415	0.0652536	0.0655224	0.0647264	0.0649745	0.065173	0.0644907	0.0646333	0.0648153	0.0654231	0.0666988	0.0739085	0.0883693	0.106866	0.117702	0.124118	0.126285	0.125867	0.126004	0.125239	0.126049	0.127585	0.128251	0.126959	0.126103	0.126473	0.125962
		0.113164	0.0814925	0.068845	0.0662522	0.0654645	0.0658883	0.0647904	0.0659897	0.0651771	0.064991	0.0655906	0.0655286	0.0651771	0.0662047	0.0666513	0.0665293	0.0659069	0.065754	0.0657043	0.0659669	0.0659359	0.0653342	0.0652908	0.0654893	0.0651523	0.066215	0.066705	0.0665975	0.0661013	0.0657415	0.0666017	0.0697692	0.0782649	0.0913425	0.108142	0.119284	0.125032	0.127223	0.128212	0.129051	0.128288	0.12804	0.127751	0.128303	0.129241	0.128412	0.128793	0.128656
		0.113323	0.0815938	0.0684398	0.0656609	0.0659152	0.065481	0.0652515	0.0650696	0.0657953	0.0656981	0.0660351	0.065938	0.0656423	0.0661964	0.0656113	0.0652763	0.0653983	0.0650799	0.0646085	0.0643273	0.0644596	0.0640916	0.0639986	0.0648442	0.0641164	0.0645754	0.0650572	0.0647202	0.0650117	0.064625	0.0660062	0.0683219	0.0780168	0.0938918	0.109109	0.11875	0.122263	0.123489	0.124048	0.123551	0.123897	0.124083	0.124035	0.124534	0.124575	0.12529	0.125226	0.126028
		0.109794	0.07689	0.0666347	0.0642839	0.0638063	0.0636243	0.0635313	0.063798	0.0630227	0.0630578	0.0632687	0.0637815	0.063521	0.0634672	0.063583	0.063858	0.063827	0.0641164	0.0640048	0.0639655	0.0631715	0.0637897	0.0636615	0.0637608	0.0648752	0.0636161	0.0634755	0.0633886	0.0637008	0.0643087	0.0654583	0.0708692	0.0818212	0.0984012	0.110666	0.118229	0.121167	0.1227	0.122466	0.1224	0.12309	0.124207	0.122995	0.123403	0.122939	0.123481	0.124804	0.124434
		0.109397	0.079063	0.0663205	0.0642425	0.0630475	0.063124	0.0627332	0.062851	0.0631384	0.063308	0.0631736	0.0628697	0.0636388	0.063186	0.0630826	0.063614	0.0634631	0.0636161	0.0633514	0.0633617	0.0636409	0.0631343	0.0633804	0.0629276	0.0632336	0.0633266	0.0635768	0.063279	0.0638435	0.0646023	0.0657726	0.0704949	0.0819329	0.0986514	0.112238	0.119189	0.122193	0.123609	0.123665	0.122356	0.121957	0.123355	0.122638	0.12277	0.122819	0.121684	0.122468	0.121486
		0.107364	0.075176	0.0653384	0.0626071	0.0616539	0.0609509	0.0610709	0.0611825	0.0613707	0.0615237	0.0621812	0.0618359	0.0619413	0.0620798	0.0625699	0.0624148	0.0632811	0.062851	0.0629151	0.0628552	0.0624375	0.0626298	0.0627849	0.0625657	0.0629131	0.0625202	0.0623466	0.0622018	0.062512	0.0627063	0.0649827	0.0722379	0.0850301	0.100645	0.110819	0.116288	0.117762	0.118161	0.118393	0.117921	0.118546	0.119133	0.119011	0.118	0.118186	0.119071	0.118659	0.118775
		0.105731	0.0775185	0.0659028	0.0630041	0.0621708	0.061993	0.0622349	0.0623031	0.0629916	0.0632625	0.0625761	0.0625409	0.062481	0.0623486	0.0622225	0.0623073	0.0621005	0.0620013	0.0623073	0.0625657	0.062911	0.0634899	0.0628965	0.0630888	0.0628965	0.0618876	0.0621253	0.0620819	0.0624665	0.0634858	0.0661757	0.0747128	0.0870295	0.100237	0.111154	0.114859	0.11604	0.117022	0.117801	0.117934	0.117783	0.11739	0.117402	0.118438	0.119261	0.11824	0.11831	0.120198
		0.10839	0.0773035	0.0652412	0.0620592	0.0616601	0.061197	0.0618751	0.0616477	0.0618855	0.0618214	0.0615526	0.0611577	0.061321	0.0606243	0.0601136	0.0603513	0.0610626	0.0619806	0.0613355	0.0609695	0.0610812	0.061015	0.0610915	0.0606677	0.0608806	0.0610605	0.0612156	0.0617428	0.0620488	0.0628531	0.0651936	0.0756556	0.0899468	0.1026	0.113259	0.115773	0.117748	0.117328	0.118025	0.118577	0.118089	0.118558	0.11789	0.118781	0.117969	0.117764	0.117892	0.118147
		0.106837	0.0762945	0.0641474	0.0610254	0.0609654	0.06135	0.0611701	0.0605085	0.0602624	0.0605932	0.0608289	0.0609613	0.0606677	0.0607173	0.0608538	0.0610378	0.0610357	0.0609344	0.0611391	0.06086	0.0605147	0.0602293	0.0609509	0.0612259	0.0608207	0.0605912	0.0604113	0.0607917	0.0615237	0.0623093	0.0670462	0.0769954	0.0904989	0.103618	0.111452	0.115258	0.11544	0.115128	0.115488	0.115666	0.116402	0.115717	0.116007	0.115496	0.115726	0.115891	0.116766	0.116611
		0.106508	0.0769003	0.0645754	0.0618524	0.0615981	0.0609819	0.0609737	0.0613438	0.0609551	0.0615319	0.0613376	0.0617056	0.0623817	0.0623569	0.062818	0.0630061	0.0626629	0.0625078	0.0619351	0.0616374	0.0616581	0.0613727	0.061228	0.0610977	0.0616002	0.0614161	0.0620302	0.0619537	0.062268	0.0645382	0.0700669	0.0819907	0.0958457	0.107949	0.113747	0.114977	0.116356	0.11667	0.118	0.117632	0.117498	0.117111	0.117043	0.117181	0.116979	0.116189	0.117024	0.116408
		0.103388	0.0754572	0.0639283	0.0617428	0.061259	0.0608186	0.060984	0.0617346	0.0613913	0.0617842	0.0614885	0.0610047	0.0619454	0.0617408	0.0624003	0.062024	0.0621584	0.0620778	0.0618669	0.062634	0.0626215	0.0624065	0.0622887	0.0623217	0.062481	0.0618669	0.0619847	0.0627808	0.0629958	0.0641888	0.0697113	0.0822533	0.0979567	0.108696	0.113462	0.11543	0.116001	0.116307	0.116449	0.116298	0.116511	0.116261	0.116693	0.117545	0.117793	0.117791	0.116921	0.115932
		0.0988044	0.0703543	0.0592741	0.0566814	0.0565387	0.0562575	0.0559494	0.0565077	0.0568612	0.056793	0.0568075	0.0569605	0.0567951	0.0564291	0.0566379	0.0570329	0.0573471	0.0574815	0.0573575	0.0574381	0.0585174	0.0577048	0.0573058	0.0580398	0.0584657	0.0583272	0.0579653	0.0577524	0.0585215	0.0609985	0.0696183	0.0829129	0.0960028	0.104782	0.107728	0.109142	0.108892	0.110093	0.10969	0.109787	0.109905	0.109411	0.109287	0.109331	0.109101	0.109399	0.108528	0.10908
		0.0992034	0.0720973	0.0596938	0.0580088	0.0573926	0.0568695	0.0572045	0.0570618	0.0566979	0.0570142	0.0566979	0.0563526	0.05658	0.0563443	0.0572334	0.0570122	0.0565222	0.0565925	0.056884	0.0573368	0.0573347	0.0579488	0.0583003	0.0574133	0.0577606	0.0576821	0.0581576	0.0584285	0.0586518	0.0609241	0.0688264	0.081449	0.0937036	0.102725	0.105911	0.106705	0.107213	0.107124	0.107937	0.10753	0.107666	0.108164	0.108195	0.107468	0.107792	0.106473	0.107346	0.108282
		0.098426	0.068018	0.0588255	0.0560342	0.0548577	0.0557571	0.0562844	0.0560487	0.0560797	0.0564332	0.0569191	0.0569357	0.0568385	0.0565945	0.0565139	0.0566876	0.0568736	0.0567124	0.0576593	0.0574133	0.0569894	0.0566193	0.056824	0.0568902	0.0576407	0.0568592	0.056549	0.0573471	0.0589061	0.0631281	0.0718182	0.0848626	0.0964473	0.104666	0.107164	0.107829	0.108034	0.108257	0.108088	0.10859	0.109717	0.10973	0.109634	0.110054	0.109552	0.110362	0.110788	0.109922
		0.0981965	0.0687106	0.0587407	0.0568199	0.0556083	0.0551472	0.0556269	0.0561107	0.0564725	0.0563299	0.0564684	0.0572934	0.0572789	0.0574526	0.0570329	0.056365	0.0565697	0.0565656	0.0570928	0.057314	0.0573802	0.0572189	0.0568923	0.0573947	0.0573967	0.0575456	0.0574712	0.058168	0.0593341	0.0631819	0.0727238	0.0852059	0.0965425	0.102516	0.104143	0.104852	0.10601	0.106165	0.106436	0.105086	0.105505	0.106283	0.107017	0.106413	0.105811	0.105718	0.106572	0.106587
		0.0968857	0.0699718	0.0577917	0.0555835	0.055538	0.0559163	0.0564477	0.0562678	0.0562162	0.0565346	0.0559639	0.0561293	0.0568674	0.0558936	0.0553147	0.0556848	0.0556744	0.0556744	0.0556786	0.0560218	0.0561955	0.05713	0.0567124	0.0568282	0.056671	0.0566049	0.0574691	0.0571962	0.0578785	0.0622949	0.0726824	0.0866862	0.0977933	0.102584	0.105018	0.105377	0.106289	0.106289	0.105481	0.106186	0.106026	0.106372	0.106196	0.106353	0.10626	0.106545	0.106421	0.106413
		0.0978368	0.0705239	0.0589247	0.0563216	0.0560156	0.056243	0.0558915	0.0561293	0.0564229	0.0564973	0.0564643	0.055906	0.056365	0.0562265	0.0562513	0.056365	0.0564973	0.0564064	0.0570494	0.0571962	0.0580191	0.0577131	0.0579054	0.0578371	0.0573244	0.0578475	0.0582982	0.0592741	0.0613396	0.0673212	0.0753104	0.0875815	0.0975494	0.102522	0.104228	0.105127	0.104893	0.104304	0.10474	0.104327	0.104488	0.104151	0.104759	0.103628	0.103915	0.103909	0.104554	0.104432
		0.0942185	0.0666906	0.0565842	0.0548309	0.0552527	0.0556021	0.0549632	0.0544111	0.0543057	0.0544298	0.0536255	0.0544773	0.0544463	0.0546138	0.0544814	0.0543367	0.0548267	0.0553788	0.0548763	0.0552051	0.0551658	0.0553064	0.0553064	0.055201	0.0555483	0.0562265	0.0564291	0.0570039	0.0594726	0.0664259	0.0784345	0.0883382	0.0966024	0.100831	0.101308	0.101829	0.102247	0.102373	0.102838	0.102782	0.104399	0.104356	0.10392	0.104133	0.103516	0.103647	0.103769	0.103982
		0.0968795	0.0683839	0.0573037	0.0549694	0.0544918	0.0544339	0.0543698	0.0544897	0.0544153	0.054498	0.05456	0.0550521	0.0548722	0.0551989	0.0549921	0.0555173	0.0559887	0.0563175	0.0562451	0.056946	0.0570535	0.0569915	0.0575932	0.0571073	0.0570535	0.0577048	0.0585649	0.0586662	0.061749	0.0683446	0.0786661	0.0900647	0.097812	0.102278	0.102927	0.103378	0.103578	0.103698	0.10425	0.104689	0.103903	0.10406	0.104044	0.103825	0.103659	0.104087	0.103909	0.105481
		0.0968919	0.0682971	0.056822	0.0548743	0.0542127	0.0548701	0.0550004	0.0553374	0.0552444	0.0554201	0.055753	0.0561293	0.0559928	0.0558419	0.0557509	0.0562927	0.0564601	0.0567413	0.056977	0.0570556	0.0572417	0.0572872	0.0579777	0.0585339	0.0590591	0.0597	0.0600701	0.0610378	0.0636305	0.0704949	0.0816434	0.0917518	0.098577	0.10184	0.103363	0.102865	0.102654	0.102716	0.102305	0.102541	0.103219	0.103277	0.102795	0.102962	0.103475	0.102799	0.103659	0.102842
		0.0958788	0.0661613	0.0572872	0.0556166	0.0544401	0.0543098	0.0548123	0.0546179	0.0551803	0.0556724	0.0554966	0.0556207	0.0557778	0.0559639	0.0564539	0.056516	0.0572313	0.0572789	0.0576428	0.0575477	0.0585629	0.0588337	0.060035	0.0606036	0.0612673	0.0625347	0.0633307	0.0649186	0.068723	0.075788	0.085179	0.0938918	0.0994991	0.10161	0.101939	0.10239	0.101922	0.100876	0.0999106	0.0994516	0.0993771	0.0996108	0.0999747	0.0988706	0.0990732	0.0993854	0.0998547	0.0996211
		0.0959615	0.0657498	0.0561438	0.0542974	0.0540018	0.0540845	0.0540224	0.0547068	0.0550418	0.0550438	0.0553312	0.0557861	0.0559825	0.0562616	0.057159	0.0574133	0.0580398	0.0587324	0.0592328	0.0602107	0.0603803	0.0612342	0.0629854	0.0642322	0.0660248	0.0682371	0.0704681	0.0733854	0.0773573	0.0829625	0.0905216	0.0958767	0.09867	0.0996873	0.100341	0.100438	0.100688	0.101073	0.101257	0.101056	0.100808	0.100969	0.100953	0.101207	0.101838	0.101372	0.101666	0.102069
		0.0985501	0.0684046	0.0570597	0.0549425	0.0547792	0.0546737	0.0550542	0.0555359	0.0555649	0.0559122	0.0564477	0.0575704	0.0586559	0.0591914	0.0595843	0.0607338	0.0623383	0.0641309	0.0651295	0.0670048	0.0693019	0.0717789	0.074717	0.0777274	0.0806199	0.0861094	0.0899861	0.0947747	0.0985149	0.0999871	0.100698	0.100649	0.0997968	0.0996211	0.0996831	0.0999064	0.10088	0.100578	0.100285	0.0998733	0.100181	0.100781	0.101108	0.100628	0.100769	0.100241	0.101279	0.100975
		0.0963047	0.0669842	0.0576345	0.0565284	0.057711	0.0581266	0.0578537	0.058168	0.0592142	0.0606966	0.0608434	0.0617656	0.063155	0.065787	0.0673605	0.0698168	0.0724178	0.0755647	0.0797598	0.0839033	0.0887228	0.0928332	0.0972992	0.100891	0.105625	0.110449	0.115236	0.118775	0.121401	0.121331	0.118316	0.111268	0.104399	0.101006	0.0996645	0.0992944	0.0999498	0.100374	0.100155	0.100618	0.101358	0.101602	0.101577	0.101705	0.101205	0.101755	0.100946	0.101166
		0.11316	0.0717562	0.0607214	0.0594602	0.0598717	0.0611081	0.0624479	0.0642984	0.0662378	0.0696452	0.072823	0.0771609	0.0807295	0.0855822	0.0895726	0.0943818	0.0997245	0.103897	0.108532	0.114324	0.119635	0.123607	0.127763	0.13157	0.134762	0.137348	0.139505	0.140772	0.140872	0.139261	0.135064	0.124343	0.112058	0.105541	0.102036	0.101153	0.0980766	0.0963646	0.0971234	0.0973674	0.0971875	0.0972661	0.0972206	0.097998	0.0979112	0.0974791	0.0987196	0.0986969
		0.127635	0.0772828	0.0681151	0.0686362	0.071537	0.0746012	0.0793608	0.0834401	0.0886546	0.0948429	0.101298	0.105801	0.110575	0.114983	0.11977	0.124662	0.129516	0.132618	0.135322	0.137791	0.140251	0.141895	0.143925	0.145375	0.146276	0.148205	0.149212	0.14879	0.148528	0.148042	0.146686	0.13818	0.127015	0.114256	0.106188	0.10355	0.10252	0.101517	0.102274	0.102106	0.102259	0.102307	0.102352	0.103146	0.103403	0.103111	0.103386	0.103339
		0.169328	0.106107	0.0921281	0.0936437	0.099005	0.104827	0.110023	0.114715	0.119875	0.124101	0.128387	0.131919	0.135446	0.139309	0.141229	0.142584	0.144566	0.146568	0.147837	0.148892	0.150761	0.150325	0.150323	0.151292	0.151522	0.151559	0.152446	0.151908	0.150895	0.15129	0.150585	0.147815	0.13629	0.120986	0.10962	0.1038	0.101778	0.100789	0.100554	0.100525	0.101308	0.102927	0.103632	0.102935	0.103409	0.103241	0.103734	0.103787
		0.19864	0.138661	0.125309	0.126686	0.13134	0.135376	0.138634	0.141434	0.143793	0.145867	0.148139	0.148886	0.151294	0.15171	0.15311	0.153263	0.154383	0.160202	0.163379	0.163828	0.164517	0.165083	0.165015	0.164974	0.165054	0.164157	0.164033	0.163553	0.164277	0.163065	0.162786	0.161239	0.155676	0.1431	0.127602	0.115839	0.110825	0.109252	0.109242	0.109043	0.109494	0.110402	0.111136	0.111222	0.112624	0.11365	0.115227	0.116799
		0.213483	0.168675	0.154985	0.15404	0.155045	0.155649	0.15739	0.158651	0.159984	0.160599	0.161481	0.162869	0.16389	0.164763	0.165677	0.167027	0.166597	0.166241	0.166688	0.167252	0.167436	0.16653	0.166824	0.166611	0.166595	0.166466	0.167151	0.166053	0.166431	0.16621	0.165451	0.164333	0.162517	0.157741	0.145941	0.12901	0.115932	0.111427	0.110393	0.111648	0.112734	0.113199	0.114754	0.116348	0.118959	0.122427	0.126059	0.130159
		0.245163	0.192781	0.169818	0.164111	0.164111	0.163588	0.164841	0.165972	0.165968	0.166681	0.166985	0.167285	0.167281	0.167415	0.16829	0.169055	0.168859	0.168885	0.169169	0.168596	0.169107	0.168703	0.168453	0.167829	0.16822	0.168867	0.168788	0.168765	0.168052	0.167087	0.166504	0.166605	0.166841	0.164504	0.158692	0.146791	0.130825	0.119857	0.117783	0.119319	0.121629	0.125867	0.129057	0.128007	0.132682	0.13935	0.147085	0.156668
		0.2384	0.188813	0.166654	0.161465	0.161874	0.161308	0.160576	0.160896	0.160915	0.161289	0.160956	0.160681	0.160572	0.161142	0.161692	0.161142	0.161636	0.162219	0.161961	0.162098	0.161564	0.161705	0.161936	0.161798	0.161268	0.161876	0.160876	0.160266	0.160828	0.160007	0.159581	0.160127	0.158128	0.15782	0.155973	0.152074	0.140458	0.131299	0.129535	0.135035	0.142766	0.151799	0.161415	0.171544	0.182463	0.191625	0.201609	0.209642
		0.240633	0.18959	0.166936	0.162275	0.161558	0.160725	0.160824	0.160816	0.161155	0.161252	0.16126	0.161725	0.161591	0.161585	0.160648	0.160925	0.162023	0.162302	0.16235	0.161237	0.162689	0.162561	0.161579	0.162075	0.160998	0.161142	0.160822	0.161372	0.161043	0.161066	0.160842	0.160392	0.16076	0.15961	0.159478	0.159054	0.157991	0.160863	0.167949	0.180625	0.19355	0.203966	0.213167	0.222219	0.22958	0.236913	0.240691	0.244648
		0.239037	0.188215	0.16977	0.165073	0.164628	0.16438	0.163123	0.163632	0.164167	0.162718	0.162927	0.163563	0.163993	0.162999	0.163394	0.163797	0.164095	0.163183	0.162052	0.162058	0.161874	0.16131	0.161736	0.162592	0.162918	0.163109	0.163597	0.163464	0.162023	0.160582	0.161417	0.160745	0.160603	0.160582	0.160193	0.161709	0.16798	0.185649	0.208751	0.225244	0.235913	0.241479	0.246017	0.24832	0.250247	0.252362	0.253839	0.254023
		0.249131	0.197573	0.176192	0.170446	0.169086	0.168753	0.168974	0.168462	0.168352	0.169094	0.167415	0.166727	0.166489	0.167672	0.168056	0.16792	0.168439	0.169082	0.168298	0.169229	0.168846	0.168528	0.169812	0.168424	0.167868	0.16688	0.165803	0.166681	0.166102	0.166073	0.166342	0.165608	0.165954	0.165583	0.165236	0.167765	0.180177	0.203617	0.228788	0.245854	0.255501	0.257928	0.259481	0.260709	0.261305	0.261913	0.263323	0.263709
		0.248969	0.19276	0.174855	0.170965	0.168679	0.168348	0.168836	0.169057	0.169661	0.169167	0.16982	0.168284	0.168017	0.169074	0.168881	0.168743	0.167709	0.167539	0.167337	0.167945	0.168311	0.16755	0.167097	0.16695	0.166313	0.166272	0.166109	0.1667	0.165747	0.16675	0.165811	0.164767	0.165387	0.165108	0.165211	0.168513	0.18114	0.205744	0.231564	0.250175	0.258685	0.260988	0.261795	0.262119	0.26233	0.262254	0.26335	0.263517
		0.237046	0.190698	0.169737	0.163582	0.162199	0.162116	0.160971	0.161368	0.162608	0.161777	0.162707	0.162693	0.162422	0.161895	0.16119	0.162604	0.161891	0.161905	0.161392	0.160989	0.160729	0.16064	0.159486	0.159362	0.159521	0.159668	0.159709	0.158924	0.15825	0.157733	0.157603	0.158889	0.158459	0.158527	0.159151	0.162687	0.173413	0.194902	0.220145	0.2389	0.247107	0.249292	0.250284	0.250634	0.250057	0.250338	0.249887	0.250543
		0.234966	0.190477	0.168863	0.164589	0.162916	0.163915	0.164541	0.164963	0.165753	0.166098	0.166661	0.167204	0.166652	0.166162	0.166169	0.165677	0.165385	0.166369	0.166067	0.166214	0.166125	0.164248	0.165337	0.16445	0.164002	0.165131	0.164264	0.164457	0.163661	0.164488	0.164151	0.164421	0.164306	0.164674	0.164715	0.170169	0.186084	0.209425	0.234211	0.246168	0.248959	0.249747	0.250425	0.250148	0.250363	0.25003	0.249788	0.249517
		0.234012	0.187086	0.166969	0.15881	0.155295	0.155299	0.156757	0.160139	0.159958	0.159858	0.160193	0.16145	0.160946	0.160632	0.160307	0.159951	0.160152	0.160239	0.159484	0.159792	0.159199	0.159356	0.158473	0.159902	0.160379	0.159432	0.158572	0.15826	0.158394	0.156784	0.156577	0.155727	0.155192	0.15563	0.157834	0.16706	0.187581	0.214348	0.235662	0.248612	0.253152	0.253053	0.25413	0.254645	0.254874	0.254531	0.254459	0.254779
		0.228937	0.183108	0.162007	0.157414	0.157253	0.157369	0.157849	0.156974	0.156887	0.157073	0.156947	0.157082	0.156912	0.156784	0.156877	0.156399	0.155928	0.155793	0.156753	0.155963	0.156035	0.156238	0.155829	0.157183	0.158467	0.158229	0.157909	0.158692	0.158841	0.158283	0.157803	0.157768	0.157263	0.157363	0.16045	0.170961	0.190372	0.21517	0.234445	0.24562	0.249323	0.249672	0.249441	0.249598	0.25033	0.250642	0.251279	0.25223
		0.2286	0.181946	0.16559	0.160888	0.159546	0.159164	0.159984	0.159474	0.159395	0.157973	0.158008	0.157818	0.158204	0.158192	0.158663	0.158576	0.159106	0.15839	0.157789	0.157911	0.158616	0.158628	0.157367	0.157476	0.157549	0.157555	0.157137	0.156991	0.157175	0.158568	0.1585	0.158074	0.157425	0.158359	0.162188	0.173593	0.19435	0.218264	0.236841	0.24715	0.250377	0.251769	0.252877	0.253365	0.252722	0.253375	0.25265	0.2532
		0.236084	0.189412	0.166814	0.162699	0.162672	0.161545	0.161657	0.161192	0.161701	0.161204	0.160747	0.160617	0.161539	0.161014	0.161064	0.160743	0.161756	0.16138	0.162441	0.161407	0.161024	0.160884	0.160379	0.158655	0.157799	0.158076	0.158035	0.157373	0.157565	0.157416	0.157629	0.157623	0.157433	0.158341	0.162803	0.174387	0.196362	0.221014	0.238718	0.247398	0.250113	0.250818	0.251083	0.251267	0.251581	0.251657	0.252395	0.25278
		0.233266	0.188701	0.168641	0.16229	0.160346	0.160259	0.159699	0.159672	0.159147	0.159654	0.159312	0.158944	0.158783	0.159114	0.158206	0.158758	0.158401	0.157919	0.158097	0.15735	0.156248	0.156656	0.156219	0.155626	0.154958	0.154849	0.155423	0.156073	0.155456	0.15477	0.154383	0.154371	0.154741	0.156453	0.162918	0.175578	0.199062	0.223672	0.240908	0.247235	0.249354	0.24971	0.248831	0.248754	0.24941	0.249916	0.249226	0.249983
		0.23614	0.187376	0.165658	0.160055	0.158986	0.158647	0.158723	0.158423	0.158225	0.158558	0.158016	0.157247	0.157309	0.157259	0.157964	0.157514	0.157481	0.157226	0.156401	0.156323	0.157305	0.156827	0.156784	0.156244	0.157627	0.156866	0.157352	0.157689	0.157392	0.156703	0.156606	0.157266	0.156962	0.159023	0.165939	0.183332	0.206693	0.231136	0.246292	0.250346	0.251242	0.252344	0.252888	0.252983	0.252513	0.252015	0.251138	0.251438
		0.236467	0.188401	0.166816	0.16199	0.160944	0.160998	0.160716	0.159565	0.160057	0.15961	0.160315	0.160303	0.161018	0.161469	0.161717	0.161814	0.161428	0.160456	0.15997	0.159697	0.159906	0.159683	0.160553	0.159867	0.15838	0.157388	0.157679	0.158339	0.158481	0.158179	0.158754	0.157652	0.15832	0.160129	0.169479	0.188875	0.216982	0.239479	0.24979	0.252218	0.252995	0.253067	0.253839	0.253956	0.25333	0.25279	0.253545	0.253103
		0.232148	0.186071	0.166011	0.158347	0.158041	0.158171	0.158256	0.158492	0.158986	0.157995	0.157166	0.156957	0.15662	0.156771	0.1557	0.155578	0.15599	0.155899	0.156151	0.156331	0.156321	0.155485	0.155363	0.156575	0.157642	0.157896	0.15684	0.156325	0.156978	0.156906	0.15691	0.156918	0.157605	0.160115	0.169113	0.193192	0.219074	0.238791	0.248153	0.250435	0.251707	0.251808	0.252356	0.252063	0.25234	0.251573	0.251442	0.251692
		0.236568	0.189278	0.167515	0.162726	0.161283	0.159809	0.160346	0.159883	0.159006	0.158581	0.158268	0.157863	0.157892	0.1579	0.157499	0.157919	0.158088	0.158748	0.157954	0.158669	0.158812	0.159383	0.159021	0.158674	0.158946	0.158816	0.158632	0.159302	0.158674	0.158928	0.159242	0.158647	0.159035	0.162129	0.171958	0.194424	0.222788	0.242599	0.250524	0.252644	0.252991	0.253105	0.253241	0.253841	0.253177	0.252881	0.253318	0.252892
		0.23627	0.18706	0.166681	0.161732	0.159953	0.161151	0.1607	0.160681	0.161122	0.161744	0.162333	0.161533	0.16094	0.15912	0.160299	0.160756	0.160233	0.160745	0.161533	0.160216	0.15925	0.159941	0.159385	0.159089	0.159004	0.15961	0.159112	0.159575	0.159294	0.158268	0.1585	0.158365	0.159248	0.164661	0.179602	0.204233	0.232633	0.246443	0.250512	0.251455	0.251492	0.250915	0.250779	0.251362	0.251678	0.251058	0.251056	0.251153
		0.247799	0.200654	0.178665	0.172289	0.171987	0.17118	0.171147	0.171298	0.171129	0.169884	0.169481	0.168445	0.169121	0.170713	0.170866	0.16957	0.170033	0.17057	0.171114	0.169365	0.169417	0.169113	0.16884	0.168416	0.170078	0.169051	0.168195	0.168176	0.167771	0.167639	0.169117	0.168013	0.166828	0.174245	0.192946	0.220269	0.24556	0.259374	0.263945	0.265762	0.266881	0.266374	0.26685	0.266035	0.266215	0.265957	0.265357	0.26513
		0.238478	0.193756	0.173558	0.16927	0.168234	0.16786	0.16713	0.167417	0.167285	0.16738	0.167014	0.166942	0.167144	0.167254	0.167329	0.166905	0.166504	0.166812	0.167167	0.166721	0.166499	0.167403	0.166096	0.166247	0.16565	0.164922	0.165658	0.16553	0.165044	0.164767	0.165127	0.16547	0.167252	0.177052	0.196819	0.223451	0.247042	0.258623	0.261966	0.262314	0.262469	0.262795	0.261981	0.262314	0.262953	0.262299	0.262899	0.262649
		0.243809	0.194703	0.172735	0.167624	0.16543	0.164651	0.16425	0.164099	0.164335	0.163921	0.165492	0.164758	0.165139	0.16603	0.166909	0.167087	0.167227	0.16701	0.166481	0.166361	0.165879	0.166834	0.166836	0.165435	0.165736	0.166584	0.16695	0.166324	0.166628	0.166896	0.166619	0.166623	0.168644	0.179565	0.200896	0.230719	0.251306	0.261261	0.263447	0.264629	0.264815	0.264786	0.265078	0.265018	0.265535	0.264704	0.2644	0.263949
		0.244311	0.197546	0.177313	0.170912	0.169466	0.168629	0.168596	0.168602	0.168536	0.168519	0.16853	0.167827	0.168098	0.168023	0.168187	0.167357	0.167116	0.167254	0.167395	0.167093	0.166388	0.166282	0.167411	0.167107	0.166671	0.168418	0.16951	0.169324	0.169193	0.169427	0.169462	0.169774	0.173571	0.188893	0.213454	0.240399	0.257368	0.264762	0.266401	0.267617	0.268727	0.276859	0.27836	0.277372	0.277736	0.278085	0.278569	0.277821
		0.262051	0.212636	0.190264	0.185186	0.184882	0.183547	0.184725	0.184068	0.182955	0.183859	0.183162	0.183379	0.183261	0.182395	0.181351	0.180822	0.180034	0.179633	0.17961	0.180344	0.180764	0.180698	0.18089	0.181117	0.180561	0.18082	0.180946	0.181473	0.180731	0.180681	0.181669	0.182126	0.189162	0.207535	0.235739	0.260391	0.274612	0.278387	0.2784	0.278311	0.278896	0.278809	0.278371	0.278538	0.278106	0.278553	0.27749	0.278054
		0.257686	0.209154	0.188956	0.183452	0.181473	0.181103	0.179811	0.179662	0.180853	0.182585	0.182294	0.182267	0.182467	0.181463	0.180826	0.179649	0.18071	0.181454	0.182002	0.180906	0.179265	0.17942	0.179374	0.178522	0.178171	0.177958	0.178405	0.178624	0.177391	0.177464	0.177784	0.179393	0.187322	0.203358	0.232485	0.258412	0.271322	0.27565	0.27645	0.276551	0.276983	0.27273	0.272131	0.271814	0.271566	0.272052	0.272149	0.271554
		0.263908	0.212919	0.191027	0.185778	0.185397	0.184905	0.185286	0.185277	0.185283	0.184913	0.183977	0.185513	0.186712	0.186985	0.186408	0.184785	0.184347	0.184926	0.186199	0.186218	0.185542	0.184918	0.18493	0.184975	0.184562	0.183483	0.182023	0.181802	0.183747	0.182594	0.183776	0.184326	0.192123	0.209898	0.238146	0.263651	0.275302	0.279499	0.280713	0.280267	0.281604	0.282063	0.282287	0.28092	0.280939	0.28068	0.28049	0.281156
		0.260777	0.210124	0.189596	0.184758	0.18426	0.183315	0.182835	0.182068	0.182027	0.182352	0.183053	0.183555	0.182765	0.182827	0.182947	0.183301	0.181955	0.181483	0.181574	0.18182	0.180774	0.180636	0.181126	0.180396	0.180532	0.180423	0.180086	0.181229	0.180646	0.181033	0.181725	0.184812	0.195024	0.217321	0.246873	0.267708	0.276427	0.279191	0.279437	0.279384	0.279522	0.280058	0.280788	0.280047	0.280426	0.281987	0.281844	0.282347
		0.258141	0.212299	0.191131	0.186454	0.185296	0.18451	0.184918	0.184186	0.182732	0.182339	0.182056	0.182087	0.182699	0.182205	0.181673	0.181562	0.18157	0.181694	0.180782	0.181365	0.181403	0.181572	0.181655	0.181258	0.181748	0.181533	0.181882	0.182759	0.181543	0.181862	0.183948	0.187947	0.198429	0.220683	0.250241	0.268831	0.27592	0.277936	0.277926	0.278592	0.278852	0.279173	0.280211	0.280074	0.279652	0.279803	0.279528	0.279245
		0.262702	0.213994	0.190723	0.18523	0.184814	0.183946	0.184514	0.184279	0.18494	0.183795	0.183782	0.184932	0.18499	0.185281	0.183927	0.18267	0.182118	0.182643	0.181198	0.181456	0.17923	0.179391	0.179821	0.180766	0.181227	0.180693	0.180879	0.181074	0.182573	0.182008	0.183203	0.187717	0.202428	0.228566	0.259289	0.276332	0.281803	0.281972	0.282793	0.283422	0.283577	0.283302	0.283587	0.28466	0.284819	0.283519	0.283054	0.283205
		0.259487	0.210793	0.189911	0.185308	0.18341	0.183113	0.183141	0.183141	0.182461	0.182044	0.18199	0.182354	0.183381	0.18322	0.182699	0.182509	0.182775	0.182658	0.181917	0.182759	0.182854	0.182815	0.182052	0.180991	0.181806	0.18137	0.181868	0.181384	0.180919	0.181258	0.182364	0.187045	0.205901	0.236299	0.263701	0.276803	0.280192	0.280411	0.281311	0.281801	0.281606	0.281352	0.280358	0.281579	0.282373	0.282841	0.28368	0.283426
		0.268965	0.219142	0.193564	0.18737	0.186615	0.185966	0.185546	0.185422	0.185666	0.18659	0.186454	0.185949	0.186524	0.187004	0.187814	0.187285	0.186448	0.186344	0.187029	0.187219	0.186646	0.186574	0.187452	0.187878	0.188772	0.19025	0.190705	0.189634	0.189417	0.191399	0.19344	0.198977	0.21698	0.243058	0.268008	0.282626	0.28809	0.289542	0.289862	0.289554	0.289356	0.28809	0.28839	0.287613	0.2882	0.287939	0.287199	0.287873
		0.263887	0.217147	0.19509	0.191044	0.190359	0.191377	0.191054	0.189661	0.18865	0.188817	0.18896	0.188517	0.188693	0.189547	0.188544	0.187928	0.187713	0.187961	0.187095	0.187471	0.187223	0.185968	0.186224	0.187053	0.186266	0.186359	0.186538	0.186476	0.18596	0.186377	0.188846	0.196554	0.215158	0.247036	0.270013	0.280467	0.282289	0.281336	0.282698	0.282855	0.28287	0.283031	0.283234	0.282588	0.282115	0.282948	0.283254	0.282359
		0.265727	0.216754	0.193027	0.186774	0.185546	0.185441	0.184938	0.185486	0.185312	0.185933	0.184949	0.184827	0.18438	0.184068	0.184785	0.184713	0.18468	0.183987	0.184217	0.184028	0.184212	0.184117	0.183634	0.184053	0.183954	0.183011	0.183299	0.183489	0.184438	0.185519	0.189152	0.200542	0.226995	0.254285	0.275492	0.282549	0.284662	0.285214	0.285349	0.284912	0.285568	0.286227	0.285353	0.285371	0.284929	0.28539	0.285382	0.284972
		0.270508	0.216026	0.195183	0.190659	0.189497	0.189929	0.189998	0.189824	0.189681	0.189799	0.190452	0.191265	0.189656	0.189886	0.190998	0.189847	0.189235	0.189648	0.189485	0.189375	0.190945	0.190149	0.191842	0.188788	0.188767	0.188476	0.188478	0.188513	0.189065	0.190244	0.193515	0.204187	0.231455	0.261226	0.278691	0.285173	0.286438	0.286707	0.286906	0.286941	0.287991	0.287482	0.287385	0.28746	0.287925	0.288053	0.287784	0.287588
		0.270433	0.221901	0.198189	0.192202	0.191432	0.192539	0.192295	0.191664	0.190924	0.191832	0.190004	0.190914	0.190986	0.190982	0.191193	0.191805	0.192861	0.191585	0.191356	0.192255	0.19246	0.193006	0.192859	0.191865	0.191404	0.191943	0.19149	0.191805	0.192605	0.193533	0.199072	0.218193	0.247584	0.271783	0.284733	0.290057	0.290983	0.290908	0.291014	0.291051	0.291409	0.291064	0.291686	0.292434	0.292914	0.293557	0.293408	0.293658
		0.273749	0.22328	0.199641	0.194168	0.19264	0.192247	0.192754	0.191974	0.191796	0.191366	0.191232	0.190812	0.191602	0.190605	0.190814	0.190767	0.190872	0.190196	0.191765	0.191656	0.190144	0.191033	0.190761	0.19006	0.190558	0.191596	0.190835	0.190922	0.192065	0.192977	0.199928	0.219283	0.246457	0.272867	0.285252	0.289223	0.289521	0.290282	0.290429	0.289782	0.289926	0.29034	0.289885	0.289864	0.290259	0.291041	0.29157	0.290983
	598	0.278842	0.229433	0.202606	0.19503	0.192758	0.191476	0.191825	0.191339	0.192096	0.191931	0.193132	0.191346	0.190599	0.191641	0.191832	0.191819	0.192284	0.191761	0.190397	0.190169	0.1905	0.189561	0.190091	0.189353	0.189384	0.190353	0.191137	0.191062	0.192382	0.198072	0.211639	0.235836	0.262268	0.281079	0.28942	0.291547	0.292591	0.29414	0.294237	0.294064	0.292226	0.291837	0.291018	0.291934	0.292099	0.292457	0.293321	0.292908
[truncated: 25 more columns]
