# Supplementary material for: Shuttling a single charge across a one-dimensional array of silicon quantum dots
Source: Nat Commun. 2019 Mar 5;10:1063. doi: 10.1038/s41467-019-08970-z (PMC6401174; doi:10.1038/s41467-019-08970-z)
Supplement: Supplementary file 3 — Source Data [file 41467_2019_8970_MOESM3_ESM.zip › FigS3_Data_All.xlsx]

## Sheet: S3a
S3a	u2
u1		746
	938	0.202779	0.216732	0.223242	0.226195	0.225768	0.230509	0.228914	0.231984	0.233142	0.232312	0.233642	0.23442	0.236888	0.234613	0.234868	0.236778	0.241333	0.240413	0.239807	0.241878	0.243321	0.24337	0.244758	0.246168	0.242036	0.246457	0.245579	0.245399	0.247656	0.248532	0.25091	0.25032	0.247498	0.233552	0.21524	0.189588	0.159522	0.143209	0.139149	0.136275	0.134756	0.137278	0.136375	0.135603	0.132964	0.133143	0.135107	0.136985
		0.241436	0.24827	0.254566	0.254318	0.250424	0.256344	0.249269	0.250189	0.254969	0.253842	0.254145	0.253267	0.250062	0.254517	0.249152	0.247925	0.249831	0.250968	0.253218	0.250417	0.250527	0.25062	0.252763	0.251399	0.251743	0.25308	0.254166	0.252601	0.25163	0.255527	0.255189	0.255823	0.253673	0.250651	0.232057	0.207538	0.173034	0.14927	0.141148	0.141954	0.137761	0.140107	0.142578	0.139901	0.141327	0.140776	0.140162	0.143874
		0.244938	0.249855	0.249883	0.251974	0.248907	0.250972	0.252408	0.255534	0.254411	0.253087	0.253046	0.251792	0.251995	0.252664	0.250165	0.251733	0.249652	0.249852	0.249989	0.25224	0.250386	0.249545	0.248232	0.251013	0.249748	0.255048	0.257298	0.25786	0.252019	0.255686	0.256588	0.256678	0.256654	0.254435	0.244634	0.213545	0.183248	0.156548	0.145628	0.140604	0.141537	0.139466	0.142661	0.140421	0.141493	0.138071	0.13908	0.137237
		0.243204	0.252429	0.248042	0.250444	0.249569	0.246568	0.247839	0.245506	0.245189	0.248535	0.24684	0.246095	0.245265	0.247229	0.24635	0.244124	0.240933	0.245434	0.248036	0.246647	0.24533	0.245634	0.249827	0.249276	0.247898	0.244028	0.243856	0.249404	0.248122	0.252071	0.249652	0.248649	0.248994	0.249062	0.234541	0.206456	0.175649	0.152637	0.143309	0.142864	0.132488	0.137016	0.137295	0.139666	0.134339	0.135948	0.136851	0.1359
		0.250696	0.253156	0.255896	0.250978	0.25561	0.252822	0.253435	0.249114	0.252956	0.250565	0.248208	0.248583	0.245213	0.248739	0.249124	0.247784	0.246006	0.249324	0.249834	0.250255	0.2501	0.248894	0.250241	0.252943	0.251409	0.253108	0.255355	0.255258	0.252598	0.250279	0.256237	0.254021	0.256637	0.249107	0.237991	0.207904	0.174305	0.150917	0.143143	0.140683	0.140342	0.138088	0.140717	0.139249	0.136151	0.135038	0.137912	0.137254
		0.245982	0.256461	0.255827	0.253201	0.254786	0.251981	0.253859	0.253721	0.25255	0.248821	0.249138	0.249266	0.246991	0.250592	0.250661	0.252088	0.252222	0.25205	0.251306	0.251016	0.251158	0.25287	0.256692	0.251992	0.253122	0.249462	0.250937	0.246033	0.246468	0.241347	0.243335	0.244845	0.242143	0.238056	0.228986	0.197276	0.166076	0.141634	0.129566	0.128842	0.125562	0.127157	0.127691	0.126534	0.129011	0.126382	0.126906	0.128064
		0.23206	0.243411	0.241209	0.244297	0.241633	0.240661	0.240541	0.236984	0.241685	0.240878	0.239348	0.24094	0.243297	0.241354	0.239183	0.240754	0.240186	0.242694	0.237801	0.238952	0.240747	0.242357	0.243669	0.241888	0.243035	0.2452	0.24062	0.240913	0.236877	0.237391	0.238438	0.24063	0.241075	0.232043	0.222366	0.19473	0.16252	0.137888	0.127695	0.126675	0.124728	0.126227	0.125965	0.127591	0.122981	0.126795	0.128305	0.126775
		0.238697	0.246247	0.246061	0.245954	0.247457	0.246643	0.243118	0.247078	0.244686	0.245051	0.236953	0.240758	0.239655	0.246774	0.239458	0.243542	0.244031	0.245637	0.242226	0.244476	0.24673	0.24869	0.243363	0.243704	0.243945	0.246995	0.243766	0.243935	0.242164	0.248408	0.246926	0.251771	0.248711	0.243087	0.235795	0.199647	0.174333	0.150052	0.132829	0.128367	0.128387	0.12643	0.12837	0.128694	0.130207	0.129607	0.130583	0.128512
		0.243528	0.251816	0.257502	0.255214	0.255393	0.254648	0.254428	0.249576	0.252267	0.253129	0.250479	0.249972	0.252436	0.25122	0.253594	0.250169	0.249955	0.252701	0.252436	0.248163	0.248342	0.248539	0.245958	0.245878	0.244145	0.247922	0.25041	0.248697	0.251368	0.253911	0.251716	0.251295	0.251888	0.247584	0.233524	0.20483	0.170191	0.142547	0.132037	0.127585	0.132871	0.130831	0.131172	0.12878	0.132447	0.130596	0.131754	0.13081
		0.239114	0.256375	0.25449	0.256103	0.255382	0.25359	0.24747	0.248349	0.254721	0.252877	0.252491	0.250679	0.251223	0.252147	0.254121	0.247029	0.246137	0.244652	0.248363	0.24909	0.24593	0.251409	0.248122	0.252643	0.254045	0.25357	0.25234	0.252981	0.248387	0.252216	0.250093	0.24899	0.250655	0.250327	0.237046	0.211174	0.175708	0.145359	0.133226	0.129211	0.12876	0.128381	0.127161	0.125293	0.127323	0.128642	0.12744	0.128136
		0.259369	0.264831	0.261251	0.259959	0.262512	0.260345	0.260503	0.259855	0.255158	0.257457	0.25714	0.258901	0.261199	0.261664	0.258346	0.258439	0.260345	0.259449	0.257743	0.256416	0.260486	0.257498	0.262454	0.262491	0.26205	0.260651	0.259897	0.262984	0.264531	0.266227	0.265038	0.264349	0.262305	0.260479	0.24806	0.217521	0.190822	0.164674	0.157341	0.152706	0.155559	0.158088	0.153871	0.159064	0.157892	0.15548	0.154436	0.14997
		0.260972	0.265489	0.267481	0.264028	0.265927	0.264456	0.262126	0.264724	0.264059	0.262126	0.263891	0.265786	0.263105	0.26071	0.264876	0.266044	0.264776	0.260896	0.262691	0.264183	0.263656	0.263367	0.26429	0.263925	0.264507	0.263425	0.26378	0.266161	0.265073	0.265076	0.261389	0.267478	0.26643	0.259924	0.254466	0.227535	0.191011	0.169663	0.162355	0.162041	0.154973	0.157372	0.156152	0.15885	0.156975	0.156328	0.157813	0.156689
		0.271854	0.277599	0.278174	0.277978	0.277023	0.280207	0.279449	0.278712	0.274067	0.280004	0.278801	0.275521	0.277905	0.27753	0.279907	0.277071	0.279907	0.276837	0.276682	0.279639	0.28233	0.278133	0.280045	0.276782	0.275441	0.279628	0.277995	0.280324	0.280621	0.278987	0.278298	0.2805	0.276851	0.275583	0.26233	0.235289	0.204654	0.179519	0.166955	0.169495	0.1669	0.166207	0.165232	0.162858	0.164777	0.168874	0.167062	0.163426
		0.274938	0.277006	0.275896	0.280386	0.2807	0.281693	0.280586	0.277812	0.282657	0.279546	0.276351	0.279632	0.284098	0.282933	0.281158	0.281193	0.280896	0.277768	0.277375	0.280355	0.277347	0.274852	0.276265	0.274218	0.276303	0.275145	0.276165	0.278078	0.279628	0.276224	0.274394	0.277912	0.276138	0.273598	0.266093	0.239627	0.204116	0.184402	0.172289	0.163747	0.162699	0.16659	0.167927	0.168612	0.16761	0.169484	0.169198	0.168661
		0.272058	0.2758	0.279342	0.277302	0.277113	0.280318	0.275045	0.273053	0.275962	0.273781	0.276613	0.27376	0.274494	0.276272	0.277895	0.274129	0.276741	0.276854	0.277085	0.278536	0.277723	0.275783	0.278119	0.276107	0.277206	0.281079	0.280107	0.278091	0.27988	0.280421	0.282482	0.281279	0.278905	0.27754	0.26163	0.235589	0.208128	0.185818	0.17384	0.16916	0.17026	0.171897	0.173974	0.169491	0.168516	0.167586	0.169994	0.169329
		0.270352	0.27449	0.273212	0.274911	0.275531	0.271847	0.276362	0.275528	0.277385	0.276772	0.275993	0.276613	0.278643	0.277306	0.273739	0.278743	0.279139	0.275452	0.276499	0.277282	0.280424	0.27734	0.275486	0.275958	0.275283	0.275914	0.275152	0.273898	0.277158	0.275583	0.275707	0.275972	0.276065	0.272109	0.255258	0.22971	0.203017	0.180325	0.167213	0.165845	0.165156	0.173047	0.168495	0.169905	0.172389	0.16966	0.168961	0.17272
		0.275955	0.278405	0.280118	0.276014	0.276151	0.275307	0.275938	0.27418	0.273867	0.273467	0.273419	0.273339	0.274873	0.272974	0.269663	0.270445	0.270745	0.271448	0.271196	0.275572	0.275893	0.272037	0.273153	0.274215	0.27622	0.275541	0.273939	0.275455	0.278105	0.276744	0.278209	0.273701	0.276437	0.273501	0.257533	0.230189	0.205567	0.184509	0.177028	0.174832	0.173027	0.172231	0.17363	0.173919	0.172865	0.172792	0.174702	0.170694
		0.269931	0.274904	0.275838	0.278581	0.276031	0.276165	0.276461	0.276982	0.280159	0.279208	0.279218	0.277009	0.278171	0.278377	0.276182	0.280872	0.276909	0.276479	0.276248	0.276847	0.275249	0.276368	0.274232	0.277313	0.277857	0.274756	0.273398	0.27683	0.275462	0.274146	0.271902	0.276503	0.270848	0.266782	0.253401	0.229796	0.194933	0.164839	0.158788	0.1558	0.155976	0.155084	0.156755	0.156045	0.154928	0.156272	0.155783	0.156762
		0.260534	0.268918	0.271058	0.270465	0.2701	0.268064	0.26939	0.269952	0.266344	0.268039	0.271062	0.271324	0.271241	0.270679	0.269532	0.271134	0.266754	0.272595	0.269762	0.271024	0.270683	0.270807	0.270496	0.273395	0.270803	0.267895	0.268363	0.269273	0.268312	0.266572	0.270889	0.269873	0.266768	0.266406	0.251657	0.225113	0.192493	0.171042	0.159312	0.155283	0.154825	0.152726	0.152496	0.152751	0.155394	0.156179	0.155656	0.152123
		0.262385	0.270621	0.268553	0.266072	0.268419	0.268798	0.265307	0.265586	0.264345	0.268391	0.269125	0.266985	0.268122	0.267268	0.264997	0.264011	0.262767	0.265896	0.26479	0.262074	0.263891	0.267119	0.264011	0.263901	0.264904	0.265886	0.266334	0.260196	0.265993	0.267426	0.267371	0.266475	0.265048	0.262154	0.250386	0.216753	0.188654	0.164656	0.156028	0.146965	0.150624	0.150535	0.14875	0.150445	0.151345	0.153333	0.15375	0.153922
		0.260837	0.26958	0.265514	0.265262	0.262781	0.270217	0.266454	0.268205	0.272375	0.270741	0.266764	0.269704	0.27072	0.272133	0.268201	0.264948	0.269818	0.272368	0.268164	0.27111	0.272778	0.274394	0.272295	0.273288	0.273812	0.275445	0.27745	0.280228	0.283005	0.2806	0.279897	0.278595	0.27866	0.272509	0.259814	0.227139	0.196373	0.174712	0.161638	0.155566	0.161989	0.158585	0.155942	0.156552	0.15814	0.15937	0.160146	0.158044
		0.261978	0.270869	0.272878	0.269166	0.270727	0.273091	0.27172	0.271489	0.26704	0.269669	0.27	0.271692	0.270238	0.27335	0.272199	0.272957	0.270703	0.270865	0.272178	0.27059	0.271289	0.273343	0.271175	0.271117	0.270366	0.272047	0.271713	0.270538	0.274701	0.273398	0.273836	0.273257	0.270717	0.266003	0.252729	0.2289	0.200129	0.173702	0.164095	0.162341	0.163578	0.159422	0.160769	0.158747	0.162017	0.163733	0.166152	0.162437
		0.259797	0.270731	0.267688	0.265703	0.266406	0.270341	0.268911	0.266547	0.267199	0.271034	0.262846	0.269814	0.267254	0.27008	0.27081	0.269383	0.269104	0.269621	0.27153	0.266937	0.267426	0.270876	0.26867	0.265965	0.268822	0.269132	0.267588	0.264638	0.265145	0.267598	0.263239	0.263811	0.26152	0.263756	0.245141	0.220723	0.191756	0.170987	0.160473	0.157206	0.159439	0.159336	0.161565	0.154897	0.153998	0.157165	0.156472	0.159298
		0.266124	0.269952	0.272599	0.273112	0.272581	0.271327	0.268046	0.272002	0.273681	0.2711	0.270355	0.274053	0.271296	0.271358	0.269976	0.270469	0.26734	0.267847	0.265999	0.266906	0.26725	0.270748	0.270179	0.269621	0.268701	0.271089	0.270913	0.270683	0.268122	0.26825	0.270638	0.274866	0.271237	0.266161	0.248091	0.220464	0.189561	0.165308	0.160359	0.158785	0.157885	0.15721	0.159019	0.156538	0.157351	0.157947	0.156714	0.155246
		0.263866	0.270366	0.27337	0.271434	0.267981	0.2698	0.268219	0.26836	0.266899	0.267664	0.266792	0.266771	0.270593	0.270355	0.269911	0.271196	0.26897	0.267747	0.268432	0.269525	0.271672	0.267154	0.268529	0.270014	0.26755	0.26827	0.270228	0.270521	0.270882	0.272051	0.270479	0.271772	0.269583	0.263346	0.24981	0.225027	0.188492	0.17282	0.160866	0.154901	0.154215	0.157744	0.15478	0.156855	0.155656	0.156838	0.158026	0.159646
		0.264921	0.270907	0.268846	0.268794	0.268591	0.268684	0.268015	0.265775	0.264183	0.269642	0.269256	0.266227	0.265286	0.264893	0.269814	0.266913	0.269394	0.271279	0.268973	0.270652	0.268791	0.271165	0.270097	0.272123	0.274032	0.272933	0.270951	0.269163	0.269814	0.269756	0.271558	0.270686	0.270073	0.262547	0.242429	0.221443	0.189175	0.170008	0.160673	0.156252	0.156159	0.159994	0.155273	0.157506	0.164019	0.160642	0.163178	0.162172
		0.257974	0.257595	0.264073	0.263415	0.26172	0.261261	0.260255	0.261544	0.261913	0.260734	0.261599	0.261282	0.261358	0.25725	0.257684	0.258373	0.25735	0.255899	0.258708	0.260276	0.262516	0.263084	0.26173	0.262667	0.264342	0.261044	0.260772	0.259948	0.258673	0.259542	0.258632	0.254266	0.258212	0.253236	0.233666	0.209316	0.173161	0.15527	0.153023	0.150428	0.150097	0.145032	0.146076	0.148719	0.150211	0.148429	0.146558	0.146569
		0.260159	0.268942	0.268064	0.268422	0.269125	0.270517	0.267109	0.266017	0.265707	0.264235	0.264504	0.260696	0.264035	0.263015	0.262126	0.26284	0.263188	0.264421	0.266158	0.263691	0.268446	0.271103	0.26653	0.264759	0.266923	0.268784	0.266575	0.266172	0.265931	0.265538	0.266072	0.26673	0.263753	0.255489	0.233997	0.201401	0.173254	0.155008	0.149853	0.145959	0.148202	0.146541	0.148777	0.148915	0.148533	0.150145	0.15089	0.150108
		0.263567	0.266048	0.265017	0.264649	0.264008	0.264487	0.266647	0.267464	0.265941	0.26325	0.266441	0.266634	0.267095	0.26806	0.265975	0.265572	0.266172	0.267891	0.272792	0.27304	0.269483	0.269115	0.269532	0.269859	0.270479	0.269256	0.270758	0.272133	0.269242	0.269201	0.272123	0.270214	0.266806	0.256092	0.232994	0.204795	0.178327	0.15947	0.155693	0.153295	0.152206	0.152399	0.152837	0.151572	0.150752	0.151255	0.155132	0.150235
		0.265527	0.272523	0.273705	0.275493	0.274315	0.276789	0.275424	0.275007	0.276196	0.273846	0.273526	0.272251	0.274587	0.27427	0.271751	0.276038	0.278805	0.272058	0.273495	0.275728	0.267219	0.276534	0.272454	0.275242	0.273905	0.271995	0.273998	0.274067	0.272833	0.274135	0.275214	0.272792	0.272878	0.259183	0.238697	0.215864	0.180587	0.163964	0.157951	0.15274	0.152151	0.151362	0.152954	0.153264	0.151083	0.149759	0.147888	0.150059
		0.268453	0.274125	0.270672	0.272147	0.273067	0.272071	0.270783	0.270441	0.271851	0.270679	0.268846	0.269125	0.268763	0.272943	0.266017	0.271678	0.26969	0.26989	0.272564	0.272609	0.271131	0.26846	0.269818	0.270279	0.269811	0.26409	0.26652	0.267626	0.268705	0.270893	0.272929	0.2702	0.270752	0.261182	0.23899	0.214079	0.181276	0.163626	0.15639	0.155652	0.154505	0.148147	0.153722	0.152172	0.14836	0.153836	0.150835	0.153161
		0.264356	0.270459	0.270386	0.269442	0.269514	0.266634	0.265386	0.266082	0.264004	0.264273	0.265486	0.266461	0.27243	0.272285	0.27172	0.269924	0.267271	0.265693	0.26233	0.261864	0.260627	0.262412	0.263184	0.263067	0.260927	0.260289	0.264208	0.26531	0.266103	0.265073	0.262746	0.26427	0.261065	0.251344	0.235809	0.203486	0.180377	0.164508	0.153953	0.154928	0.153047	0.155094	0.154412	0.153312	0.150156	0.155614	0.152334	0.155897
		0.263119	0.271144	0.272402	0.272461	0.266988	0.270159	0.270111	0.269997	0.27194	0.269204	0.27031	0.271072	0.270259	0.271565	0.267722	0.269325	0.27264	0.267498	0.270748	0.269056	0.268329	0.272561	0.269501	0.272774	0.274415	0.269621	0.272171	0.271685	0.266048	0.272126	0.272795	0.272123	0.267195	0.258098	0.23268	0.199344	0.171559	0.160097	0.150952	0.152534	0.154026	0.153285	0.158192	0.15619	0.15415	0.157	0.158368	0.156269
		0.263001	0.273098	0.272909	0.273277	0.27458	0.274911	0.273074	0.271499	0.271227	0.274611	0.273415	0.271003	0.268763	0.267688	0.265534	0.26804	0.267602	0.268773	0.270472	0.266223	0.264418	0.269408	0.267075	0.26693	0.269249	0.270603	0.270049	0.268815	0.269277	0.270848	0.269218	0.267888	0.252326	0.244445	0.22083	0.192028	0.165518	0.14886	0.141193	0.13723	0.140614	0.141754	0.14171	0.139635	0.140976	0.140125	0.1408	0.14029
		0.237853	0.257808	0.258939	0.255293	0.257495	0.257664	0.253515	0.258274	0.259728	0.258859	0.260462	0.259962	0.257074	0.256888	0.25642	0.255927	0.256413	0.253983	0.254231	0.256451	0.255217	0.257615	0.255489	0.252412	0.254414	0.257057	0.259245	0.258181	0.26172	0.257202	0.259614	0.262519	0.2599	0.249152	0.234352	0.20331	0.177803	0.157833	0.150014	0.150073	0.149239	0.149567	0.150294	0.150914	0.150149	0.149449	0.149436	0.150707
		0.20239	0.213603	0.211536	0.214696	0.213366	0.216612	0.216991	0.217352	0.214286	0.222573	0.220268	0.217814	0.218659	0.214506	0.218534	0.216215	0.216987	0.220309	0.223142	0.219141	0.223269	0.220564	0.223724	0.227005	0.225702	0.225616	0.226936	0.226446	0.227311	0.229289	0.225575	0.226233	0.230709	0.227604	0.215991	0.188513	0.165838	0.144008	0.136193	0.13846	0.139525	0.139077	0.135851	0.139415	0.13814	0.136875	0.138953	0.137981
		0.165687	0.164408	0.169185	0.167337	0.168809	0.169322	0.166379	0.16804	0.167007	0.17169	0.169805	0.167941	0.174826	0.178981	0.176045	0.17821	0.173816	0.178323	0.183785	0.181566	0.18648	0.191091	0.186177	0.184292	0.19056	0.192283	0.193055	0.190022	0.190512	0.193534	0.193289	0.189275	0.190198	0.188892	0.18934	0.177662	0.155769	0.138412	0.135242	0.134066	0.133632	0.131868	0.132743	0.130555	0.134194	0.134394	0.134273	0.132144
		0.115196	0.11581	0.113935	0.119748	0.121716	0.12	0.117605	0.119986	0.127347	0.126144	0.128484	0.124394	0.124025	0.128649	0.129966	0.123115	0.126665	0.131578	0.131158	0.130545	0.131603	0.129221	0.131134	0.132988	0.137643	0.137688	0.13754	0.135621	0.138457	0.139132	0.14255	0.14275	0.140131	0.141496	0.142568	0.137995	0.140848	0.135042	0.130107	0.132474	0.131341	0.132388	0.133484	0.130169	0.134797	0.13489	0.135524	0.134814
		0.0758534	0.0848888	0.0838585	0.0855987	0.0871459	0.0833691	0.0836758	0.0831348	0.0854161	0.0868634	0.0851232	0.0835759	0.0874699	0.0857641	0.089279	0.0865808	0.0870219	0.0876559	0.0912949	0.0893376	0.0890516	0.0903542	0.0913259	0.0897339	0.0901164	0.092694	0.097029	0.0948443	0.0958987	0.0977665	0.0989002	0.0957609	0.0957575	0.0988899	0.101199	0.102839	0.109748	0.119597	0.125789	0.130765	0.1358	0.136451	0.139342	0.139969	0.139036	0.13723	0.137178	0.134518
		0.0689615	0.0695955	0.0735653	0.070998	0.0686272	0.069723	0.0711359	0.0704639	0.0696576	0.0701676	0.0729933	0.0719319	0.0704226	0.0707017	0.0718768	0.0758052	0.0761739	0.0734447	0.0756122	0.0761532	0.0740994	0.0771595	0.0797164	0.0794442	0.0761498	0.0773456	0.0807709	0.0817013	0.0764634	0.0790685	0.0802264	0.0836448	0.077828	0.0814325	0.0816255	0.0853644	0.0856745	0.0974391	0.117619	0.133115	0.130166	0.132213	0.135014	0.136844	0.134404	0.137016	0.137526	0.138391
		0.0648642	0.068162	0.0683929	0.0671385	0.0677347	0.0699229	0.0696197	0.0684963	0.0680655	0.0653466	0.0673763	0.068324	0.0675348	0.0667595	0.0687857	0.0690407	0.0694026	0.0657222	0.0675659	0.0684721	0.0676554	0.0679139	0.0664046	0.0684997	0.0673625	0.0685824	0.067235	0.0667354	0.0687995	0.0668043	0.0664631	0.067652	0.0660393	0.0685342	0.0705053	0.0710497	0.0710222	0.0743717	0.0852059	0.11173	0.121816	0.129959	0.132695	0.135279	0.136327	0.136134	0.135455	0.138577
		0.0631791	0.0626519	0.0668491	0.0646023	0.0654707	0.0666079	0.0643611	0.0653811	0.0648711	0.0633893	0.0643611	0.0646885	0.0657016	0.063603	0.0617249	0.063696	0.0637408	0.0630757	0.0657154	0.0646574	0.0629517	0.0637753	0.062228	0.0645506	0.0641233	0.0614871	0.0634789	0.0654604	0.0646402	0.0647815	0.0641302	0.0661151	0.065805	0.0653191	0.06606	0.0652536	0.0660875	0.067459	0.0716769	0.0823664	0.107691	0.117791	0.125072	0.130359	0.130069	0.133446	0.132302	0.130328
		0.0626519	0.0652364	0.0651295	0.0636719	0.0645541	0.064716	0.0642336	0.0651537	0.0642922	0.0641922	0.0650503	0.0653845	0.0637822	0.0651847	0.0646678	0.0623004	0.0631584	0.0640889	0.0625485	0.0633514	0.0614527	0.0613838	0.0636753	0.0613079	0.0625003	0.0635823	0.0620867	0.0615836	0.0642577	0.0642853	0.0641543	0.0647574	0.0634582	0.0645299	0.0651916	0.0650813	0.0664494	0.0665975	0.0647643	0.0681896	0.0795751	0.103811	0.120637	0.128736	0.135235	0.131699	0.133539	0.133825
		0.059771	0.0663908	0.0654328	0.0650503	0.0653845	0.0680069	0.0630861	0.0658222	0.0660841	0.065133	0.0647643	0.0641164	0.0657498	0.0635272	0.0617938	0.0641819	0.063858	0.0632446	0.0610357	0.0619454	0.0624451	0.0640096	0.0603741	0.0617663	0.0622521	0.0617111	0.0611287	0.0598262	0.0615285	0.0630688	0.0589199	0.0615698	0.0642095	0.0632446	0.0630861	0.0640716	0.0667009	0.0656361	0.0635203	0.0668284	0.0714288	0.0841204	0.110544	0.126451	0.135314	0.133405	0.134377	0.133939
		0.06188	0.0641991	0.0640785	0.0636374	0.0636581	0.064013	0.062359	0.0634479	0.0628586	0.0628138	0.0632721	0.0635892	0.0637236	0.0641164	0.0632859	0.0650193	0.0628173	0.0639062	0.0632377	0.0638304	0.0632032	0.0617215	0.0623521	0.0636512	0.064082	0.063665	0.0653156	0.0647401	0.0643025	0.0636581	0.0651743	0.0643094	0.0641268	0.0643714	0.0669456	0.0649572	0.0659325	0.0661461	0.0683343	0.0667939	0.0660152	0.0694749	0.0844374	0.105368	0.12682	0.13478	0.135789	0.13968
		0.0611804	0.0653191	0.0649503	0.0647298	0.0643232	0.0647953	0.0651812	0.063472	0.0624348	0.0641026	0.0620798	0.0596849	0.0626691	0.0624727	0.0626036	0.0595229	0.0628276	0.0649986	0.0617215	0.062993	0.0616973	0.0631653	0.0631791	0.0617077	0.0627242	0.0625588	0.0627553	0.0632239	0.0603293	0.0625933	0.0620075	0.0606429	0.0617284	0.0651985	0.0639097	0.0616456	0.0632756	0.0636891	0.0653777	0.0637201	0.0633893	0.0650227	0.0670317	0.0831348	0.105079	0.122998	0.129297	0.134101
		0.0605498	0.0656671	0.0626794	0.0629138	0.0637959	0.0628759	0.0623934	0.066153	0.0646506	0.0614802	0.0603672	0.0635892	0.0640613	0.0616215	0.062514	0.0649055	0.063379	0.0632515	0.061749	0.0651606	0.0648642	0.0609323	0.0636822	0.0639372	0.0634548	0.0636581	0.0626071	0.0653639	0.0635478	0.0635409	0.0636615	0.0663184	0.0640889	0.0642405	0.0636891	0.0663425	0.0653294	0.0641371	0.066122	0.0669214	0.063603	0.0665183	0.0677554	0.0715012	0.081722	0.103973	0.121141	0.129139
		0.0633032	0.0667629	0.064461	0.0672902	0.0636202	0.0657912	0.0663942	0.0644334	0.0630413	0.0651674	0.0642439	0.0644541	0.0648091	0.0637374	0.0646437	0.0653811	0.0642543	0.0646643	0.0663219	0.0659014	0.064175	0.0648366	0.0639441	0.0648504	0.0652226	0.0641474	0.0655982	0.0640303	0.0645541	0.0645196	0.0648366	0.0665458	0.0660358	0.0640992	0.0657602	0.0662288	0.0666423	0.0654259	0.0668525	0.06708	0.0679277	0.0663563	0.0703468	0.0714254	0.0692613	0.0810879	0.107374	0.127626
		0.0609117	0.0652398	0.0652812	0.0638545	0.0622004	0.0651674	0.0663977	0.0629103	0.0618042	0.0630999	0.0605291	0.0645472	0.0629241	0.0621143	0.0633376	0.063441	0.0643232	0.0627208	0.062166	0.0652398	0.0650055	0.0637443	0.0636581	0.0638649	0.0643197	0.0651709	0.0642474	0.0635513	0.0648401	0.0635823	0.0646264	0.0648022	0.0670386	0.0650468	0.0661392	0.0644024	0.065357	0.0667836	0.0652398	0.0635168	0.0673453	0.0643783	0.0652881	0.0654397	0.0676554	0.0716459	0.0840411	0.107091
		0.0608152	0.0649917	0.0672419	0.0664114	0.0674797	0.0658704	0.0645644	0.0660841	0.0659876	0.06596	0.0647539	0.0644162	0.066632	0.0644162	0.0648022	0.0667871	0.0640509	0.0646333	0.0634755	0.0634927	0.0633204	0.061401	0.0629827	0.0645162	0.0645747	0.0633445	0.0652777	0.0647608	0.063665	0.0620419	0.0640475	0.0633032	0.0634927	0.0665355	0.0644886	0.060536	0.0632515	0.0651881	0.0640027	0.0646092	0.0665079	0.0667181	0.0659566	0.0653708	0.0672936	0.0674866	0.068989	0.0785172
		0.0642095	0.0649228	0.0660634	0.0658739	0.0647712	0.0649331	0.0642991	0.0657946	0.065071	0.0637718	0.064971	0.0649986	0.065898	0.0640992	0.0644369	0.0648504	0.0642956	0.0645816	0.0651985	0.0636891	0.063951	0.0634031	0.0658463	0.0639441	0.0630137	0.0656016	0.0651571	0.0655362	0.0637167	0.0656085	0.064778	0.0639303	0.0658532	0.064747	0.0662598	0.0638545	0.0656051	0.0655155	0.0674866	0.0689132	0.066725	0.0662426	0.066346	0.0669146	0.0676865	0.0688064	0.0703674	0.0701366
		0.0621729	0.0642026	0.063696	0.0660221	0.0632549	0.0646471	0.064747	0.0610219	0.0634203	0.0647057	0.0647643	0.0629034	0.0633859	0.0628242	0.0634858	0.0640303	0.065805	0.0629103	0.0630171	0.0643335	0.0638855	0.0613217	0.0619834	0.0638786	0.0635823	0.0634169	0.0612942	0.0631343	0.062259	0.0633032	0.0638511	0.0628931	0.0621591	0.0639131	0.0638855	0.0644334	0.0629724	0.0629069	0.0635616	0.0653949	0.0635478	0.0653949	0.0639476	0.0645334	0.0633238	0.0641268	0.0655672	0.0652054
		0.0598124	0.0647436	0.0656947	0.0643783	0.064461	0.0653294	0.06698	0.0631378	0.0659566	0.0663184	0.0645024	0.0663632	0.0653708	0.0649297	0.0642577	0.0621212	0.0633928	0.0623004	0.0647401	0.0650468	0.0640027	0.0650158	0.0648056	0.0632653	0.0622073	0.0659635	0.0662185	0.0663322	0.0641302	0.0684067	0.0635926	0.0648676	0.0659566	0.065612	0.065674	0.0649159	0.0662874	0.066122	0.0651123	0.0655947	0.0647367	0.063572	0.064623	0.067907	0.065898	0.0678898	0.0653397	0.0652398
		0.0618421	0.0646333	0.0659393	0.0689856	0.066091	0.0661013	0.065674	0.0667319	0.063727	0.0643645	0.0647643	0.0642129	0.0669663	0.0638545	0.0642026	0.0645437	0.0654328	0.065419	0.067652	0.0642301	0.0642267	0.0636547	0.0633376	0.0631171	0.0635478	0.0641509	0.0646437	0.0643439	0.0645299	0.0656706	0.0652846	0.0660358	0.0639062	0.0642267	0.0638718	0.0672212	0.066277	0.0646368	0.0651778	0.0651054	0.064816	0.0656533	0.066091	0.0662081	0.0653329	0.0667871	0.0669559	0.0652639
		0.065102	0.068193	0.0686341	0.0676554	0.0678312	0.0667112	0.0657567	0.068579	0.06963	0.0668422	0.067683	0.0661254	0.0667698	0.0650985	0.0667147	0.0673832	0.0652777	0.0655603	0.0665286	0.0665527	0.0662185	0.0648297	0.0657912	0.0644438	0.0664562	0.0652295	0.0618283	0.0645713	0.0640544	0.0633273	0.0639751	0.0661082	0.0645127	0.0653845	0.0662943	0.0666251	0.0650744	0.0645368	0.0666871	0.065357	0.0668491	0.066632	0.0655051	0.0654569	0.0665975	0.0671661	0.0650468	0.0663494
		0.0638752	0.0681723	0.0687892	0.0683688	0.0663735	0.0657085	0.0675452	0.0659187	0.0669214	0.0670869	0.064399	0.0665837	0.0662839	0.0648056	0.0673246	0.0658084	0.0666561	0.0637132	0.0654569	0.0648608	0.0647022	0.0625382	0.062614	0.0654879	0.0626312	0.063827	0.0638442	0.0643852	0.0628276	0.0638821	0.0628897	0.0667285	0.063634	0.0651709	0.0621143	0.0643886	0.0635926	0.0624865	0.0630826	0.0646505	0.0647918	0.0618007	0.0626519	0.0656327	0.0660462	0.0633273	0.0661254	0.0643473
		0.0613562	0.0671489	0.0654741	0.0663322	0.0640682	0.0651571	0.0666699	0.065481	0.0637511	0.0655362	0.065357	0.0667147	0.0654018	0.0648332	0.0652295	0.0646299	0.0646953	0.067335	0.0643197	0.0661599	0.0628104	0.063248	0.0636305	0.0637374	0.0633238	0.0649745	0.0650365	0.064113	0.0665321	0.0659772	0.063503	0.0672695	0.0636099	0.0664976	0.0666389	0.0667802	0.0659014	0.0669594	0.0649607	0.0647677	0.0671696	0.0665183	0.0658635	0.0683481	0.0650675	0.066949	0.0667147	0.0672247
		0.0613596	0.064523	0.0661013	0.0653673	0.0642474	0.0631412	0.0674315	0.0630171	0.0650227	0.0647401	0.0653225	0.0645541	0.0644334	0.0654707	0.0639269	0.0668146	0.0641957	0.0640992	0.063758	0.0648987	0.0609117	0.0620729	0.0633445	0.0629344	0.0637511	0.0637305	0.0632515	0.0640303	0.0633755	0.0637925	0.0652054	0.0632618	0.0628586	0.0655568	0.0671041	0.0643783	0.0656085	0.068803	0.0650985	0.0670214	0.0658842	0.0668181	0.0648401	0.0658877	0.0663391	0.0656671	0.0661495	0.064144
		0.0610771	0.0644748	0.0640268	0.0640509	0.0657257	0.0652743	0.0629758	0.0631378	0.0639786	0.0639751	0.0633514	0.0654466	0.0640716	0.0639372	0.0664494	0.0645816	0.063472	0.0614871	0.0629999	0.0642922	0.0649021	0.0638718	0.0621798	0.0643887	0.0629379	0.0618662	0.0633204	0.0646264	0.0634824	0.0628828	0.0626243	0.0637822	0.0638545	0.0643197	0.0638476	0.0664494	0.0652226	0.0627139	0.0661254	0.0644128	0.0659738	0.0648435	0.0650778	0.065133	0.0649331	0.0654156	0.0663425	0.0660737
		0.0641819	0.0671868	0.0689305	0.066091	0.0670352	0.0660358	0.0663287	0.065991	0.0638201	0.0640923	0.0648918	0.0639993	0.0636064	0.0651778	0.0643059	0.0636512	0.0629103	0.0649503	0.062993	0.064368	0.0642439	0.0639338	0.0626243	0.0647298	0.0639993	0.0655568	0.065257	0.0647643	0.0618455	0.0658291	0.0654397	0.0632274	0.0658084	0.0642026	0.0650916	0.0641302	0.0632756	0.0666458	0.0647126	0.0636443	0.0639234	0.0659462	0.064144	0.0644162	0.0655706	0.0660358	0.0654672	0.0642853
		0.0636615	0.0653156	0.0641474	0.067814	0.0657808	0.0655362	0.0655637	0.0675142	0.0656361	0.0648504	0.0646988	0.0638097	0.0645334	0.0622142	0.0639407	0.0635823	0.065226	0.0625761	0.0645093	0.0643507	0.0655327	0.0646781	0.0636788	0.0630275	0.0632308	0.0649193	0.0613872	0.063758	0.0653639	0.0633376	0.0644472	0.06596	0.0664149	0.0637029	0.0657188	0.0666458	0.065512	0.0651985	0.0644162	0.0669766	0.0662288	0.0658153	0.0663942	0.0679277	0.0673177	0.0657222	0.0681138	0.0675831
		0.064847	0.0678381	0.0662839	0.0692406	0.0668215	0.0672902	0.0693819	0.068324	0.0655603	0.0680207	0.0676451	0.0665079	0.0657981	0.0667698	0.0654879	0.0662598	0.0676554	0.065257	0.0651054	0.066346	0.0664666	0.0668973	0.0680793	0.0689236	0.0662081	0.0654259	0.0677382	0.0671075	0.0665665	0.0665665	0.0676313	0.0678691	0.0673384	0.0663735	0.06851	0.067204	0.066887	0.0649986	0.0678312	0.0678243	0.0663666	0.0697678	0.0699091	0.0688615	0.0699057	0.0700642	0.0694336	0.0704329
		0.0623176	0.0642232	0.0648194	0.067111	0.0656671	0.0657222	0.0656981	0.0630551	0.0645644	0.0656706	0.0616077	0.0625933	0.0638821	0.062738	0.063248	0.063348	0.0652088	0.0629413	0.0625795	0.0630309	0.0625657	0.0624589	0.0624796	0.0630068	0.0651674	0.0643232	0.0628724	0.0617008	0.0646643	0.0629758	0.0605705	0.0606739	0.0644541	0.0620178	0.063024	0.0639372	0.0648676	0.0624796	0.0642198	0.0649538	0.0644024	0.0651158	0.0624486	0.0644059	0.0640957	0.0635099	0.0626725	0.0633997
		0.0621694	0.0654776	0.0629861	0.0646712	0.0611942	0.0656361	0.0646471	0.0643749	0.0632342	0.0632549	0.0630275	0.061463	0.0639338	0.0651709	0.0632963	0.0640957	0.0632584	0.0650778	0.0639269	0.0636753	0.0617731	0.0634307	0.0641647	0.0615044	0.0614871	0.0607393	0.0626346	0.0617697	0.0600467	0.0615044	0.0596022	0.0611908	0.0625071	0.0610392	0.0593024	0.0596194	0.0635099	0.0624072	0.0621212	0.0612011	0.0625623	0.0615836	0.0614492	0.060381	0.0621384	0.0636202	0.0618386	0.0608358
		0.0586752	0.0605257	0.0604912	0.0610081	0.0610736	0.0607359	0.0615595	0.0600088	0.0611115	0.0601398	0.0585546	0.0606429	0.0604912	0.0588647	0.0607531	0.0599399	0.059871	0.0587924	0.0586373	0.0596435	0.0602121	0.0567041	0.059647	0.0590474	0.0592472	0.0595677	0.0583926	0.0597745	0.059361	0.0582238	0.060219	0.0587303	0.057955	0.059647	0.0595436	0.0609875	0.0603431	0.0616077	0.0599537	0.0595264	0.0592748	0.0594161	0.0606187	0.0615767	0.0597228	0.0607359	0.0588992	0.0578378
		0.0602673	0.0624555	0.0607531	0.059292	0.0624727	0.06127	0.0618903	0.0603017	0.0598503	0.0607531	0.0589578	0.0607566	0.0612459	0.0611908	0.0612976	0.0596332	0.0618145	0.0612287	0.0595746	0.0587648	0.0595091	0.0599227	0.0578034	0.0595298	0.0607842	0.0606291	0.0608841	0.0612046	0.0599571	0.0605843	0.0614458	0.0594264	0.0594437	0.0622832	0.0593541	0.0618352	0.0629276	0.0605774	0.060312	0.0615319	0.0614044	0.0614458	0.0606498	0.0615319	0.0623038	0.0609599	0.0605188	0.0583099
		0.0561493	0.0580618	0.0617973	0.0639407	0.0643439	0.0622039	0.0643576	0.0610771	0.0620109	0.0619179	0.0616112	0.0598468	0.0620523	0.063603	0.062228	0.0605533	0.0610667	0.06035	0.0604775	0.0615698	0.059933	0.0594643	0.0600984	0.061594	0.0606429	0.0608048	0.0618145	0.060605	0.059802	0.0594643	0.0600674	0.0605464	0.0599537	0.0591301	0.0614837	0.059068	0.0595953	0.0612666	0.0609185	0.0589991	0.0572107	0.058751	0.0562802	0.0587028	0.0577241	0.0554222	0.0600123	0.057955
		0.0562734	0.0606704	0.0596366	0.0589819	0.0592162	0.059454	0.0597607	0.0604947	0.0611977	0.0595608	0.0588337	0.0595712	0.0582514	0.0586924	0.0586821	0.0595057	0.0578068	0.0588854	0.0572451	0.0602879	0.0606532	0.0573588	0.0594954	0.0582376	0.058527	0.0587924	0.0577207	0.0582376	0.0585856	0.0584857	0.0587407	0.0571693	0.0606429	0.0588199	0.056549	0.0564388	0.0569901	0.0568419	0.0576104	0.0590991	0.0589785	0.057762	0.0578895	0.057955	0.0580825	0.0559563	0.0570211	0.0575828
		0.0581273	0.0609392	0.061015	0.0624451	0.0610392	0.0627208	0.062004	0.0619902	0.0627208	0.0638786	0.06494	0.0631584	0.0633824	0.0634824	0.063603	0.0636236	0.0625071	0.0619799	0.0621005	0.0640475	0.0627449	0.0631653	0.0643473	0.0621694	0.0634961	0.0626519	0.0611391	0.0638614	0.0627794	0.0612218	0.0621074	0.0618765	0.0608358	0.0640544	0.0645506	0.0601639	0.0614596	0.0624589	0.0631343	0.0629379	0.0634582	0.0606153	0.0622211	0.0658601	0.0619834	0.0615423	0.0625588	0.0606015
		0.0644403	0.0679725	0.0658704	0.0661254	0.0687582	0.068324	0.0654156	0.064716	0.0680242	0.068069	0.0661633	0.0676072	0.0651089	0.0653604	0.0677967	0.0670179	0.0653639	0.0665562	0.0666148	0.0661185	0.0643439	0.0644162	0.0662874	0.0655258	0.0634341	0.0618524	0.0614871	0.0645713	0.0631894	0.0650882	0.0623452	0.0675693	0.0663839	0.0655465	0.0661323	0.0659566	0.0654156	0.0659669	0.065929	0.0665803	0.0667044	0.0655913	0.0628655	0.0663287	0.0680069	0.062962	0.0647539	0.0650296
		0.0635306	0.0661599	0.0662564	0.0638924	0.0660462	0.0657808	0.0649469	0.0628621	0.0649055	0.0638924	0.0627897	0.064175	0.064368	0.0660048	0.0608083	0.0627932	0.0657119	0.0627759	0.0636099	0.0662495	0.0635685	0.062452	0.0648435	0.065805	0.0625726	0.0618593	0.0645506	0.0647298	0.0645403	0.0621936	0.0638718	0.0638407	0.063441	0.0623969	0.0653397	0.0644334	0.0633169	0.0643955	0.0641268	0.0631343	0.0636891	0.0638511	0.0631274	0.0627346	0.0645334	0.0653432	0.0630964	0.0646299
		0.0612218	0.065898	0.0666975	0.0633238	0.0664287	0.0658877	0.0657464	0.0633411	0.0653742	0.066663	0.0664873	0.0644266	0.0647712	0.0641991	0.0631171	0.0625726	0.0643404	0.0641957	0.0642887	0.0629689	0.0638338	0.0641509	0.0640889	0.0610219	0.0621694	0.0634203	0.0638786	0.0615009	0.0625657	0.0623831	0.0631515	0.0646368	0.0635444	0.064492	0.0650537	0.0652019	0.0649917	0.0662977	0.0637649	0.0636926	0.0636615	0.0651812	0.0651674	0.0646402	0.0655086	0.0659221	0.0677278	0.0672798
		0.0613493	0.0647953	0.0656843	0.0654397	0.0671006	0.0670248	0.0667457	0.0677795	0.0671902	0.0663804	0.0661875	0.0666216	0.0676003	0.0649366	0.0655293	0.0658256	0.0675693	0.0655431	0.0643059	0.0659773	0.0659462	0.0633755	0.064175	0.0650778	0.0663012	0.0648125	0.063441	0.0666802	0.0661048	0.0645989	0.0652433	0.0648883	0.0652329	0.0634893	0.0633617	0.0662736	0.0656326	0.0632515	0.0654259	0.0647091	0.0673419	0.061973	0.0673005	0.0671351	0.0674866	0.0664356	0.067049	0.0682826
		0.0623934	0.066246	0.0674625	0.0676761	0.0664011	0.0661633	0.0663391	0.0657739	0.0663839	0.0651881	0.0652433	0.0657188	0.0644024	0.0644472	0.0644989	0.0662495	0.0643473	0.0644645	0.0674797	0.0647953	0.0658945	0.0657981	0.0663701	0.0659014	0.0646471	0.0656223	0.0645437	0.0646195	0.0651709	0.0627759	0.0643197	0.0658153	0.0651158	0.064144	0.0677313	0.0642543	0.0650503	0.0663666	0.0640165	0.066277	0.0634134	0.0647746	0.0649641	0.0646609	0.0642336	0.0659393	0.0645747	0.0637959
		0.0665769	0.0663735	0.0654983	0.0650227	0.0655603	0.0663942	0.0688202	0.0646747	0.0662598	0.0656706	0.0653053	0.0635444	0.0655741	0.0663494	0.0656774	0.0655947	0.0643025	0.0663873	0.0665872	0.0642508	0.0677002	0.0675727	0.0631998	0.0649986	0.0649848	0.0653845	0.0637374	0.0638821	0.0651812	0.0649641	0.0646161	0.0635754	0.0643542	0.0665079	0.0660772	0.0637374	0.065164	0.0650089	0.0647712	0.0651674	0.0683033	0.0668663	0.0668698	0.0646885	0.0654879	0.0667526	0.0646643	0.0642129
		0.0614285	0.0654328	0.0667112	0.0659187	0.0638201	0.0665734	0.0655982	0.0639579	0.0650813	0.0643473	0.0653535	0.0642164	0.0647264	0.0648228	0.0642026	0.0645403	0.0644714	0.065326	0.0641647	0.0644576	0.0621694	0.0634272	0.0634169	0.0639097	0.0634961	0.0615698	0.0648814	0.0626381	0.0640647	0.0635961	0.0639924	0.0621729	0.0642956	0.0632515	0.0647333	0.0636099	0.0625623	0.0633135	0.0642232	0.0629689	0.0646953	0.0651502	0.0648676	0.0636099	0.064561	0.0639372	0.0650193	0.0634444
		0.0605567	0.0651123	0.0661048	0.0652881	0.0665114	0.0665493	0.0679311	0.0667216	0.0660531	0.0656361	0.0670042	0.0667492	0.0670765	0.0668766	0.0615457	0.0588785	0.0620178	0.0599778	0.0594058	0.0590612	0.0591128	0.0603189	0.0591542	0.0599468	0.0595436	0.0583788	0.0599606	0.0602362	0.0590956	0.0603603	0.0594781	0.0594643	0.0609151	0.0589543	0.0601535	0.058434	0.0598744	0.0581376	0.0586339	0.0613803	0.0612769	0.0612183	0.0597952	0.05974	0.0615905	0.0600191	0.0602948	0.0600674
		0.0575587	0.0602431	0.0611839	0.0617731	0.0622384	0.0619902	0.0615836	0.0608117	0.0621901	0.0599158	0.0629724	0.0621453	0.0614423	0.0623693	0.0619627	0.0635788	0.0615492	0.0621143	0.0622039	0.0625175	0.0608703	0.061911	0.0614837	0.0634513	0.0622935	0.0605981	0.0629	0.0602397	0.0618386	0.0601708	0.0613562	0.0626863	0.0614182	0.0608703	0.0615698	0.0615526	0.0624382	0.0616077	0.0617421	0.0613045	0.0611942	0.0606256	0.0585029	0.0620454	0.0604223	0.0620936	0.0603741	0.0612873
		0.0607187	0.0632687	0.0634651	0.0624175	0.0637339	0.0633204	0.0635651	0.0628897	0.0651605	0.0649641	0.064623	0.0615871	0.0634238	0.063789	0.0642439	0.0636547	0.0633342	0.0639613	0.0624107	0.06188	0.0634272	0.062614	0.0612666	0.0610943	0.0634307	0.0616456	0.0605257	0.0615905	0.0612046	0.0618386	0.0604292	0.0624417	0.0606291	0.0618765	0.0618111	0.0603431	0.0624761	0.0611012	0.0611115	0.0602466	0.0607118	0.0612976	0.0595298	0.0596918	0.0617077	0.0599537	0.0611046	0.0584822
		0.0593162	0.0627587	0.0631757	0.0641612	0.0624038	0.0611839	0.0609496	0.0623728	0.062328	0.0610254	0.0622142	0.0630688	0.0622246	0.0604395	0.0615974	0.061208	0.0623934	0.0605808	0.0625554	0.0625692	0.0600984	0.061177	0.0602845	0.0606773	0.0616663	0.06188	0.0610219	0.0612597	0.0639545	0.063603	0.0612873	0.0630688	0.0601087	0.0615836	0.0617249	0.0604085	0.0608014	0.0638683	0.0609151	0.063279	0.0617042	0.0617215	0.0593506	0.0624382	0.0629172	0.0612804	0.0602673	0.0595505
		0.0570315	0.0604499	0.0594609	0.0593747	0.0605464	0.0577517	0.0599709	0.0586821	0.0597124	0.0595953	0.0608324	0.0594333	0.0600295	0.0586339	0.0612287	0.060126	0.0572382	0.0596022	0.0589371	0.0576138	0.0579688	0.0574691	0.0583375	0.0578137	0.0591025	0.0588957	0.0592472	0.0602087	0.0587614	0.0579481	0.0591232	0.0603534	0.0591749	0.0605774	0.061115	0.0606084	0.0593299	0.0589061	0.0601053	0.0601535	0.0613458	0.0591508	0.0581342	0.0608186	0.0619868	0.0603568	0.0609392	0.0614665
		0.0631653	0.0664735	0.0670386	0.0668008	0.0668973	0.0660255	0.0672902	0.0656464	0.0650744	0.0681999	0.0667181	0.0660634	0.064144	0.0669042	0.0667595	0.0650399	0.0652812	0.0662116	0.0664597	0.0665045	0.0649124	0.0655327	0.0654431	0.0656154	0.0661185	0.066501	0.0668491	0.0643714	0.0629586	0.0640337	0.0639441	0.062838	0.0653122	0.0633204	0.0650503	0.063024	0.063634	0.0662391	0.063248	0.063379	0.0615698	0.0646092	0.0653776	0.0628897	0.0642026	0.0652536	0.066408	0.0650227
	918	0.0621729	0.0653535	0.0675107	0.0654397	0.0672419	0.0663598	0.0668904	0.0641474	0.0656051	0.0666285	0.0627621	0.0652639	0.0648745	0.0657946	0.0623038	0.0646885	0.0646333	0.0650503	0.0638821	0.0642611	0.0646471	0.0666354	0.066153	0.0638028	0.064561	0.0657085	0.0623211	0.064337	0.0638235	0.0656464	0.0651123	0.0650606	0.0659979	0.0654776	0.0628862	0.0639889	0.0645747	0.0642267	0.0646953	0.0639613	0.0640854	0.0650916	0.0652502	0.065102	0.0643852	0.06698	0.0669214	0.063248
[truncated: 35 more columns]

## Sheet: S3b
S3b	u3
u2		938
	815	0.0862879	0.132175	0.138398	0.143801	0.150173	0.151183	0.151875	0.158123	0.162565	0.163543	0.167382	0.170373	0.172148	0.175367	0.177958	0.178737	0.17944	0.180987	0.183323	0.182569	0.18506	0.188475	0.187851	0.191101	0.188317	0.190698	0.189013	0.192821	0.193248	0.192311	0.191577	0.192228	0.194344	0.181656	0.156014	0.113036	0.0779555	0.0594402	0.0499913	0.0491367	0.0487301	0.0488645	0.0472655	0.0468382	0.0460767	0.0485199	0.0471484	0.0480754
		0.102191	0.150914	0.157596	0.165552	0.170983	0.174271	0.175859	0.177903	0.179888	0.182662	0.18424	0.184678	0.190012	0.192366	0.190346	0.191411	0.194161	0.19636	0.192193	0.196618	0.198083	0.196222	0.201484	0.201925	0.1971	0.202418	0.202438	0.20707	0.206405	0.207369	0.204285	0.20556	0.20656	0.196832	0.165232	0.12112	0.0840825	0.0622039	0.0527998	0.0524345	0.0527516	0.0505634	0.0508356	0.0497122	0.0487749	0.0504083	0.0486543	0.0495985
		0.111199	0.160194	0.167868	0.170794	0.174953	0.182166	0.182552	0.184147	0.187135	0.189778	0.180956	0.182496	0.181173	0.186049	0.1871	0.187751	0.190184	0.191707	0.190674	0.192276	0.194137	0.195464	0.192662	0.19463	0.19475	0.195591	0.190498	0.197783	0.195374	0.199251	0.198913	0.201518	0.194371	0.191204	0.160769	0.11766	0.0846786	0.0606704	0.0514249	0.0483062	0.0479685	0.0493435	0.0479272	0.0475585	0.0479547	0.0505702	0.0498156	0.0508735
		0.102391	0.147933	0.160869	0.162458	0.170053	0.16874	0.175001	0.172903	0.173478	0.175429	0.178048	0.177486	0.182486	0.183809	0.186962	0.186173	0.188902	0.193076	0.193999	0.193424	0.193348	0.196329	0.196708	0.204072	0.203589	0.205629	0.205357	0.205557	0.198606	0.204409	0.20523	0.203837	0.201821	0.193461	0.163433	0.120703	0.0821699	0.0603637	0.0527343	0.0524586	0.0484131	0.0504841	0.0486026	0.0501326	0.0486405	0.0486577	0.0519659	0.0507667
		0.104269	0.155011	0.164622	0.167069	0.170111	0.170015	0.171387	0.177841	0.179312	0.182548	0.185412	0.186945	0.185026	0.188865	0.189226	0.196752	0.196763	0.196718	0.195856	0.19812	0.19669	0.201921	0.201294	0.204554	0.202635	0.206866	0.205016	0.204206	0.205047	0.198169	0.202149	0.202841	0.1978	0.190915	0.162906	0.116189	0.082325	0.0596263	0.0497915	0.0493125	0.0501671	0.0506909	0.0499844	0.0500085	0.0514455	0.051673	0.0513732	0.0495296
		0.0985349	0.148295	0.155897	0.159357	0.160287	0.163444	0.168306	0.170708	0.173999	0.17546	0.176876	0.178434	0.181438	0.182162	0.181015	0.184133	0.186604	0.182231	0.186215	0.190015	0.188734	0.18832	0.190036	0.194264	0.188275	0.188637	0.189316	0.189337	0.193909	0.196301	0.197042	0.194964	0.194416	0.177076	0.155104	0.111881	0.0718458	0.0541541	0.0492401	0.0488335	0.047748	0.047648	0.0488059	0.0476653	0.0465247	0.0466487	0.0481339	0.0461904
		0.0985556	0.150059	0.155173	0.159801	0.162351	0.168395	0.171128	0.167082	0.171069	0.169646	0.176948	0.177455	0.178192	0.178778	0.180446	0.179216	0.182927	0.182686	0.184953	0.18506	0.186614	0.188978	0.189002	0.18893	0.187266	0.19004	0.190398	0.190808	0.192855	0.188902	0.188992	0.190146	0.189306	0.17638	0.152795	0.110579	0.0757328	0.0550052	0.0470071	0.0481891	0.0460905	0.0451428	0.0467211	0.0476412	0.0476584	0.0456838	0.0479926	0.0481891
		0.101674	0.145628	0.154425	0.157592	0.159984	0.165135	0.1667	0.172183	0.170273	0.174488	0.172241	0.17741	0.175694	0.178427	0.179188	0.181283	0.181676	0.18178	0.183561	0.185622	0.186659	0.187407	0.185002	0.188954	0.189306	0.191776	0.190936	0.194695	0.190708	0.192311	0.1926	0.189075	0.188582	0.178561	0.148908	0.105906	0.0730484	0.0549983	0.0489127	0.0452944	0.0463282	0.0479065	0.0478755	0.046056	0.0480237	0.04679	0.0487163	0.0470967
		0.103566	0.145762	0.156493	0.154956	0.16079	0.165184	0.163554	0.167847	0.172917	0.169601	0.175415	0.177114	0.180067	0.182334	0.182496	0.185891	0.185191	0.18526	0.189302	0.188282	0.188579	0.186377	0.187162	0.187286	0.18576	0.186552	0.187865	0.184023	0.190729	0.188299	0.18821	0.189244	0.187255	0.17772	0.149063	0.111809	0.0746818	0.0566214	0.0478755	0.0491264	0.0489162	0.048227	0.048196	0.0484372	0.0472793	0.0491264	0.0477652	0.0481339
		0.0991104	0.143591	0.152913	0.159146	0.156052	0.161996	0.166858	0.170566	0.170349	0.171931	0.173695	0.177613	0.177682	0.17792	0.181769	0.184619	0.179188	0.183275	0.183802	0.187827	0.185525	0.186122	0.187565	0.18739	0.190619	0.188444	0.193799	0.191384	0.19219	0.191752	0.194823	0.187855	0.187879	0.179223	0.153061	0.112522	0.0735274	0.0545228	0.0465557	0.0482097	0.0482063	0.0449395	0.0457562	0.0474999	0.047431	0.0462318	0.0469347	0.0478996
		0.102136	0.146489	0.15527	0.153064	0.158405	0.1607	0.166317	0.170584	0.169315	0.173668	0.172248	0.17589	0.180443	0.180281	0.180287	0.186632	0.187807	0.18423	0.188885	0.188933	0.191449	0.190095	0.193844	0.193272	0.195667	0.200429	0.196411	0.192262	0.198269	0.197001	0.195415	0.1977	0.194216	0.180505	0.151782	0.109638	0.0761153	0.0561665	0.0501774	0.0493952	0.0482132	0.0494158	0.0478548	0.0474723	0.0480202	0.0498638	0.0486267	0.0488025
		0.0977423	0.15211	0.156472	0.164532	0.16914	0.167896	0.171779	0.174257	0.177183	0.176349	0.182148	0.186015	0.186077	0.187328	0.185667	0.193589	0.195439	0.195116	0.194237	0.199227	0.201008	0.195743	0.20044	0.201804	0.20087	0.203658	0.205264	0.204523	0.204099	0.204919	0.206904	0.207645	0.203641	0.188282	0.156448	0.109586	0.0787171	0.0593127	0.0523897	0.0499293	0.0505565	0.050839	0.04995	0.0510699	0.0508873	0.0497122	0.0492401	0.0491471
		0.108687	0.148781	0.157213	0.160483	0.161776	0.165811	0.167992	0.172034	0.175887	0.179257	0.174395	0.177669	0.181518	0.183727	0.188199	0.188716	0.185522	0.190501	0.193193	0.194006	0.196308	0.197438	0.197276	0.198627	0.199075	0.202848	0.203575	0.200464	0.201608	0.202738	0.200925	0.203093	0.196956	0.193751	0.159998	0.113935	0.0809811	0.0601949	0.0517384	0.0500844	0.0518901	0.0497294	0.0493607	0.0505323	0.0505668	0.0514042	0.052817	0.0504496
		0.102935	0.15099	0.161421	0.165666	0.167148	0.167916	0.166486	0.167813	0.173185	0.174588	0.177527	0.179302	0.178809	0.185553	0.183327	0.186311	0.188871	0.187383	0.188809	0.189695	0.194361	0.193737	0.197311	0.196766	0.199795	0.197466	0.19473	0.197641	0.20331	0.203944	0.204944	0.202166	0.198882	0.186783	0.15802	0.114018	0.0806055	0.0572244	0.0502911	0.04985	0.0481064	0.0479341	0.0486508	0.0465074	0.0493883	0.0488817	0.0494227	0.049881
		0.113814	0.162441	0.17343	0.177451	0.177886	0.189237	0.187359	0.188902	0.190484	0.191921	0.198558	0.199182	0.201597	0.203555	0.20258	0.205302	0.205991	0.206015	0.208041	0.205922	0.207125	0.212073	0.20709	0.207376	0.212928	0.212938	0.213934	0.216012	0.216887	0.220144	0.21411	0.215936	0.216956	0.204048	0.169533	0.122388	0.0812361	0.0654156	0.0572865	0.0531547	0.0539335	0.0551155	0.0547227	0.053234	0.0540369	0.0556496	0.0550362	0.052786
		0.10961	0.162641	0.174912	0.177565	0.178568	0.181711	0.185577	0.187159	0.187621	0.189151	0.189595	0.19332	0.19637	0.196291	0.193103	0.195588	0.200953	0.203455	0.207773	0.2074	0.210199	0.207742	0.208672	0.209396	0.211112	0.212004	0.207576	0.209258	0.208899	0.210371	0.212642	0.211856	0.210809	0.195874	0.166941	0.125641	0.0789583	0.0613493	0.053265	0.0519383	0.050653	0.0515696	0.0511595	0.052214	0.0515489	0.052052	0.0499982	0.0513146
		0.113363	0.161424	0.174116	0.176304	0.180057	0.183816	0.18853	0.190384	0.195164	0.195495	0.19506	0.198138	0.197138	0.201642	0.203417	0.208124	0.210088	0.206808	0.209058	0.213758	0.211553	0.210657	0.212921	0.212428	0.215891	0.213569	0.215626	0.215006	0.217704	0.215516	0.218955	0.217552	0.214606	0.199802	0.164763	0.11981	0.0817633	0.0625278	0.053582	0.0523759	0.0532306	0.0513559	0.0517109	0.0516316	0.0508942	0.0517798	0.0522347	0.0520038
		0.113621	0.164488	0.177324	0.179271	0.183599	0.189113	0.190288	0.18925	0.192993	0.196749	0.194213	0.199123	0.198362	0.204971	0.20872	0.206119	0.212283	0.211715	0.209306	0.21055	0.208834	0.211284	0.208355	0.215033	0.216291	0.219096	0.215178	0.216501	0.217287	0.219899	0.217563	0.218541	0.214892	0.202221	0.169154	0.125176	0.0849681	0.0639545	0.054926	0.0549087	0.0539508	0.0555566	0.0543677	0.055374	0.0550052	0.0535717	0.0534683	0.0537854
		0.115582	0.166373	0.176431	0.182807	0.185336	0.187831	0.190646	0.193265	0.19709	0.200657	0.20249	0.201553	0.204802	0.205695	0.205323	0.207862	0.209196	0.212018	0.21655	0.215068	0.215588	0.219365	0.219055	0.217597	0.219217	0.219382	0.22249	0.221298	0.222608	0.2239	0.221515	0.224493	0.218155	0.208448	0.167689	0.123549	0.0870598	0.0635857	0.0547744	0.054733	0.0545917	0.0530135	0.0537061	0.0555152	0.0542161	0.0559288	0.0559701	0.0554877
		0.113935	0.169267	0.177982	0.18637	0.184268	0.191676	0.194471	0.19964	0.202724	0.20311	0.2037	0.205626	0.209189	0.208924	0.210295	0.21085	0.21431	0.215557	0.213938	0.212787	0.217628	0.220495	0.220595	0.223652	0.220206	0.22453	0.225299	0.222735	0.224241	0.226185	0.226943	0.22645	0.220974	0.209368	0.175153	0.124924	0.088483	0.0633686	0.0556152	0.0541816	0.0542195	0.0552085	0.0564353	0.0553154	0.0538681	0.0551741	0.0546572	0.0536578
		0.117109	0.171673	0.182076	0.185126	0.186838	0.190443	0.194168	0.190953	0.199313	0.199926	0.203203	0.206897	0.20748	0.214024	0.211711	0.212694	0.211084	0.21596	0.216908	0.217742	0.219472	0.222849	0.220023	0.220895	0.219131	0.220792	0.222301	0.222366	0.220123	0.218686	0.218748	0.219892	0.21667	0.205547	0.174602	0.131062	0.087463	0.0650847	0.0571796	0.0533822	0.0541093	0.055212	0.0541644	0.0539335	0.0544298	0.056966	0.055784	0.0568385
		0.120103	0.165277	0.179698	0.182772	0.185198	0.191608	0.191804	0.192724	0.197107	0.201873	0.198158	0.204995	0.208241	0.208676	0.20595	0.204351	0.205609	0.219992	0.219186	0.217576	0.214858	0.222659	0.222559	0.217404	0.221143	0.222701	0.220964	0.222411	0.223962	0.229603	0.227422	0.227177	0.22717	0.2133	0.180387	0.128873	0.0932936	0.0689029	0.0584547	0.0549777	0.0544125	0.0559667	0.056966	0.0549846	0.0563526	0.0557013	0.0536131	0.05566
		0.118542	0.171459	0.181959	0.185877	0.190329	0.194175	0.196397	0.201687	0.205419	0.201384	0.205429	0.20615	0.211284	0.207669	0.210719	0.213869	0.217918	0.220719	0.220175	0.217608	0.221715	0.216815	0.22116	0.224089	0.225023	0.227094	0.227346	0.220674	0.22942	0.223958	0.228314	0.228076	0.228231	0.212273	0.179068	0.125893	0.0856228	0.0667733	0.0588992	0.0558323	0.0570728	0.0577999	0.0551396	0.0578275	0.0580859	0.0569212	0.0573072	0.0574243
		0.126444	0.173406	0.184905	0.189561	0.200543	0.197862	0.196584	0.200574	0.207573	0.206742	0.204509	0.208097	0.213486	0.213062	0.216408	0.215561	0.214827	0.216694	0.219909	0.220089	0.224041	0.224224	0.224269	0.226984	0.224406	0.225196	0.228204	0.228421	0.226829	0.224879	0.225595	0.226284	0.223135	0.212421	0.187062	0.133029	0.090716	0.0640613	0.0584443	0.0564594	0.0564043	0.0545125	0.0561424	0.0551844	0.0561424	0.0561493	0.0555118	0.0556634
		0.116971	0.168371	0.186073	0.191342	0.192145	0.193179	0.197876	0.200957	0.2031	0.20555	0.205416	0.212645	0.212918	0.214485	0.215984	0.21727	0.217039	0.219065	0.219534	0.222852	0.222463	0.226391	0.223996	0.221615	0.225003	0.224341	0.225747	0.222163	0.224334	0.225644	0.220337	0.22585	0.226226	0.214475	0.177107	0.134342	0.0946754	0.0676692	0.0589681	0.0565904	0.0584512	0.0572624	0.056649	0.0567937	0.056201	0.0565146	0.0572796	0.0569763
		0.120679	0.178251	0.184795	0.187052	0.192097	0.196518	0.197769	0.199185	0.202704	0.207783	0.207735	0.211236	0.212118	0.215778	0.21452	0.21737	0.219368	0.220709	0.222025	0.223507	0.223193	0.222132	0.226533	0.227649	0.228917	0.226098	0.224686	0.229293	0.232877	0.232546	0.232129	0.230175	0.226505	0.221457	0.183124	0.135128	0.0926285	0.0628897	0.0586787	0.0583065	0.0573278	0.0570935	0.0567041	0.0560184	0.0559046	0.056201	0.0552775	0.0552465
		0.124307	0.179695	0.190756	0.19851	0.200119	0.203793	0.208145	0.20901	0.210671	0.218366	0.214771	0.218555	0.22084	0.220092	0.2238	0.222332	0.228145	0.227611	0.2283	0.232422	0.234548	0.230361	0.232387	0.232952	0.234927	0.233642	0.23921	0.239155	0.238146	0.236929	0.238314	0.234758	0.235051	0.219155	0.181177	0.127719	0.0915982	0.0674659	0.0602397	0.0584512	0.0588027	0.0584719	0.0581101	0.0598503	0.0592748	0.0580343	0.0582134	0.0582134
		0.125844	0.18475	0.195171	0.194909	0.201904	0.20146	0.206842	0.210657	0.213045	0.2188	0.220378	0.221153	0.222497	0.220743	0.225881	0.226016	0.229351	0.228493	0.22839	0.227143	0.230502	0.235544	0.23421	0.235382	0.237081	0.235437	0.237718	0.236371	0.236788	0.236106	0.234035	0.236381	0.235051	0.221984	0.186132	0.136672	0.0943687	0.0677623	0.0602914	0.0584857	0.0571211	0.0596022	0.0600019	0.0589371	0.0574347	0.0580136	0.0587131	0.0573072
		0.126982	0.184343	0.193868	0.198007	0.200116	0.19984	0.201029	0.205643	0.207893	0.205481	0.213452	0.22014	0.223728	0.223025	0.221526	0.227353	0.227815	0.226743	0.230392	0.230265	0.231395	0.233693	0.231919	0.237139	0.238597	0.235465	0.234138	0.237956	0.237784	0.238132	0.239434	0.238459	0.238087	0.228356	0.194361	0.138464	0.0967602	0.0701814	0.0600019	0.0600881	0.0584202	0.0586476	0.0585787	0.0574622	0.0585718	0.05923	0.0577345	0.0595849
		0.143795	0.190026	0.199006	0.202983	0.202611	0.20982	0.206556	0.210633	0.211419	0.212797	0.218965	0.221929	0.224014	0.222373	0.22542	0.222587	0.225902	0.227353	0.225585	0.22736	0.231274	0.232701	0.240437	0.237184	0.238587	0.23931	0.241598	0.242191	0.245262	0.239906	0.242574	0.242901	0.243931	0.228097	0.194278	0.142485	0.100799	0.0723799	0.0623486	0.0597435	0.06127	0.0612459	0.0596229	0.0621936	0.0612287	0.0606532	0.0603155	0.0641819
		0.123522	0.180942	0.187855	0.197621	0.196435	0.202652	0.205164	0.20768	0.209113	0.214124	0.212428	0.217232	0.216239	0.223056	0.225592	0.227759	0.223745	0.226329	0.227656	0.231298	0.230358	0.230871	0.231171	0.23166	0.228035	0.232522	0.235575	0.234372	0.235213	0.236733	0.24082	0.241326	0.237198	0.225985	0.192455	0.146472	0.100506	0.0716218	0.0626036	0.0595195	0.060381	0.0598537	0.0608117	0.0617559	0.059392	0.0592541	0.0599433	0.0600122
		0.114538	0.163233	0.172899	0.180474	0.184984	0.189268	0.190195	0.199185	0.199389	0.196122	0.2027	0.203531	0.214082	0.214513	0.21841	0.223059	0.223159	0.222473	0.229444	0.229441	0.229975	0.229134	0.23605	0.235975	0.238228	0.239879	0.24215	0.238373	0.241657	0.241226	0.24339	0.243304	0.239324	0.229572	0.197324	0.142433	0.0996583	0.0739719	0.063186	0.0587889	0.0588785	0.0605602	0.0606877	0.0613148	0.0619696	0.060281	0.0610908	0.0594506
		0.0807433	0.110651	0.125334	0.120272	0.129669	0.128115	0.134831	0.139022	0.139132	0.143429	0.153619	0.154653	0.15772	0.162027	0.175456	0.173806	0.18211	0.180918	0.186001	0.200719	0.205243	0.211201	0.218193	0.21461	0.217097	0.224848	0.225781	0.22574	0.228635	0.22707	0.228745	0.230134	0.230623	0.218789	0.190047	0.155387	0.108621	0.0764875	0.0645506	0.0645851	0.0626278	0.0640441	0.0634272	0.0638855	0.064268	0.0652708	0.0647264	0.0642129
		0.0614837	0.0875732	0.0952475	0.0946375	0.0934866	0.0985763	0.100351	0.0999857	0.101764	0.102136	0.106685	0.108125	0.109438	0.116213	0.118363	0.121437	0.124366	0.123701	0.133708	0.133905	0.141251	0.145362	0.14734	0.149746	0.16424	0.163037	0.170859	0.17516	0.175863	0.18393	0.186425	0.18862	0.191377	0.18535	0.170956	0.141696	0.100871	0.0733448	0.0658808	0.0654879	0.0649607	0.0619558	0.0634651	0.0637546	0.0614423	0.0632618	0.063348	0.0622418
		0.0574932	0.0783656	0.0823801	0.0834277	0.085261	0.084751	0.0855918	0.0894754	0.0887621	0.0909607	0.0927181	0.0928249	0.0933866	0.100175	0.101874	0.0995894	0.101381	0.103301	0.104641	0.104569	0.108029	0.107598	0.11194	0.116127	0.116613	0.117133	0.121116	0.118615	0.124821	0.129704	0.133636	0.13856	0.138698	0.14121	0.14122	0.135149	0.10827	0.077828	0.0664735	0.0631309	0.0652398	0.0631205	0.0638786	0.0623176	0.0638235	0.0643025	0.0635926	0.0625071
		0.0569453	0.0779865	0.0823216	0.0860088	0.085964	0.0875905	0.0918084	0.0919221	0.0924114	0.0930592	0.09451	0.0951613	0.0962054	0.0990725	0.0975632	0.0976493	0.0994343	0.100341	0.101082	0.101164	0.101619	0.101636	0.10194	0.104204	0.104772	0.106726	0.10368	0.106485	0.1094	0.109645	0.110358	0.110524	0.113001	0.113763	0.120145	0.114338	0.10951	0.090971	0.0712944	0.0659669	0.064747	0.0648297	0.0638959	0.063665	0.0644817	0.0628931	0.0625588	0.0651364
		0.0549294	0.0802436	0.0815462	0.0883279	0.0862052	0.0858192	0.0898545	0.0861294	0.0929352	0.0933763	0.0941826	0.0958298	0.0960262	0.0967292	0.0988657	0.0995963	0.100782	0.100458	0.101984	0.102377	0.104073	0.102422	0.0998478	0.103814	0.10328	0.104014	0.103401	0.106891	0.108487	0.108118	0.10695	0.106151	0.108439	0.107177	0.108394	0.104576	0.107291	0.102315	0.0830728	0.0696576	0.0676451	0.0673005	0.0643301	0.0656258	0.06647	0.0636374	0.0661358	0.0651571
		0.0588716	0.0812085	0.0827902	0.0847062	0.0867738	0.087015	0.0907711	0.0912604	0.0926699	0.092408	0.0939173	0.0968188	0.0935279	0.0945858	0.0973254	0.0977596	0.0978078	0.0975321	0.0966569	0.0981628	0.101526	0.103552	0.101144	0.0995894	0.102915	0.103632	0.102153	0.102853	0.103059	0.102956	0.104483	0.108056	0.106126	0.108794	0.111495	0.110448	0.109979	0.107815	0.100764	0.0815152	0.0676417	0.0650296	0.0672592	0.0666148	0.0634134	0.0652949	0.0649124	0.063472
		0.0576759	0.0819459	0.0864705	0.0876973	0.0898545	0.0892342	0.094286	0.0957437	0.0948684	0.0983454	0.0975184	0.100933	0.101113	0.102494	0.10186	0.102153	0.104162	0.104541	0.102208	0.103862	0.105792	0.105823	0.104817	0.107098	0.107553	0.106933	0.106974	0.107005	0.107929	0.108215	0.107047	0.108818	0.11041	0.110775	0.111154	0.109176	0.110772	0.111978	0.109472	0.103673	0.081019	0.0686238	0.0651089	0.0666354	0.0658877	0.0640992	0.0651123	0.0634513
		0.0564594	0.0808984	0.0874699	0.0897614	0.0893583	0.0904438	0.0926147	0.0964639	0.096581	0.0950545	0.0987865	0.100285	0.101078	0.100079	0.100227	0.101726	0.0992276	0.101261	0.103049	0.104796	0.107326	0.105678	0.106778	0.107295	0.11	0.10959	0.109962	0.110393	0.109311	0.110741	0.110796	0.11206	0.11461	0.113428	0.113621	0.114386	0.112843	0.112739	0.112908	0.112026	0.102801	0.0861569	0.070109	0.0675107	0.067142	0.0680448	0.0664356	0.0647333
		0.0563733	0.079072	0.0838929	0.0865532	0.0861914	0.0904369	0.0911881	0.0905265	0.092594	0.0966121	0.0986659	0.097825	0.0998789	0.100968	0.100423	0.102253	0.106116	0.104645	0.106154	0.109628	0.109207	0.108511	0.108039	0.110162	0.110182	0.111089	0.110651	0.109493	0.11215	0.115658	0.111354	0.110906	0.112233	0.113635	0.112984	0.112646	0.113935	0.11256	0.11123	0.112315	0.110665	0.1039	0.0844443	0.0726073	0.0686065	0.0675245	0.0656947	0.0633686
		0.0553843	0.0836414	0.0872011	0.087749	0.0913845	0.0941551	0.0937553	0.0948408	0.0959332	0.0970359	0.0968498	0.0989864	0.0995308	0.104424	0.103352	0.102288	0.10348	0.104572	0.104824	0.104652	0.107991	0.105782	0.105889	0.110203	0.11286	0.108632	0.110696	0.108718	0.109934	0.110813	0.110878	0.110024	0.114724	0.113411	0.11347	0.112991	0.113049	0.114686	0.112133	0.112122	0.11206	0.110424	0.105168	0.0878593	0.073934	0.0710429	0.0707603	0.0692509
		0.0621384	0.0868048	0.0886863	0.0899992	0.091674	0.0906953	0.0956437	0.0982282	0.0988244	0.0979388	0.100582	0.100189	0.102257	0.102294	0.102663	0.10429	0.102367	0.102942	0.105413	0.106219	0.108549	0.110031	0.110393	0.111206	0.110971	0.113129	0.109721	0.111678	0.112636	0.111071	0.112377	0.113756	0.113639	0.115141	0.116547	0.115741	0.11449	0.11461	0.114962	0.11215	0.114366	0.11624	0.114404	0.108618	0.0896615	0.0761084	0.0708085	0.0700987
		0.0592059	0.0819666	0.0899475	0.0919807	0.0943481	0.0965948	0.096967	0.100503	0.100117	0.104527	0.102253	0.103656	0.102267	0.104886	0.105541	0.108256	0.106375	0.105923	0.106623	0.107646	0.107043	0.110396	0.109231	0.110682	0.110923	0.112453	0.111092	0.112887	0.115469	0.113987	0.115162	0.113084	0.115362	0.116213	0.115627	0.115837	0.115293	0.11644	0.119283	0.117267	0.119597	0.116147	0.11684	0.114645	0.11041	0.0915189	0.0762911	0.0695128
		0.058596	0.0823767	0.0889482	0.0886105	0.0915292	0.094386	0.0975666	0.0952027	0.0968429	0.0973564	0.101268	0.101647	0.102653	0.101871	0.106354	0.106512	0.10776	0.107932	0.108728	0.108456	0.109307	0.109469	0.108749	0.112091	0.111175	0.112136	0.113773	0.112508	0.115003	0.112474	0.115806	0.113801	0.114149	0.115755	0.114769	0.115944	0.115772	0.113463	0.117164	0.118932	0.1193	0.119087	0.113484	0.115865	0.11583	0.10675	0.0897201	0.0750092
		0.0595264	0.0832037	0.0892032	0.0898097	0.0935279	0.0936968	0.0935555	0.0932419	0.0971703	0.0995894	0.100196	0.101068	0.101288	0.101757	0.103814	0.102474	0.104683	0.105031	0.106323	0.109441	0.108563	0.110468	0.112229	0.109982	0.109331	0.112067	0.113253	0.115982	0.115489	0.1141	0.113797	0.114245	0.114276	0.117157	0.117402	0.116003	0.115141	0.116127	0.113983	0.115365	0.115031	0.114097	0.115755	0.11347	0.112322	0.109965	0.1047	0.0873561
		0.0567696	0.0808501	0.0873768	0.0915947	0.0915775	0.09033	0.0944135	0.094827	0.0958195	0.0971186	0.100837	0.102339	0.106278	0.10633	0.105434	0.104827	0.105651	0.106643	0.109448	0.109097	0.110913	0.110823	0.111202	0.114617	0.113401	0.113435	0.113852	0.113391	0.115544	0.116464	0.118701	0.116726	0.118218	0.117643	0.116861	0.117102	0.118301	0.114852	0.11786	0.119238	0.116757	0.117757	0.119841	0.117036	0.116761	0.114228	0.115389	0.109755
		0.0594506	0.0838516	0.0904231	0.0914707	0.0927491	0.0954887	0.0986659	0.0973909	0.101243	0.102112	0.103725	0.0993206	0.101819	0.105444	0.106561	0.106113	0.107146	0.107911	0.106357	0.10837	0.110065	0.111109	0.110768	0.111054	0.112495	0.113332	0.112598	0.11327	0.113129	0.115451	0.115558	0.116899	0.116568	0.116623	0.116082	0.116547	0.115865	0.118494	0.117805	0.119132	0.116881	0.118356	0.118801	0.117646	0.120241	0.118659	0.121616	0.117085
		0.0600536	0.0825455	0.0877662	0.090013	0.092663	0.0930248	0.0946582	0.0958608	0.0986969	0.0977768	0.099293	0.101247	0.103563	0.104772	0.103159	0.105592	0.107339	0.10685	0.108587	0.109007	0.109269	0.109793	0.111388	0.111916	0.111037	0.11224	0.112112	0.11215	0.111113	0.115613	0.115276	0.115589	0.115965	0.11419	0.118036	0.1201	0.117705	0.121154	0.12019	0.118994	0.118918	0.1194	0.119442	0.12224	0.122033	0.120948	0.121378	0.119431
		0.0599433	0.0828074	0.0868599	0.0913811	0.0902335	0.0932867	0.0941895	0.0975115	0.0976562	0.0982834	0.101209	0.101419	0.102336	0.104104	0.102867	0.106278	0.113184	0.118666	0.115899	0.118728	0.120827	0.121647	0.122174	0.124008	0.122061	0.123598	0.127395	0.128563	0.124687	0.126596	0.125841	0.127802	0.126751	0.126434	0.126372	0.128398	0.127833	0.128656	0.127853	0.128126	0.129473	0.129949	0.130465	0.127984	0.128226	0.127591	0.130965	0.126923
		0.0636133	0.0946237	0.099262	0.102732	0.103883	0.104417	0.106282	0.10551	0.111127	0.111016	0.11102	0.110072	0.111764	0.113901	0.11511	0.115896	0.11673	0.11756	0.114883	0.119028	0.119948	0.119683	0.122874	0.12183	0.121861	0.120796	0.121551	0.123918	0.126895	0.124156	0.125834	0.124962	0.125262	0.126227	0.126292	0.122209	0.126365	0.127981	0.128498	0.124569	0.127326	0.127385	0.125893	0.128487	0.127016	0.127554	0.126933	0.127333
		0.0641095	0.0897477	0.097794	0.101126	0.101099	0.103663	0.106116	0.106974	0.103094	0.109038	0.110555	0.111495	0.113701	0.11306	0.118756	0.1207	0.118591	0.115103	0.123101	0.122364	0.121671	0.122602	0.123477	0.123418	0.125527	0.126523	0.127161	0.128649	0.127612	0.130238	0.131024	0.130462	0.130117	0.131113	0.130173	0.131344	0.130776	0.130114	0.13143	0.132578	0.133505	0.133508	0.133164	0.131958	0.132026	0.129735	0.131585	0.130152
		0.0632549	0.0919944	0.10001	0.0999685	0.100234	0.102439	0.103221	0.103008	0.105148	0.110386	0.11052	0.10991	0.108828	0.109607	0.113315	0.111678	0.116116	0.121099	0.118046	0.119383	0.121664	0.123098	0.121564	0.124683	0.125593	0.127922	0.127037	0.126468	0.124369	0.127791	0.125989	0.125334	0.129332	0.131334	0.130011	0.130521	0.131058	0.130955	0.12582	0.128456	0.128656	0.128505	0.130286	0.126888	0.129242	0.129945	0.129411	0.128753
		0.0640992	0.0951131	0.100658	0.101457	0.106361	0.10449	0.106819	0.112381	0.111933	0.114366	0.113701	0.113973	0.118866	0.115517	0.120668	0.121823	0.119624	0.117171	0.118218	0.122164	0.123894	0.123994	0.123208	0.127206	0.125951	0.127891	0.12754	0.127629	0.128705	0.127722	0.130586	0.13142	0.129811	0.134483	0.132953	0.134004	0.133219	0.134197	0.129952	0.132354	0.131647	0.134356	0.131816	0.134931	0.134639	0.135224	0.135304	0.133488
		0.0655706	0.0953681	0.102195	0.106688	0.105523	0.109183	0.11134	0.111113	0.11184	0.114473	0.116109	0.117474	0.119852	0.120448	0.118839	0.121423	0.1203	0.123429	0.122057	0.126837	0.126785	0.129308	0.128587	0.128377	0.128039	0.1253	0.12725	0.124301	0.129418	0.130879	0.12959	0.130142	0.129504	0.132375	0.131609	0.131148	0.134914	0.130148	0.131451	0.133674	0.13429	0.130931	0.134856	0.132857	0.134711	0.135317	0.131468	0.133384
		0.0671144	0.0968877	0.10143	0.104162	0.10665	0.10592	0.108849	0.107267	0.113049	0.114641	0.114276	0.117353	0.118925	0.121182	0.119214	0.118625	0.124766	0.125651	0.12776	0.128401	0.133363	0.132509	0.133849	0.135007	0.134814	0.139225	0.135266	0.138601	0.135986	0.136851	0.132702	0.132088	0.133732	0.132809	0.134373	0.134987	0.134707	0.136027	0.134621	0.133677	0.133446	0.137061	0.136413	0.142468	0.141193	0.140614	0.135896	0.136951
		0.0716769	0.101023	0.10798	0.111402	0.110093	0.113129	0.117912	0.11754	0.118928	0.121006	0.12062	0.124597	0.1244	0.127323	0.128181	0.129497	0.130176	0.129435	0.135228	0.132051	0.133015	0.133305	0.134225	0.137337	0.135758	0.134962	0.135314	0.136169	0.133622	0.134935	0.136151	0.136906	0.138195	0.138009	0.138053	0.140586	0.140031	0.135993	0.138829	0.137096	0.138309	0.140004	0.140586	0.140249	0.142371	0.138429	0.139725	0.138002
		0.0632101	0.092756	0.0986142	0.104024	0.103663	0.10612	0.108215	0.108976	0.111444	0.113577	0.115775	0.116041	0.116771	0.117291	0.121764	0.118901	0.120079	0.121564	0.122061	0.124511	0.127602	0.12429	0.12519	0.125727	0.125682	0.126888	0.125072	0.127757	0.126279	0.129976	0.130948	0.12948	0.132188	0.132051	0.132068	0.131675	0.133288	0.132106	0.133853	0.134549	0.135979	0.134825	0.137568	0.131958	0.134056	0.132464	0.133911	0.133133
		0.0635616	0.0951544	0.104035	0.106616	0.105954	0.107705	0.109455	0.109734	0.110303	0.11328	0.114345	0.117471	0.115823	0.117347	0.117629	0.122319	0.120892	0.121309	0.122802	0.124318	0.126578	0.126403	0.126758	0.128239	0.129332	0.130565	0.129855	0.131137	0.132319	0.133491	0.134008	0.13295	0.135076	0.132978	0.134656	0.133718	0.135317	0.134497	0.134945	0.130341	0.13243	0.137306	0.135211	0.139297	0.134149	0.135789	0.135149	0.130372
		0.0676692	0.0964432	0.106061	0.107574	0.108304	0.10919	0.110551	0.115541	0.115713	0.11287	0.114104	0.117939	0.119542	0.119252	0.121892	0.122788	0.122943	0.121971	0.125855	0.125327	0.126771	0.127709	0.128615	0.128019	0.127567	0.126634	0.129745	0.129466	0.132209	0.132492	0.132967	0.134425	0.134652	0.133422	0.136189	0.135307	0.133536	0.136289	0.137102	0.132984	0.137144	0.136313	0.136865	0.13704	0.13692	0.138536	0.137588	0.134869
		0.069089	0.100389	0.102935	0.102901	0.109838	0.111716	0.11183	0.110444	0.114883	0.115689	0.117622	0.118646	0.120703	0.122254	0.122905	0.123191	0.122319	0.124449	0.127977	0.128546	0.124593	0.129366	0.132581	0.131251	0.131554	0.130248	0.130803	0.130603	0.134987	0.136723	0.136775	0.133767	0.135769	0.136765	0.136882	0.139418	0.13753	0.139925	0.135266	0.137302	0.140255	0.139535	0.13989	0.139632	0.136648	0.140917	0.140879	0.13518
		0.0693095	0.0978561	0.104366	0.105727	0.110124	0.111413	0.109883	0.113794	0.116134	0.118322	0.119345	0.121234	0.119948	0.121313	0.123456	0.126117	0.125431	0.125748	0.126985	0.129283	0.130169	0.128412	0.129924	0.131361	0.131093	0.130586	0.12969	0.133405	0.134894	0.135441	0.135724	0.133253	0.13754	0.13559	0.13825	0.138295	0.140497	0.140352	0.13948	0.139284	0.141916	0.139814	0.14395	0.144429	0.143284	0.141999	0.139187	0.13825
		0.0703157	0.100737	0.103601	0.108153	0.111947	0.112174	0.112474	0.114355	0.114517	0.118622	0.117057	0.117843	0.119507	0.121533	0.123501	0.124852	0.124948	0.124635	0.124566	0.128756	0.12856	0.129425	0.130183	0.131479	0.132271	0.133708	0.134097	0.133363	0.136179	0.137447	0.137382	0.136296	0.136982	0.141103	0.140228	0.138319	0.137399	0.140142	0.138657	0.135841	0.137647	0.138243	0.141151	0.141865	0.140417	0.142344	0.140876	0.139401
		0.0625071	0.0941895	0.0974219	0.102088	0.104665	0.105437	0.106061	0.107532	0.106492	0.107653	0.113156	0.112515	0.115124	0.114417	0.113994	0.114834	0.115045	0.117701	0.120992	0.124394	0.122733	0.121771	0.119576	0.123008	0.121389	0.120369	0.1247	0.126988	0.123384	0.126658	0.123749	0.126472	0.124569	0.127991	0.127757	0.127302	0.124879	0.126416	0.127223	0.13133	0.126475	0.128694	0.12947	0.130386	0.130021	0.128835	0.129728	0.125968
		0.0613424	0.0918256	0.099393	0.100427	0.102815	0.102574	0.10491	0.107405	0.106157	0.110703	0.111023	0.112956	0.114007	0.114552	0.119311	0.115506	0.117116	0.119652	0.11958	0.119773	0.118697	0.121799	0.119617	0.122343	0.125021	0.123291	0.124208	0.124704	0.124483	0.126334	0.123897	0.124273	0.122819	0.126175	0.122481	0.127995	0.126926	0.129084	0.130996	0.129073	0.130448	0.127016	0.131113	0.130024	0.132354	0.131089	0.129184	0.127295
		0.0683722	0.0937553	0.098497	0.0998375	0.102315	0.102263	0.104383	0.107264	0.10828	0.106033	0.105951	0.108125	0.112588	0.113356	0.116688	0.11848	0.117736	0.116726	0.116916	0.119338	0.120234	0.118039	0.119025	0.122078	0.121072	0.121013	0.124208	0.123429	0.121744	0.123656	0.123425	0.124583	0.127347	0.124208	0.127688	0.123708	0.126909	0.128088	0.126123	0.128074	0.128798	0.128622	0.130379	0.128608	0.129721	0.129845	0.130365	0.128929
		0.0635478	0.0896133	0.0966569	0.0976769	0.0994895	0.101529	0.10021	0.104359	0.105186	0.104138	0.106061	0.106654	0.108945	0.107608	0.109414	0.110203	0.116719	0.117991	0.118759	0.116806	0.119362	0.120724	0.119462	0.119762	0.119311	0.121737	0.121902	0.123887	0.123015	0.124704	0.125207	0.123215	0.123191	0.124383	0.12418	0.127523	0.126768	0.12826	0.127781	0.127126	0.130076	0.128226	0.128677	0.129969	0.129969	0.131006	0.128491	0.128577
		0.0655603	0.0933177	0.0989312	0.101705	0.10348	0.106474	0.107243	0.110892	0.111509	0.1096	0.114517	0.116447	0.115989	0.118901	0.116588	0.119266	0.121365	0.123587	0.122023	0.12417	0.123429	0.124973	0.125638	0.124604	0.128122	0.125617	0.128419	0.129538	0.128646	0.130403	0.126961	0.127199	0.131647	0.129022	0.129111	0.130483	0.130521	0.131093	0.131003	0.130507	0.133632	0.13326	0.133843	0.132361	0.136958	0.137023	0.138663	0.139704
		0.066632	0.0951579	0.103949	0.104111	0.106919	0.10839	0.109617	0.111764	0.113501	0.115424	0.11685	0.116075	0.118201	0.118956	0.121599	0.120307	0.119797	0.120672	0.123074	0.125155	0.125086	0.12519	0.126913	0.124425	0.125052	0.123791	0.126592	0.127974	0.128977	0.13039	0.129507	0.131537	0.131696	0.12929	0.13367	0.133911	0.134377	0.130376	0.13356	0.135431	0.134759	0.132626	0.134797	0.136413	0.13702	0.135435	0.136741	0.135259
		0.0655431	0.0957368	0.101099	0.105351	0.106957	0.107453	0.108659	0.110658	0.112481	0.115544	0.114831	0.117302	0.119276	0.120455	0.123112	0.126403	0.126744	0.123591	0.122481	0.126158	0.127123	0.126499	0.128925	0.130531	0.131086	0.128332	0.133488	0.130941	0.131527	0.131379	0.131906	0.137147	0.135252	0.135903	0.136851	0.135734	0.140011	0.138905	0.139339	0.141751	0.138098	0.139839	0.140218	0.136289	0.136785	0.137633	0.135259	0.134866
		0.0666492	0.0959952	0.0987348	0.105902	0.108528	0.109779	0.112122	0.112739	0.110889	0.115517	0.116657	0.116364	0.119859	0.12103	0.121716	0.120513	0.121189	0.123729	0.124311	0.124297	0.123925	0.125427	0.125727	0.128474	0.127971	0.127643	0.124562	0.130235	0.131086	0.130583	0.13224	0.130152	0.130941	0.132953	0.134873	0.134976	0.134528	0.136393	0.137736	0.138153	0.137823	0.136117	0.13826	0.136231	0.139394	0.138739	0.137464	0.135989
		0.0689098	0.0971875	0.104624	0.108153	0.107515	0.112222	0.112036	0.113725	0.11572	0.116513	0.115679	0.11744	0.119704	0.118618	0.122006	0.124369	0.125465	0.12255	0.125669	0.125134	0.124979	0.127819	0.127374	0.128587	0.13263	0.127591	0.130927	0.130486	0.132185	0.131896	0.13459	0.134694	0.133667	0.132616	0.134018	0.135028	0.134697	0.136	0.136727	0.136427	0.13896	0.136809	0.137661	0.135397	0.138098	0.140242	0.135748	0.135879
		0.0722145	0.100037	0.107584	0.106595	0.108694	0.111919	0.111723	0.11531	0.118263	0.119466	0.120286	0.119862	0.121823	0.124845	0.122774	0.125993	0.125779	0.124204	0.124335	0.126854	0.126534	0.128274	0.128246	0.130831	0.130148	0.130324	0.130724	0.131723	0.133939	0.136644	0.136882	0.138088	0.139235	0.137333	0.138219	0.135707	0.137488	0.138309	0.138364	0.140076	0.141076	0.139442	0.140417	0.139556	0.140876	0.137471	0.137313	0.136875
		0.0675176	0.0990346	0.106223	0.107474	0.108945	0.107443	0.111795	0.114221	0.113287	0.116826	0.116409	0.11918	0.121037	0.119611	0.123088	0.122157	0.120686	0.124083	0.123742	0.124614	0.127523	0.124807	0.132488	0.130738	0.129304	0.132316	0.133553	0.132609	0.136837	0.138133	0.1348	0.130572	0.13387	0.133898	0.136237	0.13306	0.134042	0.133288	0.132037	0.133987	0.134494	0.135183	0.13834	0.137795	0.139322	0.143987	0.140883	0.139501
		0.0701572	0.0974736	0.103694	0.107074	0.109355	0.108504	0.113005	0.112153	0.11685	0.119059	0.118218	0.120069	0.121227	0.122729	0.12297	0.123474	0.128274	0.12907	0.127061	0.131079	0.132778	0.131864	0.134408	0.133429	0.133874	0.132781	0.132481	0.135924	0.135634	0.135762	0.13826	0.138743	0.138784	0.137991	0.139315	0.139697	0.136965	0.139842	0.138391	0.141151	0.136923	0.14232	0.142582	0.14367	0.142761	0.13918	0.14	0.143009
		0.0731794	0.0995343	0.104097	0.108566	0.111506	0.109038	0.113187	0.116768	0.117719	0.118101	0.117322	0.12112	0.121316	0.123663	0.124459	0.124752	0.127895	0.128801	0.124232	0.12673	0.131024	0.130834	0.127681	0.131148	0.133126	0.134039	0.132306	0.134118	0.131651	0.135383	0.132616	0.13406	0.137268	0.136561	0.136306	0.139973	0.137829	0.139652	0.138016	0.139473	0.138477	0.140393	0.141806	0.139422	0.141779	0.141737	0.138722	0.140262
		0.0684687	0.0996618	0.105265	0.108228	0.106154	0.107208	0.1093	0.113311	0.112801	0.113318	0.114976	0.116037	0.116681	0.11714	0.123239	0.127833	0.126354	0.124859	0.13029	0.128915	0.127595	0.129573	0.131899	0.131561	0.133439	0.128039	0.133774	0.130131	0.135755	0.138974	0.136089	0.137678	0.138209	0.138164	0.139873	0.140514	0.142764	0.138615	0.139304	0.139501	0.144077	0.138284	0.14283	0.142981	0.142165	0.141293	0.142795	0.142154
		0.0724419	0.0974805	0.102694	0.104848	0.109827	0.111457	0.112422	0.113763	0.112526	0.116719	0.114173	0.119669	0.122653	0.119169	0.123529	0.124514	0.126964	0.124883	0.125141	0.126844	0.127409	0.128904	0.12938	0.132995	0.130148	0.12878	0.131313	0.131313	0.135424	0.130776	0.136541	0.138505	0.135359	0.136996	0.136472	0.136958	0.136872	0.134704	0.137499	0.138577	0.136754	0.137967	0.140679	0.139608	0.139208	0.141351	0.141114	0.139346
		0.0680379	0.100951	0.105189	0.107701	0.109062	0.111092	0.111099	0.112371	0.115548	0.117839	0.118467	0.120665	0.124414	0.120648	0.121909	0.125827	0.124955	0.12409	0.126065	0.129676	0.128126	0.130603	0.131634	0.133973	0.132492	0.131547	0.132368	0.135734	0.134776	0.135776	0.136727	0.135724	0.138195	0.138477	0.139325	0.141496	0.137909	0.141275	0.142526	0.140652	0.141275	0.13957	0.146289	0.143402	0.144015	0.144311	0.144449	0.145972
		0.0702193	0.101629	0.107929	0.108204	0.110692	0.113976	0.114907	0.115455	0.115272	0.11683	0.117612	0.120252	0.125555	0.127154	0.124449	0.12612	0.128391	0.128863	0.131634	0.132936	0.13172	0.131213	0.130531	0.131134	0.135614	0.132009	0.131282	0.131854	0.131454	0.132412	0.135138	0.136169	0.134639	0.134321	0.135883	0.134887	0.136458	0.136703	0.134163	0.136596	0.140903	0.139752	0.141475	0.143495	0.141572	0.140428	0.139256	0.139945
		0.0770285	0.103849	0.109597	0.113404	0.112746	0.11581	0.115537	0.117846	0.119214	0.119924	0.12316	0.123343	0.124804	0.124421	0.128108	0.126596	0.128608	0.128636	0.129497	0.131317	0.129514	0.131878	0.131958	0.131802	0.132388	0.134115	0.132995	0.132395	0.13633	0.139391	0.137564	0.137657	0.139787	0.137885	0.139411	0.138694	0.140138	0.143019	0.143967	0.144029	0.143932	0.147888	0.144873	0.142116	0.144336	0.143784	0.145238	0.145359
		0.0719802	0.103366	0.110144	0.114297	0.114569	0.117788	0.118673	0.120314	0.120255	0.123446	0.125865	0.124835	0.124507	0.126396	0.125279	0.12857	0.130159	0.131485	0.133164	0.137561	0.133829	0.138353	0.13999	0.139456	0.139756	0.140262	0.141551	0.141131	0.142196	0.142519	0.141806	0.14254	0.141772	0.144332	0.145269	0.145476	0.144556	0.144049	0.145872	0.145566	0.145686	0.14711	0.152165	0.147864	0.147688	0.148295	0.146672	0.146744
	795	0.0718871	0.102667	0.110296	0.112343	0.115465	0.116868	0.116454	0.117712	0.118136	0.118504	0.120245	0.121365	0.120327	0.124335	0.12795	0.127595	0.125824	0.125975	0.130179	0.128577	0.130083	0.132592	0.13366	0.131758	0.132206	0.13275	0.1354	0.134211	0.137743	0.138184	0.137468	0.139356	0.139428	0.142044	0.139797	0.138012	0.137736	0.140245	0.136496	0.139494	0.141848	0.142058	0.144501	0.146062	0.143515	0.146531	0.145183	0.149294
[truncated: 35 more columns]

## Sheet: S3c
S3c	u4 (mV)
u3 (mV)		815
	674	0.143746	0.135104	0.132912	0.131482	0.13173	0.13193	0.131964	0.131327	0.130007	0.130066	0.129804	0.130397	0.129673	0.129569	0.128891	0.128115	0.128422	0.128463	0.128501	0.12837	0.127798	0.127188	0.127312	0.127874	0.127622	0.127605	0.127474	0.126847	0.127095	0.126313	0.126523	0.125972	0.126141	0.125679	0.125868	0.12591	0.125751	0.125252	0.124687	0.125255	0.125786	0.127033	0.129549	0.13326	0.135476	0.136038	0.135876	0.135342
		0.134253	0.130614	0.129408	0.129993	0.129587	0.12837	0.128501	0.128529	0.128084	0.128432	0.12836	0.129025	0.127605	0.127812	0.128015	0.127685	0.128101	0.12734	0.127488	0.127547	0.12796	0.127409	0.126799	0.12692	0.126826	0.127044	0.127516	0.127133	0.126733	0.126644	0.126392	0.127154	0.126571	0.12641	0.126534	0.126196	0.126675	0.12602	0.126478	0.126265	0.125734	0.127685	0.1307	0.135018	0.13641	0.136599	0.136434	0.136596
		0.134356	0.131734	0.130455	0.129969	0.130197	0.130262	0.129163	0.129077	0.129435	0.129266	0.129625	0.129735	0.128667	0.128656	0.128567	0.128856	0.127981	0.128856	0.128174	0.128177	0.128529	0.127929	0.127833	0.126978	0.126737	0.127912	0.127612	0.127467	0.127581	0.127412	0.127006	0.127181	0.126654	0.127126	0.126634	0.126427	0.127243	0.126833	0.126523	0.126006	0.12621	0.127419	0.131568	0.135173	0.136486	0.136789	0.137306	0.136861
		0.134959	0.130944	0.130007	0.130334	0.130365	0.129821	0.129187	0.129594	0.129149	0.128191	0.128263	0.128222	0.128412	0.127643	0.127743	0.128722	0.128405	0.128126	0.127585	0.127395	0.127519	0.126627	0.126561	0.126303	0.127016	0.12683	0.126468	0.126668	0.12642	0.12705	0.126651	0.126751	0.12631	0.127109	0.126658	0.125827	0.126347	0.126578	0.126354	0.12601	0.126999	0.129018	0.133053	0.135941	0.136623	0.136317	0.135614	0.13529
		0.133622	0.130607	0.130445	0.129635	0.129004	0.12897	0.129463	0.129215	0.129153	0.128667	0.128942	0.128611	0.128236	0.128343	0.128191	0.128722	0.127523	0.127319	0.127526	0.128257	0.127357	0.127312	0.126937	0.126947	0.12682	0.126616	0.126634	0.125917	0.126172	0.126254	0.126048	0.125999	0.125882	0.125121	0.125231	0.125345	0.125248	0.125193	0.124562	0.124821	0.126699	0.129383	0.132933	0.134973	0.135655	0.136017	0.135717	0.13549
		0.133009	0.131282	0.130024	0.128997	0.129256	0.128677	0.128601	0.128687	0.128136	0.128384	0.128408	0.128425	0.128422	0.127874	0.127209	0.126975	0.126868	0.126685	0.127061	0.126954	0.127357	0.126751	0.12664	0.126403	0.126265	0.126075	0.125775	0.126375	0.126199	0.126137	0.126365	0.125886	0.125786	0.125307	0.126299	0.125338	0.125455	0.125589	0.125355	0.125514	0.12664	0.128825	0.133188	0.135607	0.136048	0.135934	0.135893	0.136293
		0.134091	0.131017	0.129652	0.12868	0.129328	0.128842	0.128274	0.128667	0.128539	0.127946	0.128167	0.128518	0.128088	0.127926	0.127926	0.127784	0.127605	0.127226	0.127357	0.127664	0.127385	0.127719	0.127871	0.127416	0.127371	0.126916	0.126957	0.126723	0.12744	0.127633	0.127409	0.12745	0.126399	0.126316	0.126492	0.126461	0.126296	0.125751	0.125855	0.126589	0.127109	0.131389	0.13529	0.136596	0.137082	0.136861	0.136985	0.136585
		0.133419	0.130917	0.129883	0.129759	0.128729	0.128808	0.128987	0.129432	0.128615	0.127867	0.128605	0.127826	0.128243	0.128467	0.12756	0.128081	0.127622	0.127888	0.127822	0.127616	0.127833	0.127109	0.126685	0.127095	0.126937	0.126861	0.126733	0.126861	0.126733	0.126857	0.12674	0.126413	0.125837	0.12653	0.126861	0.126485	0.126165	0.126217	0.126168	0.125279	0.127798	0.130831	0.133973	0.135721	0.135976	0.135727	0.135955	0.136344
		0.133681	0.131093	0.12929	0.128949	0.128725	0.128674	0.129387	0.129266	0.12805	0.12907	0.128725	0.127826	0.127595	0.128536	0.128536	0.127237	0.126978	0.12755	0.127381	0.127064	0.126478	0.127019	0.127502	0.127057	0.127164	0.126982	0.127071	0.126844	0.127106	0.126761	0.12654	0.126888	0.126509	0.126458	0.126423	0.126144	0.126537	0.126844	0.126096	0.126117	0.128263	0.133026	0.135572	0.136362	0.137257	0.136093	0.136213	0.135883
		0.13355	0.131289	0.129325	0.128684	0.12866	0.128494	0.12867	0.12846	0.128177	0.128174	0.127636	0.127829	0.127802	0.127481	0.127898	0.127757	0.128012	0.127702	0.127557	0.127591	0.126957	0.127247	0.12714	0.126248	0.126375	0.126727	0.12653	0.126144	0.126251	0.126275	0.125479	0.125638	0.12633	0.125906	0.125417	0.125769	0.125324	0.12552	0.125882	0.125769	0.128126	0.133329	0.135435	0.135814	0.135548	0.135448	0.135945	0.135579
		0.133998	0.130782	0.129807	0.13011	0.129735	0.129663	0.128901	0.128701	0.129059	0.128929	0.128443	0.128201	0.128642	0.127516	0.127405	0.12714	0.12723	0.127467	0.128415	0.127447	0.12724	0.12673	0.127336	0.127185	0.126795	0.127299	0.126378	0.126341	0.126634	0.126709	0.126358	0.126285	0.126568	0.125686	0.125493	0.125775	0.125707	0.125624	0.12621	0.126982	0.129718	0.133122	0.135628	0.135696	0.136393	0.135958	0.135934	0.136337
		0.134142	0.13123	0.130396	0.129645	0.129697	0.129514	0.129442	0.129132	0.129063	0.128966	0.128356	0.128608	0.128763	0.128567	0.128043	0.12807	0.127805	0.127702	0.127467	0.127547	0.126923	0.127371	0.127405	0.127288	0.127081	0.126988	0.127195	0.126682	0.126558	0.126072	0.125975	0.125858	0.126217	0.126472	0.126761	0.125868	0.12591	0.12572	0.125724	0.126189	0.130617	0.134042	0.136024	0.136224	0.13673	0.137064	0.136637	0.13602
		0.133811	0.131465	0.129807	0.129352	0.12958	0.129838	0.129256	0.128119	0.127953	0.128663	0.128064	0.127836	0.127919	0.128157	0.128057	0.127671	0.127712	0.127137	0.127647	0.127147	0.127078	0.126982	0.126696	0.12674	0.127278	0.127209	0.126699	0.126782	0.126537	0.126513	0.126368	0.125465	0.125638	0.126265	0.125741	0.126027	0.125731	0.126144	0.12622	0.127399	0.131544	0.134849	0.136975	0.136289	0.136444	0.136661	0.136262	0.136141
		0.134869	0.13123	0.1303	0.130259	0.130324	0.129638	0.129377	0.129614	0.130428	0.129283	0.129035	0.128363	0.128212	0.128891	0.128132	0.128291	0.128618	0.128263	0.12826	0.128432	0.128257	0.128105	0.128363	0.127909	0.12774	0.127447	0.127461	0.127512	0.127323	0.127164	0.127054	0.127523	0.127946	0.127571	0.127685	0.127822	0.127095	0.126823	0.127812	0.129325	0.132809	0.135524	0.136982	0.137344	0.136954	0.136844	0.136851	0.136844
		0.134976	0.131199	0.12968	0.130152	0.12979	0.129166	0.129421	0.129314	0.128911	0.12866	0.128422	0.128749	0.128866	0.128515	0.128436	0.128508	0.127984	0.127295	0.12775	0.127674	0.127147	0.127671	0.127971	0.127457	0.127657	0.12764	0.127343	0.127147	0.126571	0.126785	0.126585	0.12674	0.127264	0.126795	0.126992	0.126923	0.126951	0.126699	0.127195	0.12877	0.132547	0.135803	0.137044	0.136554	0.136716	0.13671	0.136682	0.136231
		0.134838	0.130955	0.130334	0.130331	0.129697	0.129849	0.129769	0.129442	0.129449	0.128711	0.129235	0.129463	0.129476	0.128732	0.127767	0.127877	0.128019	0.127571	0.127829	0.127316	0.127137	0.126692	0.127722	0.127336	0.127106	0.127381	0.127092	0.126992	0.127285	0.126923	0.126995	0.12715	0.12703	0.127157	0.126809	0.126509	0.126082	0.12693	0.127075	0.129787	0.13326	0.13653	0.136758	0.136744	0.137037	0.137082	0.136654	0.136703
		0.133787	0.130689	0.129907	0.129821	0.12928	0.128742	0.128732	0.128842	0.128649	0.129194	0.128487	0.127926	0.128622	0.128815	0.128301	0.128008	0.128329	0.12846	0.127929	0.127822	0.12816	0.12784	0.127591	0.127888	0.127729	0.127374	0.127047	0.127064	0.127274	0.126813	0.127226	0.127147	0.127126	0.126137	0.127106	0.127106	0.126313	0.126461	0.12837	0.131317	0.135138	0.137047	0.137588	0.13712	0.137433	0.137275	0.137288	0.136754
		0.136093	0.132078	0.130703	0.130307	0.130341	0.130362	0.129921	0.129697	0.130135	0.130345	0.129418	0.129614	0.129556	0.128674	0.128818	0.128646	0.128708	0.128074	0.128398	0.128422	0.128105	0.128184	0.128215	0.127988	0.127247	0.127395	0.127309	0.126857	0.127219	0.12714	0.127598	0.127336	0.127602	0.126706	0.126547	0.126678	0.126837	0.127285	0.128701	0.131882	0.1349	0.137419	0.13755	0.137016	0.136851	0.136778	0.13622	0.136365
		0.135986	0.133488	0.132088	0.131206	0.130979	0.131093	0.131062	0.130793	0.130403	0.130317	0.1302	0.130355	0.129955	0.129845	0.1296	0.129125	0.129242	0.129035	0.12877	0.128929	0.129111	0.129249	0.129359	0.129053	0.128694	0.128229	0.128722	0.128667	0.128605	0.128753	0.128694	0.128105	0.127915	0.12755	0.128232	0.12805	0.127743	0.127957	0.129931	0.133491	0.13745	0.138949	0.138708	0.138756	0.137905	0.137967	0.13814	0.138722
		0.135738	0.132547	0.131892	0.131441	0.131099	0.131055	0.131093	0.13061	0.130724	0.130048	0.130235	0.130331	0.130627	0.13082	0.129997	0.130169	0.129549	0.129452	0.129835	0.129852	0.129497	0.128932	0.129232	0.129614	0.129025	0.128987	0.128684	0.129084	0.127981	0.128277	0.128484	0.128356	0.128126	0.128246	0.127622	0.127654	0.127747	0.128181	0.130145	0.134656	0.137823	0.13845	0.138791	0.138057	0.139053	0.138164	0.138147	0.13845
		0.136565	0.133825	0.132767	0.13223	0.131913	0.131496	0.131272	0.131158	0.130886	0.130841	0.131282	0.13091	0.130169	0.13021	0.130982	0.130586	0.130214	0.130145	0.129707	0.129973	0.130145	0.130066	0.129163	0.130135	0.12989	0.130131	0.129321	0.128677	0.12866	0.12876	0.12877	0.129142	0.128615	0.127964	0.127416	0.128122	0.128525	0.12896	0.131599	0.134993	0.137574	0.138415	0.138819	0.139191	0.138781	0.138853	0.138233	0.137554
		0.134949	0.133208	0.131813	0.131392	0.13081	0.131051	0.131006	0.130279	0.130607	0.130469	0.129911	0.130348	0.1303	0.130424	0.130024	0.130121	0.129528	0.129301	0.129418	0.12907	0.128753	0.128539	0.128222	0.127678	0.127319	0.128039	0.127815	0.128005	0.127791	0.127588	0.127416	0.127006	0.127019	0.127157	0.127578	0.127171	0.126775	0.128639	0.130948	0.13417	0.136903	0.137485	0.137078	0.136878	0.13724	0.137668	0.137699	0.137478
		0.13602	0.132698	0.131172	0.131275	0.130727	0.130834	0.130334	0.130345	0.130803	0.130572	0.130479	0.130107	0.129676	0.129725	0.129604	0.129497	0.129118	0.129549	0.129683	0.129073	0.12856	0.128653	0.129221	0.12917	0.128422	0.129018	0.128835	0.12878	0.128157	0.128219	0.128208	0.127812	0.128332	0.127674	0.128494	0.128415	0.127846	0.129342	0.133515	0.136299	0.138632	0.139339	0.139394	0.138284	0.138505	0.138877	0.137995	0.138605
		0.135786	0.132592	0.131489	0.131172	0.130896	0.130414	0.130827	0.130173	0.130076	0.13021	0.130059	0.128932	0.129311	0.129042	0.128977	0.129383	0.129287	0.129063	0.12886	0.128966	0.128174	0.128674	0.128784	0.128002	0.12806	0.128343	0.128305	0.128222	0.128029	0.128405	0.128053	0.128611	0.127919	0.127361	0.127657	0.127443	0.128653	0.129804	0.133577	0.136337	0.138022	0.138694	0.137974	0.138009	0.138322	0.137757	0.137602	0.137933
		0.13602	0.132667	0.131754	0.130562	0.131344	0.131082	0.13123	0.130951	0.12989	0.13019	0.130204	0.130148	0.129993	0.130176	0.129873	0.129301	0.129711	0.129142	0.128963	0.12867	0.128229	0.128308	0.128105	0.128553	0.128584	0.128415	0.128642	0.128594	0.128132	0.128033	0.128201	0.12784	0.126909	0.127567	0.12807	0.127922	0.128374	0.129828	0.133846	0.137182	0.137967	0.138681	0.138419	0.138243	0.138236	0.138253	0.138426	0.138429
		0.135831	0.132736	0.130776	0.130648	0.130765	0.129831	0.1305	0.130352	0.130079	0.129663	0.129852	0.129518	0.129676	0.129659	0.129728	0.129583	0.129211	0.129738	0.128925	0.128756	0.12898	0.128753	0.128529	0.128126	0.128498	0.127629	0.127695	0.128184	0.128398	0.128436	0.127436	0.127585	0.127402	0.127495	0.12714	0.127019	0.127454	0.130758	0.134215	0.136568	0.137554	0.137926	0.137967	0.137354	0.137206	0.136978	0.136947	0.136961
		0.135011	0.13212	0.131175	0.130631	0.131137	0.130886	0.130248	0.130207	0.129159	0.129632	0.129535	0.129459	0.129838	0.129035	0.128863	0.129149	0.128729	0.128574	0.128401	0.128205	0.127953	0.127933	0.128064	0.127922	0.127967	0.128394	0.127909	0.127585	0.127705	0.127423	0.127243	0.127474	0.126878	0.127147	0.126289	0.126347	0.127602	0.131158	0.135982	0.137602	0.137795	0.137705	0.13804	0.137688	0.137881	0.137113	0.136992	0.137237
		0.134918	0.131217	0.130231	0.129397	0.129611	0.12999	0.130169	0.130062	0.129487	0.129818	0.129645	0.128549	0.128446	0.129073	0.128525	0.129039	0.128298	0.128122	0.12836	0.128729	0.12806	0.127998	0.127523	0.127405	0.12776	0.128543	0.128005	0.127995	0.127802	0.127705	0.127295	0.126596	0.126671	0.126596	0.126137	0.127536	0.12918	0.132368	0.1362	0.138329	0.138319	0.137871	0.137716	0.138246	0.137488	0.137213	0.136968	0.137244
		0.135593	0.132426	0.130465	0.131279	0.131199	0.130521	0.130583	0.130662	0.130662	0.130345	0.130507	0.129325	0.129704	0.130066	0.12929	0.129159	0.130024	0.129277	0.129576	0.129118	0.128942	0.128525	0.128339	0.128698	0.128288	0.128008	0.127833	0.128157	0.127678	0.127833	0.127523	0.126937	0.127471	0.127547	0.127529	0.12785	0.1301	0.134583	0.137092	0.138178	0.138543	0.138553	0.138856	0.138436	0.138443	0.138267	0.138277	0.139122
		0.135876	0.132947	0.131661	0.130893	0.131403	0.131451	0.131286	0.130917	0.130838	0.131075	0.1307	0.130641	0.130462	0.129694	0.129759	0.12988	0.129676	0.129935	0.129725	0.130417	0.129807	0.129259	0.129614	0.129032	0.129232	0.128846	0.128536	0.128701	0.128932	0.127981	0.128632	0.128725	0.12835	0.12836	0.127729	0.12866	0.131096	0.135958	0.138512	0.138853	0.139484	0.139749	0.138801	0.138712	0.139442	0.138588	0.138698	0.138646
		0.135851	0.133484	0.131268	0.130807	0.131086	0.131217	0.130245	0.130631	0.130772	0.130283	0.130462	0.130383	0.129869	0.129918	0.130631	0.129538	0.129976	0.12878	0.129556	0.128991	0.129011	0.128625	0.128897	0.129221	0.128484	0.128856	0.128453	0.128897	0.129042	0.128095	0.12846	0.128429	0.128263	0.127909	0.128329	0.130293	0.13245	0.136861	0.138539	0.139046	0.139091	0.138839	0.138622	0.139349	0.138422	0.138608	0.13866	0.138898
		0.13601	0.13416	0.132488	0.131506	0.131024	0.131244	0.131103	0.130455	0.129952	0.130183	0.1298	0.130193	0.130376	0.129656	0.129949	0.129821	0.130093	0.129831	0.129907	0.129687	0.12928	0.12896	0.129018	0.128484	0.12907	0.128939	0.128732	0.129466	0.12938	0.129497	0.128401	0.128732	0.128829	0.128598	0.128749	0.130221	0.133543	0.136872	0.138891	0.139949	0.139876	0.140131	0.13989	0.139373	0.138743	0.139029	0.13896	0.139146
		0.136971	0.134459	0.13295	0.131971	0.131823	0.132474	0.132082	0.131682	0.130724	0.13174	0.131585	0.131224	0.131127	0.130676	0.130176	0.130627	0.130028	0.130214	0.130434	0.1301	0.130269	0.130269	0.12938	0.129342	0.130055	0.128925	0.128729	0.129507	0.12959	0.128925	0.129187	0.128884	0.129008	0.129607	0.130055	0.132337	0.135538	0.138322	0.139969	0.140111	0.139821	0.13947	0.139384	0.139611	0.13898	0.139198	0.138922	0.13856
		0.137485	0.134125	0.132388	0.131989	0.132206	0.132151	0.131792	0.131255	0.131065	0.131106	0.130562	0.1307	0.131003	0.130245	0.130765	0.131199	0.13039	0.130314	0.129921	0.129235	0.129652	0.129201	0.129228	0.12918	0.128873	0.129297	0.12886	0.129053	0.12907	0.128932	0.12919	0.128746	0.12919	0.130186	0.130934	0.134056	0.13733	0.139428	0.139901	0.139921	0.139911	0.13949	0.139239	0.138498	0.139408	0.139411	0.138832	0.138419
		0.136368	0.133798	0.13213	0.132199	0.13173	0.131282	0.131344	0.13212	0.131372	0.131492	0.131971	0.130372	0.130255	0.130748	0.130193	0.129842	0.129714	0.130224	0.129893	0.1302	0.128963	0.129208	0.129442	0.128897	0.129745	0.129838	0.129211	0.129201	0.128539	0.128742	0.128732	0.129373	0.13019	0.131933	0.134797	0.137581	0.140373	0.140903	0.140776	0.140438	0.139504	0.139756	0.139535	0.13979	0.139535	0.139163	0.13857	0.138298
		0.137554	0.13387	0.13213	0.131165	0.131379	0.131144	0.131075	0.131131	0.130841	0.131382	0.130896	0.130545	0.130293	0.130228	0.130507	0.130124	0.130179	0.129573	0.129707	0.129387	0.129046	0.129335	0.129177	0.129311	0.129473	0.129135	0.129239	0.129793	0.130021	0.129759	0.129983	0.131613	0.134628	0.137147	0.140655	0.141451	0.142568	0.142106	0.140845	0.140331	0.14	0.139446	0.139456	0.139053	0.139039	0.138536	0.138946	0.139187
		0.137547	0.133105	0.132485	0.131482	0.131485	0.131075	0.131365	0.130565	0.130855	0.131585	0.131589	0.131503	0.131096	0.130979	0.130689	0.130469	0.130496	0.130393	0.1303	0.129986	0.129638	0.130055	0.129611	0.128856	0.12907	0.128908	0.129559	0.130383	0.130769	0.132013	0.134663	0.137199	0.140028	0.14214	0.143839	0.144367	0.143598	0.142881	0.14233	0.141472	0.140593	0.141027	0.140628	0.139739	0.139928	0.139763	0.139484	0.139356
		0.140011	0.133581	0.132878	0.132213	0.131279	0.131399	0.131547	0.131306	0.131217	0.13151	0.131062	0.130669	0.130279	0.129883	0.130007	0.130028	0.130152	0.129814	0.12988	0.130042	0.129404	0.129059	0.12929	0.129897	0.129876	0.129487	0.130745	0.133126	0.135317	0.137054	0.140583	0.142361	0.14355	0.144815	0.144949	0.145032	0.144956	0.144046	0.142902	0.141754	0.14102	0.140759	0.140231	0.140893	0.139632	0.138808	0.138953	0.139694
		0.142313	0.133749	0.131727	0.131196	0.131379	0.131444	0.130724	0.130944	0.130245	0.129824	0.130683	0.130376	0.129694	0.131199	0.129776	0.130148	0.130062	0.129411	0.129642	0.129104	0.129359	0.129401	0.129397	0.130114	0.131668	0.132712	0.135055	0.13825	0.140373	0.142223	0.144446	0.145304	0.145145	0.145207	0.145748	0.145094	0.145228	0.145242	0.143767	0.142757	0.141896	0.140152	0.140376	0.140131	0.139632	0.139608	0.13926	0.138632
		0.145407	0.133481	0.132957	0.131906	0.132082	0.131472	0.130741	0.13122	0.131275	0.130989	0.131537	0.131217	0.131244	0.129735	0.130555	0.129907	0.13041	0.130989	0.130493	0.130552	0.131334	0.131482	0.133091	0.134859	0.137096	0.138563	0.14141	0.143443	0.144453	0.14528	0.146724	0.147227	0.146968	0.146992	0.146686	0.145972	0.145021	0.144976	0.143488	0.142409	0.142044	0.140952	0.140686	0.140362	0.140331	0.14009	0.139828	0.139683
		0.145535	0.133587	0.131775	0.131744	0.131592	0.131075	0.130865	0.131541	0.131244	0.130638	0.130472	0.130055	0.130676	0.131034	0.130483	0.129897	0.129911	0.130689	0.130441	0.131585	0.13304	0.135362	0.137647	0.140407	0.141982	0.143429	0.145428	0.146124	0.146448	0.146586	0.14631	0.146679	0.146717	0.145903	0.146176	0.145393	0.146021	0.145018	0.144284	0.143691	0.142692	0.142123	0.141176	0.140276	0.140083	0.1401	0.139976	0.139673
		0.144422	0.133953	0.132285	0.131265	0.131261	0.130572	0.130714	0.130755	0.130193	0.130376	0.129628	0.129762	0.129607	0.130121	0.130428	0.130552	0.13039	0.131658	0.133457	0.135862	0.137668	0.140931	0.143009	0.145035	0.146189	0.146141	0.146007	0.145948	0.145669	0.145948	0.145648	0.145704	0.145476	0.145876	0.145717	0.14631	0.145838	0.145845	0.14469	0.144305	0.144174	0.142719	0.141424	0.140807	0.139632	0.139239	0.138719	0.138491
		0.144911	0.13326	0.131203	0.130817	0.131117	0.13123	0.130844	0.130951	0.130438	0.129414	0.129225	0.129042	0.129828	0.129597	0.131472	0.132719	0.133339	0.136548	0.138367	0.140834	0.143347	0.144453	0.145249	0.145752	0.146176	0.145772	0.145524	0.145132	0.144777	0.145293	0.145059	0.145421	0.14651	0.145607	0.145166	0.145245	0.145914	0.145404	0.144908	0.144511	0.144566	0.143243	0.142282	0.141482	0.140772	0.139825	0.139821	0.139549
		0.146489	0.134125	0.132488	0.132574	0.13133	0.131885	0.13214	0.131523	0.131344	0.132054	0.130755	0.131361	0.131689	0.133856	0.135093	0.136741	0.140273	0.142778	0.144277	0.146307	0.146372	0.14692	0.146386	0.146896	0.147151	0.146555	0.146234	0.147116	0.147061	0.146348	0.1465	0.145707	0.14579	0.145511	0.1452	0.145597	0.145287	0.145328	0.145569	0.145156	0.145094	0.144305	0.143378	0.142478	0.141996	0.139828	0.139687	0.13949
		0.143805	0.13356	0.131782	0.13151	0.131468	0.130879	0.131075	0.13101	0.131134	0.130789	0.131833	0.133732	0.135321	0.137447	0.13989	0.142668	0.143946	0.145225	0.145931	0.146558	0.14692	0.146062	0.146255	0.146662	0.145828	0.145728	0.146724	0.145893	0.145624	0.145986	0.145097	0.144901	0.145807	0.146148	0.145835	0.145676	0.145704	0.1455	0.145011	0.144353	0.144873	0.143126	0.144105	0.142833	0.141555	0.140504	0.139766	0.139084
		0.1459	0.133546	0.131916	0.131372	0.131382	0.131675	0.131882	0.131696	0.132536	0.133867	0.135469	0.137271	0.140293	0.142806	0.144418	0.145993	0.14703	0.147309	0.147537	0.147464	0.147347	0.147068	0.147134	0.147392	0.146765	0.146817	0.147141	0.147023	0.147058	0.147237	0.146679	0.145063	0.145628	0.145611	0.145628	0.145903	0.145328	0.145607	0.145094	0.144949	0.144646	0.144618	0.144005	0.143446	0.142409	0.141748	0.140283	0.139604
		0.14548	0.133153	0.131768	0.131747	0.131568	0.132085	0.132605	0.133363	0.135503	0.138112	0.140976	0.14325	0.145486	0.146858	0.147165	0.14632	0.147027	0.147282	0.147034	0.147013	0.146558	0.146934	0.146693	0.146944	0.147003	0.145938	0.146675	0.145996	0.146065	0.146744	0.146217	0.145555	0.145986	0.145493	0.145931	0.145376	0.145697	0.146524	0.146093	0.145418	0.144721	0.145642	0.144811	0.144615	0.143708	0.141944	0.141141	0.140497
		0.144301	0.134404	0.132361	0.132891	0.133694	0.134111	0.135703	0.138581	0.140962	0.143178	0.145149	0.146403	0.146979	0.147764	0.147923	0.14743	0.147006	0.147178	0.14682	0.146979	0.146713	0.14601	0.146065	0.146045	0.146062	0.145917	0.145607	0.145152	0.145948	0.145449	0.145314	0.145473	0.145256	0.146048	0.1453	0.14558	0.144942	0.145504	0.145614	0.145225	0.145814	0.145101	0.144201	0.143925	0.143371	0.142506	0.141369	0.140531
		0.145259	0.134545	0.134046	0.134532	0.135927	0.138467	0.140659	0.143719	0.146045	0.146768	0.147564	0.147988	0.148667	0.148385	0.148364	0.147423	0.146872	0.14724	0.147912	0.147368	0.14651	0.146786	0.146951	0.146413	0.146455	0.146172	0.145431	0.145962	0.146093	0.145528	0.146624	0.146059	0.145931	0.146041	0.145507	0.145511	0.145256	0.146637	0.145486	0.145111	0.145455	0.14558	0.145211	0.144639	0.144914	0.144136	0.143402	0.14214
		0.145524	0.136058	0.136751	0.13856	0.14202	0.143774	0.145728	0.147072	0.147802	0.148161	0.148123	0.147881	0.147595	0.147427	0.147327	0.146948	0.147489	0.146438	0.14723	0.147713	0.146886	0.147047	0.146913	0.1466	0.145824	0.14622	0.146441	0.146434	0.146817	0.146644	0.146668	0.147103	0.145776	0.146003	0.145659	0.145497	0.145528	0.145604	0.145252	0.145104	0.146134	0.145835	0.146072	0.146107	0.14478	0.144301	0.14397	0.143708
		0.146961	0.142306	0.14316	0.145121	0.1464	0.147589	0.14824	0.148185	0.148457	0.148836	0.14855	0.148433	0.14866	0.148123	0.148588	0.148092	0.147995	0.147216	0.147702	0.147185	0.147916	0.147123	0.146475	0.14703	0.14742	0.147571	0.147433	0.146927	0.14702	0.146348	0.147154	0.147289	0.147027	0.146613	0.145928	0.146296	0.146772	0.147303	0.146179	0.145428	0.145621	0.145755	0.145566	0.145383	0.145648	0.144932	0.14446	0.145183
		0.150642	0.145759	0.146386	0.146982	0.148929	0.148467	0.14906	0.149525	0.149546	0.149105	0.148764	0.148057	0.147599	0.147065	0.147482	0.146796	0.147985	0.147513	0.147247	0.146824	0.146765	0.146627	0.146086	0.146114	0.146641	0.146992	0.147144	0.146713	0.146813	0.146369	0.146076	0.146179	0.146345	0.146079	0.146517	0.14642	0.145996	0.145466	0.145373	0.144604	0.145183	0.146434	0.146183	0.145435	0.145886	0.145831	0.145163	0.144956
		0.153402	0.150383	0.149108	0.149456	0.150156	0.150228	0.14896	0.148588	0.149181	0.148581	0.148357	0.14854	0.148336	0.147685	0.148547	0.148416	0.148381	0.148974	0.149287	0.148884	0.147943	0.148581	0.148633	0.147943	0.14753	0.147285	0.147127	0.147516	0.14723	0.146455	0.146665	0.146641	0.146906	0.147141	0.146768	0.146524	0.147144	0.146699	0.146217	0.146848	0.146389	0.146024	0.146186	0.146279	0.145979	0.146489	0.145762	0.145676
		0.153988	0.150728	0.149815	0.149546	0.150135	0.149063	0.14895	0.148922	0.149284	0.149398	0.14846	0.148498	0.149236	0.148412	0.148109	0.14834	0.147371	0.147661	0.147806	0.146954	0.147606	0.147433	0.147478	0.147516	0.148443	0.14813	0.148219	0.148281	0.147888	0.14753	0.147757	0.147123	0.147168	0.146927	0.146606	0.147289	0.146999	0.147399	0.147058	0.146393	0.146124	0.145821	0.145486	0.145993	0.145614	0.145779	0.145459	0.145573
		0.15508	0.151507	0.151193	0.150766	0.149921	0.150228	0.149622	0.149928	0.150201	0.148912	0.149456	0.149835	0.149212	0.148116	0.148957	0.148733	0.148099	0.148402	0.148364	0.147664	0.14855	0.147999	0.148802	0.148119	0.147947	0.147606	0.147182	0.148012	0.147947	0.147365	0.147737	0.147172	0.14661	0.146796	0.147595	0.147558	0.146775	0.147134	0.147303	0.146262	0.145934	0.146286	0.146479	0.145631	0.146651	0.146403	0.146382	0.145883
		0.155625	0.15242	0.15038	0.150059	0.149963	0.149797	0.149091	0.148815	0.149129	0.149267	0.148388	0.149122	0.14834	0.148422	0.14815	0.148615	0.147926	0.148033	0.148298	0.14794	0.147172	0.147885	0.147613	0.148174	0.147813	0.148071	0.147816	0.147706	0.147682	0.147223	0.14763	0.147509	0.146865	0.147757	0.147675	0.14744	0.146696	0.147392	0.147044	0.147244	0.14691	0.147447	0.146606	0.146968	0.147096	0.147234	0.146386	0.146503
		0.154973	0.151627	0.150204	0.149653	0.150083	0.150514	0.149618	0.149163	0.149229	0.149101	0.149539	0.14956	0.149267	0.148908	0.149012	0.149077	0.148726	0.148509	0.148757	0.148547	0.148354	0.149198	0.148671	0.148188	0.148333	0.147937	0.147368	0.147992	0.147699	0.14784	0.148229	0.148037	0.14813	0.147899	0.14793	0.148116	0.147661	0.147902	0.147334	0.146958	0.147265	0.146989	0.146382	0.146537	0.147037	0.146858	0.146489	0.147258
		0.155208	0.152702	0.151196	0.151165	0.150976	0.150759	0.149549	0.150294	0.150087	0.149815	0.149374	0.149312	0.149725	0.15007	0.149057	0.149291	0.149387	0.148812	0.148719	0.148895	0.14917	0.14946	0.148729	0.148926	0.148564	0.148602	0.147809	0.148374	0.14825	0.148136	0.148178	0.148212	0.147937	0.148016	0.14793	0.147826	0.148205	0.14784	0.148164	0.147402	0.147141	0.147585	0.148105	0.147971	0.147685	0.147554	0.147389	0.146724
		0.155208	0.152771	0.151713	0.151041	0.151148	0.150662	0.150466	0.150531	0.150197	0.150776	0.150966	0.150108	0.150321	0.150311	0.149598	0.149332	0.150194	0.149329	0.149418	0.149019	0.149343	0.149859	0.148998	0.14936	0.149194	0.148805	0.148739	0.148071	0.148391	0.148705	0.148099	0.148471	0.14754	0.14723	0.147747	0.147406	0.147175	0.148009	0.14763	0.147079	0.146979	0.147089	0.146879	0.146724	0.146861	0.14732	0.146985	0.147589
		0.156279	0.153154	0.151265	0.150666	0.150941	0.150359	0.15018	0.150835	0.1505	0.149601	0.150132	0.149766	0.149022	0.14927	0.149735	0.149828	0.148926	0.148974	0.149281	0.149249	0.149174	0.149236	0.148736	0.148719	0.148395	0.148037	0.148095	0.148357	0.148333	0.148374	0.147809	0.147809	0.148119	0.148157	0.147988	0.147916	0.148005	0.147675	0.148357	0.148309	0.147657	0.147406	0.147523	0.147964	0.148081	0.147568	0.147278	0.147113
		0.156045	0.152106	0.151052	0.151538	0.150921	0.150966	0.150459	0.149877	0.150018	0.14989	0.150108	0.149629	0.149494	0.148912	0.149387	0.149477	0.149598	0.149987	0.148912	0.14897	0.149305	0.149697	0.149291	0.148736	0.148484	0.148519	0.149081	0.147761	0.148223	0.147954	0.148271	0.148219	0.147968	0.148126	0.147561	0.147416	0.148174	0.147706	0.147234	0.147275	0.147068	0.147447	0.147688	0.147141	0.146765	0.146806	0.146875	0.1465
		0.155621	0.152482	0.151389	0.1514	0.150525	0.151451	0.150749	0.150356	0.150056	0.150428	0.150056	0.149691	0.150273	0.150028	0.149215	0.149374	0.149477	0.149822	0.149146	0.148702	0.148708	0.148743	0.148712	0.14917	0.148357	0.148795	0.148329	0.148154	0.148012	0.14803	0.14804	0.148323	0.147716	0.147251	0.148216	0.148099	0.147516	0.147747	0.147461	0.147178	0.146937	0.146296	0.14673	0.146948	0.146317	0.146296	0.146465	0.146245
		0.155115	0.152409	0.150635	0.150876	0.150559	0.1504	0.150338	0.150056	0.150125	0.149267	0.149449	0.148943	0.149108	0.149036	0.148633	0.149318	0.149646	0.148977	0.148829	0.148629	0.148112	0.148429	0.148188	0.148188	0.148643	0.147757	0.148209	0.147351	0.146741	0.148133	0.147234	0.146965	0.147764	0.147516	0.147623	0.147334	0.146913	0.147595	0.146841	0.147413	0.146972	0.146948	0.147551	0.147278	0.147044	0.146544	0.147006	0.147268
		0.154753	0.152196	0.150342	0.150059	0.150101	0.149966	0.149491	0.148891	0.149232	0.149167	0.149167	0.149156	0.148843	0.149167	0.149312	0.149153	0.149205	0.148736	0.148443	0.148598	0.148326	0.148219	0.148202	0.148512	0.147651	0.147909	0.148326	0.148247	0.147864	0.147957	0.14826	0.148095	0.147192	0.147599	0.147809	0.147692	0.148057	0.147247	0.147668	0.147482	0.147358	0.1466	0.146631	0.147378	0.147106	0.146727	0.14711	0.147358
		0.154618	0.151751	0.150204	0.149787	0.150428	0.150163	0.149691	0.149225	0.149608	0.149098	0.149539	0.149577	0.149253	0.148981	0.148309	0.14855	0.148736	0.148323	0.148329	0.148247	0.148798	0.148605	0.148319	0.14834	0.148595	0.148843	0.148185	0.147282	0.147644	0.147802	0.148099	0.147258	0.147306	0.14712	0.146775	0.147047	0.147365	0.146999	0.146834	0.14734	0.147185	0.147747	0.147713	0.147492	0.147723	0.147768	0.147495	0.146844
		0.155246	0.152527	0.150817	0.150979	0.150587	0.150669	0.150411	0.149384	0.149608	0.149057	0.149505	0.149505	0.149646	0.149563	0.148388	0.148808	0.149156	0.149508	0.148416	0.14856	0.149236	0.148674	0.148502	0.147682	0.148564	0.148388	0.148653	0.14845	0.148309	0.148195	0.148726	0.148826	0.148498	0.14854	0.148205	0.147833	0.148071	0.147792	0.147227	0.146965	0.147881	0.147154	0.147582	0.146761	0.147792	0.14713	0.146214	0.146345
		0.155738	0.151513	0.15068	0.149611	0.149856	0.149249	0.150046	0.150145	0.14968	0.149353	0.149005	0.149491	0.149677	0.149005	0.148943	0.148633	0.148888	0.148619	0.147761	0.148216	0.147754	0.147782	0.147141	0.147034	0.147616	0.147075	0.147433	0.147085	0.146979	0.14692	0.14703	0.146369	0.146479	0.146434	0.146803	0.146248	0.146103	0.146817	0.147196	0.146458	0.146172	0.145983	0.146155	0.147185	0.146055	0.1453	0.145797	0.145955
		0.15447	0.151572	0.150704	0.149332	0.149043	0.149301	0.149573	0.149074	0.148874	0.149053	0.149046	0.14895	0.14938	0.148288	0.149146	0.148808	0.147868	0.148305	0.148515	0.147919	0.148505	0.148254	0.14713	0.146655	0.147706	0.148391	0.147454	0.147296	0.146541	0.147082	0.147878	0.146813	0.146589	0.147054	0.146979	0.146083	0.146506	0.146772	0.146482	0.14691	0.147054	0.146372	0.147192	0.145693	0.145535	0.146169	0.146396	0.14662
		0.154381	0.151675	0.150325	0.149791	0.149325	0.149708	0.150025	0.150042	0.149456	0.149008	0.148543	0.148467	0.148667	0.14813	0.147899	0.148185	0.148329	0.148143	0.14826	0.148109	0.148057	0.148181	0.147475	0.148298	0.148002	0.148278	0.14744	0.147695	0.147799	0.147609	0.147671	0.147378	0.147392	0.14723	0.147137	0.147106	0.147168	0.147147	0.147182	0.147189	0.147461	0.147854	0.148092	0.147813	0.145962	0.147065	0.147268	0.146069
		0.154119	0.151324	0.149039	0.149232	0.149739	0.149939	0.14865	0.148643	0.14815	0.147974	0.148646	0.148908	0.148133	0.148615	0.148657	0.147813	0.148312	0.148092	0.147716	0.148278	0.147351	0.147392	0.147495	0.147499	0.146582	0.146913	0.147247	0.14701	0.147616	0.147444	0.14661	0.146417	0.146596	0.14609	0.146303	0.146868	0.146276	0.145383	0.146165	0.14651	0.145466	0.14571	0.145321	0.145866	0.146637	0.146017	0.14487	0.146431
		0.154332	0.150959	0.150438	0.150201	0.149763	0.149532	0.149184	0.148657	0.149129	0.148881	0.148395	0.148602	0.147916	0.147685	0.147616	0.147141	0.147158	0.147523	0.147361	0.147771	0.147141	0.147551	0.147258	0.147041	0.14712	0.147323	0.146531	0.146765	0.14713	0.14661	0.147099	0.14711	0.146975	0.146362	0.145411	0.145783	0.145952	0.146251	0.14601	0.145928	0.145952	0.146848	0.146475	0.146727	0.147058	0.146448	0.147561	0.148781
		0.15314	0.150459	0.149604	0.149277	0.14795	0.147916	0.148715	0.148519	0.148712	0.148536	0.147747	0.148288	0.148591	0.147613	0.14733	0.147651	0.147402	0.147003	0.146655	0.146682	0.146641	0.147016	0.146338	0.146562	0.14632	0.146693	0.146407	0.146334	0.145938	0.145731	0.146376	0.14599	0.145917	0.146103	0.145397	0.144828	0.145573	0.14591	0.144963	0.145176	0.145325	0.145125	0.145962	0.145714	0.145621	0.146531	0.148405	0.147265
		0.15365	0.150931	0.14957	0.147919	0.149094	0.149108	0.148188	0.148715	0.148264	0.148119	0.147895	0.148312	0.148326	0.147713	0.147554	0.147254	0.147551	0.147582	0.148078	0.14813	0.146744	0.147644	0.146968	0.146462	0.146934	0.147047	0.145969	0.146096	0.146703	0.147196	0.146531	0.146668	0.146389	0.146207	0.146238	0.146241	0.146103	0.146165	0.146693	0.14743	0.146355	0.14591	0.146724	0.145707	0.148278	0.146048	0.147051	0.148102
		0.153784	0.151041	0.149429	0.149336	0.148846	0.149277	0.148874	0.149529	0.149467	0.149405	0.148247	0.148509	0.148409	0.148674	0.147912	0.149022	0.148167	0.147682	0.148281	0.147792	0.147688	0.147023	0.147292	0.147368	0.14753	0.147454	0.147016	0.146851	0.146817	0.147172	0.147737	0.147027	0.146875	0.147189	0.147065	0.146917	0.146944	0.147096	0.146703	0.147113	0.146158	0.146665	0.146655	0.148484	0.147606	0.148212	0.149701	0.149563
		0.154332	0.151744	0.150549	0.150121	0.150004	0.150083	0.149794	0.149508	0.149284	0.149225	0.148533	0.148615	0.148788	0.148774	0.148629	0.148598	0.14764	0.148354	0.14783	0.147633	0.14793	0.147744	0.147182	0.147558	0.147203	0.147809	0.147833	0.14723	0.145886	0.146727	0.146699	0.146992	0.147688	0.146641	0.145766	0.14631	0.146865	0.146527	0.146569	0.147368	0.148326	0.148274	0.147182	0.14795	0.146434	0.151062	0.149456	0.149201
		0.154239	0.152372	0.150487	0.150266	0.149794	0.149425	0.149325	0.149694	0.149677	0.149239	0.148753	0.149143	0.149274	0.149125	0.148267	0.149108	0.14877	0.148646	0.147981	0.147937	0.14804	0.148323	0.148026	0.148309	0.147554	0.147358	0.147757	0.147354	0.14744	0.147082	0.147199	0.147644	0.147206	0.14724	0.147182	0.147361	0.146617	0.146345	0.14631	0.147368	0.149246	0.148426	0.147299	0.149887	0.149649	0.150087	0.150573	0.15202
		0.154491	0.150941	0.150245	0.149853	0.149391	0.149222	0.149029	0.148615	0.148929	0.148946	0.148874	0.148719	0.148826	0.148746	0.148388	0.148691	0.148467	0.148109	0.147685	0.147895	0.147585	0.14734	0.147747	0.148312	0.147823	0.147502	0.14742	0.146948	0.147947	0.147358	0.147079	0.147161	0.147282	0.147185	0.14744	0.148178	0.146841	0.146868	0.149353	0.148512	0.148254	0.150046	0.150462	0.14957	0.149725	0.149801	0.15448	0.151748
		0.155314	0.15203	0.150493	0.149932	0.150321	0.149256	0.148733	0.149708	0.149732	0.149611	0.149191	0.148977	0.148495	0.149026	0.14845	0.148209	0.149094	0.14885	0.148388	0.14785	0.147554	0.148319	0.148254	0.14826	0.147747	0.147251	0.147723	0.147371	0.147392	0.147668	0.147471	0.147719	0.146717	0.147582	0.147537	0.147754	0.147599	0.147106	0.149356	0.148205	0.146641	0.148988	0.149735	0.148739	0.148991	0.151338	0.151045	0.150232
		0.15488	0.151265	0.150704	0.149735	0.149711	0.149201	0.148712	0.148888	0.148715	0.149346	0.148529	0.148267	0.148409	0.148826	0.148698	0.148161	0.148216	0.147902	0.148033	0.147613	0.146506	0.147396	0.148085	0.147943	0.147606	0.147444	0.147999	0.147468	0.147985	0.146937	0.147451	0.147626	0.148612	0.147368	0.147999	0.147837	0.14846	0.14906	0.149804	0.149442	0.150614	0.151152	0.151028	0.150866	0.151172	0.149218	0.151744	0.153564
		0.155931	0.152509	0.150766	0.150445	0.150204	0.15007	0.149494	0.149591	0.149673	0.14948	0.149563	0.149766	0.149697	0.148491	0.148367	0.14916	0.149318	0.150025	0.149005	0.148202	0.148047	0.148033	0.147478	0.14742	0.147365	0.14774	0.14785	0.146992	0.148264	0.146779	0.146968	0.148016	0.147688	0.14835	0.147144	0.146996	0.148853	0.150201	0.149532	0.150804	0.152637	0.149697	0.15161	0.149818	0.151024	0.152816	0.152179	0.153984
		0.154467	0.151813	0.149908	0.149212	0.149815	0.150263	0.149649	0.149239	0.148864	0.148839	0.149274	0.149163	0.148788	0.148116	0.14877	0.149367	0.148808	0.148571	0.148374	0.148453	0.148719	0.14856	0.148298	0.14793	0.148398	0.149053	0.147782	0.147657	0.147595	0.147823	0.14764	0.147213	0.147578	0.148136	0.147833	0.148512	0.149491	0.150294	0.151386	0.152182	0.150962	0.150511	0.151648	0.149501	0.152716	0.15334	0.15509	0.155611
		0.155173	0.152013	0.150935	0.151155	0.150211	0.15039	0.150083	0.150931	0.150986	0.149684	0.14958	0.149436	0.148767	0.149218	0.148926	0.149604	0.149163	0.149408	0.148581	0.149205	0.148684	0.148653	0.148254	0.148943	0.148453	0.148226	0.148281	0.148447	0.148281	0.148877	0.14885	0.14722	0.148939	0.148826	0.148805	0.149112	0.150855	0.150428	0.150673	0.150518	0.151541	0.152465	0.153977	0.153447	0.153254	0.152385	0.155163	0.15538
	654	0.156028	0.152747	0.150721	0.150559	0.150466	0.150442	0.149691	0.150025	0.150211	0.150576	0.150173	0.149877	0.149177	0.149074	0.148815	0.148739	0.148688	0.148209	0.148953	0.149012	0.148688	0.148419	0.148674	0.14834	0.147554	0.148515	0.14854	0.14834	0.148216	0.148364	0.147864	0.148195	0.147826	0.147361	0.147923	0.148815	0.149539	0.150245	0.150276	0.15386	0.152944	0.150314	0.151958	0.154467	0.153488	0.153657	0.155049	0.15661
[truncated: 35 more columns]

## Sheet: S3d
	u2
u1		739
	906.5	0.198968	0.209845	0.214492	0.217408	0.219127	0.223385	0.22563	0.226865	0.227601	0.229563	0.22997	0.233149	0.233655	0.234281	0.231977	0.234631	0.234028	0.233635	0.236247	0.236454	0.239059	0.239596	0.239179	0.239243	0.240253	0.240342	0.239312	0.243614	0.242686	0.246338	0.245882	0.247617	0.245518	0.246893	0.248406	0.250272	0.246006	0.249126	0.246542	0.249541	0.25224	0.248828	0.250977	0.24964	0.250822	0.250775	0.248327	0.238945
		0.242069	0.251447	0.245448	0.249438	0.247529	0.245119	0.246102	0.243299	0.243454	0.244109	0.242701	0.247708	0.246935	0.24459	0.246719	0.245753	0.244836	0.243909	0.246926	0.2446	0.244409	0.244888	0.244097	0.244826	0.243738	0.24668	0.246904	0.24531	0.244972	0.246499	0.239676	0.247146	0.244872	0.245837	0.246359	0.245928	0.24561	0.249366	0.244839	0.249586	0.246297	0.245423	0.247793	0.245425	0.250229	0.248571	0.247841	0.238852
		0.243134	0.247507	0.247507	0.247894	0.24589	0.247126	0.246716	0.247262	0.246144	0.246404	0.242546	0.245723	0.24347	0.245325	0.24388	0.24287	0.243377	0.246798	0.246826	0.247846	0.247567	0.248296	0.249855	0.246299	0.247164	0.24562	0.245136	0.248496	0.247281	0.245635	0.248757	0.25005	0.249843	0.252405	0.252305	0.252445	0.251668	0.248227	0.250389	0.251835	0.249228	0.251075	0.251032	0.248882	0.248508	0.249355	0.248027	0.238494
		0.249865	0.253279	0.251675	0.251177	0.251826	0.253675	0.249845	0.250224	0.248609	0.251595	0.248341	0.247072	0.247272	0.249411	0.247593	0.248968	0.247515	0.246605	0.246156	0.245418	0.246338	0.24695	0.243401	0.246419	0.246271	0.245816	0.24395	0.246587	0.247448	0.247551	0.244447	0.247159	0.246404	0.245725	0.245461	0.245379	0.247691	0.247974	0.249903	0.247174	0.249304	0.249691	0.252216	0.252309	0.249491	0.250296	0.24826	0.241168
		0.245782	0.25083	0.252667	0.253945	0.251473	0.249436	0.250222	0.248902	0.247929	0.246955	0.245696	0.244564	0.243146	0.243018	0.243366	0.240148	0.240289	0.241802	0.242911	0.24711	0.244622	0.245544	0.244386	0.246664	0.244845	0.244789	0.245797	0.246126	0.247669	0.250441	0.247843	0.25114	0.250196	0.247893	0.246414	0.248602	0.249178	0.251737	0.251285	0.248356	0.25128	0.249379	0.248461	0.250582	0.250219	0.250363	0.247693	0.242715
		0.250077	0.25741	0.256053	0.256956	0.256816	0.254573	0.255932	0.257431	0.254726	0.254936	0.253696	0.252381	0.254101	0.253887	0.250846	0.253186	0.253218	0.255565	0.254059	0.25501	0.256066	0.254001	0.254323	0.25185	0.251792	0.251859	0.253837	0.252259	0.25505	0.253273	0.256647	0.255341	0.252834	0.253199	0.25255	0.256275	0.253642	0.256302	0.25797	0.256335	0.257314	0.258039	0.259125	0.258889	0.259173	0.256016	0.258978	0.250145
		0.249085	0.25374	0.25281	0.256935	0.254693	0.250146	0.253303	0.249655	0.252362	0.249081	0.250246	0.252975	0.251904	0.250031	0.248499	0.249614	0.249255	0.249855	0.24715	0.247982	0.251316	0.25053	0.249049	0.250091	0.250854	0.24899	0.250543	0.250079	0.250548	0.250181	0.249724	0.250777	0.253518	0.255739	0.254493	0.256172	0.252438	0.252427	0.253968	0.25495	0.255939	0.25403	0.257445	0.258622	0.256554	0.256318	0.255208	0.250468
		0.25178	0.256962	0.25913	0.257746	0.259947	0.254514	0.257099	0.256595	0.25322	0.253077	0.254983	0.254578	0.253447	0.253818	0.2542	0.254371	0.250903	0.253646	0.251797	0.252872	0.252538	0.25134	0.252372	0.253522	0.25454	0.254914	0.256023	0.255677	0.255653	0.257005	0.255529	0.258647	0.258465	0.258165	0.257979	0.256309	0.260202	0.259998	0.258703	0.259726	0.257758	0.259275	0.257085	0.260477	0.260643	0.259928	0.262088	0.254876
		0.254864	0.260875	0.260164	0.26144	0.260248	0.255003	0.256659	0.257047	0.255289	0.25404	0.254378	0.253477	0.258439	0.256747	0.255045	0.256359	0.253528	0.255064	0.257173	0.25383	0.252762	0.253725	0.253211	0.255572	0.2581	0.257684	0.257576	0.257245	0.256218	0.260562	0.25884	0.258019	0.258439	0.256637	0.262111	0.259897	0.262988	0.262314	0.262864	0.262038	0.262281	0.261673	0.265126	0.263641	0.261601	0.263046	0.262917	0.259054
		0.256016	0.260283	0.260569	0.25892	0.258887	0.25781	0.258237	0.259085	0.261485	0.25766	0.257646	0.257865	0.258084	0.259493	0.259588	0.257338	0.259805	0.258289	0.261403	0.261256	0.259047	0.257655	0.257717	0.257748	0.258361	0.259647	0.261502	0.258537	0.259638	0.26037	0.257474	0.261683	0.265746	0.264004	0.261987	0.265872	0.269544	0.269719	0.268379	0.270495	0.270355	0.270426	0.270619	0.271396	0.27056	0.269673	0.26733	0.259188
		0.260646	0.266851	0.263372	0.264208	0.262102	0.263196	0.26552	0.262696	0.261497	0.259445	0.259533	0.259612	0.259547	0.260775	0.261013	0.258816	0.26061	0.260975	0.259033	0.259002	0.258877	0.258322	0.258656	0.257493	0.258527	0.258168	0.257104	0.257286	0.260872	0.259157	0.257433	0.260739	0.25904	0.259356	0.256687	0.259356	0.260138	0.259781	0.2577	0.258017	0.256678	0.260701	0.257796	0.262555	0.259847	0.263117	0.261198	0.256401
		0.262147	0.266573	0.264232	0.266982	0.265669	0.264697	0.262311	0.260277	0.261204	0.261363	0.261895	0.263841	0.261735	0.260557	0.26091	0.260307	0.262512	0.262347	0.259425	0.264289	0.262883	0.260874	0.26276	0.260996	0.260975	0.264981	0.263751	0.26381	0.263656	0.261211	0.261887	0.262759	0.261265	0.264647	0.263346	0.265395	0.264099	0.263966	0.266926	0.266959	0.266661	0.266296	0.266284	0.267168	0.262753	0.265524	0.267025	0.262553
		0.263136	0.265414	0.267166	0.265336	0.267548	0.26725	0.265917	0.2652	0.263082	0.263668	0.265036	0.262664	0.263729	0.261425	0.263887	0.260884	0.261589	0.262386	0.259945	0.26152	0.265043	0.260527	0.259964	0.260014	0.261251	0.261003	0.264025	0.260942	0.26126	0.26296	0.266174	0.263772	0.262678	0.262891	0.267092	0.266871	0.266668	0.267847	0.268872	0.268577	0.270515	0.268889	0.2699	0.270808	0.272125	0.272009	0.269961	0.26524
		0.263806	0.271153	0.267175	0.270173	0.269373	0.267797	0.270696	0.265596	0.266828	0.266043	0.266068	0.265503	0.264919	0.266039	0.268071	0.261666	0.269499	0.268551	0.265091	0.268794	0.263169	0.264554	0.26774	0.263124	0.264366	0.265009	0.265755	0.265388	0.266847	0.267655	0.267052	0.269106	0.26547	0.270074	0.269539	0.267107	0.269587	0.266187	0.265858	0.267507	0.267454	0.26934	0.266074	0.267442	0.265627	0.268462	0.265579	0.259102
		0.264426	0.271392	0.26906	0.269902	0.269919	0.2671	0.268052	0.266137	0.267202	0.269049	0.267411	0.265255	0.26419	0.265703	0.264008	0.264976	0.265353	0.267361	0.264121	0.267474	0.266659	0.269266	0.268848	0.267836	0.268174	0.270021	0.270143	0.269094	0.271425	0.269483	0.270083	0.270281	0.269316	0.270243	0.270595	0.271604	0.272914	0.271322	0.273333	0.274923	0.273662	0.268129	0.271148	0.272922	0.274139	0.269986	0.268263	0.263027
		0.261895	0.268076	0.265067	0.267214	0.265346	0.266182	0.263832	0.263556	0.263489	0.266618	0.265498	0.261921	0.26133	0.261689	0.259518	0.262014	0.262498	0.261187	0.259779	0.261346	0.259514	0.259864	0.258961	0.262721	0.261377	0.261496	0.260596	0.261079	0.260974	0.264595	0.264507	0.260884	0.262914	0.263238	0.262871	0.260705	0.265219	0.264661	0.263891	0.266478	0.263906	0.266744	0.270445	0.266951	0.262485	0.262218	0.26576	0.258308
		0.263355	0.266665	0.264662	0.263001	0.265877	0.263219	0.263313	0.263406	0.26285	0.261645	0.259204	0.262536	0.261892	0.260879	0.264068	0.264611	0.260874	0.258734	0.255534	0.258623	0.260562	0.260924	0.259251	0.260729	0.260965	0.258356	0.258024	0.259077	0.260655	0.261275	0.260047	0.259704	0.260193	0.262769	0.260453	0.264468	0.261561	0.263959	0.2622	0.262831	0.263682	0.266584	0.26769	0.263093	0.263899	0.263201	0.258577	0.255956
		0.261919	0.265024	0.26688	0.265019	0.266599	0.260424	0.263491	0.262197	0.261521	0.260758	0.259967	0.258685	0.259971	0.261826	0.261985	0.262385	0.261592	0.262357	0.261001	0.261011	0.261416	0.258268	0.259935	0.259011	0.259151	0.25969	0.259971	0.2633	0.263966	0.262443	0.262965	0.262031	0.263353	0.2651	0.261404	0.266585	0.264414	0.266077	0.265762	0.264518	0.266559	0.263868	0.26291	0.260605	0.266899	0.262447	0.263262	0.258055
		0.261247	0.265219	0.264442	0.263632	0.260539	0.261794	0.260779	0.258847	0.259933	0.260245	0.258422	0.258262	0.257776	0.254748	0.260929	0.259064	0.258332	0.25965	0.259364	0.25771	0.261142	0.259698	0.259328	0.259857	0.260319	0.260067	0.26208	0.258837	0.261594	0.262874	0.262891	0.261976	0.262958	0.262174	0.261859	0.263313	0.262555	0.261175	0.257951	0.261268	0.259712	0.261533	0.264075	0.262118	0.263961	0.264504	0.260781	0.254852
		0.259035	0.265379	0.262926	0.263034	0.264371	0.263189	0.265402	0.264316	0.264201	0.264225	0.261994	0.263437	0.265445	0.26535	0.262436	0.261191	0.263672	0.259907	0.261482	0.263034	0.258875	0.260781	0.257528	0.262683	0.264401	0.259268	0.262283	0.258642	0.26534	0.259945	0.260567	0.258411	0.259366	0.262025	0.26178	0.26378	0.260334	0.263575	0.262479	0.261988	0.262802	0.265029	0.2629	0.266392	0.262871	0.26307	0.260768	0.255257
		0.26193	0.265555	0.266396	0.266491	0.263331	0.262898	0.261282	0.262522	0.262829	0.259762	0.261602	0.25989	0.259111	0.259099	0.25787	0.259304	0.259883	0.260276	0.259516	0.258382	0.255977	0.258937	0.257497	0.255877	0.259435	0.257465	0.261502	0.261156	0.262583	0.262447	0.264311	0.262988	0.264992	0.26659	0.264259	0.266733	0.265619	0.267237	0.266596	0.267988	0.269151	0.267355	0.266037	0.268463	0.264361	0.268792	0.261899	0.256656
		0.263332	0.267311	0.269192	0.265205	0.267455	0.268253	0.267962	0.267819	0.26557	0.262939	0.26606	0.264799	0.26225	0.262974	0.261594	0.263729	0.262798	0.258585	0.260055	0.264511	0.260905	0.264459	0.265503	0.260159	0.263144	0.258856	0.261509	0.259897	0.261192	0.262967	0.264161	0.263734	0.264635	0.264414	0.266317	0.264165	0.26677	0.264964	0.269668	0.26835	0.268214	0.269766	0.266821	0.266687	0.265407	0.268076	0.263351	0.25489
		0.264034	0.271017	0.267747	0.266785	0.267526	0.269638	0.266503	0.266613	0.268675	0.267106	0.265788	0.266568	0.265367	0.264456	0.265131	0.261539	0.261366	0.263227	0.262419	0.26137	0.262009	0.263477	0.26148	0.264633	0.263308	0.260391	0.263437	0.265112	0.261533	0.261987	0.258193	0.266253	0.26412	0.263365	0.264683	0.266198	0.264876	0.265879	0.267149	0.267047	0.265388	0.270314	0.270624	0.270073	0.269242	0.266901	0.264535	0.260438
		0.263119	0.268429	0.270974	0.266387	0.265002	0.266878	0.266044	0.261813	0.265395	0.264237	0.260786	0.263238	0.261971	0.261575	0.260898	0.262068	0.262302	0.26245	0.261739	0.259094	0.25787	0.257257	0.259147	0.256476	0.258782	0.25731	0.257383	0.262311	0.262498	0.262245	0.260169	0.259414	0.261327	0.261838	0.258053	0.259576	0.262012	0.261034	0.266237	0.263896	0.262809	0.265007	0.26557	0.265234	0.264621	0.26233	0.261909	0.254311
		0.261356	0.266136	0.264332	0.266292	0.265505	0.265346	0.263953	0.261737	0.260758	0.260362	0.260737	0.258691	0.258849	0.260684	0.258172	0.259611	0.263067	0.260557	0.258206	0.257476	0.260901	0.256566	0.257259	0.259352	0.257095	0.259766	0.260026	0.260563	0.260953	0.261513	0.263511	0.262049	0.262454	0.263672	0.26327	0.263172	0.265369	0.262921	0.26362	0.266901	0.265527	0.265939	0.264544	0.266852	0.264826	0.262588	0.26006	0.250486
		0.257777	0.265326	0.26562	0.262068	0.263703	0.261203	0.26077	0.263163	0.262081	0.261902	0.259533	0.261726	0.259761	0.258229	0.261192	0.259006	0.262314	0.262278	0.26062	0.260522	0.260205	0.259051	0.258753	0.257238	0.25597	0.256399	0.256321	0.258722	0.256311	0.257007	0.258637	0.260946	0.261113	0.261372	0.261192	0.261228	0.261659	0.260781	0.26025	0.25567	0.2619	0.260415	0.259237	0.260832	0.262257	0.260563	0.259247	0.251664
		0.262426	0.267903	0.266354	0.267771	0.268298	0.269711	0.267076	0.266437	0.264979	0.26565	0.263517	0.264383	0.263653	0.26459	0.263429	0.260581	0.261297	0.26106	0.260383	0.260563	0.259573	0.262168	0.259083	0.260177	0.25954	0.262734	0.261251	0.258515	0.259221	0.258932	0.261751	0.261542	0.262066	0.25953	0.26336	0.261714	0.263055	0.264528	0.262362	0.262102	0.263131	0.25999	0.261778	0.266611	0.265178	0.261017	0.259099	0.253432
		0.261496	0.269085	0.267936	0.267964	0.267249	0.268756	0.264912	0.267044	0.265448	0.265948	0.26603	0.266918	0.267323	0.26484	0.263617	0.266434	0.264961	0.262328	0.265276	0.264742	0.263201	0.265112	0.264704	0.265145	0.263648	0.261954	0.263079	0.261835	0.265479	0.263584	0.265286	0.261818	0.263496	0.266528	0.264821	0.267523	0.267324	0.266325	0.269339	0.268656	0.265812	0.269097	0.268246	0.267772	0.267726	0.268856	0.266015	0.260746
		0.259607	0.263463	0.267604	0.264333	0.263587	0.264778	0.263575	0.264545	0.262242	0.263375	0.264623	0.261103	0.264154	0.259835	0.260319	0.260481	0.263298	0.263131	0.26255	0.263699	0.263953	0.262061	0.261401	0.262273	0.260984	0.262914	0.26281	0.261187	0.261496	0.261632	0.263014	0.260982	0.262459	0.26439	0.264139	0.262841	0.264604	0.265019	0.262293	0.262059	0.262247	0.267343	0.26585	0.268193	0.262728	0.264487	0.258293	0.251039
		0.267042	0.270948	0.269218	0.269278	0.268036	0.265648	0.265824	0.267333	0.266837	0.264485	0.265614	0.265064	0.264709	0.267295	0.263689	0.263618	0.261713	0.262354	0.265875	0.266518	0.261558	0.265626	0.265608	0.265931	0.266399	0.264344	0.264221	0.264955	0.264335	0.265071	0.265448	0.26647	0.266084	0.267352	0.267302	0.269249	0.26641	0.272326	0.266928	0.264943	0.266716	0.268029	0.267741	0.271463	0.269115	0.26883	0.263992	0.255455
		0.270414	0.273484	0.273691	0.271398	0.268799	0.270896	0.271904	0.270583	0.271486	0.270905	0.271425	0.269106	0.271156	0.271777	0.271175	0.269092	0.267814	0.26816	0.267276	0.266975	0.268052	0.26557	0.263592	0.267609	0.26565	0.263482	0.267495	0.264762	0.267629	0.263965	0.264306	0.271685	0.265178	0.269533	0.269104	0.268729	0.272097	0.271024	0.268963	0.269938	0.268599	0.267833	0.269928	0.269471	0.271296	0.26835	0.26678	0.255169
		0.259416	0.261239	0.262224	0.265188	0.261487	0.262686	0.257255	0.258778	0.258053	0.257819	0.261013	0.258566	0.258644	0.259202	0.258956	0.259847	0.257578	0.259836	0.256085	0.252713	0.255563	0.255224	0.254717	0.259118	0.258315	0.259435	0.255841	0.256802	0.259712	0.258821	0.261189	0.260052	0.256804	0.255805	0.256211	0.258394	0.258439	0.256435	0.257214	0.254636	0.260024	0.256911	0.256702	0.258205	0.256337	0.257161	0.254007	0.242999
		0.258305	0.260105	0.264025	0.262152	0.261888	0.26352	0.260948	0.26108	0.259929	0.259318	0.261315	0.259201	0.255105	0.256554	0.255684	0.255698	0.256149	0.259252	0.257448	0.257042	0.257645	0.255786	0.257696	0.260582	0.257419	0.257469	0.257309	0.257562	0.260608	0.259781	0.259287	0.260484	0.260226	0.260283	0.261389	0.260898	0.259075	0.259611	0.259304	0.25832	0.261039	0.261132	0.262926	0.261261	0.262209	0.262919	0.258546	0.248652
		0.260272	0.264847	0.266032	0.265181	0.263213	0.262921	0.263191	0.26108	0.263201	0.260846	0.262702	0.257443	0.25673	0.260717	0.258217	0.259219	0.258906	0.2581	0.257026	0.25893	0.257879	0.257998	0.259497	0.256857	0.257874	0.255067	0.255346	0.252927	0.253744	0.250403	0.254996	0.254328	0.254132	0.251926	0.255724	0.250854	0.252188	0.253086	0.257109	0.257882	0.259383	0.258613	0.259764	0.260234	0.260419	0.261041	0.255482	0.247062
		0.256514	0.263079	0.265197	0.26228	0.262929	0.263636	0.262142	0.257652	0.25751	0.256642	0.258634	0.255763	0.25617	0.254905	0.256211	0.252345	0.257424	0.255227	0.255641	0.252362	0.25843	0.257872	0.254366	0.254638	0.253654	0.2529	0.256718	0.254838	0.256595	0.253777	0.258839	0.258255	0.257903	0.259109	0.260419	0.258315	0.258691	0.257622	0.259242	0.2597	0.261261	0.260464	0.262841	0.261735	0.259425	0.260345	0.254517	0.24481
		0.260041	0.265939	0.265298	0.264399	0.267821	0.264924	0.261198	0.261907	0.25984	0.263007	0.262524	0.263239	0.26326	0.264556	0.262531	0.264111	0.264314	0.262505	0.264096	0.261695	0.26052	0.262045	0.258739	0.260159	0.261177	0.261263	0.262354	0.261807	0.262047	0.263305	0.260531	0.261809	0.262908	0.261263	0.263732	0.261999	0.262676	0.26414	0.264116	0.260672	0.258196	0.261668	0.264356	0.260939	0.265043	0.263904	0.259816	0.25093
		0.261985	0.264419	0.265638	0.266117	0.26332	0.261199	0.262021	0.264085	0.262149	0.262619	0.264971	0.260924	0.260968	0.262562	0.260824	0.261801	0.262957	0.264254	0.261137	0.262752	0.262843	0.260632	0.26154	0.262204	0.261566	0.261611	0.262431	0.261544	0.259812	0.261465	0.260496	0.260837	0.261384	0.260572	0.259614	0.260856	0.260512	0.262228	0.261708	0.262386	0.266275	0.262183	0.264594	0.262867	0.261611	0.266306	0.261704	0.247748
		0.246344	0.248518	0.250155	0.246514	0.249517	0.247277	0.244071	0.246295	0.247331	0.246338	0.248923	0.246898	0.247693	0.245904	0.248614	0.246421	0.247066	0.244893	0.24571	0.251576	0.250916	0.252222	0.250744	0.250343	0.250959	0.249354	0.249619	0.246962	0.249473	0.251247	0.249218	0.250623	0.247632	0.249872	0.248809	0.250282	0.249643	0.248191	0.249693	0.250642	0.252424	0.251973	0.251306	0.253573	0.251121	0.251909	0.247753	0.241476
		0.249896	0.251454	0.250851	0.251146	0.251154	0.250634	0.252045	0.249814	0.251836	0.251082	0.250306	0.251001	0.250994	0.250103	0.250177	0.250982	0.249819	0.249104	0.24811	0.2491	0.247862	0.24607	0.249388	0.247045	0.24675	0.244853	0.246304	0.248699	0.246528	0.249603	0.248833	0.248341	0.25104	0.250437	0.251183	0.250313	0.249846	0.251788	0.251662	0.252345	0.25148	0.24996	0.25048	0.250663	0.2472	0.252023	0.248296	0.241934
		0.24826	0.249533	0.250462	0.251182	0.250629	0.249538	0.248632	0.248613	0.250966	0.249	0.248092	0.247879	0.247327	0.248802	0.24752	0.249226	0.24726	0.245119	0.246743	0.246338	0.248459	0.247348	0.247663	0.246381	0.247162	0.246745	0.248449	0.249683	0.249574	0.249566	0.251554	0.252195	0.249481	0.251575	0.252427	0.249273	0.250425	0.250725	0.25169	0.250031	0.251807	0.252031	0.251618	0.248558	0.251209	0.251423	0.247948	0.243335
		0.243079	0.247138	0.246452	0.24506	0.248086	0.246176	0.246464	0.245715	0.246187	0.244788	0.246411	0.244462	0.245658	0.242083	0.243035	0.243759	0.244991	0.244472	0.24353	0.243659	0.242967	0.24439	0.242808	0.24154	0.241884	0.245101	0.242376	0.241557	0.239965	0.245424	0.244791	0.244348	0.243199	0.242376	0.242343	0.244331	0.243576	0.244138	0.24434	0.246259	0.246812	0.247682	0.248854	0.243358	0.245167	0.246714	0.240771	0.239529
		0.245839	0.25276	0.254535	0.253937	0.249724	0.250723	0.251123	0.252124	0.252119	0.250796	0.249531	0.249927	0.25022	0.249922	0.252624	0.251158	0.250932	0.25001	0.249407	0.248945	0.250057	0.250399	0.248995	0.248363	0.24659	0.251318	0.250043	0.248797	0.248372	0.24919	0.247529	0.246254	0.249378	0.248199	0.250748	0.250394	0.251066	0.250873	0.249602	0.250756	0.251059	0.250782	0.253771	0.252234	0.254278	0.253022	0.250022	0.244888
		0.249635	0.254075	0.251917	0.251464	0.253234	0.253051	0.252195	0.254486	0.252713	0.251938	0.252527	0.251585	0.249834	0.249112	0.247214	0.247698	0.249376	0.245415	0.246001	0.246242	0.248885	0.249359	0.246873	0.246547	0.247741	0.246883	0.248563	0.247912	0.250796	0.248061	0.248254	0.248482	0.24811	0.248654	0.2493	0.246516	0.250394	0.249681	0.250217	0.252417	0.249907	0.252048	0.253968	0.251385	0.251561	0.252412	0.248036	0.235554
		0.247774	0.25047	0.248304	0.248947	0.247979	0.247229	0.24752	0.247858	0.247317	0.246473	0.244891	0.249338	0.247353	0.249273	0.245727	0.248077	0.247536	0.245918	0.247584	0.246352	0.246697	0.245863	0.246381	0.24669	0.24668	0.247157	0.245871	0.245303	0.247968	0.247662	0.246593	0.246776	0.245661	0.245732	0.245022	0.246047	0.242913	0.243876	0.24557	0.24542	0.247126	0.245313	0.247162	0.248056	0.248549	0.246954	0.24281	0.235375
		0.254915	0.259121	0.258918	0.258468	0.257626	0.258668	0.257898	0.253895	0.251249	0.253365	0.252817	0.25469	0.253701	0.253673	0.253415	0.252524	0.251113	0.252458	0.248966	0.250732	0.248656	0.248044	0.249164	0.250729	0.253577	0.25394	0.253013	0.251757	0.252257	0.250954	0.25409	0.254245	0.254113	0.253165	0.250713	0.25362	0.251995	0.249969	0.254741	0.253801	0.25255	0.253644	0.251819	0.253137	0.252086	0.252856	0.250765	0.245184
		0.258594	0.265738	0.263623	0.263744	0.261415	0.260832	0.264297	0.262709	0.264654	0.262491	0.260739	0.259438	0.259588	0.259077	0.259037	0.256027	0.258797	0.260105	0.258501	0.261392	0.260934	0.260345	0.261966	0.259485	0.260115	0.258084	0.259452	0.260267	0.258654	0.262231	0.260765	0.260853	0.259221	0.261549	0.260929	0.261099	0.260834	0.261442	0.259159	0.26296	0.259593	0.26239	0.259531	0.261625	0.258225	0.257317	0.252367	0.243211
		0.261087	0.264928	0.258529	0.265054	0.260465	0.261997	0.26184	0.262848	0.262595	0.26204	0.258387	0.262753	0.262746	0.262295	0.260334	0.258842	0.260066	0.258935	0.261973	0.260848	0.259504	0.259363	0.260834	0.259163	0.259549	0.257148	0.258494	0.255103	0.258115	0.260036	0.261494	0.263754	0.26143	0.261525	0.263401	0.264793	0.262846	0.261304	0.263586	0.263315	0.262665	0.262424	0.266477	0.265495	0.265243	0.263629	0.262455	0.253494
		0.259399	0.268658	0.266279	0.265329	0.263091	0.264307	0.263725	0.263365	0.260345	0.264309	0.264177	0.263227	0.261766	0.261125	0.259678	0.259766	0.258716	0.259321	0.260346	0.258365	0.261349	0.26024	0.258208	0.259612	0.257441	0.256588	0.2603	0.258165	0.26188	0.261888	0.260569	0.260977	0.260682	0.26037	0.26317	0.263837	0.261222	0.260557	0.263456	0.259826	0.260508	0.262488	0.261471	0.263679	0.265041	0.25715	0.255896	0.244143
		0.256957	0.262474	0.260064	0.264061	0.25848	0.263541	0.26088	0.260648	0.259302	0.26051	0.259135	0.259221	0.257061	0.257336	0.254891	0.257836	0.255975	0.256442	0.257434	0.256518	0.257633	0.257317	0.258187	0.25877	0.255949	0.253182	0.255562	0.256178	0.256039	0.257109	0.257111	0.255177	0.257018	0.256335	0.257231	0.256957	0.25884	0.258942	0.255951	0.259345	0.258637	0.260705	0.258854	0.259297	0.257905	0.257202	0.258449	0.246985
		0.253675	0.257111	0.258406	0.257331	0.25787	0.256333	0.259454	0.25597	0.257529	0.254576	0.25577	0.253844	0.255568	0.253556	0.255274	0.254945	0.254564	0.252002	0.255045	0.252869	0.25374	0.253499	0.254311	0.254893	0.254883	0.25853	0.254104	0.254714	0.256737	0.255562	0.252746	0.256838	0.258436	0.25708	0.25628	0.257808	0.254435	0.253277	0.253029	0.253682	0.255618	0.257105	0.255472	0.258284	0.254316	0.253806	0.252036	0.243525
		0.233959	0.241971	0.242281	0.24268	0.239944	0.243225	0.244612	0.240778	0.245075	0.24317	0.244895	0.243166	0.241776	0.241735	0.239539	0.239765	0.244179	0.242756	0.241724	0.242345	0.242265	0.242543	0.242658	0.242019	0.242272	0.24337	0.243881	0.245658	0.24608	0.247322	0.246785	0.246719	0.246985	0.24368	0.245835	0.245618	0.246554	0.248158	0.246161	0.246097	0.249199	0.245	0.248902	0.248191	0.249018	0.248947	0.246101	0.24292
		0.206389	0.204752	0.207535	0.208817	0.21075	0.211961	0.212916	0.211698	0.212332	0.215323	0.215445	0.219608	0.221915	0.219051	0.219903	0.222623	0.217945	0.218536	0.221868	0.223895	0.226505	0.224172	0.221677	0.224916	0.2235	0.224692	0.226081	0.226617	0.224736	0.228835	0.225258	0.22875	0.225028	0.228343	0.225518	0.229989	0.227025	0.231528	0.232446	0.233102	0.229901	0.231781	0.231688	0.22996	0.233173	0.23059	0.228101	0.224126
		0.160151	0.163352	0.166081	0.164005	0.165706	0.167141	0.167177	0.168208	0.167608	0.170256	0.169498	0.174976	0.174784	0.173968	0.177295	0.172973	0.174731	0.17307	0.175467	0.176964	0.177808	0.179405	0.180691	0.180505	0.184893	0.184402	0.186223	0.18291	0.18368	0.18551	0.189712	0.188473	0.186955	0.189311	0.188804	0.19159	0.191849	0.194423	0.192655	0.191928	0.193891	0.192803	0.195271	0.195822	0.1954	0.196375	0.19382	0.191475
		0.119226	0.123927	0.127752	0.126248	0.128164	0.126232	0.129619	0.131363	0.131608	0.129742	0.132878	0.131575	0.132238	0.130176	0.135938	0.133367	0.134766	0.134034	0.13444	0.138026	0.138862	0.135891	0.141213	0.140095	0.137202	0.139718	0.14248	0.142302	0.145176	0.143917	0.141798	0.141715	0.145524	0.14829	0.149944	0.146696	0.150209	0.14809	0.153042	0.152616	0.151967	0.152704	0.150623	0.151553	0.154279	0.159631	0.154167	0.155644
		0.102319	0.10154	0.101295	0.103123	0.103137	0.106867	0.105735	0.1069	0.106807	0.104908	0.107296	0.104888	0.105889	0.107622	0.104386	0.106978	0.108509	0.109783	0.108556	0.108987	0.113039	0.112636	0.112226	0.110229	0.111687	0.11389	0.112224	0.11397	0.116242	0.115229	0.115634	0.11902	0.118117	0.117655	0.116775	0.115768	0.116876	0.120569	0.121988	0.122119	0.117931	0.121103	0.12409	0.125005	0.124252	0.123947	0.127428	0.128362
		0.0842082	0.0891911	0.0885881	0.0897752	0.0883038	0.0908125	0.0895271	0.0883796	0.0865532	0.0880919	0.0902335	0.0872924	0.0877679	0.0894892	0.0894634	0.0888896	0.088004	0.0906384	0.0877938	0.0882693	0.0884985	0.088545	0.0871425	0.0899079	0.0921306	0.0923701	0.0898769	0.0900785	0.0930058	0.0900337	0.093235	0.0929628	0.0941878	0.0920031	0.094703	0.0942068	0.0937933	0.0954025	0.0972392	0.0949666	0.0969274	0.0977906	0.09711	0.0992586	0.0989553	0.0983264	0.101119	0.0988744
		0.0844012	0.0854385	0.0843151	0.0827558	0.0840721	0.0842909	0.0837086	0.0824129	0.0843082	0.081579	0.0821768	0.0838981	0.0842772	0.0818116	0.0828626	0.0819373	0.0832709	0.082039	0.081162	0.0819873	0.0812344	0.0825249	0.0821648	0.0822096	0.0815342	0.0825559	0.0824473	0.0826196	0.0812912	0.0824215	0.0805899	0.082885	0.0823043	0.0813412	0.0849457	0.0822595	0.0821682	0.0826679	0.0820183	0.0837137	0.0845373	0.083731	0.0851042	0.0842203	0.0877714	0.085497	0.0859261	0.0871442
		0.0814015	0.0846924	0.0845425	0.0841858	0.0823733	0.0831538	0.080621	0.0832416	0.0810362	0.080845	0.082008	0.0811241	0.0822423	0.0789376	0.081224	0.0783311	0.0794666	0.0786533	0.0795872	0.0778969	0.0794511	0.0784758	0.0793684	0.0792047	0.0785792	0.0777212	0.0765754	0.0777884	0.077697	0.077442	0.0762015	0.0774834	0.0760206	0.0777057	0.0755312	0.0769544	0.0789703	0.0789996	0.0785999	0.0782811	0.0789652	0.0776902	0.0796044	0.0793029	0.0796027	0.0799576	0.0804228	0.0825524
		0.0770647	0.0815186	0.0798887	0.0801764	0.079949	0.0786188	0.0784845	0.0785275	0.0776419	0.0757828	0.0763772	0.0781399	0.0768114	0.0763927	0.0756364	0.0784724	0.0747335	0.0773835	0.0743114	0.0754554	0.0745939	0.0754916	0.0746146	0.0751281	0.0732707	0.0753658	0.0750281	0.0774145	0.0767563	0.0763858	0.0762756	0.0760705	0.0757552	0.0757931	0.0757225	0.0746835	0.0757104	0.0758224	0.0770716	0.0747972	0.0752246	0.0762411	0.0745491	0.075085	0.0765823	0.077125	0.0784328	0.0774989
		0.0755933	0.0778194	0.0768097	0.0777935	0.0769665	0.0739426	0.0748403	0.0730967	0.0752211	0.0753727	0.0736997	0.0739461	0.0718044	0.0715408	0.0723437	0.0719578	0.0726487	0.0724781	0.069468	0.0718733	0.0730053	0.0723316	0.0716166	0.0703519	0.0713651	0.0713909	0.0721817	0.0710773	0.0722472	0.0721335	0.0712358	0.0752969	0.0718113	0.0730674	0.0728365	0.0714546	0.0740478	0.0726573	0.0742804	0.0728141	0.0731794	0.0737669	0.0748214	0.071546	0.0756191	0.0739185	0.074587	0.0742804
		0.0729571	0.0739909	0.0749988	0.0743234	0.074065	0.0744423	0.073219	0.0738065	0.0721008	0.0717527	0.0721783	0.0714116	0.0704019	0.0720353	0.0731949	0.0709532	0.0716838	0.0712117	0.0727073	0.0705966	0.0716287	0.0689029	0.0705535	0.0680845	0.0719405	0.0699522	0.0716855	0.0709085	0.0712444	0.0714891	0.0726194	0.0706224	0.071496	0.0701073	0.0700504	0.0690873	0.0699264	0.0699367	0.0708034	0.070202	0.073269	0.0713892	0.0721025	0.0728417	0.0704536	0.0732896	0.0715442	0.0747783
		0.0730691	0.0748248	0.0743889	0.074544	0.0744837	0.0745061	0.0742132	0.074799	0.0746129	0.0724281	0.0727727	0.0723523	0.0730277	0.0731415	0.0724712	0.0733689	0.0738496	0.0718251	0.0715632	0.0714099	0.071639	0.0711204	0.0716873	0.0730312	0.071334	0.0723971	0.0707551	0.0705587	0.0695783	0.0701521	0.0713685	0.0713995	0.0708981	0.0718992	0.0715632	0.0711738	0.0721525	0.0723385	0.0724902	0.0733172	0.0719836	0.072883	0.0722817	0.0737807	0.0728141	0.0746456	0.0731759	0.0727452
		0.0727538	0.0751281	0.0725556	0.0724126	0.0714219	0.0702658	0.0730967	0.0722455	0.0715149	0.0707379	0.0705415	0.0696524	0.0694646	0.0709171	0.0682309	0.0702279	0.0679173	0.0687099	0.0687116	0.0710894	0.0676968	0.0693543	0.0664218	0.0677933	0.0682619	0.0676107	0.0681241	0.0700935	0.0670231	0.0686186	0.0679018	0.0698075	0.0678157	0.0698626	0.0687599	0.0690683	0.0689063	0.0703347	0.0680379	0.0695525	0.0700625	0.0687134	0.0691579	0.067092	0.0696455	0.0699436	0.0687909	0.0721077
		0.0694163	0.0710652	0.0724505	0.0698626	0.0717923	0.0695301	0.0702365	0.0703726	0.0710687	0.0695594	0.067845	0.0684945	0.0702279	0.0686117	0.0687151	0.0687082	0.0681896	0.0684446	0.0690717	0.0681103	0.0677037	0.0665613	0.0671093	0.0676141	0.0687099	0.068243	0.0664063	0.0693233	0.0680707	0.0671024	0.0684584	0.0672144	0.0677571	0.0689115	0.0690149	0.0674125	0.0666079	0.0685049	0.069244	0.0692268	0.0666664	0.0684601	0.0672368	0.0682843	0.06805	0.068672	0.0683429	0.0708947
		0.0679139	0.0730415	0.0708085	0.071067	0.0692733	0.0691355	0.0707465	0.069568	0.0699901	0.0677881	0.0699591	0.0688064	0.0682809	0.0683584	0.0679087	0.065133	0.0665097	0.0681258	0.0676692	0.0692216	0.0670851	0.0665441	0.067926	0.0669559	0.0668026	0.0679742	0.0668439	0.067683	0.0672488	0.0667612	0.0668732	0.0651537	0.065388	0.066887	0.0661185	0.0662271	0.0667302	0.0675159	0.0665148	0.0675279	0.0661444	0.068591	0.0654397	0.0678639	0.0684118	0.0668922	0.0657981	0.0692975
		0.0702727	0.0716786	0.0720112	0.0736497	0.0715132	0.0710945	0.0708189	0.0713961	0.0695886	0.0706087	0.0701297	0.0687409	0.0708464	0.0671971	0.0684652	0.0673849	0.0697902	0.0683946	0.0687151	0.0680914	0.067602	0.0672936	0.0691924	0.0666975	0.0689425	0.0678915	0.0677829	0.0676761	0.0683446	0.0681999	0.0700211	0.0680138	0.068498	0.069294	0.0680069	0.067826	0.0686048	0.0685066	0.0674039	0.0665579	0.0682964	0.0685755	0.0701142	0.0688908	0.0712617	0.0676158	0.069754	0.0694336
		0.0684773	0.0710618	0.0719802	0.0694887	0.0703554	0.069692	0.0699884	0.069823	0.0693784	0.0689305	0.0680879	0.0691045	0.0681034	0.0692354	0.0686341	0.0680207	0.0679863	0.0683963	0.0677847	0.0688271	0.0664735	0.0682482	0.0677347	0.0676141	0.0679604	0.0678949	0.0678949	0.068865	0.0675176	0.0674573	0.0688185	0.0676847	0.068672	0.0683102	0.0677157	0.0689787	0.0678346	0.0681293	0.0677916	0.0687633	0.0689305	0.0681534	0.0706104	0.0683429	0.0692285	0.0691079	0.0672213	0.0686048
		0.0686651	0.070669	0.0710239	0.067602	0.0683515	0.0694422	0.0676175	0.069568	0.0690976	0.0687616	0.0667543	0.0677916	0.0691682	0.0683085	0.068193	0.0680397	0.0665131	0.0666613	0.0684773	0.0671902	0.067857	0.0653501	0.067204	0.0663822	0.0663305	0.0666682	0.0662788	0.0663615	0.0644093	0.066918	0.0659755	0.0644197	0.0668973	0.064287	0.0646867	0.0672213	0.0648763	0.0667991	0.0671058	0.0676675	0.0667853	0.0660858	0.0669921	0.0691906	0.0661375	0.0681603	0.0660462	0.0675383
		0.0705966	0.0709843	0.0698936	0.0709929	0.0698419	0.0702175	0.0686789	0.0686772	0.0685428	0.0682516	0.0691476	0.067223	0.067621	0.0680466	0.0692785	0.0668904	0.0672574	0.0673625	0.0674987	0.0669559	0.0666923	0.0652967	0.0659204	0.064573	0.0654311	0.0654138	0.0654104	0.0672643	0.0656637	0.0657998	0.0667061	0.0653087	0.0671093	0.0668267	0.0654345	0.0646402	0.0643387	0.0664287	0.065071	0.0667716	0.0668853	0.0655103	0.0666664	0.0664511	0.0671368	0.0659928	0.0664097	0.0673108
		0.0688874	0.0717631	0.0697248	0.0713961	0.0707448	0.0692216	0.0689804	0.0696421	0.0680311	0.0685841	0.0676796	0.0686031	0.0682964	0.0674539	0.0665321	0.0682706	0.0671644	0.0678743	0.0663253	0.0676193	0.0668611	0.0672695	0.066868	0.0647574	0.0669214	0.0638924	0.0644214	0.0669886	0.065195	0.0642129	0.0635754	0.0645075	0.0657257	0.0640785	0.0651778	0.0659979	0.065581	0.0656292	0.0625226	0.0673643	0.0646729	0.06851	0.0663029	0.0655499	0.0670713	0.0659152	0.0665148	0.0665183
		0.0689632	0.0705863	0.0712979	0.0696696	0.0689735	0.0689598	0.0700694	0.0686031	0.0696162	0.0696197	0.067509	0.0683619	0.0673643	0.0683998	0.0675314	0.0665355	0.0680483	0.0666372	0.0655017	0.0677623	0.0661754	0.0672884	0.0644851	0.0675676	0.0664063	0.0648987	0.0669146	0.0657085	0.065276	0.0662219	0.0648263	0.0669697	0.0666509	0.065724	0.0656981	0.0673505	0.065531	0.0656395	0.065991	0.0653053	0.0655465	0.0664459	0.0655655	0.0660961	0.0635806	0.0667819	0.0657464	0.0663184
		0.0698195	0.0724488	0.0703571	0.0704536	0.0707947	0.0696317	0.070762	0.0696558	0.0697575	0.0679363	0.0686961	0.068977	0.0711462	0.0679501	0.0691424	0.0670093	0.0660393	0.0676761	0.0655568	0.0680535	0.0665338	0.0667853	0.0678846	0.065705	0.0660703	0.0643525	0.0675314	0.0649245	0.0647539	0.0648642	0.0635134	0.0651192	0.0647074	0.0657946	0.0664063	0.064623	0.0662995	0.0647143	0.0652467	0.0666044	0.0654156	0.0659428	0.0638959	0.065898	0.066937	0.0651485	0.0661065	0.0653932
		0.0700642	0.0705708	0.0697196	0.070812	0.0698109	0.0702503	0.0690407	0.0694543	0.0682464	0.0675124	0.0691028	0.069854	0.0673677	0.069611	0.0686686	0.0695163	0.0685169	0.0693664	0.068815	0.0674745	0.0661547	0.0668956	0.0664459	0.0684497	0.0665751	0.0678588	0.0676744	0.0652829	0.066327	0.0683739	0.0655086	0.0666854	0.0675503	0.0662133	0.0669559	0.067204	0.0682861	0.0676554	0.0669335	0.0673556	0.0642922	0.0666492	0.067335	0.0669783	0.0694611	0.0683929	0.0661461	0.0682206
		0.0698247	0.0704364	0.0697489	0.0704053	0.0714322	0.0692199	0.0705552	0.0698436	0.0697833	0.0674918	0.0683946	0.0667147	0.0675745	0.0674607	0.0673901	0.0650778	0.0671851	0.06499	0.0663908	0.0643456	0.0652794	0.0658566	0.0668215	0.0649004	0.0634686	0.0653036	0.0636116	0.0657188	0.0648315	0.0657636	0.0667491	0.0651881	0.066501	0.0666406	0.0643576	0.0647195	0.0665837	0.0663787	0.0661478	0.0658187	0.0662977	0.0668784	0.0665458	0.0661754	0.0674556	0.0664028	0.0667181	0.0677709
		0.0696093	0.0732121	0.0719267	0.0713358	0.0711428	0.0713478	0.0722231	0.0697592	0.0707034	0.0718906	0.0703864	0.0702968	0.0710187	0.0711307	0.0707258	0.0694163	0.069089	0.0685738	0.0670421	0.0697523	0.0687564	0.0686289	0.069425	0.0655896	0.0681982	0.0668353	0.0671765	0.0676468	0.0685411	0.0670317	0.0693664	0.0684291	0.066744	0.0654018	0.0676279	0.0660944	0.0658997	0.0675159	0.0666096	0.0670507	0.0666802	0.0650916	0.0668129	0.0668973	0.0674521	0.0674504	0.0676296	0.0660117
		0.068989	0.0718802	0.0721817	0.0715666	0.0710497	0.0703054	0.0697385	0.0691751	0.0697403	0.0707741	0.0670024	0.0706018	0.0698919	0.0668405	0.0692199	0.0675469	0.0679983	0.0664666	0.0665717	0.0678588	0.0665648	0.067633	0.0672902	0.0667492	0.0661495	0.0668095	0.0675986	0.0661788	0.0665924	0.0660875	0.0660858	0.0657102	0.0664218	0.066918	0.0650727	0.0680517	0.0652881	0.0668456	0.0667491	0.0664201	0.0675503	0.0645024	0.0682499	0.0663339	0.0666527	0.0650934	0.0667509	0.0669163
		0.0697575	0.0703433	0.0702244	0.0701641	0.0693233	0.069499	0.0695662	0.0691682	0.0691476	0.0679001	0.068436	0.0687272	0.0680638	0.0683395	0.0665028	0.0677278	0.0671902	0.0659428	0.0674607	0.0642336	0.0674556	0.0666165	0.0642387	0.0664476	0.0653242	0.0654535	0.0648401	0.0649538	0.0674745	0.066632	0.0653518	0.0671075	0.0667836	0.0680138	0.0667457	0.0670507	0.0654552	0.0662271	0.0667423	0.0659411	0.0655568	0.0660496	0.0652467	0.0655396	0.0650313	0.0654948	0.06494	0.0683136
		0.0710308	0.0711393	0.072211	0.0715718	0.07177	0.0719009	0.0715305	0.0703175	0.0702399	0.0677657	0.0702417	0.0683688	0.0697006	0.0688564	0.0677002	0.0686979	0.0679191	0.0674487	0.0683739	0.0663339	0.0669456	0.0677795	0.0653018	0.0665114	0.0653639	0.0641853	0.0678467	0.0669387	0.0668163	0.0670593	0.0645868	0.0660083	0.0660806	0.0662064	0.0676727	0.0665493	0.0665165	0.0675262	0.0656981	0.066868	0.0671179	0.0652846	0.0681069	0.0677157	0.0663615	0.0677382	0.0670627	0.0683791
		0.069282	0.0734309	0.070793	0.0710963	0.0711531	0.0724936	0.0699832	0.0726728	0.070364	0.0703623	0.0704639	0.0697454	0.0710704	0.0687857	0.0719647	0.0684101	0.0691769	0.0690631	0.068436	0.0674711	0.0698592	0.067266	0.0683343	0.0682189	0.0697506	0.0662805	0.0682051	0.0667233	0.0692906	0.0696593	0.068336	0.0690028	0.0684859	0.0683981	0.0686668	0.0686858	0.0692113	0.0676727	0.0704984	0.069039	0.068436	0.068255	0.0690046	0.0686927	0.0691992	0.0684429	0.0678898	0.0689322
		0.0689253	0.0717837	0.0722662	0.0697644	0.0708309	0.0721662	0.070109	0.0719612	0.0682137	0.0692975	0.0703381	0.069599	0.0689994	0.0682275	0.0689701	0.067204	0.0679294	0.0671713	0.0688167	0.0668439	0.0669301	0.0676382	0.0673229	0.0675503	0.0656774	0.0652243	0.0666423	0.0669869	0.0671523	0.0670938	0.0681499	0.0660565	0.0653018	0.0667147	0.0654931	0.066937	0.0659548	0.0678467	0.067142	0.06606	0.0664976	0.0683722	0.0686582	0.0680104	0.0675279	0.0684325	0.0673057	0.0686134
		0.069089	0.0717786	0.0706431	0.0709412	0.0699091	0.0710877	0.0694508	0.0704605	0.0690993	0.0674711	0.0689632	0.0668749	0.0692544	0.0690046	0.0677898	0.0681689	0.0669318	0.0660358	0.0678157	0.0664821	0.0679036	0.0670455	0.0655827	0.0673488	0.0662322	0.0664407	0.0671678	0.0674383	0.0661323	0.0656378	0.0656826	0.0664804	0.0647694	0.0659187	0.0667268	0.0662943	0.0644765	0.0650916	0.067254	0.0654535	0.0679277	0.0657826	0.0666544	0.065867	0.0662805	0.0666578	0.0653277	0.0671024
		0.0693974	0.0704295	0.0699539	0.0705363	0.0683946	0.0688598	0.067876	0.0683584	0.0671523	0.0680242	0.0667733	0.0658721	0.0674935	0.0665751	0.0671558	0.0656964	0.0669594	0.0656016	0.0665527	0.0652898	0.0647419	0.0634238	0.0650089	0.0632911	0.0648539	0.0647539	0.0649331	0.06601	0.064225	0.0645179	0.0637081	0.0634255	0.0628517	0.0638218	0.0647384	0.0629	0.0637356	0.0648022	0.0629672	0.0642853	0.0641595	0.0637253	0.0646126	0.0647384	0.0654224	0.0648263	0.0655327	0.0643008
		0.0659445	0.071496	0.0696851	0.0700125	0.0702727	0.0669421	0.0688254	0.0655827	0.0677898	0.0649745	0.065021	0.0661875	0.0649124	0.064125	0.0667285	0.0639734	0.0656619	0.065848	0.0634668	0.0643835	0.0651502	0.0654069	0.0665613	0.0625864	0.0636995	0.0631515	0.0618438	0.06443	0.0641371	0.0641784	0.0642474	0.063267	0.0648211	0.064592	0.065245	0.0665303	0.0631877	0.0648142	0.0624882	0.0668319	0.0629	0.0655069	0.0637167	0.0641664	0.0661651	0.0641078	0.0653656	0.0659617
		0.0674332	0.0689236	0.0702761	0.0701245	0.0700952	0.0694284	0.0684825	0.0689442	0.0698643	0.0697747	0.0693819	0.0664924	0.0679794	0.0677002	0.0674883	0.0676572	0.0669611	0.0665045	0.0669766	0.0679845	0.0681207	0.0661754	0.065674	0.0658859	0.0655637	0.0667026	0.0656551	0.0672419	0.0659755	0.0672333	0.0669731	0.0671351	0.0683085	0.0667509	0.0671403	0.066868	0.0669146	0.0654965	0.066265	0.0675486	0.0669938	0.0692768	0.0664373	0.0681362	0.066775	0.0676796	0.0677278	0.0683033
		0.069518	0.0728847	0.0721266	0.07269	0.069437	0.0705139	0.0696731	0.0697093	0.0702985	0.0711445	0.0698712	0.0699315	0.0695077	0.0688684	0.0687823	0.0670472	0.0685049	0.0678536	0.0692647	0.0687513	0.067621	0.0685273	0.0671472	0.0658222	0.0690046	0.0659411	0.0683343	0.0681482	0.0661754	0.0670748	0.0675038	0.0678105	0.0684446	0.0676072	0.0668853	0.0693922	0.0679208	0.069089	0.067876	0.0689925	0.0674487	0.0697489	0.0695904	0.068162	0.0684532	0.0680397	0.0684515	0.0669645
		0.072709	0.0720163	0.0727073	0.0732104	0.0727176	0.0720835	0.0723902	0.0699229	0.0716683	0.0696403	0.0688322	0.0692527	0.06907	0.0698281	0.0696817	0.0683119	0.0703157	0.0693285	0.0702296	0.0676468	0.0684256	0.0683102	0.0679294	0.0677433	0.0690683	0.0669249	0.0679053	0.067304	0.0665493	0.068274	0.0650175	0.068324	0.0668801	0.0680466	0.0662116	0.0670886	0.0688581	0.0685566	0.0679983	0.0689305	0.0678002	0.0696472	0.0685497	0.0694439	0.0690511	0.0694629	0.0673849	0.0682792
		0.0709153	0.0696696	0.0724144	0.0707861	0.069182	0.0709877	0.0698626	0.0709257	0.0681344	0.0701762	0.069537	0.0689942	0.0695266	0.0699436	0.0694181	0.0681396	0.0710859	0.0681792	0.069723	0.0684549	0.0684205	0.0682326	0.0681827	0.0741391	0.0721542	0.0742528	0.0723058	0.0740977	0.0718044	0.0749713	0.0718509	0.0745354	0.0724144	0.0728847	0.0739978	0.0743923	0.0727813	0.0713754	0.0734464	0.0732793	0.0730743	0.0745095	0.0730329	0.0725866	0.0718182	0.0745664	0.0713874	0.0738427
		0.0732879	0.0773128	0.0766374	0.0758397	0.0748024	0.0753951	0.0753159	0.0766202	0.0750454	0.073107	0.074587	0.0734137	0.0742511	0.0741804	0.0736222	0.0748696	0.073057	0.0711531	0.0737014	0.0745336	0.0727279	0.0723988	0.0725608	0.0734068	0.0731139	0.0724678	0.0731811	0.0732138	0.0719733	0.072547	0.0736549	0.0738065	0.0749454	0.0742976	0.0758173	0.0751987	0.0774179	0.0736239	0.0758173	0.0742648	0.0763945	0.0753141	0.0762463	0.0765926	0.0749454	0.0757277	0.0767149	0.075993
		0.0715287	0.0726728	0.0736739	0.0741029	0.0714753	0.0745491	0.0728554	0.0715408	0.0724798	0.0724626	0.0706638	0.072137	0.0731656	0.0711514	0.0724695	0.0702951	0.070426	0.0738169	0.0708792	0.070855	0.0686238	0.0713151	0.0711376	0.0708051	0.0706293	0.0702434	0.0698729	0.0691527	0.0710239	0.0702778	0.0702761	0.0694146	0.0699574	0.0689804	0.0688478	0.0698471	0.0693457	0.0694077	0.0692596	0.0691958	0.0683102	0.0684945	0.0687961	0.0694594	0.0700797	0.0700573	0.0705535	0.0700004
		0.0714598	0.0740874	0.0724195	0.0717786	0.0706362	0.0716218	0.0702951	0.0725832	0.0721869	0.0704295	0.0711566	0.0698747	0.0709446	0.0707672	0.0699763	0.0703709	0.0705449	0.0718079	0.0706104	0.0715236	0.072373	0.0706362	0.0696472	0.0703623	0.0707827	0.0683688	0.0690287	0.0687926	0.069387	0.0703985	0.0681672	0.0709998	0.0680672	0.0692699	0.0690338	0.0676313	0.0691906	0.0692199	0.0680328	0.0691613	0.068691	0.0678122	0.0698712	0.0677295	0.0691476	0.0686358	0.0694646	0.0696851
		0.0731983	0.0757966	0.0756932	0.0739409	0.0749248	0.0740116	0.074077	0.0735446	0.0724247	0.0723041	0.0723092	0.0715598	0.0711548	0.0721025	0.0713358	0.0697024	0.0701486	0.0718923	0.0716476	0.0702554	0.0718733	0.0689115	0.0688598	0.0708378	0.0685049	0.0687513	0.0693715	0.0684222	0.0678088	0.0686031	0.068977	0.0696731	0.0705242	0.0704174	0.0697713	0.0711635	0.0677967	0.0699453	0.0700659	0.0701779	0.0699091	0.0677605	0.0705018	0.069804	0.0697816	0.0696145	0.0680638	0.06963
		0.0708861	0.0754434	0.073872	0.0739771	0.0747163	0.0717028	0.0748955	0.0719595	0.0732776	0.0732104	0.0702106	0.0710015	0.0721473	0.0708861	0.0717355	0.0705518	0.0701969	0.0713702	0.0687409	0.0722696	0.0696903	0.0709222	0.0715374	0.0686755	0.0702899	0.0699074	0.070233	0.0696438	0.0677778	0.067447	0.0697644	0.0689081	0.0692578	0.0682482	0.0685049	0.0680397	0.0688788	0.068548	0.0681689	0.0689374	0.0679828	0.0692768	0.0678002	0.0694663	0.0697575	0.0692251	0.0696955	0.0710566
		0.0721335	0.0731966	0.0738444	0.0732707	0.0741942	0.0747525	0.0763738	0.0740684	0.0736032	0.0733362	0.0729916	0.07279	0.0730691	0.0725815	0.0725677	0.0731035	0.0720026	0.0723248	0.0731604	0.0707344	0.0714891	0.0710187	0.0727521	0.0712789	0.0723041	0.0696248	0.0714701	0.0716132	0.0701038	0.0706655	0.0703157	0.070967	0.072771	0.0706328	0.0715546	0.0720422	0.071689	0.0703381	0.0715029	0.0719836	0.0709877	0.0707568	0.0695852	0.0704674	0.069997	0.0734585	0.0709688	0.0716786
		0.0722558	0.0742166	0.0740443	0.0732276	0.0742786	0.0743648	0.0738651	0.0724816	0.0755795	0.0726004	0.0738393	0.0738031	0.0732552	0.0728572	0.0721111	0.0718268	0.0737066	0.0698609	0.0717269	0.0711927	0.0706724	0.0697558	0.0700091	0.0706638	0.073169	0.0707172	0.0701142	0.0699453	0.0698419	0.0703175	0.0704794	0.0693733	0.0689546	0.0673436	0.0713478	0.0706328	0.0695266	0.0707138	0.0694732	0.0701193	0.0711135	0.071577	0.0708654	0.0702796	0.0696265	0.0709739	0.0692613	0.0717252
		0.0705759	0.0748197	0.0725556	0.0725625	0.0733586	0.0715012	0.0722369	0.0733758	0.0704019	0.0715598	0.0718716	0.0697799	0.0704209	0.0697299	0.0699195	0.0715356	0.0700521	0.0707792	0.0693216	0.0696645	0.0695318	0.0697678	0.0685617	0.0697592	0.0697885	0.069437	0.0696645	0.0679759	0.0700159	0.0698385	0.0686479	0.0676193	0.0686841	0.0679673	0.0690493	0.0683515	0.0677226	0.0684187	0.0683291	0.0702503	0.0690321	0.0693043	0.0701641	0.0695749	0.0700039	0.068479	0.0702417	0.0685548
		0.0693974	0.0729313	0.0722231	0.0731759	0.0725763	0.0724695	0.072149	0.0709429	0.0709963	0.0684015	0.0702399	0.0679397	0.0705501	0.0683205	0.070507	0.0666234	0.0700194	0.0677864	0.0684205	0.069468	0.0676951	0.0696283	0.0694973	0.0682895	0.0696421	0.0678656	0.0676072	0.0682482	0.0668973	0.0688753	0.067876	0.0667974	0.0686892	0.0677175	0.0681327	0.0690011	0.0692716	0.0676227	0.0668663	0.067235	0.0665717	0.0682895	0.0654293	0.0668749	0.0652501	0.066663	0.0670162	0.0657498
		0.0706345	0.0716235	0.070476	0.0698781	0.0687065	0.0710618	0.0687961	0.0702296	0.0703089	0.069232	0.0703313	0.0699867	0.0687702	0.0667819	0.0681034	0.0686548	0.0680845	0.0677295	0.0662443	0.0668749	0.0672178	0.0664201	0.0698247	0.0648297	0.0680931	0.0667871	0.0690321	0.0663598	0.0683533	0.0667268	0.0691338	0.0663322	0.0693733	0.0671558	0.0662874	0.0680379	0.0663305	0.0684153	0.0663529	0.0660944	0.0658653	0.0679397	0.0657188	0.0667922	0.0669456	0.0684687	0.066246	0.0656051
		0.0698781	0.0711531	0.0719095	0.0727434	0.0705466	0.0718216	0.0692061	0.0692975	0.0697816	0.0707586	0.0700159	0.0683946	0.0681792	0.0684222	0.0673729	0.0693784	0.0678984	0.0670869	0.0673091	0.0673712	0.0689201	0.0666682	0.0668491	0.0648694	0.0670352	0.0667044	0.0672195	0.065786	0.065817	0.0683843	0.0649486	0.0674142	0.0672919	0.0663477	0.0655241	0.0665424	0.0663391	0.0681965	0.0659514	0.0665527	0.0667733	0.0663684	0.0661926	0.0673625	0.0652243	0.0669628	0.0661461	0.0675848
		0.0693112	0.0700246	0.0711169	0.0720525	0.0703261	0.0707327	0.071048	0.0684308	0.0704432	0.0690924	0.0694956	0.0690493	0.0690218	0.0686927	0.0688512	0.0689442	0.0687599	0.0697248	0.0691648	0.0675882	0.0676968	0.0677795	0.0672075	0.0675193	0.0672247	0.0690786	0.067235	0.065245	0.0665131	0.0660238	0.0661995	0.0692044	0.0652812	0.0663942	0.0658825	0.0658773	0.0677157	0.0653018	0.0664183	0.0663063	0.0673625	0.0658808	0.0677468	0.065898	0.0669697	0.0664321	0.0676175	0.0670782
		0.0672419	0.0712565	0.070812	0.0705122	0.0701848	0.0710463	0.0704639	0.0711342	0.0691476	0.0700349	0.070743	0.0706207	0.0711135	0.0693078	0.0686772	0.0683877	0.0679604	0.0653983	0.0687289	0.0680466	0.0674642	0.0686289	0.0670782	0.0693974	0.0679036	0.0687943	0.0675779	0.0659635	0.0660686	0.0664976	0.0651399	0.0677054	0.0665958	0.0664821	0.0672833	0.0653811	0.067957	0.0670214	0.0657981	0.0665975	0.063603	0.0671161	0.0661995	0.0663374	0.0664252	0.068019	0.0682258	0.0667405
		0.0681224	0.0728055	0.0710945	0.0713978	0.0711324	0.0730036	0.0725108	0.0720301	0.0716683	0.0711135	0.071527	0.0711548	0.0708447	0.0705897	0.0695352	0.0727469	0.0702434	0.0708981	0.0702761	0.0698505	0.068989	0.0699539	0.0689132	0.0717958	0.0684032	0.0698385	0.0681327	0.069356	0.0688409	0.0683619	0.0691424	0.0671592	0.0690873	0.0701503	0.0674401	0.0680776	0.0668904	0.0680827	0.0677416	0.0681965	0.0694026	0.0673264	0.0674332	0.0681672	0.0686065	0.0687513	0.0694026	0.0686083
		0.069792	0.0729175	0.0712823	0.0702778	0.0722007	0.0683981	0.0701641	0.0697058	0.069089	0.0707551	0.068579	0.0699401	0.0701055	0.0705621	0.0710308	0.0698936	0.0702193	0.0693853	0.0693526	0.0693147	0.0690804	0.0685428	0.0684377	0.0681103	0.0692906	0.0700091	0.068591	0.0706259	0.0692664	0.0692751	0.0678398	0.0677278	0.0704191	0.0697782	0.0680397	0.0685359	0.0671765	0.0679897	0.0675917	0.0672592	0.0689218	0.0686996	0.0682413	0.068336	0.0678708	0.0682843	0.0674573	0.0693767
		0.0691165	0.0739203	0.0741925	0.0725643	0.0730174	0.0713289	0.0710325	0.072149	0.0715046	0.0715494	0.0718923	0.0716683	0.0698523	0.0706121	0.0685393	0.0698643	0.0684256	0.0687306	0.0692234	0.0685979	0.0674246	0.0680896	0.0703519	0.0677192	0.0695886	0.0684928	0.0673918	0.067652	0.0679053	0.0690149	0.0676503	0.0671093	0.0661168	0.0665527	0.0682947	0.0682292	0.0666596	0.0671041	0.0675986	0.0663908	0.0682154	0.0676055	0.0682723	0.0694301	0.0666785	0.0685772	0.0666492	0.0672798
		0.0759086	0.0801282	0.0797543	0.0792116	0.0778314	0.0768855	0.0769906	0.0779607	0.0776609	0.077318	0.0773387	0.0774782	0.0779038	0.0751195	0.0771061	0.0758431	0.076982	0.0755726	0.0754606	0.0765943	0.0750092	0.0752745	0.0762859	0.0759206	0.0742442	0.0752228	0.0750092	0.0748713	0.0755244	0.0754261	0.0755881	0.0730519	0.0746853	0.0732655	0.0731483	0.0749385	0.0756415	0.0728692	0.0735532	0.074301	0.0728623	0.0749144	0.0751987	0.0765754	0.0752125	0.0770389	0.0781554	0.0762721
		0.0759965	0.0776936	0.0784793	0.0779762	0.079389	0.0801678	0.0782898	0.0768218	0.0781898	0.078033	0.0758879	0.0779676	0.0763703	0.0755209	0.0769751	0.0751677	0.075514	0.0762894	0.0747094	0.0756157	0.0722162	0.0744664	0.0741184	0.0743768	0.0750367	0.0750178	0.0750695	0.0737738	0.0760206	0.0756743	0.0737031	0.0728882	0.0731432	0.0749644	0.0691958	0.0690046	0.0681913	0.0686048	0.0680707	0.0706983	0.0686531	0.0696576	0.0695576	0.0701572	0.070159	0.0695662	0.0686703	0.0698109
		0.0706758	0.0718492	0.0724006	0.0717045	0.0715322	0.070283	0.0705294	0.0707517	0.0699143	0.0702279	0.0722558	0.0699126	0.0697161	0.0683774	0.0690821	0.0685704	0.0692303	0.0702141	0.0683705	0.0691045	0.0704605	0.0667767	0.0696679	0.0685824	0.0679036	0.0692802	0.0681896	0.0672781	0.0696179	0.0687082	0.0681689	0.0687099	0.0689959	0.0677089	0.0691889	0.0698902	0.0687151	0.0676658	0.0700091	0.0678743	0.0694835	0.0689994	0.0691286	0.066439	0.0677985	0.0690666	0.0692337	0.0692751
		0.0707155	0.0723489	0.0724574	0.0725419	0.0720715	0.0726797	0.0721094	0.0702641	0.0737686	0.0714512	0.0711704	0.0710549	0.06917	0.0718216	0.0694491	0.0696386	0.0700401	0.0695421	0.0687582	0.0673918	0.0681241	0.0692027	0.0684911	0.067876	0.0673401	0.0671161	0.0680879	0.0666682	0.0658687	0.0672402	0.0655586	0.0659032	0.0682981	0.0661995	0.0678794	0.0668525	0.0673798	0.0672402	0.0671282	0.0676623	0.0663718	0.0677313	0.0682585	0.0664459	0.0683136	0.0656206	0.0699746	0.0668163
		0.0722283	0.0759706	0.0754951	0.0760688	0.0751798	0.0760516	0.07381	0.0743648	0.0749971	0.0734102	0.0739323	0.0724109	0.0728692	0.0717751	0.0724747	0.0721301	0.0724936	0.0733827	0.0722524	0.0719767	0.0717803	0.0723075	0.073076	0.0703795	0.0714822	0.0724247	0.0715701	0.0730949	0.0707241	0.0716545	0.0716804	0.0707448	0.0712548	0.0730605	0.0721145	0.0716493	0.0700952	0.0719767	0.0719061	0.0721835	0.0726073	0.0698902	0.0728193	0.0715908	0.0711428	0.0712203	0.070998	0.0715942
		0.0760619	0.0803901	0.0778986	0.0791978	0.0765788	0.0779555	0.0787739	0.0758758	0.0747886	0.0734757	0.073841	0.0740753	0.073872	0.0746922	0.0712048	0.0734154	0.070986	0.0725608	0.0717734	0.0720543	0.0718337	0.0725074	0.0702399	0.0709998	0.0710687	0.0718802	0.0685928	0.0706845	0.0696076	0.0709912	0.0712772	0.0703519	0.0725987	0.0697971	0.0730415	0.0703313	0.0701969	0.0706914	0.0701538	0.0707878	0.0710842	0.0700263	0.0699643	0.0686376	0.06968	0.0690562	0.0710566	0.0698368
		0.0744061	0.0770544	0.075116	0.0749144	0.0746267	0.0746611	0.076074	0.0719767	0.0736704	0.0740719	0.072454	0.074301	0.0730605	0.0720232	0.0734654	0.07228	0.0735033	0.0734792	0.07223	0.0739203	0.0709601	0.0726849	0.0725729	0.072149	0.0709946	0.0704346	0.0705173	0.0712117	0.0689115	0.0712875	0.0697248	0.0708292	0.0692664	0.0707482	0.0708619	0.0696662	0.0686961	0.0688064	0.069282	0.068324	0.0689477	0.068131	0.0681913	0.0691631	0.0682671	0.0674004	0.0678433	0.0688512
		0.0708171	0.0734585	0.0730708	0.0736256	0.0704467	0.0728072	0.0716597	0.0710463	0.0713065	0.0701917	0.0692733	0.0709222	0.0698436	0.0704053	0.0692371	0.0693612	0.0693922	0.0687961	0.0691321	0.0684773	0.0694095	0.0672747	0.0678639	0.0682344	0.0670593	0.0689632	0.067907	0.0680552	0.0668474	0.0668801	0.0665596	0.06749	0.0679397	0.0674556	0.0683343	0.0674849	0.0695835	0.0679518	0.0676158	0.0675745	0.0685721	0.0664063	0.0690528	0.0693336	0.066682	0.0684101	0.0679346	0.0669008
		0.068865	0.0712634	0.0713685	0.0715977	0.0710187	0.0694732	0.0708499	0.0695938	0.0709912	0.0688702	0.0694715	0.0704122	0.06963	0.0684394	0.0707413	0.0675503	0.0689322	0.0684945	0.0667647	0.0688443	0.0673126	0.0680793	0.0673763	0.0681051	0.0663684	0.0686083	0.0665458	0.0683515	0.0676038	0.0673126	0.0673419	0.0663649	0.0657136	0.0687409	0.0654018	0.0668336	0.0664752	0.0655362	0.0667853	0.0651674	0.0670782	0.0669318	0.0652243	0.0664821	0.0653225	0.0658997	0.0681241	0.0670955
		0.0677657	0.0729002	0.072914	0.0731346	0.0712324	0.072292	0.0705104	0.0714994	0.0716528	0.0707448	0.0723092	0.0712393	0.0711669	0.0711256	0.0699935	0.0712014	0.0701038	0.0703278	0.0716097	0.0687065	0.0697765	0.0694801	0.0686806	0.0694077	0.0680862	0.0671334	0.0684894	0.0667354	0.0691631	0.0688357	0.0697041	0.0686703	0.0672247	0.0681878	0.0666372	0.066744	0.0666458	0.0681741	0.065705	0.0678398	0.0659962	0.0683533	0.0670731	0.0668198	0.0667991	0.0671696	0.0663081	0.0677468
		0.0692337	0.0674211	0.0697024	0.0700504	0.069866	0.0709119	0.0698178	0.0706931	0.0710101	0.0698988	0.0705122	0.0689287	0.0691321	0.0697833	0.0692871	0.0695197	0.0671144	0.0677519	0.0684342	0.0684894	0.0659893	0.0677519	0.0673195	0.0693647	0.0670576	0.0664562	0.0682051	0.0664545	0.0662977	0.0681999	0.0667285	0.0667543	0.0662529	0.064685	0.0656551	0.0657515	0.065164	0.0647643	0.0644403	0.0659497	0.0664924	0.067621	0.0683067	0.0662615	0.0664993	0.0673556	0.0665045	0.0675055
		0.0691682	0.0727159	0.0702709	0.0729054	0.0712324	0.072025	0.0703795	0.0706827	0.0699143	0.0690063	0.0679036	0.0700763	0.0689529	0.0693922	0.0694853	0.0694732	0.0693664	0.0704846	0.0692992	0.0702934	0.0679363	0.069692	0.0667509	0.0682051	0.0665803	0.0672988	0.0657653	0.0675745	0.0658653	0.0678019	0.0679432	0.0664356	0.0686048	0.066408	0.0670576	0.0662564	0.0648625	0.0667009	0.0657446	0.0646747	0.0652415	0.066377	0.0649228	0.0643663	0.0646505	0.0644955	0.0650451	0.0658136
		0.0707758	0.0705483	0.0714719	0.0700091	0.0697351	0.0702451	0.0702675	0.0696162	0.0696179	0.0705759	0.0707258	0.0695904	0.0709653	0.0693147	0.0690511	0.0681396	0.0692664	0.0678484	0.0701348	0.0686617	0.0707293	0.0689305	0.0703674	0.0693802	0.0675659	0.0708344	0.0676623	0.0678725	0.067254	0.0685307	0.0684067	0.0684205	0.0680827	0.0672609	0.0682154	0.0684773	0.0685721	0.0684429	0.0672281	0.069711	0.0685393	0.068274	0.0694422	0.0696265	0.0684911	0.068622	0.0676313	0.0672109
		0.0701073	0.0718992	0.0726039	0.0724195	0.0707792	0.0732448	0.071863	0.0713168	0.0715046	0.0717493	0.0697678	0.0708326	0.0675159	0.0683498	0.0686961	0.0677295	0.0696627	0.0700745	0.0687943	0.0691269	0.0693595	0.0658997	0.0690183	0.0668129	0.0657843	0.0659996	0.0645403	0.0659807	0.0673401	0.0661771	0.0663632	0.0667784	0.0656912	0.0667526	0.0668129	0.0659807	0.0665769	0.0662478	0.0637322	0.0651192	0.0669766	0.06489	0.0674366	0.0660634	0.065767	0.0655637	0.0658515	0.0656981
		0.0689356	0.0734964	0.0711635	0.0710325	0.0709498	0.0727314	0.0697558	0.0709464	0.0702899	0.0718096	0.0700763	0.0704829	0.0696576	0.0678639	0.06861	0.0684721	0.0695662	0.0679397	0.0682016	0.0696024	0.0683981	0.0691562	0.0676417	0.0684842	0.0679484	0.0692096	0.0687409	0.0682861	0.0676486	0.0695059	0.0674987	0.0685772	0.0685738	0.0695214	0.0672592	0.0694422	0.0680121	0.0668095	0.0680397	0.0683963	0.068019	0.0675848	0.0675917	0.0677778	0.0668922	0.0678105	0.0661048	0.0666061
		0.0714288	0.075147	0.074096	0.0739719	0.0751367	0.0736928	0.0735033	0.0738186	0.0728606	0.0734878	0.0722489	0.0733258	0.0733723	0.0717751	0.0717079	0.0723627	0.070507	0.0716028	0.0711945	0.0723678	0.0702709	0.0722748	0.0696782	0.0704036	0.0705432	0.071944	0.0704346	0.0697558	0.0699057	0.0694904	0.0702348	0.0695921	0.0685548	0.0685169	0.0704846	0.0701228	0.0705656	0.0705897	0.070252	0.0691527	0.0703106	0.0699832	0.0707396	0.0708102	0.0712393	0.0700918	0.0695059	0.0692682
	882.5	0.0736136	0.0771061	0.0780485	0.0777987	0.0772921	0.0776075	0.0745819	0.076777	0.0758569	0.0780451	0.0762618	0.0763049	0.0748128	0.0763256	0.0747369	0.07488	0.0748541	0.0733982	0.0741373	0.0740047	0.0724729	0.0733517	0.0733672	0.0728985	0.0734051	0.0734137	0.0725763	0.0729209	0.0720663	0.0742855	0.07376	0.0738979	0.0735998	0.0737049	0.0726125	0.0731346	0.0719199	0.073555	0.0706965	0.0723058	0.0721335	0.0723885	0.0730122	0.069201	0.0738806	0.0721473	0.0716545	0.0753813
[truncated: 72 more columns]

## Sheet: S3e
S3b	u3
u2		906.5
	945.8	0.132416	0.182481	0.191673	0.199645	0.205872	0.207793	0.214081	0.218376	0.222213	0.223223	0.226534	0.230282	0.230327	0.233023	0.235704	0.237036	0.235918	0.238723	0.238711	0.243087	0.241571	0.244479	0.246064	0.249838	0.249447	0.249955	0.250194	0.251154	0.253666	0.250422	0.253291	0.254101	0.254747	0.256787	0.250722	0.251134	0.255944	0.253246	0.255546	0.253125	0.251612	0.251214	0.252739	0.254755	0.254187	0.25525	0.255596	0.254261
		0.13133	0.183716	0.192076	0.197874	0.200386	0.205834	0.2084	0.211327	0.214055	0.219048	0.22027	0.22146	0.225909	0.228709	0.230564	0.232175	0.235721	0.238961	0.239617	0.240006	0.236188	0.240782	0.24139	0.240994	0.242556	0.244283	0.244626	0.24556	0.247853	0.248137	0.248244	0.251926	0.251502	0.248008	0.250972	0.252888	0.251094	0.249896	0.252417	0.254173	0.25398	0.252042	0.253877	0.250703	0.252396	0.253093	0.24893	0.24563
		0.126361	0.173166	0.18073	0.185107	0.190818	0.193913	0.198246	0.199754	0.202619	0.20702	0.210778	0.214694	0.217509	0.217215	0.215945	0.220199	0.221508	0.221035	0.221295	0.225814	0.226479	0.22599	0.229293	0.228866	0.228011	0.229763	0.231989	0.233046	0.234886	0.235711	0.233221	0.238847	0.238761	0.237463	0.240661	0.23931	0.237682	0.239701	0.241492	0.240839	0.242512	0.242088	0.243806	0.24459	0.243151	0.239779	0.239381	0.239514
		0.127512	0.176211	0.182293	0.187602	0.192783	0.199091	0.204792	0.204449	0.208936	0.210898	0.2134	0.219958	0.219281	0.22471	0.223336	0.226019	0.222702	0.22691	0.227837	0.230006	0.232101	0.232463	0.236827	0.236831	0.237157	0.239772	0.239331	0.239645	0.239674	0.241116	0.243001	0.242303	0.240075	0.241934	0.241781	0.241397	0.244478	0.246607	0.244519	0.245587	0.248285	0.24609	0.247646	0.24634	0.245682	0.246445	0.242586	0.24497
		0.124692	0.170816	0.182276	0.184581	0.192247	0.197474	0.200719	0.200138	0.204068	0.208779	0.211972	0.212764	0.215219	0.218419	0.217104	0.220168	0.220149	0.223448	0.224994	0.22875	0.229183	0.232063	0.232194	0.235418	0.236228	0.237088	0.236385	0.237017	0.238482	0.23675	0.23613	0.239147	0.23929	0.240327	0.240997	0.243049	0.244879	0.243413	0.241902	0.242956	0.245132	0.243246	0.244369	0.243189	0.240597	0.244076	0.242479	0.243838
		0.121577	0.17454	0.183132	0.186947	0.192488	0.198098	0.200338	0.205674	0.205817	0.210333	0.214136	0.215781	0.220111	0.220257	0.221605	0.225461	0.224224	0.225997	0.227833	0.227842	0.228836	0.229322	0.228495	0.234495	0.233244	0.23763	0.23518	0.233147	0.231994	0.23659	0.237169	0.240542	0.238783	0.241635	0.242836	0.242915	0.24332	0.24103	0.242277	0.245591	0.243707	0.245804	0.242398	0.243883	0.239548	0.241733	0.243514	0.244209
		0.130362	0.176593	0.185329	0.191365	0.193878	0.203808	0.207082	0.210819	0.211958	0.211867	0.215623	0.217458	0.22018	0.223519	0.222513	0.22366	0.227287	0.226695	0.229615	0.231931	0.232591	0.233078	0.231593	0.231786	0.233711	0.23284	0.237486	0.237701	0.235082	0.24139	0.238719	0.241736	0.241037	0.244903	0.243406	0.24502	0.242276	0.244869	0.242679	0.239757	0.242875	0.245613	0.246948	0.243213	0.246319	0.245115	0.248432	0.245136
		0.126651	0.16987	0.179555	0.182984	0.186985	0.195381	0.198575	0.203265	0.205881	0.207929	0.208968	0.210476	0.211046	0.212669	0.216081	0.221631	0.218233	0.218803	0.224644	0.225535	0.22415	0.225439	0.226073	0.228757	0.230906	0.234551	0.23609	0.236726	0.238425	0.2387	0.239879	0.240813	0.239574	0.239715	0.242784	0.239038	0.236269	0.236574	0.239724	0.240763	0.241047	0.241337	0.239906	0.240868	0.239353	0.238971	0.237798	0.237405
		0.127807	0.173588	0.181251	0.186101	0.190925	0.193605	0.197583	0.202149	0.203634	0.205255	0.208741	0.210123	0.211296	0.214704	0.216925	0.220416	0.221619	0.219518	0.22267	0.222492	0.220904	0.227491	0.227861	0.23013	0.228392	0.225854	0.230452	0.226445	0.227392	0.228752	0.228464	0.233499	0.234629	0.233431	0.232444	0.232348	0.234677	0.234324	0.235801	0.235857	0.23655	0.236371	0.236407	0.23126	0.23292	0.234021	0.237239	0.235663
		0.124821	0.161546	0.171416	0.175117	0.181594	0.185923	0.18832	0.193472	0.191828	0.197231	0.200946	0.203793	0.206057	0.208789	0.209258	0.20745	0.208806	0.210619	0.210948	0.216289	0.216117	0.218722	0.221879	0.218267	0.220542	0.220083	0.222089	0.223991	0.223249	0.223504	0.224477	0.223952	0.225373	0.230761	0.229841	0.229686	0.231986	0.230806	0.23161	0.23008	0.227406	0.229994	0.229207	0.229413	0.228597	0.228657	0.226645	0.225087
		0.119123	0.161338	0.166719	0.174195	0.176357	0.183044	0.183453	0.191056	0.193746	0.198305	0.200069	0.200745	0.203569	0.20444	0.207259	0.208067	0.212041	0.213693	0.215486	0.216867	0.217535	0.218924	0.220285	0.218569	0.221608	0.221794	0.22198	0.222453	0.225078	0.223598	0.22119	0.221267	0.22389	0.226989	0.22665	0.226736	0.227031	0.227441	0.229913	0.22621	0.229915	0.227997	0.228535	0.225756	0.227727	0.22395	0.22175	0.226858
		0.112708	0.16094	0.171459	0.173377	0.178111	0.183261	0.186618	0.18848	0.191757	0.19806	0.198527	0.202628	0.20235	0.206508	0.207602	0.207544	0.21162	0.216377	0.218827	0.220599	0.217704	0.222232	0.219387	0.214358	0.217032	0.217828	0.219573	0.221515	0.220566	0.226602	0.225387	0.226231	0.224422	0.225628	0.229637	0.229295	0.230757	0.228054	0.226357	0.227503	0.226336	0.226963	0.22981	0.226919	0.22762	0.226622	0.23002	0.226574
		0.130874	0.170385	0.177663	0.180951	0.18455	0.187786	0.192393	0.197224	0.199838	0.202817	0.20499	0.206689	0.210717	0.209814	0.214418	0.215118	0.214584	0.217344	0.218764	0.217776	0.214311	0.216269	0.22059	0.222111	0.222959	0.222632	0.225227	0.228352	0.22792	0.227723	0.228531	0.226446	0.223705	0.225487	0.227908	0.22967	0.232473	0.23248	0.231805	0.232132	0.230999	0.233359	0.23018	0.229989	0.232368	0.236376	0.234855	0.232863
		0.127559	0.176097	0.186556	0.189941	0.197647	0.19942	0.204211	0.211096	0.210753	0.217203	0.217402	0.222185	0.223831	0.22559	0.229713	0.232012	0.231991	0.230122	0.231783	0.234496	0.233211	0.238376	0.240864	0.240105	0.236807	0.240992	0.242024	0.240101	0.240749	0.242865	0.2447	0.243637	0.243638	0.244609	0.245713	0.244266	0.246361	0.247543	0.249731	0.246168	0.246859	0.249881	0.245492	0.248907	0.250474	0.249555	0.246202	0.245113
		0.129206	0.17301	0.181211	0.183721	0.188871	0.192834	0.199299	0.200803	0.207499	0.20989	0.215083	0.217482	0.220158	0.22039	0.223828	0.225266	0.225456	0.226517	0.229231	0.228404	0.228452	0.232136	0.235763	0.232763	0.234238	0.234922	0.238637	0.238161	0.240096	0.240632	0.238981	0.238521	0.239539	0.240785	0.243006	0.243242	0.244226	0.244696	0.245291	0.246726	0.242705	0.245603	0.2439	0.244738	0.242748	0.241376	0.239633	0.241194
		0.126129	0.177084	0.185693	0.187726	0.194683	0.199625	0.201863	0.207311	0.21141	0.20938	0.21461	0.214241	0.217888	0.219849	0.221436	0.22282	0.225687	0.229856	0.231281	0.231314	0.232873	0.232337	0.236476	0.235527	0.238085	0.236016	0.239116	0.240997	0.243757	0.243196	0.24165	0.243409	0.241461	0.248664	0.246126	0.245668	0.243533	0.245656	0.244598	0.246742	0.248132	0.248451	0.247839	0.246168	0.244857	0.244853	0.246294	0.24362
		0.135612	0.180856	0.192	0.196969	0.201306	0.206856	0.211434	0.211567	0.214511	0.217752	0.221991	0.225471	0.227284	0.232013	0.23467	0.233669	0.233418	0.235015	0.236888	0.241571	0.24318	0.243023	0.246935	0.243523	0.245773	0.245062	0.248044	0.244414	0.245477	0.246454	0.245999	0.246955	0.247277	0.245343	0.247796	0.249796	0.250339	0.251173	0.250029	0.249693	0.251016	0.252093	0.250281	0.252743	0.25155	0.25351	0.251211	0.25061
		0.134633	0.186947	0.196385	0.201417	0.204613	0.210063	0.212063	0.21514	0.219796	0.221955	0.225671	0.227241	0.231173	0.23358	0.234327	0.236802	0.239458	0.240859	0.241474	0.245286	0.24378	0.245992	0.244264	0.249276	0.24944	0.251497	0.250799	0.249762	0.252104	0.250763	0.252121	0.254047	0.253279	0.250844	0.252255	0.251318	0.253282	0.254905	0.252591	0.251339	0.250829	0.250799	0.252805	0.252226	0.252384	0.253184	0.253186	0.251318
		0.141722	0.187136	0.196377	0.201229	0.205126	0.212375	0.214563	0.219363	0.221967	0.22385	0.224889	0.228724	0.231088	0.232422	0.231612	0.234024	0.238373	0.238631	0.238006	0.242484	0.244219	0.243837	0.24528	0.244927	0.244719	0.247567	0.247617	0.249085	0.24975	0.248542	0.249309	0.251128	0.251075	0.251985	0.249247	0.249774	0.253237	0.254516	0.255053	0.254631	0.254261	0.256151	0.253422	0.252951	0.254707	0.25313	0.254219	0.250379
		0.136734	0.185989	0.197498	0.198923	0.207749	0.210125	0.214697	0.215791	0.220483	0.222008	0.224067	0.227387	0.232506	0.233633	0.235306	0.236019	0.237798	0.239981	0.242264	0.242177	0.242493	0.244915	0.243321	0.246923	0.24533	0.246929	0.24409	0.247906	0.24553	0.247322	0.249674	0.245158	0.249207	0.248453	0.249967	0.250398	0.25051	0.25052	0.251633	0.25317	0.25434	0.255381	0.253758	0.25245	0.253046	0.253413	0.250813	0.250157
		0.139947	0.182646	0.194807	0.199716	0.205174	0.209001	0.212749	0.217165	0.219465	0.222627	0.224253	0.226707	0.229057	0.230452	0.23278	0.234322	0.2367	0.238962	0.237198	0.240744	0.241095	0.240728	0.241984	0.244255	0.245513	0.242908	0.24143	0.244919	0.247038	0.249698	0.250513	0.247193	0.248999	0.250472	0.253	0.253127	0.252772	0.24964	0.248294	0.252586	0.25322	0.253959	0.254138	0.255289	0.254293	0.251979	0.251756	0.252245
		0.144311	0.186819	0.195781	0.202416	0.207261	0.208527	0.215325	0.21571	0.220395	0.220571	0.224568	0.227911	0.228419	0.23151	0.233359	0.233847	0.235096	0.234002	0.234563	0.235976	0.236257	0.23674	0.238299	0.240613	0.239839	0.241981	0.24373	0.241395	0.245839	0.246871	0.246252	0.248404	0.248194	0.244204	0.247675	0.246306	0.245675	0.246873	0.248708	0.248678	0.250287	0.248139	0.250193	0.251358	0.252062	0.252295	0.249676	0.243918
		0.144198	0.188423	0.193854	0.197604	0.201601	0.206125	0.209866	0.209173	0.213917	0.216431	0.216488	0.219523	0.222149	0.222656	0.223859	0.227827	0.228983	0.230818	0.230464	0.234615	0.232508	0.235003	0.236073	0.235577	0.237506	0.238988	0.234956	0.239653	0.24007	0.238785	0.240744	0.242605	0.242989	0.245799	0.243392	0.244459	0.241573	0.24548	0.244348	0.247638	0.245637	0.249566	0.246307	0.245603	0.247625	0.247196	0.244319	0.245815
		0.145573	0.18944	0.195972	0.200767	0.204656	0.206275	0.211415	0.214479	0.218662	0.220077	0.222849	0.222754	0.221348	0.225964	0.227851	0.228729	0.231273	0.23038	0.237782	0.234803	0.237088	0.237648	0.238287	0.238547	0.242281	0.242174	0.240306	0.241605	0.242601	0.245716	0.244216	0.244166	0.245792	0.244469	0.24741	0.248723	0.248689	0.247913	0.249276	0.249541	0.248146	0.249435	0.248737	0.243695	0.249846	0.247229	0.245606	0.24669
		0.149327	0.189845	0.196501	0.203836	0.208974	0.209184	0.213228	0.218231	0.219129	0.222914	0.227241	0.228552	0.230892	0.233254	0.234365	0.236895	0.237835	0.239085	0.236845	0.240375	0.240048	0.243211	0.244323	0.242846	0.244967	0.246647	0.246697	0.248108	0.247417	0.248689	0.248804	0.250393	0.247619	0.247794	0.248361	0.248346	0.246102	0.248833	0.248787	0.246168	0.250157	0.250487	0.246506	0.24847	0.24802	0.248204	0.247476	0.244991
		0.149777	0.193063	0.202607	0.205707	0.208994	0.210991	0.213931	0.217089	0.222542	0.220723	0.22304	0.226443	0.229152	0.228285	0.232978	0.232863	0.233521	0.235766	0.236664	0.236357	0.239531	0.239944	0.24301	0.240806	0.241221	0.244054	0.242441	0.240734	0.244036	0.243695	0.242877	0.243757	0.243463	0.246316	0.245499	0.247432	0.245291	0.244776	0.246678	0.245694	0.248356	0.247727	0.248885	0.248323	0.246743	0.246456	0.246757	0.244068
		0.152692	0.191601	0.199142	0.199887	0.205524	0.208054	0.210769	0.214384	0.216134	0.22091	0.219668	0.223731	0.224487	0.228066	0.225769	0.23022	0.230056	0.232181	0.230549	0.232287	0.234644	0.234274	0.235737	0.238332	0.236715	0.237081	0.240541	0.245007	0.243966	0.239362	0.238516	0.243025	0.242276	0.242052	0.243766	0.243466	0.244879	0.245553	0.24446	0.24833	0.246185	0.247557	0.246733	0.246347	0.246359	0.246388	0.246487	0.242631
		0.152546	0.190942	0.195576	0.200386	0.205579	0.212032	0.213483	0.217401	0.221234	0.22323	0.228497	0.230108	0.230601	0.228804	0.233824	0.23164	0.235835	0.238762	0.239381	0.237894	0.237984	0.241915	0.24195	0.237356	0.243826	0.243814	0.243954	0.244509	0.245437	0.248466	0.24853	0.246054	0.245804	0.245634	0.24689	0.248739	0.247431	0.250493	0.246898	0.247641	0.249581	0.249373	0.249746	0.247887	0.249169	0.251137	0.251266	0.250582
		0.158423	0.202876	0.208803	0.208388	0.212621	0.212471	0.218836	0.223433	0.224567	0.226388	0.229255	0.234128	0.233388	0.233158	0.235778	0.234436	0.231083	0.235142	0.241588	0.241231	0.241524	0.241225	0.245467	0.245256	0.245642	0.243987	0.24465	0.246442	0.24129	0.246056	0.245101	0.246497	0.249047	0.248198	0.245785	0.24491	0.24579	0.243571	0.244376	0.245523	0.244557	0.2476	0.246359	0.244881	0.248266	0.248215	0.245975	0.241955
		0.151613	0.195272	0.203236	0.204933	0.210628	0.208336	0.213634	0.219377	0.21864	0.22029	0.225082	0.214594	0.226956	0.224496	0.232491	0.229782	0.220971	0.233382	0.235394	0.237773	0.239972	0.239085	0.239403	0.241891	0.236643	0.236598	0.237954	0.240334	0.238426	0.240003	0.242787	0.244839	0.244472	0.245894	0.245629	0.243025	0.244936	0.244586	0.246204	0.246967	0.247352	0.249099	0.248473	0.248079	0.249435	0.247274	0.250377	0.247706
		0.145933	0.188523	0.194967	0.199077	0.20429	0.201475	0.207685	0.209354	0.214051	0.217726	0.218596	0.221529	0.224667	0.225885	0.226779	0.226347	0.22707	0.228902	0.229463	0.228926	0.229386	0.231395	0.233199	0.236357	0.237112	0.238418	0.237003	0.235789	0.239667	0.241783	0.242052	0.2399	0.239503	0.241917	0.240099	0.239898	0.243053	0.242824	0.244169	0.240282	0.244574	0.244112	0.241671	0.242992	0.243907	0.24359	0.243802	0.242717
		0.147482	0.180508	0.190631	0.198162	0.202872	0.208358	0.210822	0.212165	0.216984	0.218266	0.221119	0.220002	0.227208	0.226927	0.22956	0.228893	0.231066	0.233888	0.23217	0.235551	0.236071	0.238518	0.239145	0.235873	0.242396	0.237965	0.239212	0.239321	0.241728	0.242083	0.24226	0.24454	0.244636	0.242415	0.244379	0.248906	0.235382	0.23689	0.234005	0.23531	0.234536	0.234812	0.232256	0.234507	0.235468	0.234874	0.232768	0.235087
		0.153447	0.183761	0.193231	0.193403	0.198441	0.205855	0.206105	0.208832	0.214113	0.214039	0.212476	0.221484	0.222242	0.222011	0.222118	0.227858	0.231889	0.232954	0.22973	0.232089	0.233681	0.236505	0.235258	0.237394	0.235668	0.237896	0.238332	0.237625	0.238142	0.24084	0.242258	0.237649	0.238185	0.238623	0.241667	0.242022	0.243456	0.241738	0.243378	0.244247	0.243127	0.246549	0.249357	0.246616	0.244552	0.248315	0.243125	0.241519
		0.1386	0.182033	0.197114	0.199501	0.207226	0.209163	0.213724	0.214982	0.221653	0.222851	0.224885	0.229293	0.228516	0.22992	0.233605	0.231876	0.232729	0.235814	0.23823	0.239836	0.238209	0.241383	0.241192	0.240708	0.240994	0.241686	0.243626	0.243184	0.244295	0.242832	0.241447	0.243242	0.246793	0.243837	0.24628	0.248863	0.248194	0.247622	0.249715	0.252102	0.25175	0.249033	0.248285	0.25229	0.252269	0.251025	0.251444	0.249976
		0.141648	0.189845	0.195889	0.202903	0.209627	0.210662	0.215964	0.217756	0.221496	0.222446	0.224692	0.22779	0.227184	0.233113	0.236081	0.234953	0.234038	0.237503	0.238078	0.237887	0.240911	0.241057	0.242019	0.243027	0.245554	0.243914	0.243783	0.243778	0.246056	0.245873	0.248821	0.247482	0.244722	0.246716	0.246166	0.249324	0.251838	0.252159	0.251394	0.252874	0.249345	0.251464	0.247053	0.247762	0.247346	0.248658	0.246821	0.245361
		0.13352	0.180766	0.191063	0.19525	0.19845	0.197212	0.204721	0.206448	0.210259	0.213972	0.216605	0.220535	0.222179	0.222714	0.222497	0.226097	0.225792	0.226822	0.228376	0.23098	0.231192	0.232062	0.234191	0.235094	0.234943	0.235284	0.237284	0.237832	0.23567	0.238073	0.238018	0.237227	0.239772	0.241328	0.240844	0.237331	0.240901	0.240289	0.241395	0.237568	0.240713	0.243876	0.243952	0.245057	0.245368	0.241405	0.24609	0.245952
		0.134344	0.18525	0.190408	0.195762	0.201003	0.206377	0.20702	0.213676	0.214827	0.218443	0.218038	0.220078	0.225421	0.223459	0.230123	0.230825	0.230413	0.235397	0.232251	0.23344	0.235608	0.233972	0.232408	0.234271	0.233457	0.238013	0.239664	0.240301	0.237699	0.237984	0.237749	0.238316	0.240044	0.240246	0.238294	0.239204	0.241679	0.243833	0.24296	0.246488	0.246316	0.246988	0.246528	0.24648	0.246256	0.246941	0.244297	0.2437
		0.133741	0.185415	0.191635	0.198649	0.199075	0.208212	0.209186	0.215095	0.215168	0.218076	0.220678	0.224015	0.225859	0.224076	0.226507	0.229867	0.232472	0.234131	0.236126	0.234281	0.235787	0.238859	0.237739	0.240008	0.23893	0.241076	0.241616	0.240864	0.242217	0.243494	0.240318	0.243413	0.239614	0.242124	0.244814	0.244416	0.244957	0.24589	0.245701	0.244161	0.245823	0.244876	0.243563	0.244889	0.244424	0.246821	0.245218	0.243857
		0.141222	0.185339	0.191897	0.193667	0.198932	0.200807	0.208186	0.21187	0.214025	0.212042	0.217663	0.221441	0.223078	0.228288	0.22711	0.228254	0.23119	0.234446	0.233966	0.233952	0.238575	0.23946	0.23842	0.239047	0.244562	0.242367	0.242148	0.24288	0.243023	0.242072	0.243142	0.24761	0.245796	0.249288	0.243747	0.245003	0.245732	0.247822	0.247532	0.245896	0.247663	0.248566	0.24842	0.247624	0.250811	0.251208	0.249185	0.245987
		0.141396	0.181728	0.188206	0.19608	0.202495	0.204223	0.206026	0.2108	0.213031	0.217981	0.217492	0.218035	0.22396	0.226619	0.226677	0.229324	0.229169	0.229384	0.230166	0.231481	0.231459	0.233149	0.232298	0.232808	0.236178	0.236452	0.238954	0.238664	0.24083	0.237834	0.237782	0.241702	0.241194	0.241064	0.242267	0.241505	0.240458	0.24359	0.243692	0.242904	0.24429	0.242112	0.246549	0.243337	0.243478	0.247114	0.24737	0.245368
		0.140955	0.181656	0.189423	0.195551	0.198718	0.200371	0.206077	0.210846	0.211586	0.215536	0.216479	0.217334	0.221002	0.224615	0.225921	0.228244	0.226131	0.227835	0.22952	0.229665	0.232537	0.230647	0.233171	0.234014	0.23564	0.238177	0.23997	0.236879	0.238452	0.238278	0.242214	0.239765	0.241195	0.241996	0.240694	0.240651	0.243878	0.245379	0.248823	0.245465	0.249354	0.249316	0.245513	0.250067	0.249243	0.250989	0.247443	0.24674
		0.138336	0.185322	0.193582	0.198975	0.199818	0.200519	0.206217	0.21166	0.213274	0.220011	0.21809	0.224856	0.222683	0.227534	0.228037	0.228154	0.230623	0.230607	0.235204	0.234396	0.23217	0.23707	0.237636	0.238204	0.239297	0.240573	0.242212	0.23737	0.243258	0.244128	0.244248	0.244614	0.245301	0.246316	0.24828	0.245947	0.246712	0.247472	0.247517	0.246764	0.247234	0.248425	0.249216	0.248742	0.249705	0.250162	0.25005	0.247746
		0.145762	0.196625	0.205283	0.209675	0.217203	0.219584	0.222849	0.224394	0.224754	0.231505	0.232951	0.237224	0.239145	0.242615	0.241407	0.24311	0.245417	0.242041	0.247188	0.248645	0.247922	0.250999	0.251068	0.252522	0.255019	0.253792	0.254132	0.254495	0.25499	0.255973	0.257457	0.256249	0.257552	0.259052	0.259002	0.25664	0.257521	0.255608	0.257803	0.255922	0.256058	0.260128	0.257193	0.258859	0.260022	0.260296	0.259879	0.258027
		0.154537	0.192721	0.204659	0.208801	0.215085	0.217168	0.219339	0.211744	0.224749	0.224508	0.226726	0.228881	0.232029	0.233021	0.234138	0.236876	0.240787	0.24358	0.242355	0.246714	0.24609	0.243637	0.247917	0.247355	0.248645	0.250146	0.252748	0.252098	0.252334	0.249169	0.251762	0.252384	0.251719	0.255303	0.251359	0.253291	0.251395	0.254293	0.256377	0.253096	0.250863	0.251635	0.251249	0.251881	0.254126	0.254762	0.255489	0.25322
		0.156784	0.199664	0.204035	0.205643	0.212349	0.215373	0.213434	0.221762	0.225585	0.227096	0.231114	0.232896	0.234079	0.238056	0.238966	0.241821	0.241233	0.242005	0.239991	0.24394	0.245174	0.245522	0.247715	0.243887	0.246118	0.24793	0.249621	0.244026	0.250494	0.245859	0.250076	0.248373	0.250227	0.24745	0.251616	0.250391	0.250515	0.253373	0.245337	0.251573	0.253752	0.252109	0.252312	0.2521	0.254059	0.257131	0.255536	0.253346
		0.135858	0.179423	0.191079	0.196017	0.195358	0.206377	0.207228	0.210597	0.214541	0.214852	0.217339	0.21915	0.223609	0.226247	0.227268	0.226602	0.230129	0.229727	0.231908	0.234899	0.23462	0.236821	0.236111	0.237772	0.234514	0.243299	0.24057	0.247148	0.238573	0.245575	0.243168	0.24277	0.242737	0.241955	0.241776	0.239893	0.242398	0.242332	0.244907	0.247026	0.243487	0.244343	0.243361	0.242077	0.243938	0.244891	0.246142	0.247613
		0.13529	0.185663	0.192896	0.197481	0.198086	0.20673	0.206405	0.210691	0.212532	0.214933	0.217387	0.212526	0.221434	0.222639	0.224624	0.22355	0.229395	0.225296	0.231888	0.235673	0.228209	0.231876	0.224925	0.230906	0.232854	0.230042	0.232027	0.233149	0.232222	0.238102	0.232313	0.234639	0.238754	0.239009	0.238544	0.240584	0.242501	0.238501	0.236059	0.236593	0.24128	0.240211	0.244846	0.244645	0.238637	0.237413	0.23276	0.233366
		0.142692	0.192934	0.200424	0.198829	0.207817	0.20091	0.207425	0.215042	0.216136	0.21713	0.212895	0.217483	0.225514	0.225227	0.228524	0.228941	0.225557	0.221128	0.222906	0.231242	0.233526	0.233719	0.229027	0.229636	0.227198	0.231584	0.234114	0.236895	0.231157	0.231815	0.234427	0.2364	0.237072	0.232984	0.228814	0.233342	0.233223	0.235318	0.237792	0.234758	0.233597	0.23395	0.233571	0.238525	0.231407	0.226726	0.222963	0.216017
		0.142518	0.175534	0.173988	0.189026	0.188282	0.192123	0.192188	0.194183	0.183735	0.197007	0.194735	0.190834	0.199265	0.183225	0.191332	0.201218	0.195045	0.192497	0.189604	0.194833	0.197497	0.195627	0.191416	0.192028	0.185925	0.192464	0.19392	0.188773	0.192905	0.197554	0.185966	0.189244	0.189094	0.19407	0.19055	0.194599	0.196372	0.193846	0.195069	0.190739	0.188227	0.190815	0.18511	0.187267	0.1928	0.191892	0.187836	0.185045
		0.122784	0.160325	0.159345	0.164	0.161357	0.160899	0.167949	0.158499	0.15555	0.152542	0.153466	0.149718	0.145163	0.149225	0.146886	0.152537	0.15196	0.151067	0.147487	0.147794	0.141117	0.148016	0.143903	0.143658	0.144976	0.147957	0.141744	0.14488	0.146479	0.146515	0.141896	0.150802	0.149765	0.151415	0.146603	0.147068	0.151631	0.146334	0.147947	0.147173	0.147959	0.148864	0.147485	0.14973	0.151102	0.148512	0.14793	0.141086
		0.0954473	0.13291	0.122097	0.118263	0.115101	0.110096	0.121303	0.129878	0.121306	0.114038	0.122331	0.113932	0.114623	0.117589	0.115661	0.116018	0.116744	0.110582	0.115808	0.115656	0.112522	0.109174	0.112095	0.113404	0.115532	0.117531	0.116175	0.118113	0.116004	0.120246	0.11507	0.115691	0.121506	0.119116	0.119562	0.117297	0.115598	0.119219	0.119204	0.119874	0.119454	0.121066	0.119605	0.117221	0.121589	0.119638	0.119564	0.119505
		0.0823319	0.0939449	0.0938604	0.0942171	0.0965397	0.0983919	0.0939966	0.097844	0.0979284	0.096538	0.0971893	0.100795	0.0994016	0.101033	0.0964846	0.101929	0.101566	0.100491	0.104996	0.104689	0.10791	0.103051	0.104448	0.107109	0.10654	0.107062	0.10546	0.109068	0.109555	0.108389	0.108925	0.107774	0.109212	0.10928	0.112197	0.108856	0.11155	0.111245	0.109462	0.110961	0.112243	0.112915	0.114407	0.109664	0.112341	0.111476	0.112557	0.112586
		0.0663253	0.0768976	0.0815893	0.0833623	0.086729	0.0878662	0.088309	0.0925648	0.0903903	0.0921736	0.0941551	0.0944187	0.0962072	0.0964243	0.0978492	0.0971893	0.0980594	0.100883	0.0985608	0.100945	0.102686	0.100661	0.105055	0.10327	0.105181	0.106264	0.107489	0.106099	0.108396	0.106986	0.108309	0.109333	0.110024	0.110148	0.110255	0.112303	0.108999	0.112284	0.112763	0.113661	0.112135	0.111654	0.113311	0.111874	0.112217	0.114407	0.113587	0.113144
		0.0598847	0.0793959	0.0834932	0.0856228	0.0879678	0.0896047	0.0910244	0.0940155	0.0941826	0.0945841	0.0962347	0.0984729	0.0975976	0.0999133	0.100511	0.102338	0.101976	0.101972	0.103659	0.104279	0.102829	0.105199	0.106233	0.105034	0.107172	0.107758	0.107186	0.106919	0.107946	0.106514	0.108656	0.110801	0.109216	0.10929	0.111502	0.110866	0.1094	0.110549	0.110592	0.113465	0.109097	0.11037	0.109972	0.109714	0.111154	0.111666	0.11117	0.111616
		0.0552241	0.0752556	0.0792684	0.0801179	0.0826765	0.0843082	0.0881436	0.0878145	0.0900492	0.0919876	0.0906385	0.0938553	0.0965362	0.0949011	0.0964363	0.0986573	0.101318	0.100318	0.101931	0.102887	0.102515	0.102179	0.103819	0.105541	0.104958	0.106059	0.107	0.106916	0.108084	0.10619	0.107586	0.108485	0.107419	0.110815	0.11037	0.109025	0.108661	0.110954	0.110358	0.10884	0.111428	0.109783	0.111823	0.112939	0.113125	0.111202	0.11443	0.112043
		0.0563733	0.0769889	0.082611	0.0850732	0.0850404	0.0875284	0.0899716	0.0901043	0.0934814	0.095785	0.0966172	0.100129	0.0992121	0.0990105	0.100558	0.101915	0.102083	0.102231	0.103671	0.104963	0.104426	0.105818	0.107028	0.106032	0.106366	0.108251	0.109049	0.110827	0.110368	0.110427	0.110741	0.11206	0.112228	0.114266	0.113751	0.114927	0.1146	0.114452	0.115698	0.115167	0.116632	0.115558	0.117462	0.116494	0.11464	0.118112	0.116809	0.117521
		0.0593472	0.078612	0.0825852	0.0866601	0.0873872	0.0902542	0.0918859	0.0922925	0.0954473	0.0981559	0.0986831	0.0989484	0.0998771	0.102419	0.102079	0.104975	0.104886	0.106388	0.105777	0.107248	0.108792	0.108732	0.107889	0.108854	0.109379	0.110341	0.111256	0.111973	0.111073	0.110057	0.111304	0.111633	0.114581	0.114461	0.112977	0.114035	0.113316	0.11418	0.116146	0.115076	0.116041	0.117722	0.118301	0.119116	0.117846	0.118523	0.118958	0.117266
		0.0561786	0.0783156	0.0808277	0.0842013	0.0881746	0.0894272	0.0908159	0.0936054	0.0943498	0.0967534	0.0982679	0.0967447	0.10042	0.099505	0.102537	0.101955	0.102363	0.1051	0.104593	0.104631	0.106731	0.107188	0.10869	0.109043	0.111011	0.113683	0.112579	0.110393	0.112345	0.110412	0.111931	0.114297	0.115386	0.113859	0.114738	0.115896	0.116571	0.11535	0.115794	0.115861	0.117071	0.116344	0.117219	0.118468	0.115641	0.117109	0.117398	0.115729
		0.0615319	0.0807295	0.0836965	0.0873096	0.0881763	0.0901991	0.0937054	0.0934039	0.097608	0.096774	0.098037	0.0988933	0.099617	0.101829	0.102736	0.102276	0.103795	0.103447	0.103707	0.107744	0.108785	0.107603	0.109693	0.109762	0.108609	0.110079	0.108882	0.110312	0.111304	0.112257	0.110667	0.111802	0.112159	0.11398	0.113535	0.112178	0.114474	0.113826	0.115067	0.118561	0.116545	0.116914	0.117982	0.115922	0.116499	0.118572	0.12317	0.120784
		0.0615233	0.0822957	0.0852386	0.0888138	0.0914379	0.0922443	0.0940913	0.0944049	0.097782	0.0966345	0.10052	0.103239	0.101802	0.102019	0.104765	0.105554	0.105031	0.104288	0.10587	0.109348	0.1074	0.108804	0.109647	0.109243	0.110439	0.10919	0.111333	0.112329	0.11337	0.113575	0.111575	0.114574	0.111785	0.113092	0.112757	0.113077	0.113892	0.113921	0.115408	0.114817	0.117207	0.115083	0.115837	0.118208	0.116506	0.116042	0.117186	0.115861
		0.0628293	0.0833467	0.0884123	0.0910072	0.0927698	0.0952009	0.0958178	0.0999443	0.103039	0.104012	0.103197	0.10495	0.108799	0.109293	0.111425	0.110735	0.112601	0.112905	0.111106	0.11073	0.113149	0.115543	0.117083	0.114414	0.114855	0.113118	0.111845	0.11209	0.113322	0.112806	0.11199	0.114953	0.117297	0.115315	0.115844	0.114654	0.117596	0.117677	0.118039	0.118666	0.119559	0.120948	0.119671	0.12056	0.120677	0.118594	0.12086	0.123032
		0.0631515	0.0835277	0.0873389	0.0895788	0.0883451	0.0924614	0.0941637	0.0969825	0.0999736	0.100966	0.102873	0.10394	0.104171	0.107558	0.107494	0.108647	0.108925	0.109974	0.110139	0.11138	0.112391	0.112632	0.113304	0.111132	0.112327	0.112977	0.114722	0.115701	0.115494	0.117888	0.118017	0.118356	0.118759	0.119504	0.117958	0.123256	0.123362	0.121713	0.122867	0.122269	0.1201	0.123298	0.123615	0.124807	0.12394	0.123673	0.123079	0.123172
		0.0592111	0.080347	0.086629	0.0887225	0.0904593	0.0912381	0.0931868	0.0963777	0.0963881	0.0986418	0.100308	0.101374	0.103711	0.103821	0.105594	0.105305	0.10594	0.108863	0.108682	0.108604	0.10898	0.109834	0.109891	0.110024	0.112097	0.11112	0.112098	0.111525	0.111911	0.113709	0.11306	0.11367	0.116235	0.113508	0.116261	0.115205	0.112939	0.115455	0.11536	0.113795	0.116151	0.117388	0.11624	0.11823	0.118367	0.118313	0.118823	0.118375
		0.0598934	0.0815066	0.0852041	0.0894065	0.092644	0.0933367	0.0953233	0.0961538	0.0964139	0.099648	0.0996394	0.102808	0.102775	0.104824	0.105019	0.105978	0.107264	0.108003	0.108937	0.110708	0.110742	0.110896	0.111654	0.113975	0.116571	0.115506	0.114784	0.11393	0.114171	0.116414	0.116025	0.11754	0.118672	0.117772	0.1173	0.118404	0.11797	0.118368	0.118492	0.117743	0.117367	0.118504	0.119095	0.11999	0.117839	0.119356	0.118532	0.119931
		0.0594454	0.0794218	0.0849233	0.0885209	0.0912432	0.093173	0.0948736	0.0969584	0.0992276	0.10133	0.102472	0.104724	0.104939	0.105148	0.107283	0.107286	0.109133	0.11011	0.110968	0.11465	0.113525	0.114469	0.115193	0.113406	0.116192	0.115834	0.117552	0.117198	0.119449	0.118851	0.118091	0.117917	0.119752	0.117686	0.123063	0.121254	0.121892	0.119728	0.121185	0.121645	0.120556	0.120634	0.118477	0.122123	0.121732	0.123732	0.124514	0.124714
		0.0607221	0.0807571	0.0826834	0.0871959	0.0925699	0.0961141	0.0978681	0.101366	0.102229	0.103716	0.106566	0.108135	0.109273	0.112784	0.113511	0.112188	0.113721	0.113978	0.116787	0.116297	0.116588	0.116992	0.118379	0.118579	0.12158	0.120014	0.121614	0.121523	0.122145	0.120801	0.120226	0.123406	0.124109	0.123523	0.122062	0.126466	0.126282	0.12601	0.127025	0.124879	0.126923	0.126675	0.128265	0.12919	0.128977	0.12888	0.129042	0.12723
		0.0643077	0.0870512	0.0906333	0.0930282	0.0970101	0.100509	0.101199	0.103063	0.102339	0.106426	0.106344	0.108241	0.109628	0.112241	0.113408	0.113957	0.11614	0.116575	0.117376	0.11846	0.120708	0.119299	0.121751	0.11986	0.122719	0.123558	0.122748	0.125291	0.125743	0.127054	0.125443	0.125901	0.1258	0.127336	0.126258	0.126277	0.127347	0.128365	0.130412	0.12968	0.129037	0.129051	0.129669	0.130836	0.130588	0.130608	0.131866	0.129685
		0.0647333	0.0886536	0.0939707	0.0955145	0.096774	0.0975304	0.103063	0.102436	0.106235	0.109085	0.109231	0.111306	0.113089	0.112836	0.115388	0.115534	0.117888	0.119966	0.120403	0.12057	0.122597	0.121125	0.1221	0.125434	0.123842	0.125219	0.123291	0.124564	0.125781	0.126558	0.127392	0.128195	0.125743	0.127095	0.128363	0.129235	0.129843	0.129249	0.129547	0.129661	0.13019	0.129931	0.129551	0.130769	0.131699	0.129582	0.129306	0.128822
		0.0726676	0.0896581	0.0939328	0.0964932	0.0987348	0.102357	0.103573	0.105106	0.105904	0.110499	0.110632	0.112439	0.11415	0.113663	0.113818	0.115792	0.114579	0.115386	0.115908	0.117743	0.116756	0.118275	0.120388	0.12107	0.121297	0.120796	0.121046	0.122884	0.122247	0.122767	0.122443	0.123034	0.124967	0.125038	0.125722	0.124135	0.127788	0.126501	0.129473	0.129945	0.128568	0.127552	0.12845	0.131289	0.129706	0.131522	0.130614	0.131387
		0.0643111	0.0905041	0.0938915	0.0983437	0.099219	0.102806	0.102427	0.10679	0.108116	0.107929	0.108194	0.109088	0.110922	0.113825	0.116342	0.116078	0.117064	0.1181	0.118897	0.118329	0.120079	0.1205	0.122981	0.121794	0.120007	0.119297	0.11868	0.119852	0.124206	0.125312	0.125925	0.127822	0.125877	0.128817	0.126935	0.128486	0.129225	0.128663	0.129313	0.131525	0.129654	0.128386	0.130166	0.132076	0.134318	0.133386	0.130886	0.132151
		0.0697661	0.0891188	0.0948029	0.095337	0.0979043	0.100542	0.102408	0.103769	0.107679	0.1075	0.10839	0.110281	0.110667	0.11393	0.115637	0.116282	0.11831	0.115851	0.116869	0.118373	0.117076	0.119412	0.118184	0.120191	0.118301	0.120743	0.120791	0.122512	0.123315	0.124121	0.122378	0.123696	0.124376	0.124097	0.124123	0.124973	0.126461	0.127214	0.128448	0.128873	0.128367	0.131084	0.129785	0.129368	0.130834	0.132526	0.130736	0.129899
		0.0661116	0.0875629	0.0911812	0.0960073	0.0961796	0.0999495	0.101929	0.10553	0.105317	0.105258	0.108396	0.109398	0.110909	0.112841	0.112412	0.113964	0.114516	0.114745	0.114152	0.115277	0.117679	0.118492	0.117376	0.121787	0.120753	0.120613	0.121082	0.122507	0.121034	0.122972	0.124616	0.122162	0.122045	0.123201	0.122764	0.125324	0.125476	0.125365	0.125036	0.127874	0.127865	0.127698	0.126802	0.128723	0.127967	0.127471	0.127112	0.130524
		0.0633273	0.0891102	0.0915775	0.0955852	0.0983902	0.0999254	0.102007	0.102761	0.103504	0.107491	0.105027	0.106313	0.106997	0.107022	0.1093	0.111077	0.112041	0.111836	0.113785	0.116173	0.117174	0.115786	0.116289	0.119157	0.118608	0.118573	0.118189	0.119102	0.120565	0.121737	0.122328	0.12259	0.122803	0.120536	0.12348	0.123539	0.12449	0.123846	0.123687	0.122641	0.122677	0.12652	0.126771	0.125557	0.125171	0.125302	0.124078	0.125453
		0.0647298	0.0872338	0.0912691	0.093409	0.0951665	0.0964811	0.0995653	0.100603	0.104777	0.105	0.105994	0.104931	0.107486	0.108094	0.109131	0.109705	0.110768	0.11286	0.114433	0.113606	0.11461	0.115415	0.11551	0.116134	0.116797	0.118234	0.118506	0.117145	0.118075	0.119471	0.118689	0.121332	0.121866	0.121682	0.123188	0.122612	0.123765	0.125956	0.123694	0.12607	0.125439	0.12556	0.126632	0.125066	0.127977	0.127717	0.126882	0.127395
		0.062881	0.085802	0.0905092	0.0920806	0.0937295	0.0980525	0.0995911	0.100702	0.10252	0.102648	0.105885	0.107176	0.110122	0.108766	0.111295	0.108992	0.111418	0.113985	0.111419	0.113606	0.114834	0.114428	0.114958	0.11481	0.115961	0.117014	0.117595	0.11903	0.118336	0.118315	0.118585	0.120851	0.121241	0.123181	0.121465	0.122433	0.120677	0.124052	0.12316	0.124444	0.123001	0.125531	0.127466	0.127333	0.127092	0.128351	0.12682	0.127402
		0.0645006	0.0875732	0.0919789	0.0961693	0.0969928	0.101845	0.102286	0.105604	0.107799	0.108902	0.109552	0.111671	0.109653	0.114362	0.115696	0.116911	0.117484	0.119068	0.117857	0.119338	0.120815	0.121408	0.121983	0.123303	0.122569	0.122777	0.125284	0.126125	0.126708	0.124559	0.128151	0.126539	0.128758	0.128944	0.130736	0.130667	0.130533	0.130789	0.131466	0.132023	0.132225	0.133463	0.132137	0.134089	0.130881	0.131716	0.131832	0.129974
		0.0645403	0.0884158	0.0945531	0.0971393	0.101238	0.101616	0.104588	0.108527	0.108508	0.108787	0.112214	0.10811	0.111247	0.112145	0.11634	0.118206	0.116831	0.118506	0.118153	0.119082	0.117229	0.12149	0.119102	0.121029	0.119583	0.119838	0.122572	0.121832	0.125424	0.124252	0.126988	0.125601	0.126897	0.123859	0.126509	0.1256	0.124936	0.128293	0.127405	0.126556	0.128475	0.128913	0.13077	0.131551	0.131959	0.130285	0.131902	0.129697
		0.0679104	0.0923339	0.0951648	0.097241	0.101435	0.103663	0.105732	0.106107	0.107651	0.108983	0.111587	0.111888	0.11425	0.11613	0.117004	0.117107	0.117324	0.118937	0.122124	0.122307	0.123429	0.124561	0.123375	0.123146	0.122452	0.125055	0.12531	0.126039	0.12657	0.128381	0.129182	0.127747	0.126118	0.127659	0.124454	0.129256	0.12858	0.129992	0.131313	0.12826	0.130164	0.129569	0.130212	0.131554	0.130236	0.130591	0.131642	0.131177
		0.0700607	0.0942653	0.0948012	0.0989484	0.101619	0.104788	0.107751	0.109617	0.109829	0.112446	0.114192	0.11613	0.116868	0.1172	0.118789	0.120015	0.122159	0.124418	0.124852	0.125991	0.125694	0.124735	0.127435	0.126325	0.12917	0.129569	0.129649	0.130017	0.128539	0.131802	0.131131	0.129194	0.130603	0.13112	0.131858	0.131947	0.134547	0.135795	0.132642	0.134719	0.137023	0.13662	0.139521	0.138358	0.135534	0.138708	0.138117	0.137597
		0.0665338	0.0906557	0.0960521	0.0971651	0.102024	0.104226	0.107198	0.107984	0.109454	0.112719	0.113335	0.11568	0.116249	0.116928	0.118821	0.119885	0.120877	0.123157	0.123041	0.123505	0.124483	0.125176	0.123878	0.126055	0.127757	0.130419	0.13097	0.131118	0.131492	0.131871	0.130198	0.133372	0.132986	0.133231	0.132354	0.13428	0.134714	0.135371	0.135617	0.136734	0.136635	0.135119	0.133551	0.134757	0.136138	0.136844	0.135124	0.137166
		0.0720922	0.0940844	0.099231	0.10171	0.10429	0.106364	0.108334	0.11119	0.11382	0.114626	0.116171	0.117743	0.119974	0.119607	0.122074	0.120269	0.122645	0.124738	0.125124	0.127085	0.12407	0.12668	0.127037	0.128229	0.131053	0.132438	0.132361	0.133108	0.133138	0.133227	0.134912	0.134082	0.13447	0.133703	0.135352	0.134649	0.136582	0.135688	0.139758	0.137693	0.138162	0.137757	0.139847	0.13881	0.137898	0.139201	0.139768	0.136773
		0.0696558	0.0937864	0.0992138	0.102622	0.10398	0.10645	0.111065	0.112	0.11359	0.114938	0.116054	0.117781	0.118105	0.120457	0.122388	0.124628	0.124569	0.124712	0.129433	0.129995	0.12776	0.129537	0.132009	0.133355	0.132368	0.1354	0.136167	0.135305	0.135905	0.134745	0.136081	0.138663	0.137709	0.1383	0.136999	0.138052	0.139427	0.138651	0.140698	0.138595	0.138603	0.13923	0.140204	0.139211	0.140054	0.141036	0.141329	0.141646
		0.0755088	0.0981765	0.100682	0.104147	0.107663	0.108852	0.110389	0.114063	0.114869	0.116707	0.118387	0.120679	0.121289	0.121816	0.125755	0.123443	0.126132	0.126056	0.126854	0.128999	0.130789	0.13039	0.13214	0.132387	0.132194	0.132926	0.133958	0.134545	0.133312	0.135402	0.135295	0.135205	0.135898	0.136163	0.137523	0.137018	0.139394	0.139697	0.141048	0.140328	0.140057	0.139368	0.140738	0.142471	0.14151	0.14233	0.142359	0.14101
		0.0716614	0.0948012	0.100132	0.103707	0.105916	0.109264	0.108844	0.112045	0.111511	0.116904	0.117235	0.11945	0.1201	0.122286	0.121993	0.124519	0.123336	0.123227	0.123946	0.126549	0.126499	0.125226	0.12882	0.130086	0.129452	0.128813	0.130322	0.130026	0.132712	0.133034	0.135069	0.135827	0.137209	0.135028	0.13778	0.139347	0.135791	0.139806	0.141227	0.139689	0.139103	0.140667	0.139041	0.14168	0.143124	0.141331	0.143379	0.14371
		0.0720043	0.0949339	0.0986865	0.101826	0.10344	0.107643	0.109665	0.112336	0.113298	0.113978	0.115953	0.117036	0.119814	0.120239	0.122261	0.123329	0.124855	0.125197	0.127843	0.128386	0.128019	0.1302	0.12815	0.129945	0.131441	0.129766	0.131696	0.131964	0.132144	0.134933	0.136101	0.136847	0.136351	0.137562	0.137941	0.137842	0.139596	0.139506	0.138817	0.139618	0.13926	0.137862	0.138452	0.140145	0.14135	0.139509	0.13865	0.140979
		0.0722214	0.0963536	0.100578	0.103664	0.104982	0.109404	0.110996	0.113539	0.115625	0.116223	0.120034	0.119416	0.123007	0.124121	0.123875	0.125421	0.126761	0.127705	0.129916	0.132512	0.133127	0.131637	0.13141	0.133706	0.133307	0.134597	0.135102	0.133536	0.136365	0.136853	0.13809	0.137488	0.135922	0.136556	0.136591	0.137941	0.140111	0.13773	0.137674	0.1387	0.140955	0.141069	0.142745	0.142482	0.142969	0.144067	0.144051	0.14284
		0.0740012	0.0988933	0.10426	0.105074	0.108604	0.110237	0.114609	0.118139	0.118806	0.119163	0.119974	0.121637	0.123768	0.124774	0.128427	0.128599	0.130564	0.131827	0.133765	0.133367	0.134726	0.135833	0.13724	0.13585	0.137871	0.137971	0.136487	0.137587	0.140206	0.141956	0.140721	0.142506	0.142445	0.142849	0.140069	0.141642	0.142397	0.142781	0.145221	0.146798	0.144582	0.146884	0.147575	0.148037	0.147142	0.146739	0.146458	0.146842
		0.0768735	0.101471	0.106183	0.108454	0.113191	0.113749	0.11756	0.117455	0.120934	0.122383	0.122118	0.123177	0.125085	0.126244	0.12968	0.126844	0.131232	0.12794	0.131146	0.129818	0.130913	0.133948	0.133346	0.134759	0.134199	0.134587	0.136822	0.135643	0.134339	0.140523	0.137151	0.141298	0.138836	0.141431	0.140023	0.139723	0.141069	0.14196	0.140433	0.140176	0.141496	0.140948	0.139153	0.141618	0.142389	0.14258	0.144429	0.143824
		0.0741632	0.0978612	0.101852	0.106857	0.106845	0.110804	0.111697	0.111726	0.118177	0.114283	0.119914	0.121465	0.123172	0.123487	0.124464	0.122864	0.126037	0.126975	0.127967	0.128999	0.130886	0.129864	0.130991	0.131823	0.131687	0.133627	0.134406	0.137178	0.131703	0.134273	0.135829	0.135357	0.137592	0.138496	0.140976	0.138408	0.141179	0.140023	0.139425	0.140969	0.141158	0.142225	0.143062	0.144684	0.141234	0.141574	0.143334	0.143726
		0.0761153	0.0989071	0.10598	0.108549	0.110014	0.114162	0.113501	0.118139	0.12052	0.119805	0.122738	0.121304	0.123872	0.12342	0.124654	0.125355	0.128255	0.127843	0.132299	0.130939	0.131661	0.131773	0.132984	0.132328	0.135534	0.135476	0.135192	0.138362	0.138098	0.139392	0.139098	0.140876	0.1408	0.140169	0.138946	0.140366	0.139444	0.143088	0.143963	0.143877	0.145125	0.143834	0.145776	0.141549	0.142514	0.142158	0.144224	0.142885
		0.0726004	0.0994946	0.105327	0.108975	0.111618	0.11266	0.116061	0.117074	0.12005	0.119407	0.123067	0.123897	0.126032	0.125193	0.126987	0.129113	0.130646	0.130209	0.133277	0.133625	0.134004	0.138002	0.135986	0.135364	0.136253	0.13677	0.135178	0.135693	0.136641	0.137721	0.139602	0.140826	0.141232	0.142385	0.141677	0.14233	0.144535	0.142838	0.143826	0.144329	0.14514	0.145695	0.146842	0.148695	0.147127	0.149499	0.147532	0.150133
		0.0719905	0.10046	0.102279	0.107084	0.110834	0.113423	0.114948	0.1173	0.120913	0.123468	0.124311	0.126673	0.124623	0.125476	0.129287	0.129118	0.133005	0.132302	0.132406	0.132357	0.135466	0.133932	0.136287	0.135155	0.137311	0.13768	0.139173	0.13652	0.134213	0.137824	0.13856	0.13911	0.140011	0.140679	0.14095	0.144351	0.145683	0.143564	0.146155	0.147161	0.144737	0.144639	0.145307	0.143676	0.144975	0.145235	0.146942	0.148192
		0.0728279	0.0999926	0.105675	0.104888	0.108397	0.113239	0.114026	0.119044	0.117931	0.121084	0.122991	0.122574	0.12259	0.126708	0.12668	0.12882	0.129444	0.127585	0.131129	0.129556	0.132273	0.132996	0.133234	0.134034	0.135641	0.13554	0.135588	0.137059	0.135893	0.137931	0.139487	0.136393	0.139451	0.140733	0.141889	0.14392	0.143429	0.143708	0.145295	0.144067	0.145902	0.146811	0.145345	0.144151	0.143872	0.146567	0.147127	0.147216
		0.0726452	0.101884	0.105489	0.108749	0.112805	0.114917	0.115343	0.119373	0.119866	0.123413	0.12342	0.127175	0.128818	0.12953	0.130779	0.133467	0.132988	0.133184	0.134676	0.135055	0.140004	0.138667	0.139248	0.141682	0.139866	0.139683	0.140479	0.14111	0.142619	0.143841	0.143653	0.142542	0.145373	0.145679	0.144504	0.146196	0.14523	0.146012	0.148069	0.146474	0.149615	0.147611	0.151028	0.151245	0.153802	0.150347	0.153765	0.153572
		0.0730398	0.101345	0.105951	0.107226	0.111185	0.113947	0.117222	0.118749	0.122007	0.123076	0.123188	0.125231	0.126449	0.127504	0.132673	0.13248	0.13203	0.132171	0.134384	0.134189	0.133718	0.13544	0.137595	0.142097	0.140004	0.140273	0.139632	0.140031	0.141458	0.1428	0.142287	0.142854	0.142414	0.145307	0.143906	0.145011	0.144844	0.144137	0.146005	0.141575	0.139697	0.142383	0.143655	0.142059	0.141951	0.141873	0.142452	0.143608
		0.0720474	0.0986504	0.103101	0.106418	0.107529	0.109155	0.112238	0.113918	0.113801	0.115653	0.118863	0.118935	0.123496	0.123537	0.127417	0.126615	0.12858	0.128374	0.129347	0.128537	0.131535	0.132485	0.13322	0.132709	0.133224	0.133145	0.134911	0.133946	0.135808	0.138353	0.139289	0.140914	0.137966	0.138908	0.139876	0.141448	0.140023	0.14249	0.140802	0.141517	0.142313	0.143095	0.142418	0.144248	0.143986	0.146718	0.144596	0.145511
		0.0719612	0.0954697	0.101604	0.103035	0.105239	0.110908	0.108685	0.114633	0.113337	0.117405	0.118137	0.118344	0.121542	0.1224	0.121747	0.12389	0.126513	0.125253	0.127574	0.130424	0.127893	0.131718	0.131243	0.133436	0.133284	0.13438	0.136558	0.134695	0.138386	0.137404	0.137314	0.13922	0.139658	0.138365	0.138355	0.140989	0.140939	0.138209	0.14086	0.135982	0.139926	0.138844	0.140038	0.142165	0.143123	0.141543	0.141668	0.141863
		0.0682344	0.097353	0.101579	0.105658	0.108983	0.108811	0.113272	0.114996	0.117465	0.120002	0.121332	0.124047	0.125512	0.124793	0.126315	0.125107	0.12886	0.129265	0.127977	0.131177	0.131091	0.131375	0.130402	0.132088	0.130403	0.130541	0.131835	0.130596	0.132471	0.134061	0.132524	0.135397	0.135851	0.136778	0.137206	0.13463	0.138222	0.139347	0.138326	0.138948	0.138438	0.138574	0.140669	0.140314	0.139863	0.139675	0.13897	0.139287
		0.0746301	0.100201	0.103087	0.105548	0.108902	0.111919	0.114336	0.115997	0.117882	0.121034	0.120041	0.122995	0.122698	0.125207	0.123996	0.125386	0.12608	0.127107	0.129333	0.127972	0.130391	0.130677	0.131739	0.128717	0.129949	0.131143	0.13179	0.131501	0.132533	0.134175	0.133979	0.134408	0.135338	0.135329	0.137481	0.136644	0.135755	0.137952	0.138708	0.142056	0.139971	0.141394	0.141937	0.14198	0.14366	0.143298	0.14161	0.140967
		0.071403	0.0991345	0.102842	0.106244	0.108403	0.110222	0.113635	0.113456	0.117446	0.118361	0.120009	0.121837	0.123966	0.121499	0.125941	0.126982	0.127798	0.128155	0.127757	0.129173	0.131672	0.129085	0.130893	0.133787	0.13388	0.134451	0.135379	0.135288	0.134332	0.135068	0.139151	0.138181	0.139392	0.138012	0.139735	0.139463	0.139198	0.139751	0.141567	0.14229	0.142854	0.14298	0.141057	0.142263	0.140952	0.14173	0.141434	0.1433
		0.0718871	0.0978871	0.103935	0.105375	0.110828	0.113466	0.116637	0.117078	0.11996	0.120015	0.121278	0.125391	0.124774	0.127936	0.127814	0.130117	0.129645	0.130422	0.132273	0.134051	0.133434	0.135085	0.136596	0.136923	0.136089	0.137218	0.135453	0.138017	0.136863	0.136336	0.137959	0.140031	0.138395	0.140316	0.139127	0.141856	0.140922	0.140698	0.14115	0.143479	0.143619	0.142861	0.141301	0.143322	0.145598	0.144589	0.145692	0.146346
		0.0706931	0.0969963	0.103781	0.107581	0.108728	0.111988	0.112782	0.115098	0.11777	0.118573	0.120465	0.120691	0.123019	0.124621	0.127386	0.12667	0.127678	0.133143	0.131911	0.133233	0.134166	0.134604	0.136853	0.138858	0.136625	0.137359	0.137468	0.139933	0.140926	0.139265	0.139709	0.139234	0.142974	0.141803	0.142053	0.141884	0.142402	0.144846	0.144653	0.14392	0.144022	0.145903	0.143071	0.145259	0.146031	0.146656	0.145879	0.148369
		0.0712324	0.0967964	0.102074	0.107591	0.109042	0.110687	0.1141	0.116292	0.117639	0.118308	0.121287	0.121539	0.124652	0.125066	0.126968	0.129335	0.128632	0.130521	0.13245	0.132088	0.133653	0.133122	0.13422	0.137669	0.135641	0.137962	0.13689	0.138886	0.137662	0.140616	0.141696	0.141124	0.143541	0.141186	0.142513	0.143672	0.140771	0.146374	0.142059	0.14479	0.145102	0.145145	0.146687	0.146274	0.147869	0.149119	0.14667	0.147168
		0.0730656	0.101404	0.103673	0.106052	0.108773	0.109199	0.112236	0.11744	0.119916	0.123768	0.122254	0.125703	0.125407	0.126658	0.1284	0.128303	0.130469	0.130259	0.130298	0.131582	0.132223	0.133739	0.134204	0.135757	0.136735	0.13682	0.137897	0.139304	0.140753	0.14222	0.141226	0.141039	0.14196	0.139816	0.142065	0.142914	0.143247	0.145252	0.146503	0.145499	0.146734	0.145397	0.145736	0.146332	0.144553	0.14707	0.146605	0.149506
		0.0739409	0.104753	0.107317	0.112116	0.112019	0.115942	0.117104	0.11899	0.120984	0.123339	0.126129	0.126208	0.128498	0.128772	0.130353	0.13203	0.134072	0.135123	0.136956	0.13886	0.137571	0.137294	0.138162	0.138543	0.140765	0.141327	0.142687	0.14054	0.143062	0.143369	0.141611	0.140784	0.14243	0.142954	0.143124	0.143857	0.143565	0.144587	0.14503	0.146284	0.144442	0.146377	0.144546	0.146026	0.146102	0.148996	0.149236	0.148557
		0.0736756	0.101928	0.107424	0.110468	0.112825	0.115954	0.118318	0.121945	0.121525	0.126096	0.126813	0.126868	0.130791	0.130124	0.13049	0.132271	0.134161	0.133336	0.134573	0.138121	0.140076	0.139583	0.139825	0.146379	0.152165	0.150852	0.152563	0.150149	0.150607	0.149754	0.150121	0.149685	0.152539	0.15264	0.152799	0.152856	0.152828	0.151322	0.154329	0.15468	0.154337	0.15534	0.154847	0.156488	0.157015	0.155277	0.157646	0.158269
		0.0826007	0.110527	0.114995	0.118368	0.120322	0.122817	0.125489	0.125005	0.128155	0.130607	0.132092	0.136318	0.136134	0.13712	0.138286	0.14014	0.14034	0.143843	0.142519	0.142959	0.143965	0.14515	0.147235	0.147227	0.1483	0.148807	0.150733	0.147916	0.149427	0.152225	0.153517	0.155785	0.156583	0.153478	0.156248	0.156539	0.157587	0.155961	0.158578	0.157298	0.157427	0.159269	0.160266	0.158237	0.159932	0.16002	0.161035	0.159305
		0.0814325	0.113341	0.116047	0.118234	0.123181	0.126411	0.128923	0.129926	0.132878	0.133686	0.137499	0.134959	0.139242	0.139501	0.139894	0.143719	0.142084	0.144684	0.145635	0.145683	0.14697	0.147471	0.147639	0.149703	0.14957	0.149334	0.151529	0.150292	0.150614	0.152711	0.152061	0.153459	0.152366	0.150983	0.151298	0.152995	0.154954	0.156753	0.157613	0.15712	0.158204	0.156035	0.157721	0.156672	0.156727	0.158383	0.156708	0.157577
		0.0810155	0.110508	0.11577	0.119144	0.124402	0.123806	0.127609	0.128543	0.131766	0.134063	0.135002	0.136146	0.138925	0.137466	0.137838	0.141884	0.14304	0.144151	0.144646	0.144006	0.147604	0.146391	0.148459	0.148259	0.15022	0.149461	0.15203	0.150016	0.151495	0.151569	0.153705	0.156531	0.155421	0.155969	0.154301	0.156844	0.155997	0.156602	0.156765	0.155673	0.159863	0.159922	0.160506	0.161016	0.157001	0.162019	0.162429	0.161286
		0.0799886	0.106273	0.110162	0.113211	0.11721	0.117154	0.119809	0.12218	0.124611	0.126571	0.125362	0.131113	0.129351	0.132593	0.132604	0.135631	0.135271	0.138183	0.136903	0.1374	0.141598	0.140802	0.138725	0.139668	0.13953	0.142633	0.140336	0.143495	0.144799	0.144273	0.144856	0.143714	0.146724	0.147316	0.147299	0.148662	0.148157	0.14667	0.148066	0.148148	0.149318	0.152449	0.150897	0.149448	0.152525	0.152635	0.152583	0.156038
		0.0771543	0.105181	0.111828	0.116103	0.117397	0.120196	0.122178	0.122078	0.125028	0.128406	0.129404	0.130938	0.12973	0.134945	0.135657	0.135262	0.138303	0.139111	0.139422	0.140283	0.140416	0.141865	0.141503	0.141613	0.143496	0.143343	0.145016	0.145976	0.146229	0.146975	0.147509	0.148864	0.147788	0.148228	0.1485	0.1489	0.148431	0.150064	0.149184	0.149927	0.152789	0.151977	0.153755	0.153107	0.152001	0.157229	0.15476	0.155781
		0.0752745	0.10548	0.109517	0.113508	0.117726	0.119459	0.120736	0.121017	0.123315	0.125863	0.126534	0.131473	0.130677	0.132457	0.134542	0.136339	0.136322	0.137897	0.1386	0.139925	0.140805	0.142742	0.141441	0.143505	0.145576	0.145845	0.146146	0.146141	0.146855	0.146272	0.14795	0.149127	0.147206	0.147685	0.149689	0.148111	0.151999	0.149554	0.150562	0.15038	0.150345	0.151648	0.151202	0.151072	0.15575	0.153636	0.155849	0.156484
		0.0782829	0.104862	0.112109	0.113966	0.11607	0.118141	0.124239	0.124783	0.127381	0.125627	0.130035	0.129597	0.129559	0.132423	0.132325	0.132388	0.134215	0.135988	0.136374	0.140173	0.136315	0.13962	0.13835	0.141522	0.141286	0.145226	0.145214	0.143448	0.143646	0.145852	0.145902	0.147082	0.149117	0.148248	0.151019	0.147149	0.149358	0.149265	0.15091	0.151832	0.152795	0.14958	0.151498	0.150873	0.151669	0.151036	0.151684	0.153026
		0.0782932	0.106502	0.11099	0.116259	0.117064	0.12133	0.121768	0.124766	0.127235	0.128556	0.129902	0.131461	0.133181	0.13412	0.134208	0.137664	0.138398	0.140467	0.141934	0.140952	0.143314	0.142697	0.145063	0.144037	0.144113	0.145273	0.147285	0.146818	0.147204	0.150452	0.147425	0.14938	0.148765	0.14744	0.148188	0.148023	0.146636	0.151684	0.152651	0.151625	0.1541	0.150991	0.154258	0.153173	0.153462	0.157828	0.156133	0.158042
		0.0818822	0.109793	0.114366	0.11709	0.120036	0.123849	0.123863	0.128105	0.128319	0.128119	0.133029	0.133953	0.137032	0.135929	0.139122	0.139291	0.141661	0.144313	0.143508	0.144182	0.141696	0.142833	0.143579	0.144487	0.144987	0.146694	0.146655	0.147439	0.14555	0.146053	0.146427	0.147211	0.148262	0.149989	0.152044	0.149785	0.152601	0.151072	0.151925	0.150113	0.154163	0.154782	0.159662	0.156496	0.159532	0.158919	0.158476	0.158821
		0.08156	0.109061	0.113602	0.118153	0.118503	0.122273	0.12719	0.129165	0.132335	0.132802	0.133251	0.13637	0.137363	0.138691	0.141918	0.141677	0.142847	0.141193	0.144927	0.146872	0.146515	0.14742	0.147006	0.147551	0.149155	0.149039	0.151358	0.150593	0.152511	0.151701	0.150998	0.152141	0.151376	0.154272	0.154415	0.156073	0.156533	0.153672	0.156234	0.155335	0.155633	0.158262	0.157535	0.158273	0.157723	0.159341	0.159648	0.16057
		0.0888793	0.120634	0.126396	0.127593	0.133234	0.132462	0.134258	0.139206	0.144032	0.144615	0.145778	0.14897	0.14972	0.150824	0.154563	0.1534	0.157416	0.155618	0.157301	0.160346	0.15962	0.1612	0.162298	0.163705	0.161998	0.163323	0.163349	0.166026	0.167679	0.16916	0.16813	0.168476	0.167899	0.168511	0.170804	0.170813	0.16808	0.170284	0.172405	0.174931	0.173228	0.172519	0.173042	0.169686	0.174941	0.172548	0.174174	0.175255
		0.0882108	0.120084	0.126067	0.130514	0.130915	0.133021	0.137151	0.140798	0.143595	0.144658	0.146231	0.147937	0.151889	0.151479	0.151453	0.156886	0.15606	0.158468	0.158676	0.159872	0.159577	0.159627	0.162546	0.163087	0.165129	0.165273	0.166779	0.167543	0.167663	0.168695	0.168466	0.170118	0.17002	0.172634	0.169903	0.172419	0.168342	0.171602	0.169757	0.171743	0.171828	0.170287	0.173347	0.174702	0.173428	0.177667	0.174476	0.173747
		0.0874251	0.119797	0.12383	0.129113	0.132843	0.134911	0.139701	0.140984	0.142364	0.145629	0.148359	0.150699	0.151267	0.153493	0.152435	0.156348	0.15675	0.158791	0.157546	0.15901	0.161469	0.160818	0.16333	0.162558	0.165635	0.164946	0.162999	0.164417	0.165192	0.165201	0.166686	0.165668	0.168637	0.169572	0.168344	0.169143	0.1696	0.170778	0.171383	0.169705	0.170291	0.172715	0.171629	0.172136	0.172208	0.172319	0.173173	0.174064
	921.8	0.0888793	0.119216	0.124833	0.128467	0.131025	0.134508	0.137762	0.139816	0.143512	0.146234	0.14882	0.149718	0.151843	0.15318	0.155456	0.153169	0.155525	0.156545	0.156553	0.159205	0.161212	0.163795	0.160501	0.164569	0.164743	0.168013	0.166214	0.167322	0.16843	0.16761	0.170535	0.167033	0.168506	0.172279	0.173454	0.173508	0.173385	0.172238	0.174698	0.172419	0.175275	0.173868	0.173943	0.171814	0.175038	0.174667	0.176154	0.176021
[truncated: 72 more columns]

## Sheet: S3f
S3c	u4 (mV)
u3 (mV)		945.8
	867	0.146336	0.141908	0.140535	0.140524	0.139787	0.139806	0.13906	0.138674	0.138302	0.138098	0.137831	0.137421	0.137431	0.136661	0.137023	0.136634	0.136573	0.13606	0.13571	0.13586	0.135283	0.135266	0.134733	0.134668	0.134909	0.134258	0.134657	0.134582	0.134354	0.134303	0.134144	0.134039	0.133951	0.134068	0.133601	0.133467	0.133567	0.1329	0.133605	0.134464	0.136882	0.139789	0.142473	0.143481	0.143808	0.14294	0.143219	0.143347
		0.13525	0.13531	0.13525	0.135934	0.135912	0.135512	0.135285	0.135615	0.135328	0.135381	0.135238	0.134966	0.135176	0.135024	0.134613	0.134425	0.134888	0.134564	0.134657	0.134943	0.13418	0.134116	0.134256	0.134034	0.134103	0.134166	0.133906	0.133637	0.134129	0.133556	0.133784	0.133269	0.133843	0.133317	0.133507	0.13316	0.133002	0.133389	0.132717	0.134713	0.136537	0.140069	0.14233	0.142747	0.143434	0.142626	0.142997	0.142597
		0.135996	0.135085	0.135858	0.135774	0.135255	0.135185	0.135157	0.134885	0.134961	0.135054	0.134502	0.134256	0.134861	0.134601	0.134175	0.134415	0.134454	0.134334	0.134161	0.13388	0.133915	0.134023	0.133629	0.133681	0.133451	0.133975	0.133911	0.133605	0.133286	0.133486	0.132983	0.132674	0.133143	0.133012	0.132866	0.132573	0.132519	0.132518	0.132893	0.134408	0.136368	0.139933	0.141548	0.142688	0.142849	0.142837	0.142706	0.142606
		0.1356	0.135424	0.135619	0.135485	0.13575	0.135323	0.135565	0.135269	0.135097	0.1353	0.135045	0.135238	0.135076	0.135157	0.134999	0.134859	0.134659	0.134549	0.134321	0.134189	0.13428	0.134525	0.134308	0.133972	0.134158	0.133713	0.133413	0.133494	0.133438	0.133577	0.132804	0.133343	0.133362	0.133556	0.133002	0.132898	0.13316	0.13295	0.133338	0.134065	0.137046	0.140218	0.142016	0.142704	0.142759	0.142662	0.142533	0.142127
		0.13576	0.135745	0.135643	0.135304	0.134785	0.135212	0.135534	0.135131	0.134878	0.134749	0.134642	0.13474	0.13474	0.134323	0.133801	0.134389	0.134251	0.134123	0.134118	0.133843	0.134153	0.133932	0.133949	0.133538	0.133643	0.133625	0.133451	0.13304	0.133334	0.133338	0.13304	0.132838	0.13309	0.132779	0.132521	0.132612	0.132409	0.13234	0.132757	0.134089	0.136332	0.139683	0.141556	0.142738	0.142485	0.143141	0.142514	0.142542
		0.13531	0.135359	0.135976	0.135483	0.135579	0.135293	0.135335	0.13469	0.134806	0.134881	0.135026	0.134483	0.135142	0.13484	0.134676	0.134509	0.1349	0.13443	0.134123	0.134714	0.134518	0.134402	0.133686	0.133948	0.133844	0.133732	0.133749	0.13372	0.133448	0.133181	0.133508	0.133324	0.13335	0.13366	0.1334	0.133024	0.133157	0.132845	0.132688	0.134587	0.136539	0.140328	0.142215	0.14329	0.143369	0.143138	0.142914	0.142943
		0.136127	0.136408	0.136399	0.13671	0.136301	0.136038	0.136115	0.135845	0.13539	0.135586	0.135285	0.135317	0.1353	0.135305	0.135329	0.135004	0.135422	0.134911	0.13458	0.134949	0.13524	0.134771	0.13488	0.134456	0.134759	0.13447	0.134487	0.13447	0.134387	0.134168	0.133886	0.134227	0.13413	0.134149	0.134228	0.134203	0.133875	0.133822	0.133884	0.135354	0.137326	0.140512	0.142607	0.143533	0.14365	0.143357	0.143495	0.143365
		0.136694	0.136439	0.136822	0.136644	0.136654	0.136503	0.136318	0.136944	0.136222	0.136343	0.136175	0.13571	0.135746	0.135502	0.135278	0.135376	0.135395	0.135517	0.134959	0.134831	0.135112	0.135262	0.134626	0.134428	0.135231	0.134856	0.134599	0.13458	0.134056	0.133837	0.133882	0.133538	0.134222	0.133636	0.133784	0.134004	0.133743	0.13391	0.134108	0.134775	0.137661	0.140488	0.142233	0.143636	0.143932	0.143941	0.143851	0.143412
		0.136367	0.136465	0.136934	0.136909	0.136627	0.136244	0.135777	0.13601	0.13569	0.136146	0.135557	0.135431	0.135567	0.135502	0.135309	0.135331	0.135111	0.135038	0.134618	0.134644	0.134621	0.134272	0.134459	0.13416	0.134704	0.134373	0.134392	0.134151	0.133977	0.133718	0.134144	0.133836	0.133653	0.133741	0.13325	0.133755	0.133677	0.133405	0.133913	0.134742	0.13724	0.140697	0.143038	0.143545	0.14366	0.143522	0.143853	0.14336
		0.136418	0.136685	0.136928	0.136646	0.136735	0.136679	0.136158	0.136138	0.136532	0.136274	0.136167	0.136313	0.136222	0.135826	0.135874	0.1359	0.1358	0.135893	0.135834	0.135286	0.135464	0.135779	0.135407	0.135602	0.135197	0.135271	0.134926	0.134945	0.134847	0.134623	0.135071	0.134709	0.134175	0.134153	0.134339	0.134223	0.133968	0.134118	0.134342	0.135467	0.138112	0.141172	0.143179	0.144084	0.1439	0.143781	0.14397	0.144234
		0.136803	0.136558	0.13712	0.136954	0.137192	0.136665	0.136668	0.136355	0.136258	0.136175	0.136153	0.136341	0.136393	0.136208	0.136088	0.135714	0.136044	0.135815	0.135479	0.135586	0.135777	0.135567	0.135223	0.135388	0.135355	0.134956	0.134792	0.135197	0.134869	0.134987	0.134857	0.134738	0.134618	0.13459	0.134721	0.134792	0.134721	0.134676	0.134826	0.136362	0.138412	0.141336	0.144096	0.144547	0.144935	0.145156	0.144339	0.144878
		0.137643	0.137678	0.137371	0.137462	0.137108	0.137476	0.137447	0.137035	0.136692	0.136558	0.136997	0.136827	0.136632	0.13676	0.136179	0.136031	0.136015	0.13592	0.136084	0.13587	0.135898	0.136119	0.135855	0.135826	0.135572	0.135548	0.135207	0.135498	0.135491	0.135188	0.13485	0.135345	0.134826	0.134478	0.134926	0.134549	0.134659	0.13495	0.134902	0.136539	0.138965	0.142268	0.144475	0.145047	0.1452	0.145009	0.145061	0.145426
		0.136946	0.136703	0.137123	0.137254	0.137176	0.137016	0.136792	0.13693	0.136853	0.136851	0.136665	0.136834	0.136951	0.136396	0.136644	0.13637	0.136215	0.13546	0.135698	0.135758	0.135366	0.135193	0.135479	0.135445	0.134983	0.135176	0.134637	0.134714	0.13495	0.134582	0.134401	0.134072	0.133848	0.13387	0.134008	0.133956	0.134137	0.134182	0.134489	0.135547	0.137711	0.140381	0.143064	0.144031	0.144205	0.144418	0.145066	0.144728
		0.138138	0.137116	0.137509	0.137244	0.137523	0.137375	0.137011	0.137099	0.136639	0.137044	0.136834	0.136654	0.136461	0.13641	0.136784	0.136362	0.136129	0.136298	0.136039	0.136206	0.135321	0.135777	0.135907	0.135572	0.135724	0.135593	0.135705	0.135336	0.135293	0.135316	0.135386	0.134925	0.135093	0.135226	0.135126	0.135076	0.135035	0.134716	0.134918	0.136196	0.138457	0.14203	0.143788	0.144825	0.144697	0.144792	0.145045	0.144609
		0.138333	0.138341	0.138364	0.13867	0.138271	0.138391	0.138479	0.1382	0.137764	0.13765	0.137717	0.138043	0.137838	0.138141	0.137793	0.137419	0.137345	0.137375	0.137344	0.13722	0.137292	0.137223	0.137304	0.136699	0.136827	0.136859	0.136956	0.136703	0.136241	0.136606	0.136327	0.136444	0.136322	0.136205	0.136737	0.13637	0.13611	0.136315	0.13642	0.137812	0.139932	0.143338	0.145524	0.14632	0.146594	0.146496	0.146219	0.145611
		0.13866	0.138891	0.138767	0.138846	0.138259	0.138705	0.138312	0.137983	0.138414	0.137867	0.137828	0.137581	0.137599	0.137406	0.137419	0.137414	0.137092	0.137402	0.136984	0.136725	0.136467	0.136785	0.136572	0.136856	0.13632	0.136153	0.136222	0.136007	0.136212	0.135783	0.136007	0.136062	0.135831	0.135605	0.135435	0.135422	0.135076	0.13554	0.135402	0.137459	0.138958	0.14167	0.144096	0.145216	0.145345	0.145412	0.145459	0.145619
		0.137683	0.138064	0.138522	0.138078	0.138541	0.138088	0.138098	0.137416	0.137423	0.137359	0.137494	0.136966	0.13734	0.137113	0.137364	0.137194	0.13734	0.13712	0.136808	0.136286	0.136453	0.136828	0.136832	0.136642	0.136529	0.135891	0.135963	0.135615	0.13607	0.13592	0.136179	0.135845	0.13551	0.135805	0.135404	0.135195	0.135509	0.134997	0.135781	0.137064	0.139304	0.142468	0.144322	0.145557	0.145781	0.145866	0.145238	0.14571
		0.137955	0.138419	0.138226	0.138555	0.138391	0.138207	0.138541	0.138491	0.137681	0.137502	0.137363	0.13729	0.13749	0.137504	0.137614	0.137418	0.136797	0.137375	0.136653	0.136737	0.136658	0.136813	0.13656	0.136565	0.136434	0.136563	0.13606	0.136062	0.135924	0.136237	0.13621	0.136089	0.13615	0.135752	0.136248	0.135405	0.135386	0.135629	0.135526	0.136334	0.139087	0.141894	0.144365	0.145418	0.146121	0.146072	0.14544	0.145495
		0.138178	0.13821	0.1384	0.138277	0.138927	0.138043	0.138238	0.137991	0.137983	0.138114	0.137593	0.137485	0.13687	0.136961	0.136925	0.137287	0.137192	0.137378	0.136909	0.136537	0.136225	0.136582	0.136849	0.137051	0.136375	0.135908	0.135915	0.135912	0.135945	0.136026	0.136382	0.135901	0.135851	0.13551	0.135328	0.13524	0.135733	0.135569	0.135469	0.136163	0.139094	0.141918	0.144093	0.145145	0.145357	0.145629	0.14555	0.145187
		0.137547	0.137952	0.138388	0.138245	0.137971	0.137995	0.137638	0.1382	0.137611	0.137568	0.137805	0.13744	0.137862	0.137614	0.137357	0.13678	0.137021	0.137042	0.13667	0.137158	0.136575	0.137223	0.13682	0.136665	0.136377	0.136496	0.136232	0.135991	0.136363	0.135541	0.135993	0.136001	0.136093	0.135686	0.135876	0.135248	0.135791	0.135917	0.135345	0.1361	0.13962	0.142485	0.14438	0.145554	0.145679	0.145933	0.145654	0.145611
		0.137861	0.138052	0.137929	0.138153	0.137786	0.138233	0.137356	0.137619	0.137542	0.13676	0.137059	0.137347	0.137459	0.137108	0.137264	0.137125	0.136765	0.136536	0.136622	0.136384	0.13625	0.136496	0.136277	0.1358	0.136301	0.136007	0.135989	0.135466	0.135669	0.135285	0.135416	0.135696	0.134943	0.135493	0.135467	0.135464	0.135052	0.135142	0.135641	0.136396	0.139968	0.142394	0.14438	0.145145	0.14545	0.145419	0.145266	0.145488
		0.138508	0.138424	0.138636	0.138615	0.138307	0.138116	0.138067	0.137785	0.137688	0.137468	0.137433	0.137993	0.137673	0.137556	0.136966	0.137378	0.137049	0.137121	0.136994	0.13677	0.137106	0.137116	0.136711	0.136556	0.137313	0.136873	0.136604	0.136503	0.136241	0.136753	0.136411	0.13612	0.135991	0.136198	0.135879	0.135707	0.135584	0.13531	0.135807	0.137485	0.139549	0.143009	0.145001	0.146005	0.146141	0.146224	0.146196	0.146043
		0.138824	0.13825	0.138693	0.138386	0.138943	0.138408	0.138563	0.138017	0.138141	0.138033	0.138103	0.137766	0.13778	0.138215	0.136887	0.137602	0.137264	0.137631	0.136966	0.136868	0.137018	0.136825	0.137078	0.136804	0.136994	0.136859	0.136734	0.136685	0.136672	0.136263	0.136098	0.136015	0.135845	0.136091	0.13576	0.135922	0.135572	0.13596	0.136205	0.137319	0.139523	0.142678	0.144568	0.145945	0.146255	0.146231	0.145993	0.145592
		0.138912	0.138396	0.13836	0.138595	0.138224	0.138174	0.138184	0.13774	0.137562	0.137878	0.137633	0.137263	0.137178	0.137313	0.137275	0.137409	0.137457	0.136816	0.136861	0.136753	0.136474	0.136787	0.13682	0.136854	0.136427	0.136343	0.136353	0.13597	0.136256	0.135967	0.135974	0.136031	0.135574	0.135757	0.135729	0.135562	0.135157	0.135435	0.136094	0.137278	0.139256	0.142394	0.14441	0.145423	0.145976	0.146088	0.145698	0.145636
		0.137507	0.138071	0.138097	0.137755	0.138024	0.137879	0.137869	0.137542	0.137692	0.137192	0.137502	0.13708	0.137185	0.137282	0.137032	0.136558	0.137242	0.137161	0.136589	0.136625	0.136424	0.136596	0.136522	0.136747	0.136113	0.136573	0.136794	0.136458	0.136401	0.136156	0.135932	0.136096	0.136015	0.136084	0.135979	0.135815	0.135993	0.13597	0.136539	0.13749	0.14003	0.142873	0.145094	0.146053	0.14564	0.145872	0.1458	0.146377
		0.139353	0.139011	0.138746	0.138896	0.138588	0.138772	0.138439	0.13841	0.138479	0.13824	0.138062	0.13815	0.13846	0.137792	0.137528	0.137661	0.137473	0.137063	0.13778	0.137483	0.137535	0.137235	0.137106	0.137574	0.137264	0.137494	0.137182	0.137254	0.136996	0.137292	0.136742	0.136851	0.136849	0.137021	0.136193	0.136275	0.136048	0.135769	0.136508	0.137852	0.140695	0.143291	0.145616	0.147277	0.146326	0.145991	0.146131	0.14599
		0.138029	0.138586	0.138851	0.138307	0.13866	0.138534	0.137954	0.138305	0.13811	0.137938	0.138088	0.137941	0.137569	0.137757	0.137809	0.137497	0.137752	0.137175	0.136804	0.137089	0.137008	0.136978	0.137166	0.136618	0.136455	0.136589	0.136494	0.136172	0.136332	0.136053	0.136122	0.136124	0.1362	0.136251	0.135996	0.135752	0.135934	0.135348	0.136225	0.138066	0.140485	0.142776	0.145586	0.146439	0.146736	0.146517	0.146045	0.145781
		0.139406	0.138867	0.138962	0.138724	0.139311	0.138572	0.138436	0.138626	0.138943	0.138681	0.138393	0.137804	0.137516	0.137299	0.137724	0.137643	0.137674	0.137388	0.137476	0.137659	0.137728	0.136401	0.137113	0.136916	0.137309	0.136582	0.136982	0.136374	0.136737	0.136572	0.136339	0.136036	0.13621	0.135734	0.135939	0.135908	0.135762	0.135438	0.136418	0.138171	0.140099	0.143047	0.145578	0.146184	0.146329	0.145884	0.145783	0.14576
		0.136837	0.137218	0.137418	0.13765	0.137535	0.137556	0.137786	0.137647	0.137292	0.136973	0.136487	0.136603	0.136835	0.136787	0.136218	0.136187	0.136706	0.136175	0.136108	0.135946	0.13617	0.136153	0.1356	0.13571	0.135714	0.136096	0.13564	0.135831	0.135483	0.135383	0.135223	0.13505	0.134914	0.135088	0.134425	0.13484	0.135014	0.134511	0.135154	0.136556	0.139756	0.142938	0.144479	0.145581	0.145237	0.145102	0.145119	0.144997
		0.138393	0.138	0.137936	0.13779	0.138019	0.137972	0.1385	0.138288	0.138283	0.138012	0.137847	0.137437	0.137483	0.137525	0.136749	0.137676	0.13724	0.136985	0.137159	0.137037	0.136424	0.137023	0.136665	0.136903	0.13678	0.136327	0.13658	0.13641	0.136568	0.136434	0.13641	0.136356	0.136027	0.135864	0.135955	0.135436	0.135555	0.135886	0.13596	0.137125	0.140161	0.143417	0.145082	0.14631	0.146341	0.146059	0.146417	0.145657
		0.138234	0.138043	0.138534	0.138863	0.139068	0.138769	0.138317	0.137905	0.138021	0.138091	0.137916	0.137671	0.137104	0.137597	0.13719	0.137266	0.137099	0.136884	0.137059	0.136058	0.136427	0.136506	0.136451	0.136274	0.135831	0.136241	0.136	0.135762	0.135769	0.135624	0.135915	0.1353	0.135943	0.135795	0.136156	0.135726	0.135622	0.1358	0.135945	0.137809	0.140881	0.143664	0.145561	0.145852	0.145864	0.146069	0.145981	0.146019
		0.138793	0.138331	0.137943	0.138331	0.138336	0.138241	0.13809	0.137392	0.137764	0.137416	0.137337	0.13753	0.137419	0.137132	0.137213	0.137023	0.136575	0.13694	0.137161	0.137073	0.136713	0.136973	0.136127	0.136617	0.136413	0.136522	0.136437	0.136324	0.136268	0.136094	0.135812	0.1359	0.135889	0.135607	0.135929	0.1362	0.135743	0.136224	0.136522	0.137985	0.14127	0.144273	0.146203	0.147068	0.146334	0.146441	0.146096	0.146849
		0.138912	0.13938	0.138901	0.13938	0.138827	0.138689	0.139258	0.138881	0.138915	0.138524	0.138868	0.138455	0.138269	0.138434	0.13773	0.138103	0.137637	0.137394	0.137271	0.137557	0.137556	0.137402	0.137054	0.137004	0.136835	0.136813	0.136716	0.136637	0.136398	0.136556	0.136391	0.136236	0.136324	0.136038	0.135717	0.135615	0.135721	0.136317	0.136725	0.138843	0.141596	0.144385	0.146448	0.146825	0.146915	0.146951	0.146222	0.14646
		0.138634	0.138489	0.138396	0.138996	0.138543	0.138524	0.138414	0.138293	0.138084	0.137774	0.138091	0.137767	0.137173	0.137847	0.13759	0.137599	0.137101	0.137052	0.137273	0.137047	0.136934	0.137118	0.13677	0.13717	0.136713	0.137052	0.137052	0.13625	0.136267	0.136425	0.13637	0.135769	0.136155	0.135988	0.13592	0.1358	0.135793	0.135788	0.136704	0.137814	0.140312	0.143033	0.145021	0.145449	0.146241	0.146339	0.146317	0.146088
		0.139154	0.138717	0.138972	0.138548	0.138936	0.138314	0.138434	0.138302	0.138538	0.138296	0.138133	0.138255	0.138355	0.138622	0.138195	0.138481	0.137974	0.137847	0.137755	0.138069	0.138376	0.138155	0.13789	0.137623	0.137776	0.137518	0.137445	0.137552	0.137452	0.137206	0.13673	0.136846	0.136306	0.136499	0.136308	0.136379	0.136939	0.136577	0.136787	0.138491	0.142128	0.144213	0.145669	0.147096	0.146965	0.146822	0.146398	0.146689
		0.139003	0.138595	0.138639	0.13885	0.138238	0.138346	0.138493	0.138362	0.138064	0.138272	0.138241	0.13773	0.137628	0.137349	0.137473	0.137466	0.137364	0.137314	0.137356	0.13698	0.137004	0.136706	0.136715	0.136591	0.136156	0.136444	0.13666	0.136615	0.136386	0.13602	0.135864	0.136022	0.136284	0.135881	0.136108	0.135453	0.135803	0.136091	0.136939	0.138951	0.141546	0.144606	0.145767	0.146708	0.146815	0.146913	0.146834	0.146543
		0.139137	0.139366	0.140195	0.139871	0.139623	0.139647	0.139694	0.139628	0.139156	0.139248	0.138744	0.138724	0.138505	0.138643	0.137962	0.138524	0.138393	0.138047	0.138324	0.138002	0.137955	0.137847	0.137874	0.138293	0.137819	0.137907	0.1375	0.136987	0.137002	0.136894	0.137199	0.136982	0.136861	0.136796	0.136541	0.13658	0.136689	0.13653	0.137714	0.13998	0.142402	0.145163	0.146448	0.14678	0.147637	0.147258	0.147146	0.147027
		0.139864	0.139964	0.13964	0.140014	0.140013	0.139642	0.139608	0.139325	0.139251	0.138569	0.139239	0.138644	0.13872	0.138558	0.138918	0.138288	0.138207	0.138036	0.138055	0.138129	0.137643	0.137985	0.13778	0.137202	0.137893	0.137871	0.137418	0.137211	0.137218	0.137431	0.136952	0.137006	0.137092	0.136889	0.136603	0.137035	0.136523	0.13677	0.13753	0.139392	0.142139	0.144921	0.14656	0.147063	0.147639	0.14728	0.147315	0.147199
		0.140009	0.139742	0.140202	0.140355	0.140085	0.140056	0.139883	0.139925	0.139804	0.139926	0.139752	0.139696	0.139537	0.139496	0.139401	0.139596	0.139055	0.139279	0.139094	0.138538	0.137974	0.138503	0.138319	0.138283	0.138179	0.13834	0.138384	0.13821	0.13836	0.13805	0.137842	0.138088	0.137969	0.137817	0.137761	0.137528	0.137032	0.137421	0.138753	0.140504	0.142962	0.146186	0.147542	0.148323	0.147626	0.147733	0.147709	0.148152
		0.140231	0.14028	0.140943	0.140702	0.140285	0.140237	0.139745	0.140397	0.139552	0.139639	0.139825	0.13972	0.139621	0.138858	0.139232	0.138855	0.138577	0.138853	0.139261	0.139042	0.13836	0.138548	0.138567	0.138167	0.138293	0.138343	0.138414	0.138396	0.137416	0.137661	0.137807	0.137618	0.137664	0.137569	0.137142	0.137686	0.137257	0.137242	0.138545	0.141327	0.143605	0.145735	0.147234	0.148343	0.147763	0.1478	0.147673	0.147723
		0.139983	0.139282	0.139809	0.140033	0.139425	0.139633	0.139501	0.139609	0.139244	0.139273	0.138787	0.138955	0.139048	0.138937	0.138879	0.138228	0.138455	0.138576	0.138703	0.137769	0.138493	0.138483	0.137935	0.137717	0.137531	0.137842	0.137247	0.137388	0.137369	0.136899	0.137382	0.137302	0.137049	0.137028	0.137237	0.136935	0.13647	0.137128	0.137893	0.140771	0.143772	0.14606	0.147301	0.148104	0.147876	0.147933	0.148228	0.147878
		0.140285	0.139857	0.139969	0.140025	0.139988	0.139797	0.13979	0.13968	0.139658	0.139334	0.139358	0.139304	0.139363	0.139218	0.139142	0.138555	0.139032	0.138717	0.138993	0.138905	0.138639	0.138863	0.137867	0.138309	0.138233	0.138012	0.137976	0.137855	0.137761	0.137819	0.137795	0.13769	0.137966	0.137063	0.1374	0.137152	0.13727	0.138076	0.138863	0.141928	0.143912	0.146481	0.147618	0.148421	0.148236	0.147957	0.148128	0.147869
		0.140528	0.140431	0.140726	0.140467	0.14033	0.140292	0.140498	0.140114	0.139987	0.139973	0.139956	0.140147	0.139644	0.139415	0.139413	0.139422	0.139296	0.13949	0.139275	0.139403	0.139065	0.139179	0.138741	0.139251	0.138398	0.138691	0.138557	0.139029	0.137721	0.137895	0.138062	0.138176	0.138236	0.137873	0.137879	0.137523	0.137842	0.138572	0.140073	0.142225	0.144098	0.147244	0.148462	0.148695	0.148929	0.148195	0.148343	0.148047
		0.140855	0.140622	0.140872	0.140703	0.140543	0.140743	0.140335	0.139914	0.140066	0.139677	0.140162	0.139341	0.14015	0.139558	0.139571	0.139857	0.139134	0.139051	0.13922	0.138743	0.138801	0.138744	0.138917	0.138662	0.138424	0.138784	0.138936	0.138774	0.138384	0.138617	0.138172	0.138147	0.137774	0.138045	0.137935	0.137325	0.138532	0.138889	0.139828	0.142588	0.14575	0.147409	0.148178	0.148403	0.148519	0.148152	0.147788	0.148021
		0.140505	0.140206	0.141072	0.140669	0.14044	0.140647	0.140381	0.140726	0.140176	0.140261	0.139696	0.139685	0.13942	0.139921	0.13979	0.140057	0.140042	0.140014	0.13947	0.139589	0.139356	0.139346	0.13947	0.139049	0.138953	0.139575	0.139154	0.139048	0.138622	0.139118	0.138986	0.139403	0.138705	0.139292	0.139191	0.139671	0.139385	0.141083	0.142737	0.144911	0.147418	0.147906	0.149262	0.149279	0.148867	0.148779	0.148889	0.148683
		0.141184	0.141319	0.141317	0.141468	0.141039	0.141195	0.141348	0.140953	0.140703	0.140996	0.141115	0.140779	0.140921	0.14079	0.140915	0.140683	0.140395	0.140841	0.140347	0.14035	0.140488	0.140674	0.140705	0.140474	0.140366	0.141046	0.140765	0.14055	0.141415	0.140881	0.141263	0.141096	0.141692	0.141543	0.14209	0.142862	0.143624	0.144754	0.146155	0.147589	0.149024	0.149811	0.149558	0.14988	0.149227	0.149284	0.149473	0.148726
		0.140952	0.141401	0.142053	0.142189	0.142426	0.141972	0.141804	0.141923	0.142247	0.142166	0.141977	0.142254	0.142128	0.142437	0.142547	0.142969	0.142919	0.143157	0.143309	0.143095	0.142952	0.143174	0.143403	0.143855	0.143834	0.144189	0.144246	0.144317	0.144856	0.14555	0.146098	0.145567	0.145662	0.145063	0.146722	0.147454	0.148016	0.147966	0.148857	0.149634	0.149553	0.150013	0.150032	0.149656	0.149525	0.149312	0.148769	0.148822
		0.141279	0.142199	0.142451	0.14242	0.143193	0.143059	0.143574	0.143931	0.143898	0.144685	0.144566	0.144622	0.144051	0.144944	0.145459	0.146651	0.145593	0.146691	0.146746	0.147058	0.147061	0.147346	0.147461	0.147554	0.148031	0.147678	0.147942	0.148061	0.149032	0.148905	0.149858	0.149093	0.149791	0.150126	0.149213	0.15023	0.150285	0.150621	0.150425	0.150573	0.150726	0.150037	0.149473	0.149344	0.148731	0.148245	0.147795	0.147902
		0.142804	0.145335	0.145795	0.146224	0.147327	0.147246	0.147066	0.147506	0.148354	0.148605	0.148712	0.14915	0.149661	0.149806	0.150073	0.150449	0.150831	0.150842	0.151333	0.150862	0.151996	0.151965	0.151515	0.151817	0.152163	0.152185	0.152244	0.152809	0.152265	0.152368	0.152323	0.152888	0.152504	0.152366	0.152594	0.152534	0.152242	0.152365	0.152532	0.152509	0.151438	0.151348	0.149928	0.149656	0.148777	0.148789	0.14831	0.148228
		0.144961	0.148438	0.150046	0.150102	0.151222	0.151245	0.151751	0.151629	0.152173	0.152484	0.152966	0.152663	0.153068	0.152771	0.153271	0.153822	0.153285	0.153454	0.153578	0.1538	0.153555	0.153729	0.15366	0.154007	0.153891	0.153896	0.153419	0.154057	0.153743	0.153817	0.153299	0.153705	0.153212	0.15345	0.153278	0.152994	0.153507	0.153212	0.15303	0.152323	0.152313	0.152072	0.150867	0.150874	0.14953	0.149143	0.1483	0.147983
		0.148676	0.153597	0.15461	0.1544	0.154594	0.154455	0.154477	0.154913	0.155311	0.155447	0.155306	0.155049	0.155435	0.155173	0.154949	0.155154	0.154947	0.155214	0.154922	0.154736	0.15458	0.154331	0.15473	0.154425	0.154317	0.15478	0.154505	0.154101	0.154449	0.15405	0.153955	0.153948	0.154641	0.154048	0.15335	0.153423	0.153922	0.153526	0.153238	0.152751	0.152694	0.152313	0.151481	0.150392	0.150363	0.149367	0.149127	0.148583
		0.149286	0.155816	0.156383	0.15634	0.156324	0.156417	0.157046	0.156253	0.156615	0.156307	0.156109	0.15614	0.156016	0.156136	0.155528	0.155902	0.155931	0.155743	0.155704	0.155573	0.155468	0.155418	0.155189	0.155178	0.155466	0.155071	0.155244	0.155006	0.155073	0.154775	0.154586	0.154796	0.1543	0.154348	0.154055	0.153972	0.153888	0.153467	0.153667	0.153361	0.153274	0.152604	0.152342	0.151891	0.151258	0.150137	0.149546	0.148963
		0.148955	0.156091	0.156815	0.156755	0.156639	0.156567	0.156703	0.156975	0.156748	0.156717	0.156191	0.156119	0.156105	0.156095	0.155955	0.155957	0.155595	0.155492	0.155289	0.155015	0.155475	0.155208	0.154732	0.155046	0.154937	0.154879	0.155001	0.155189	0.154606	0.154606	0.154568	0.154708	0.15446	0.154084	0.154096	0.153871	0.153902	0.154036	0.153745	0.153581	0.153242	0.15319	0.152404	0.151987	0.151619	0.151031	0.150399	0.149591
		0.148752	0.156205	0.157232	0.156388	0.156574	0.1565	0.156355	0.156283	0.156038	0.156471	0.155831	0.156359	0.155869	0.155792	0.15574	0.155506	0.155337	0.155501	0.155413	0.155271	0.155128	0.155046	0.154763	0.154961	0.154701	0.155039	0.154813	0.154977	0.154897	0.154608	0.154746	0.154799	0.154443	0.154065	0.154396	0.154594	0.153862	0.153991	0.153914	0.154124	0.153748	0.153483	0.152964	0.152515	0.152392	0.151651	0.150972	0.150371
		0.149374	0.15682	0.157032	0.156624	0.156688	0.156157	0.15629	0.156267	0.155899	0.156136	0.156222	0.156069	0.155886	0.156348	0.155556	0.155826	0.15549	0.155626	0.1558	0.155747	0.155568	0.155466	0.154942	0.154734	0.154579	0.154872	0.154596	0.154317	0.154732	0.154263	0.154229	0.15441	0.154179	0.153714	0.154034	0.153958	0.154039	0.153702	0.153414	0.15364	0.153299	0.153276	0.153342	0.153302	0.152849	0.152105	0.151446	0.150476
		0.14994	0.156803	0.157623	0.157041	0.156884	0.157503	0.157056	0.156886	0.156946	0.15706	0.156569	0.156776	0.156684	0.156488	0.156526	0.156036	0.156345	0.156203	0.155985	0.156126	0.155459	0.155588	0.155816	0.155471	0.155607	0.155378	0.155197	0.155428	0.154973	0.15523	0.154799	0.154935	0.154498	0.154415	0.154487	0.154303	0.154344	0.154742	0.154563	0.154124	0.153583	0.1544	0.153635	0.153664	0.153102	0.153131	0.152451	0.152027
		0.149792	0.156925	0.15677	0.157391	0.156815	0.15682	0.156633	0.156353	0.15656	0.156505	0.156288	0.156614	0.156572	0.156033	0.155816	0.156259	0.156436	0.156123	0.155835	0.155838	0.155959	0.155816	0.155599	0.155299	0.155004	0.155457	0.155425	0.155225	0.155125	0.154996	0.154887	0.154815	0.154717	0.154444	0.154379	0.154382	0.154217	0.154284	0.154191	0.154008	0.153927	0.153919	0.1539	0.153759	0.153853	0.153457	0.153137	0.152563
		0.14948	0.156326	0.156972	0.157189	0.157125	0.156717	0.156736	0.156481	0.156169	0.156234	0.156207	0.15574	0.156441	0.156011	0.156362	0.155633	0.155747	0.155063	0.15565	0.155344	0.15517	0.155569	0.155142	0.154691	0.154591	0.155039	0.154823	0.154932	0.15457	0.154808	0.154668	0.154158	0.154994	0.154341	0.15457	0.155056	0.154575	0.153603	0.153834	0.154007	0.153467	0.153841	0.153638	0.153412	0.153421	0.153442	0.15303	0.152592
		0.150382	0.156321	0.15707	0.156459	0.156962	0.157124	0.156591	0.15687	0.15624	0.156276	0.156048	0.156167	0.155962	0.155745	0.156002	0.156345	0.155931	0.155955	0.155952	0.155457	0.155583	0.15527	0.154777	0.15491	0.155168	0.154896	0.155059	0.154918	0.154947	0.154935	0.15487	0.15452	0.154748	0.154665	0.15427	0.154067	0.153826	0.154077	0.153953	0.153805	0.153769	0.153436	0.153636	0.15359	0.153579	0.153138	0.152775	0.152375
		0.149849	0.156867	0.157341	0.156955	0.156979	0.156669	0.156956	0.156328	0.15686	0.15619	0.157485	0.156589	0.156417	0.156515	0.156038	0.155895	0.155862	0.155923	0.155721	0.155457	0.154813	0.155242	0.155178	0.155216	0.155099	0.154589	0.155096	0.154818	0.15463	0.154327	0.154711	0.155283	0.154449	0.154837	0.154835	0.154493	0.153981	0.154641	0.153867	0.154157	0.154005	0.154105	0.153633	0.153783	0.153295	0.153066	0.153073	0.152678
		0.149921	0.15697	0.157534	0.157503	0.15764	0.157642	0.156962	0.157046	0.156841	0.156986	0.156791	0.156934	0.156731	0.156379	0.1564	0.156496	0.156396	0.156317	0.156266	0.156214	0.155616	0.156026	0.155542	0.155899	0.155368	0.155544	0.155714	0.155599	0.155466	0.1556	0.15497	0.15493	0.155003	0.154889	0.154822	0.15519	0.155189	0.155306	0.155085	0.154906	0.154765	0.155128	0.154796	0.154798	0.154489	0.153845	0.153833	0.153684
		0.149865	0.158001	0.158076	0.15792	0.157849	0.157694	0.157653	0.157334	0.157354	0.157296	0.157408	0.157098	0.157224	0.157234	0.156834	0.156116	0.156508	0.156521	0.156667	0.156633	0.156164	0.156293	0.155957	0.156353	0.156455	0.155805	0.155888	0.156119	0.155254	0.155928	0.155463	0.155709	0.155468	0.15542	0.155059	0.155175	0.154849	0.154953	0.155278	0.154837	0.154386	0.154935	0.15435	0.15415	0.154306	0.154145	0.154184	0.154334
		0.149758	0.156841	0.157253	0.15731	0.157449	0.15742	0.157036	0.157163	0.156929	0.15691	0.156776	0.156524	0.156939	0.156612	0.156476	0.156512	0.15578	0.155861	0.156498	0.156055	0.15614	0.155743	0.155809	0.155389	0.155242	0.155409	0.155342	0.155664	0.155349	0.155368	0.155352	0.155116	0.155328	0.155077	0.15514	0.154935	0.15488	0.154625	0.154861	0.154913	0.154563	0.154591	0.154179	0.154274	0.153977	0.154208	0.154203	0.154096
		0.150013	0.15723	0.158102	0.157699	0.157735	0.15757	0.157406	0.157406	0.157163	0.157585	0.156984	0.157261	0.157339	0.156956	0.156596	0.156545	0.156402	0.156719	0.156403	0.156128	0.156477	0.156222	0.156345	0.155957	0.155909	0.155824	0.156012	0.155499	0.155943	0.155823	0.155575	0.155199	0.155266	0.155571	0.15558	0.155247	0.15513	0.155359	0.155533	0.155127	0.155206	0.154949	0.154704	0.154186	0.155001	0.154556	0.155025	0.154431
		0.150561	0.157715	0.157861	0.15799	0.157537	0.15793	0.157494	0.158152	0.157752	0.15784	0.157499	0.157408	0.157413	0.157277	0.157396	0.157587	0.157508	0.156844	0.157315	0.157318	0.157089	0.15712	0.157349	0.156853	0.156736	0.156586	0.156508	0.156769	0.156717	0.156796	0.156555	0.155985	0.156378	0.156198	0.156081	0.156009	0.155759	0.155544	0.155468	0.155547	0.155232	0.15548	0.154865	0.155075	0.155113	0.154868	0.15481	0.154941
		0.150755	0.158371	0.158617	0.158666	0.158459	0.158852	0.158054	0.158113	0.157706	0.157933	0.157801	0.157971	0.157704	0.157399	0.157599	0.157289	0.156967	0.156807	0.157115	0.157084	0.157255	0.156986	0.157628	0.156929	0.156886	0.156553	0.15585	0.156681	0.156693	0.156324	0.155874	0.156266	0.156374	0.156209	0.156152	0.156023	0.155873	0.156045	0.155917	0.155416	0.155638	0.155662	0.155464	0.15508	0.155068	0.15471	0.155077	0.154694
		0.151412	0.157758	0.158705	0.158366	0.158311	0.158435	0.15797	0.158014	0.158092	0.157541	0.157416	0.157537	0.157646	0.157527	0.15751	0.157615	0.157134	0.157454	0.157296	0.157908	0.156924	0.157024	0.156703	0.156948	0.1565	0.156937	0.156841	0.156595	0.156844	0.156665	0.157024	0.156329	0.156669	0.155807	0.156651	0.156026	0.155899	0.155921	0.155693	0.155847	0.155864	0.155442	0.155433	0.155442	0.155435	0.155532	0.155475	0.155225
		0.151265	0.158192	0.158705	0.158342	0.158548	0.158461	0.15845	0.158166	0.157854	0.157704	0.157778	0.158119	0.15763	0.157728	0.157575	0.157294	0.157492	0.157351	0.157192	0.157296	0.157149	0.157279	0.156882	0.157136	0.156769	0.156645	0.156753	0.156626	0.156807	0.156595	0.156372	0.156334	0.156384	0.155852	0.155805	0.155809	0.155697	0.15533	0.1558	0.155483	0.155662	0.155618	0.155604	0.155697	0.155085	0.155233	0.155009	0.155085
		0.15145	0.158001	0.159407	0.158752	0.158464	0.158883	0.158312	0.158592	0.157782	0.158304	0.157584	0.15778	0.158047	0.157334	0.157716	0.157799	0.157463	0.15732	0.157382	0.157947	0.157344	0.157642	0.157411	0.157139	0.157036	0.157141	0.156588	0.157043	0.156677	0.156427	0.156603	0.155959	0.156016	0.156538	0.156324	0.155649	0.156295	0.15553	0.155469	0.156162	0.155538	0.15585	0.155039	0.154877	0.154741	0.155297	0.155089	0.154789
		0.152981	0.158738	0.159233	0.159046	0.159293	0.158976	0.158995	0.158419	0.158929	0.158907	0.158309	0.158436	0.158693	0.158704	0.158202	0.158342	0.157814	0.158306	0.157839	0.157775	0.157449	0.157475	0.157592	0.157823	0.157398	0.157518	0.157597	0.157711	0.157351	0.157622	0.157161	0.1568	0.156776	0.156743	0.156324	0.156798	0.156512	0.156648	0.156538	0.156343	0.156695	0.156741	0.15631	0.156283	0.15573	0.156042	0.156074	0.155861
		0.152999	0.158219	0.158362	0.158681	0.158548	0.158399	0.158321	0.158343	0.158231	0.158021	0.158113	0.157296	0.157546	0.157491	0.157528	0.157237	0.157718	0.157485	0.157492	0.157317	0.157106	0.157367	0.157174	0.156769	0.156931	0.156901	0.156407	0.156951	0.156324	0.15675	0.156617	0.156147	0.156074	0.156019	0.156021	0.156109	0.155859	0.155883	0.155638	0.156069	0.155931	0.155511	0.155483	0.155893	0.15533	0.155027	0.155151	0.154787
		0.154915	0.158314	0.158819	0.15871	0.158664	0.158571	0.158614	0.158092	0.157921	0.158082	0.157916	0.158152	0.157704	0.157859	0.157584	0.157554	0.157802	0.157499	0.157237	0.157747	0.15731	0.156893	0.156908	0.156862	0.157018	0.156826	0.156701	0.156269	0.15599	0.156412	0.156116	0.156155	0.155852	0.155986	0.156073	0.155749	0.155728	0.155561	0.155652	0.155594	0.155724	0.155528	0.155485	0.155397	0.154973	0.154872	0.155137	0.154953
		0.156348	0.158356	0.158681	0.15881	0.158278	0.158588	0.158593	0.158616	0.158063	0.158252	0.158094	0.158262	0.157973	0.157995	0.157577	0.157942	0.157918	0.157568	0.157494	0.157761	0.157541	0.157332	0.156765	0.15726	0.157375	0.157255	0.157292	0.156567	0.156665	0.156788	0.156595	0.156181	0.156185	0.156248	0.156148	0.156248	0.156217	0.156348	0.155535	0.155618	0.155745	0.15593	0.155575	0.155614	0.155516	0.155371	0.154861	0.154665
		0.156221	0.158828	0.158969	0.159217	0.158307	0.158776	0.158614	0.158368	0.158309	0.158418	0.158018	0.157794	0.157935	0.157499	0.15731	0.157659	0.157916	0.157289	0.156963	0.157382	0.156994	0.156956	0.157063	0.156836	0.156603	0.156315	0.156808	0.15657	0.156922	0.156076	0.15568	0.156059	0.156021	0.156004	0.155688	0.155754	0.15574	0.155277	0.155737	0.155449	0.155456	0.154899	0.155211	0.155511	0.15463	0.154903	0.15496	0.154713
		0.155807	0.158376	0.158616	0.158495	0.15876	0.158698	0.158393	0.158161	0.158486	0.158407	0.157642	0.157463	0.15793	0.157492	0.156886	0.157501	0.157661	0.157647	0.157358	0.157732	0.157153	0.156872	0.156829	0.156669	0.156438	0.15651	0.156433	0.156615	0.155957	0.156098	0.156145	0.156381	0.156214	0.156309	0.156207	0.155516	0.156245	0.155659	0.155802	0.155242	0.1557	0.155347	0.155554	0.155011	0.154884	0.154958	0.155483	0.154966
		0.157062	0.159086	0.159041	0.159127	0.159489	0.158681	0.158381	0.15838	0.158242	0.158176	0.157956	0.157599	0.15772	0.157987	0.157771	0.157291	0.15741	0.157423	0.157196	0.157143	0.157554	0.157622	0.157442	0.157177	0.156881	0.156875	0.156779	0.157189	0.157256	0.156634	0.156931	0.156894	0.15645	0.1563	0.156676	0.156321	0.156608	0.15624	0.156341	0.156116	0.155819	0.156159	0.155905	0.155635	0.155571	0.155301	0.155371	0.155063
		0.157022	0.158252	0.159041	0.159177	0.158909	0.158776	0.158767	0.158521	0.158492	0.158214	0.158324	0.157963	0.15853	0.158199	0.15768	0.157801	0.157711	0.157696	0.15763	0.157203	0.157492	0.157065	0.157134	0.157277	0.156913	0.157072	0.157387	0.156757	0.156741	0.157018	0.15681	0.156526	0.156381	0.156832	0.156436	0.156026	0.15667	0.156091	0.156093	0.155743	0.155871	0.155783	0.155947	0.155804	0.155612	0.155513	0.155371	0.155132
		0.156607	0.158967	0.158841	0.158786	0.15871	0.158714	0.158785	0.158828	0.158478	0.15823	0.1584	0.158119	0.158485	0.158309	0.157935	0.15798	0.157873	0.158101	0.157582	0.15772	0.157777	0.157167	0.157122	0.156974	0.157387	0.156796	0.15707	0.156639	0.156589	0.156079	0.156159	0.156198	0.15616	0.156078	0.156553	0.156367	0.156133	0.155614	0.155599	0.155523	0.155666	0.155747	0.155604	0.155394	0.15537	0.155159	0.155326	0.155349
		0.156932	0.158364	0.158859	0.158955	0.158928	0.15828	0.158557	0.158354	0.158221	0.158843	0.158132	0.158231	0.157939	0.15779	0.157435	0.157787	0.15797	0.157423	0.15751	0.157132	0.156908	0.157074	0.157122	0.157163	0.157237	0.156906	0.156398	0.156831	0.156326	0.156288	0.156436	0.156091	0.156178	0.156279	0.156202	0.155955	0.155828	0.155499	0.155807	0.155967	0.1556	0.155756	0.155774	0.155228	0.155478	0.155301	0.155123	0.15476
		0.156651	0.158395	0.158528	0.158898	0.158566	0.158433	0.158302	0.158404	0.158397	0.158142	0.158169	0.15772	0.157971	0.157575	0.157861	0.157568	0.157737	0.157389	0.157578	0.157708	0.157258	0.157039	0.156955	0.157082	0.156786	0.157125	0.156788	0.156796	0.156505	0.156755	0.156827	0.157153	0.156417	0.156819	0.156944	0.156343	0.156457	0.156488	0.155818	0.156136	0.156393	0.155954	0.155702	0.155165	0.154982	0.155345	0.155471	0.155771
		0.15661	0.15885	0.159632	0.159136	0.159145	0.158988	0.159005	0.158921	0.158654	0.15879	0.158488	0.158244	0.158161	0.158244	0.15825	0.157789	0.158068	0.157873	0.158111	0.157832	0.157811	0.157646	0.157367	0.157344	0.15731	0.157253	0.157096	0.157098	0.156596	0.156682	0.156203	0.157001	0.157072	0.156838	0.15723	0.156505	0.156672	0.156526	0.156031	0.155969	0.155852	0.155976	0.155788	0.15553	0.156021	0.155518	0.155364	0.155495
		0.157456	0.159191	0.159457	0.159382	0.15904	0.159279	0.159315	0.158943	0.159589	0.159134	0.158833	0.158352	0.158488	0.158223	0.158741	0.158581	0.158369	0.157671	0.157827	0.157673	0.157976	0.157616	0.157263	0.157332	0.157287	0.157358	0.157132	0.156701	0.157113	0.157253	0.157118	0.157265	0.156515	0.156875	0.156378	0.156595	0.156386	0.156548	0.156352	0.156266	0.156155	0.156124	0.15656	0.156178	0.156352	0.15619	0.155728	0.155921
		0.15732	0.158704	0.159248	0.15906	0.158814	0.158878	0.158707	0.158607	0.15839	0.158159	0.158145	0.15792	0.1582	0.158209	0.157973	0.157875	0.158042	0.157642	0.157902	0.157473	0.15726	0.157601	0.157639	0.157168	0.157292	0.157006	0.157022	0.156908	0.15713	0.156736	0.156419	0.156769	0.157077	0.156619	0.156512	0.156045	0.156123	0.156343	0.156188	0.156086	0.155864	0.156295	0.155723	0.155625	0.156141	0.155807	0.156086	0.156047
		0.157036	0.159231	0.159556	0.159548	0.159345	0.159119	0.159208	0.158545	0.158754	0.158543	0.158841	0.158585	0.158512	0.15797	0.15839	0.158185	0.158064	0.157718	0.157721	0.157987	0.157718	0.158107	0.157615	0.157044	0.15782	0.157554	0.157608	0.157177	0.157644	0.157337	0.157697	0.157258	0.157475	0.157304	0.156808	0.157001	0.156984	0.15707	0.156726	0.156415	0.156564	0.156312	0.156222	0.156234	0.15616	0.155845	0.155985	0.156141
		0.157673	0.159749	0.159965	0.15956	0.15955	0.159791	0.15941	0.159489	0.159319	0.159229	0.159141	0.158922	0.158836	0.15899	0.15864	0.158907	0.158996	0.158888	0.158623	0.158128	0.158433	0.15819	0.15854	0.157802	0.157858	0.157882	0.15753	0.158171	0.157792	0.157308	0.157895	0.157032	0.157139	0.157129	0.157194	0.156853	0.157337	0.156948	0.157189	0.156777	0.156409	0.157013	0.156558	0.156584	0.156229	0.156433	0.156508	0.156315
		0.157422	0.159215	0.159898	0.15956	0.159823	0.158573	0.158912	0.159345	0.159057	0.158859	0.158783	0.158623	0.158237	0.15829	0.158066	0.158183	0.158021	0.157983	0.157942	0.157992	0.157758	0.157398	0.157485	0.157504	0.157558	0.156955	0.157001	0.156965	0.157232	0.156638	0.156508	0.156829	0.156698	0.156776	0.156665	0.156464	0.156248	0.156248	0.156357	0.156472	0.15631	0.156372	0.15619	0.156086	0.155998	0.154906	0.155609	0.155232
		0.157678	0.159177	0.159174	0.159686	0.159367	0.159687	0.159324	0.159148	0.1589	0.158891	0.158573	0.158705	0.158376	0.158354	0.158161	0.158214	0.15838	0.158312	0.158459	0.157921	0.158063	0.157852	0.158238	0.157475	0.157534	0.157983	0.157778	0.157632	0.157802	0.157272	0.157132	0.156546	0.156796	0.156793	0.156879	0.156929	0.156848	0.157229	0.15702	0.157031	0.156321	0.156969	0.156576	0.155962	0.15641	0.156014	0.156167	0.156138
		0.157542	0.159245	0.159363	0.15921	0.158481	0.159279	0.158893	0.158762	0.158791	0.158078	0.158629	0.158157	0.15814	0.15848	0.158199	0.158125	0.157799	0.157823	0.15751	0.157453	0.15726	0.157084	0.156882	0.157122	0.157063	0.156901	0.15717	0.156524	0.156562	0.156315	0.156794	0.156943	0.156777	0.156357	0.156453	0.156633	0.156531	0.155967	0.156257	0.156383	0.156564	0.156219	0.156324	0.156222	0.155921	0.156228	0.155625	0.155588
		0.15787	0.159729	0.159972	0.160545	0.159808	0.159789	0.159353	0.159439	0.159424	0.159164	0.15917	0.159102	0.158933	0.159077	0.15886	0.159114	0.158647	0.159239	0.158642	0.158431	0.158614	0.158497	0.158163	0.157966	0.158314	0.158128	0.157877	0.157701	0.157713	0.157597	0.157844	0.156917	0.157553	0.157296	0.157068	0.157246	0.156969	0.156901	0.156858	0.156524	0.157367	0.15616	0.156603	0.156796	0.156803	0.1565	0.156378	0.156812
		0.158998	0.15947	0.160053	0.16022	0.160166	0.159848	0.159624	0.159686	0.159524	0.159467	0.15925	0.159262	0.158486	0.158647	0.158416	0.158779	0.158535	0.158511	0.158888	0.158207	0.158395	0.158044	0.158507	0.157887	0.15763	0.158021	0.157296	0.15789	0.157823	0.158009	0.157234	0.157503	0.157591	0.157151	0.157139	0.156505	0.157379	0.156867	0.156524	0.156939	0.156534	0.157129	0.15682	0.156743	0.156813	0.156224	0.15634	0.156178
		0.158499	0.159332	0.160203	0.160304	0.159758	0.15983	0.159579	0.159817	0.15894	0.159548	0.159191	0.159153	0.159012	0.158812	0.1591	0.159103	0.15881	0.158848	0.158938	0.158523	0.157783	0.158106	0.158107	0.158107	0.158492	0.157956	0.157985	0.158082	0.157644	0.157663	0.15773	0.157883	0.157758	0.157375	0.15777	0.157532	0.157499	0.156906	0.157508	0.156667	0.156698	0.156724	0.157337	0.15723	0.157055	0.157339	0.157148	0.157472
		0.159172	0.160158	0.160718	0.16039	0.160471	0.160499	0.160378	0.160046	0.160413	0.159679	0.160047	0.159725	0.160153	0.15971	0.159644	0.15992	0.1593	0.159565	0.159388	0.159331	0.158938	0.15932	0.158848	0.158793	0.158533	0.158628	0.159009	0.15879	0.15886	0.158418	0.15838	0.158076	0.158133	0.158357	0.158156	0.15782	0.157692	0.157654	0.157609	0.157334	0.157237	0.157547	0.157797	0.15732	0.157024	0.15696	0.157323	0.156919
		0.160003	0.161305	0.161166	0.161185	0.161245	0.161385	0.16094	0.160881	0.160645	0.160259	0.159696	0.160027	0.159806	0.160185	0.160161	0.159906	0.159722	0.15971	0.160039	0.15937	0.159498	0.159427	0.159558	0.159465	0.159332	0.159257	0.159351	0.159058	0.158998	0.15885	0.158612	0.158559	0.158581	0.15859	0.158555	0.158511	0.157997	0.158331	0.158264	0.158211	0.15774	0.158218	0.157403	0.158228	0.158342	0.157372	0.157093	0.157255
		0.160997	0.160799	0.160992	0.160976	0.161193	0.16052	0.160695	0.160409	0.160104	0.160633	0.160466	0.160104	0.159991	0.159889	0.160459	0.159861	0.159627	0.159467	0.159806	0.159643	0.159853	0.159574	0.159475	0.159267	0.1594	0.158912	0.159303	0.159148	0.158914	0.158695	0.158907	0.158766	0.158605	0.158841	0.158405	0.158588	0.15794	0.158107	0.157992	0.158066	0.157618	0.157906	0.157043	0.157404	0.15778	0.156963	0.157601	0.157491
		0.160711	0.160947	0.160947	0.160912	0.160545	0.160595	0.16078	0.1607	0.160649	0.160445	0.159637	0.160454	0.159882	0.160182	0.159877	0.159805	0.159577	0.159396	0.159363	0.159556	0.159339	0.159951	0.159408	0.15911	0.158964	0.158762	0.159105	0.158978	0.158595	0.158552	0.158941	0.15845	0.15864	0.158281	0.158481	0.158578	0.157892	0.158262	0.158273	0.158156	0.157682	0.157615	0.158324	0.158412	0.157706	0.157036	0.157759	0.15783
		0.161645	0.160976	0.161452	0.161211	0.16149	0.1613	0.161121	0.161159	0.160792	0.160352	0.160265	0.160325	0.160316	0.159967	0.159708	0.16006	0.160104	0.159493	0.160123	0.160246	0.15983	0.159718	0.159415	0.159374	0.159345	0.159369	0.159567	0.159386	0.159136	0.159067	0.159024	0.159083	0.158943	0.158629	0.158262	0.158404	0.158256	0.158369	0.158524	0.158318	0.158018	0.15802	0.158383	0.158087	0.158178	0.15784	0.157782	0.157785
		0.161498	0.161166	0.16144	0.161254	0.160483	0.161054	0.160456	0.160585	0.160552	0.160844	0.160318	0.160339	0.159811	0.160495	0.160079	0.160366	0.160084	0.160518	0.160149	0.159713	0.159727	0.159693	0.159951	0.159139	0.159007	0.159233	0.159751	0.159289	0.159348	0.158716	0.159007	0.159165	0.15901	0.159191	0.158306	0.158442	0.158552	0.15869	0.158409	0.158247	0.158585	0.157985	0.157796	0.157937	0.158481	0.157966	0.159546	0.158187
		0.161295	0.161266	0.161671	0.161586	0.161677	0.161703	0.160807	0.16136	0.161162	0.161148	0.160854	0.16108	0.160607	0.160447	0.160919	0.160818	0.160399	0.160035	0.160439	0.16073	0.160287	0.159996	0.159954	0.159729	0.15968	0.15971	0.160077	0.160004	0.159715	0.159381	0.159198	0.159115	0.159369	0.15932	0.159103	0.158738	0.158826	0.158964	0.158416	0.158316	0.15844	0.158261	0.158309	0.158423	0.158278	0.158693	0.157561	0.157801
		0.161567	0.161932	0.161798	0.161946	0.161801	0.16175	0.161703	0.161872	0.161719	0.161099	0.161276	0.160966	0.161164	0.161207	0.160749	0.160961	0.161343	0.160657	0.160583	0.160359	0.160695	0.160285	0.160501	0.160544	0.160247	0.160247	0.159982	0.159618	0.160004	0.159506	0.159898	0.159584	0.159474	0.15925	0.159575	0.158874	0.159165	0.15921	0.159419	0.15889	0.158612	0.159162	0.159134	0.158752	0.158864	0.159265	0.158531	0.158573
		0.162913	0.1621	0.16242	0.162227	0.162074	0.161576	0.16177	0.161552	0.1613	0.161281	0.161228	0.161059	0.161154	0.161061	0.160699	0.160344	0.160482	0.160685	0.160632	0.160468	0.160153	0.160373	0.160382	0.16022	0.159794	0.160378	0.15962	0.160077	0.159258	0.159767	0.159448	0.159189	0.159381	0.159107	0.159134	0.158974	0.15876	0.158624	0.158607	0.158543	0.158242	0.158762	0.158293	0.157997	0.157811	0.158535	0.158342	0.15782
		0.161734	0.161112	0.161514	0.161636	0.161502	0.1615	0.16135	0.160744	0.161433	0.160993	0.161054	0.160823	0.160978	0.160618	0.160449	0.160513	0.160097	0.160206	0.160389	0.16032	0.160015	0.160383	0.159837	0.159994	0.159954	0.159438	0.158988	0.158791	0.158848	0.159219	0.158679	0.15886	0.159153	0.158888	0.158648	0.15946	0.158788	0.158748	0.158461	0.157744	0.15845	0.158976	0.157997	0.15835	0.15936	0.157618	0.157844	0.157854
		0.162034	0.161138	0.161534	0.161374	0.161183	0.161147	0.160552	0.16098	0.160747	0.160135	0.160216	0.160041	0.159767	0.159984	0.160053	0.160025	0.159765	0.15986	0.15976	0.159768	0.159743	0.159481	0.159198	0.159517	0.159384	0.15921	0.159467	0.158874	0.159236	0.158905	0.159086	0.159014	0.15909	0.158724	0.158945	0.158695	0.158655	0.158848	0.158166	0.15849	0.158066	0.158673	0.158426	0.158252	0.157959	0.158814	0.158566	0.158654
		0.161572	0.162079	0.162417	0.161924	0.162101	0.161416	0.161254	0.161951	0.161057	0.161595	0.160997	0.160926	0.160638	0.160637	0.160988	0.160339	0.159982	0.16002	0.160504	0.160244	0.159846	0.160092	0.160013	0.159238	0.159806	0.159363	0.15951	0.159457	0.159439	0.159126	0.159153	0.159117	0.158895	0.159015	0.158967	0.158528	0.15833	0.158655	0.158685	0.158593	0.159031	0.159482	0.158657	0.158102	0.157883	0.158445	0.158176	0.158187
		0.161681	0.160909	0.161266	0.161748	0.161569	0.161512	0.161474	0.161035	0.161124	0.161076	0.160997	0.160835	0.161345	0.160811	0.160678	0.160321	0.159779	0.160209	0.160335	0.160599	0.159954	0.160041	0.159975	0.159987	0.160299	0.159967	0.159658	0.159951	0.159488	0.15941	0.159165	0.15936	0.159322	0.15895	0.158662	0.159055	0.158957	0.158769	0.159341	0.158068	0.159861	0.159165	0.158393	0.159227	0.158126	0.158619	0.15848	0.158486
		0.16154	0.161004	0.161185	0.161273	0.161147	0.161526	0.160716	0.160732	0.160563	0.160931	0.160757	0.160115	0.159961	0.160077	0.160232	0.160211	0.160325	0.160466	0.160209	0.159486	0.160294	0.159331	0.159649	0.160046	0.159656	0.159007	0.159186	0.158981	0.159014	0.158731	0.15865	0.15886	0.158781	0.158561	0.158488	0.158485	0.158424	0.158643	0.158845	0.158387	0.158004	0.158559	0.158505	0.159341	0.158171	0.157839	0.15813	0.157747
		0.161254	0.160935	0.161474	0.161012	0.16098	0.161038	0.161059	0.16104	0.160799	0.16074	0.160949	0.160461	0.160473	0.160404	0.160669	0.160601	0.160035	0.16028	0.16023	0.160041	0.159622	0.159606	0.159148	0.159763	0.159551	0.159672	0.159394	0.159203	0.159574	0.159207	0.159119	0.158964	0.158933	0.158788	0.158946	0.15894	0.158605	0.158404	0.158183	0.157959	0.158068	0.158268	0.158452	0.158335	0.158175	0.157911	0.158026	0.157608
		0.16186	0.161448	0.161481	0.16202	0.161679	0.161102	0.161333	0.161879	0.161338	0.161195	0.16095	0.161085	0.161002	0.161068	0.160764	0.160666	0.160756	0.160602	0.160573	0.160578	0.160308	0.160027	0.159918	0.159877	0.159946	0.159646	0.160063	0.159536	0.160277	0.159618	0.159181	0.159736	0.159052	0.159326	0.159196	0.159565	0.159293	0.159353	0.158984	0.158864	0.158647	0.15874	0.158538	0.159014	0.158399	0.158252	0.158716	0.158374
		0.161524	0.16212	0.162387	0.162101	0.161252	0.161845	0.161824	0.161478	0.161178	0.161278	0.161341	0.160974	0.16149	0.160778	0.161341	0.160738	0.161259	0.160651	0.161202	0.160695	0.16033	0.160228	0.160065	0.160173	0.160154	0.159979	0.159815	0.160237	0.160135	0.160442	0.160163	0.159839	0.159811	0.159977	0.159691	0.159972	0.160037	0.159505	0.160003	0.159529	0.16007	0.159076	0.159527	0.159148	0.159172	0.15998	0.158878	0.158717
		0.162217	0.162451	0.162305	0.162341	0.16206	0.162081	0.161891	0.161984	0.161986	0.161786	0.161684	0.161938	0.160856	0.161173	0.161808	0.161124	0.160792	0.16059	0.160912	0.16053	0.160427	0.160633	0.160116	0.160397	0.160215	0.159977	0.160111	0.159798	0.159679	0.159743	0.159408	0.15947	0.159587	0.159355	0.159219	0.159332	0.159751	0.15917	0.160168	0.158905	0.158943	0.159024	0.160015	0.158915	0.159057	0.158604	0.15905	0.15885
		0.162787	0.161543	0.161901	0.1621	0.162039	0.161459	0.162303	0.162039	0.161417	0.161459	0.161002	0.161171	0.161226	0.161086	0.161005	0.160487	0.160682	0.160242	0.160654	0.160707	0.160087	0.16012	0.16018	0.160204	0.159746	0.159687	0.159624	0.159782	0.15945	0.159799	0.159307	0.159269	0.159262	0.159282	0.15945	0.159772	0.159424	0.1593	0.158871	0.15834	0.159519	0.158697	0.158735	0.159134	0.159014	0.158044	0.158767	0.158101
		0.162411	0.161829	0.162293	0.161486	0.161874	0.161012	0.161214	0.161074	0.161028	0.161648	0.161755	0.161064	0.161086	0.161117	0.160931	0.160625	0.160968	0.160756	0.160066	0.16003	0.160163	0.160091	0.160299	0.159934	0.160159	0.159822	0.159636	0.159618	0.159622	0.159357	0.15955	0.159575	0.159207	0.159322	0.158707	0.159096	0.159022	0.158538	0.159563	0.158631	0.158881	0.159372	0.159222	0.158895	0.157828	0.158219	0.158476	0.158254
		0.162418	0.161807	0.162072	0.162422	0.161898	0.162096	0.161486	0.161517	0.161484	0.161481	0.161169	0.161255	0.161157	0.161105	0.16024	0.16037	0.160924	0.160721	0.160563	0.160759	0.160554	0.160649	0.160432	0.160561	0.160246	0.160349	0.159651	0.159751	0.160139	0.159946	0.159539	0.159891	0.15972	0.159191	0.1594	0.159565	0.159046	0.159162	0.159258	0.159172	0.160066	0.159038	0.158836	0.159124	0.159014	0.158605	0.158772	0.158123
		0.160742	0.161005	0.161207	0.161634	0.161541	0.161119	0.161159	0.16125	0.161421	0.160647	0.160735	0.160301	0.160688	0.160654	0.160763	0.160718	0.160651	0.160477	0.160123	0.159815	0.159987	0.160063	0.159648	0.159332	0.159243	0.1591	0.159351	0.159255	0.159358	0.159143	0.15936	0.159229	0.159431	0.159022	0.159519	0.159729	0.159357	0.159332	0.158831	0.159015	0.158852	0.1596	0.159133	0.159265	0.159767	0.159818	0.158847	0.158231
		0.162653	0.162298	0.162472	0.162484	0.162348	0.162649	0.162765	0.162217	0.162492	0.161976	0.162031	0.161781	0.161714	0.161979	0.161603	0.16161	0.161223	0.1612	0.160945	0.160525	0.160688	0.160783	0.161011	0.160707	0.160464	0.160313	0.160089	0.160084	0.160001	0.159936	0.160421	0.160173	0.159505	0.159415	0.15935	0.159722	0.159222	0.159593	0.159381	0.158759	0.15896	0.159531	0.159026	0.159138	0.159308	0.159022	0.15891	0.158612
		0.162363	0.161583	0.162094	0.161643	0.161376	0.161462	0.161622	0.161636	0.161086	0.161233	0.160897	0.161548	0.160919	0.160969	0.160625	0.160547	0.160645	0.16059	0.160728	0.160959	0.160327	0.160389	0.159987	0.16017	0.159984	0.159715	0.159679	0.159594	0.160063	0.159506	0.159584	0.159693	0.159293	0.159582	0.159915	0.159792	0.159057	0.159939	0.158988	0.15972	0.16012	0.158886	0.159205	0.158967	0.158447	0.158183	0.158812	0.157933
		0.162463	0.161826	0.161929	0.16248	0.162084	0.161827	0.162282	0.161819	0.161753	0.161436	0.161777	0.161578	0.161831	0.162324	0.161369	0.161224	0.160971	0.161217	0.161497	0.161457	0.161471	0.160752	0.160781	0.16069	0.160659	0.160568	0.160401	0.160873	0.160039	0.160547	0.160606	0.160113	0.160352	0.15952	0.160383	0.159267	0.159377	0.159279	0.159174	0.159341	0.159541	0.159253	0.159965	0.158929	0.159818	0.158681	0.158946	0.15891
		0.161515	0.16217	0.16263	0.162058	0.162265	0.162706	0.162551	0.162508	0.162408	0.16196	0.162332	0.162082	0.162249	0.1618	0.161729	0.161402	0.160968	0.161459	0.161564	0.161633	0.16095	0.161238	0.160831	0.161378	0.161176	0.160669	0.160506	0.160371	0.160692	0.160433	0.160427	0.160118	0.160154	0.160072	0.160172	0.160368	0.159846	0.159772	0.160053	0.159858	0.159946	0.15931	0.15925	0.159115	0.15952	0.159241	0.159851	0.159756
		0.162565	0.162096	0.162866	0.162492	0.16258	0.162823	0.162789	0.16186	0.162156	0.162153	0.162034	0.162105	0.16192	0.162983	0.161402	0.161922	0.161779	0.161693	0.161435	0.161202	0.161147	0.161304	0.160961	0.160533	0.160363	0.160566	0.160818	0.160602	0.160757	0.160692	0.160222	0.160452	0.159884	0.160582	0.159718	0.160275	0.160196	0.160208	0.159946	0.159598	0.159834	0.159815	0.160046	0.160259	0.159562	0.16027	0.159596	0.159539
		0.162675	0.162746	0.162735	0.162461	0.162439	0.162665	0.162818	0.162587	0.162067	0.162296	0.16197	0.163232	0.1622	0.161559	0.161815	0.161543	0.161502	0.161502	0.161479	0.161614	0.16159	0.161283	0.161126	0.161093	0.161152	0.161321	0.161145	0.161135	0.160985	0.161038	0.160433	0.160675	0.160209	0.160535	0.160085	0.159886	0.16057	0.16008	0.160654	0.160402	0.16028	0.159544	0.159886	0.15972	0.159889	0.159713	0.159568	0.160215
	843	0.163667	0.16288	0.163345	0.163068	0.16298	0.163002	0.162911	0.162808	0.162901	0.163014	0.162515	0.162853	0.162332	0.162	0.162501	0.162127	0.16185	0.161803	0.161653	0.16124	0.161223	0.161562	0.161335	0.161229	0.161026	0.161099	0.160938	0.161214	0.161386	0.160687	0.160897	0.16079	0.160626	0.161447	0.160642	0.160549	0.159944	0.16063	0.160201	0.160263	0.160321	0.160545	0.160737	0.159991	0.159539	0.159531	0.160582	0.160757
[truncated: 72 more columns]
