# Supplementary material for: Shuttling a single charge across a one-dimensional array of silicon quantum dots
Source: Nat Commun. 2019 Mar 5;10:1063. doi: 10.1038/s41467-019-08970-z (PMC6401174; doi:10.1038/s41467-019-08970-z)
Supplement: Supplementary file 3 — Source Data [file 41467_2019_8970_MOESM3_ESM.zip › FigS4_Data_All.xlsx]

## Sheet: S4 DiCarlo1
cond.
0.0954518
0.0951944
0.0943653
0.093837
0.0934948
0.0921282
0.0923111
0.0934194
0.0906074
0.0900585
0.0900058
0.0904048
0.0888293
0.0887208
0.0921654
0.0896481
0.0897194
0.0901267
0.0896295
0.089921
0.0908824
0.0883589
0.0903283
0.0903531
0.0903655
0.0901257
0.0896967
0.0903345
0.0902497
0.0903841
0.0906757
0.0897122
0.0910034
0.0892004
0.090167
0.0907511
0.091266
0.0894424
0.0905237
0.090442
0.0900978
0.0894713
0.0898569
0.0880602
0.0906467
0.0904586
0.0910261
0.0906074
0.0923452
0.0915678
0.0920444
0.0910003
0.0921364
0.0927732
0.0913249
0.0911305
0.091298
0.0903428
0.0927515
0.0910137
0.090411
0.0937409
0.0945576
0.0935124
0.0933945
0.0952027
0.0950724
0.09665
0.0991032
0.101019
0.101091
0.105151
0.112544
0.116392
0.122532
0.130749
0.134848
0.133965
0.142412
0.148786
0.153904
0.155578
0.160828
0.163838
0.164329
0.168117
0.168286
0.167983
0.167509
0.168419
0.16689
0.167209
0.168738
0.168281
0.169281
0.170017
0.169145
0.168346
0.169152
0.170826
0.171132
0.171986
0.17224
0.170176
0.17199
0.171497
0.172037
0.170086
0.17197
0.170794
0.170957
0.17204
0.17027
0.172204
0.17295
0.171382
0.170822
0.172776
0.172475
0.172646
0.171502
0.174021
0.173263
0.176441
0.173285
0.174245
0.173351
0.172334
0.171403
0.170929
0.172767
0.173812
0.17576
0.174982
0.176142
0.171202
0.17263
0.173033
0.174044
0.173968
0.17541
0.176669
0.175236
0.174635
0.174379
0.17458
0.175931
0.17377
0.175156
0.175642

## Sheet: S4 DiCarlo2
cond.
0.139318
0.138582
0.136747
0.1354
0.135272
0.135712
0.135823
0.13329
0.133377
0.134626
0.134132
0.133569
0.134468
0.132606
0.126527
0.128442
0.126527
0.127315
0.126724
0.126989
0.127708
0.129239
0.128692
0.128048
0.1282
0.126445
0.127135
0.127926
0.125649
0.128001
0.129373
0.129266
0.128726
0.127957
0.127388
0.12792
0.128095
0.128274
0.128144
0.127371
0.13002
0.128319
0.128272
0.127621
0.128147
0.128841
0.126206
0.131039
0.128457
0.130401
0.131977
0.131026
0.131193
0.131113
0.130996
0.131353
0.132029
0.132557
0.132201
0.133214
0.134119
0.13666
0.139049
0.142104
0.143858
0.14757
0.153356
0.157966
0.162444
0.168258
0.174647
0.181974
0.18837
0.18946
0.195537
0.199293
0.204685
0.206171
0.20659
0.21009
0.209653
0.211963
0.213447
0.212771
0.213914
0.213556
0.214608
0.214954
0.213337
0.212847
0.215805
0.215969
0.215162
0.213973
0.213433
0.213236
0.215249
0.21335
0.214176
0.2127
0.213231
0.213762
0.21785
0.216235
0.216633
0.218359
0.216174
0.216065
0.216422
0.214986
0.216673
0.216852
0.218917
0.215792
0.217721
0.217489
0.218831
0.21855
0.218479
0.218053
0.218202
0.219567
0.217707
0.219646
0.218294
0.218235
0.219186
0.218304
0.216928
0.219666
0.219546
0.219054
0.219731
0.220204
0.219295
0.219867
0.220896
0.218661
0.21963
0.220212
0.222911
0.2199
0.222438
0.222623
0.220213
0.221425
0.221528
0.222613
0.218537
0.222144

## Sheet: S4 DiCarlo3
cond.
0.188747
0.184924
0.184125
0.18447
0.181734
0.181641
0.181351
0.18062
0.178437
0.180361
0.177342
0.180854
0.178443
0.179746
0.180425
0.179061
0.175862
0.179485
0.180756
0.179341
0.180517
0.179235
0.180564
0.179338
0.181597
0.182781
0.181077
0.181612
0.183011
0.180316
0.179539
0.179728
0.180631
0.180528
0.181112
0.182216
0.183525
0.183292
0.182761
0.180183
0.182419
0.181321
0.182505
0.184135
0.183477
0.182796
0.182639
0.182542
0.181065
0.182127
0.182655
0.182947
0.182034
0.183703
0.181145
0.186275
0.185079
0.182538
0.185231
0.185519
0.186963
0.187048
0.190272
0.191162
0.191683
0.194895
0.196267
0.198016
0.200618
0.206073
0.210374
0.212687
0.217292
0.222656
0.227198
0.229171
0.234728
0.236818
0.244281
0.244313
0.246867
0.251209
0.254359
0.257633
0.259876
0.261382
0.265139
0.265375
0.268451
0.268802
0.26943
0.273946
0.274445
0.27616
0.278147
0.276854
0.274192
0.276348
0.276988
0.275974
0.277247
0.279165
0.279351
0.281358
0.28
0.278635
0.280672
0.281198
0.281299
0.283756
0.283601
0.282584
0.282757
0.283629
0.281872
0.284278
0.283247
0.284564
0.28373
0.284053
0.283557
0.285224
0.286647
0.28681
0.286891
0.286555
0.285748
0.284993
0.288074
0.28522
0.285766
0.287751
0.288186
0.28475
0.28582
0.286067
0.284485
0.286871
0.286143
0.286953
0.286693
0.284803
0.289667
0.288579
0.28703
0.288734
0.288515
0.289
0.285891
0.287421

## Sheet: I_tc<kT
	t (ns)
u1		715
	22	1.55942e-11	1.55174e-11	1.54933e-11	1.5458e-11	1.5515e-11	1.5616e-11	1.55468e-11	1.54784e-11	1.55058e-11	1.55753e-11	1.55083e-11	1.5548e-11	1.55575e-11	1.54871e-11	1.55548e-11	1.55666e-11	1.5461e-11	1.55206e-11	1.55454e-11	1.55139e-11	1.55353e-11	1.54557e-11	1.55075e-11	1.5537e-11	1.56267e-11	1.55612e-11	1.55088e-11	1.5469e-11	1.55876e-11	1.56216e-11	1.55509e-11	1.55363e-11	1.55804e-11	1.56822e-11	1.57728e-11	1.58782e-11	1.59078e-11	1.58988e-11	1.59121e-11	1.61047e-11	1.61876e-11	1.6239e-11	1.62837e-11	1.63241e-11	1.63621e-11	1.63594e-11	1.61988e-11	1.61814e-11
		1.55188e-11	1.55786e-11	1.56286e-11	1.56278e-11	1.56117e-11	1.55741e-11	1.56241e-11	1.55991e-11	1.55204e-11	1.55286e-11	1.55708e-11	1.56175e-11	1.56143e-11	1.55839e-11	1.55774e-11	1.55375e-11	1.56006e-11	1.55985e-11	1.56565e-11	1.55307e-11	1.55778e-11	1.55657e-11	1.56334e-11	1.5627e-11	1.55264e-11	1.55538e-11	1.56791e-11	1.56607e-11	1.55937e-11	1.56358e-11	1.56229e-11	1.57481e-11	1.57065e-11	1.58487e-11	1.5877e-11	1.59075e-11	1.60969e-11	1.62302e-11	1.6235e-11	1.62322e-11	1.64036e-11	1.63743e-11	1.64749e-11	1.64268e-11	1.6404e-11	1.62779e-11	1.63562e-11	1.63478e-11
		1.5716e-11	1.56817e-11	1.55371e-11	1.56108e-11	1.55809e-11	1.56189e-11	1.56754e-11	1.56776e-11	1.56113e-11	1.56349e-11	1.56132e-11	1.56591e-11	1.56566e-11	1.5635e-11	1.56313e-11	1.5562e-11	1.57e-11	1.56777e-11	1.56001e-11	1.56582e-11	1.56637e-11	1.56234e-11	1.56243e-11	1.55993e-11	1.56131e-11	1.56336e-11	1.56531e-11	1.56021e-11	1.56183e-11	1.57262e-11	1.57892e-11	1.57599e-11	1.58214e-11	1.58694e-11	1.60046e-11	1.60915e-11	1.62113e-11	1.6161e-11	1.62401e-11	1.63258e-11	1.63771e-11	1.63853e-11	1.64505e-11	1.64704e-11	1.64384e-11	1.64369e-11	1.63888e-11	1.63699e-11
		1.55965e-11	1.56257e-11	1.56387e-11	1.56581e-11	1.56515e-11	1.56767e-11	1.56905e-11	1.56934e-11	1.56121e-11	1.56393e-11	1.55941e-11	1.55861e-11	1.57172e-11	1.56634e-11	1.56221e-11	1.55709e-11	1.56172e-11	1.5729e-11	1.57031e-11	1.55807e-11	1.56096e-11	1.5647e-11	1.56534e-11	1.57402e-11	1.56534e-11	1.56113e-11	1.5622e-11	1.57376e-11	1.57201e-11	1.56787e-11	1.56859e-11	1.57505e-11	1.58772e-11	1.60125e-11	1.59706e-11	1.60399e-11	1.6183e-11	1.62266e-11	1.63514e-11	1.63993e-11	1.63496e-11	1.64327e-11	1.65592e-11	1.65003e-11	1.6395e-11	1.63721e-11	1.6339e-11	1.62292e-11
		1.55931e-11	1.57363e-11	1.56323e-11	1.56585e-11	1.56812e-11	1.57231e-11	1.56838e-11	1.57121e-11	1.55926e-11	1.56613e-11	1.56829e-11	1.57416e-11	1.56475e-11	1.55593e-11	1.57184e-11	1.56978e-11	1.57357e-11	1.56772e-11	1.56588e-11	1.57317e-11	1.57315e-11	1.56829e-11	1.56219e-11	1.56969e-11	1.57741e-11	1.57907e-11	1.57088e-11	1.57035e-11	1.57236e-11	1.57803e-11	1.58618e-11	1.59157e-11	1.59028e-11	1.5972e-11	1.61686e-11	1.61874e-11	1.62893e-11	1.63425e-11	1.65103e-11	1.65758e-11	1.65818e-11	1.66277e-11	1.6589e-11	1.65194e-11	1.65493e-11	1.64529e-11	1.63421e-11	1.63486e-11
		1.56505e-11	1.56789e-11	1.56425e-11	1.57089e-11	1.569e-11	1.56706e-11	1.56495e-11	1.569e-11	1.57383e-11	1.56271e-11	1.55459e-11	1.56937e-11	1.57389e-11	1.57534e-11	1.56817e-11	1.56275e-11	1.56168e-11	1.57312e-11	1.57309e-11	1.56599e-11	1.56752e-11	1.56229e-11	1.57263e-11	1.5764e-11	1.57512e-11	1.57172e-11	1.57463e-11	1.57647e-11	1.57438e-11	1.5733e-11	1.58718e-11	1.59348e-11	1.6038e-11	1.59756e-11	1.61353e-11	1.61751e-11	1.64353e-11	1.65283e-11	1.65343e-11	1.65084e-11	1.65453e-11	1.65747e-11	1.66764e-11	1.65587e-11	1.64984e-11	1.64532e-11	1.65277e-11	1.63795e-11
		1.57296e-11	1.56573e-11	1.55997e-11	1.56095e-11	1.57012e-11	1.57817e-11	1.56592e-11	1.57178e-11	1.56825e-11	1.56606e-11	1.57253e-11	1.56909e-11	1.56482e-11	1.57072e-11	1.57449e-11	1.56586e-11	1.5622e-11	1.57288e-11	1.57706e-11	1.5741e-11	1.57113e-11	1.5671e-11	1.56625e-11	1.57945e-11	1.57962e-11	1.5799e-11	1.57018e-11	1.5709e-11	1.58069e-11	1.58721e-11	1.58859e-11	1.59384e-11	1.60739e-11	1.61273e-11	1.64049e-11	1.65006e-11	1.64413e-11	1.65939e-11	1.66409e-11	1.66341e-11	1.65806e-11	1.65336e-11	1.65743e-11	1.65267e-11	1.64647e-11	1.63824e-11	1.63456e-11	1.62958e-11
		1.57489e-11	1.56735e-11	1.56374e-11	1.56698e-11	1.56183e-11	1.57861e-11	1.57568e-11	1.56581e-11	1.56364e-11	1.5671e-11	1.57436e-11	1.57224e-11	1.57049e-11	1.57115e-11	1.56941e-11	1.56856e-11	1.57085e-11	1.56565e-11	1.56536e-11	1.57711e-11	1.5808e-11	1.57437e-11	1.56858e-11	1.56507e-11	1.57799e-11	1.57829e-11	1.57328e-11	1.57283e-11	1.57777e-11	1.58294e-11	1.59362e-11	1.59588e-11	1.60494e-11	1.61598e-11	1.62705e-11	1.64411e-11	1.65044e-11	1.65528e-11	1.6568e-11	1.65809e-11	1.65582e-11	1.65361e-11	1.65448e-11	1.65462e-11	1.64487e-11	1.6374e-11	1.62873e-11	1.62541e-11
		1.56564e-11	1.56988e-11	1.56958e-11	1.57129e-11	1.56831e-11	1.57161e-11	1.57449e-11	1.56865e-11	1.56642e-11	1.57242e-11	1.56981e-11	1.57464e-11	1.57636e-11	1.57339e-11	1.56846e-11	1.56913e-11	1.57071e-11	1.57356e-11	1.56839e-11	1.56514e-11	1.5664e-11	1.56449e-11	1.57082e-11	1.57425e-11	1.57219e-11	1.57373e-11	1.57093e-11	1.57943e-11	1.58539e-11	1.58606e-11	1.59873e-11	1.60669e-11	1.61757e-11	1.62641e-11	1.63683e-11	1.64801e-11	1.65649e-11	1.65188e-11	1.64687e-11	1.64606e-11	1.64683e-11	1.65047e-11	1.64109e-11	1.63924e-11	1.62276e-11	1.62064e-11	1.62832e-11	1.62133e-11
		1.56947e-11	1.56288e-11	1.55986e-11	1.56364e-11	1.56995e-11	1.57461e-11	1.57161e-11	1.56825e-11	1.55823e-11	1.56945e-11	1.56677e-11	1.56749e-11	1.56409e-11	1.56688e-11	1.56513e-11	1.56862e-11	1.57567e-11	1.57091e-11	1.56909e-11	1.56487e-11	1.57233e-11	1.57004e-11	1.56615e-11	1.57624e-11	1.57335e-11	1.57117e-11	1.576e-11	1.58332e-11	1.58144e-11	1.59359e-11	1.59987e-11	1.60189e-11	1.60537e-11	1.61358e-11	1.63508e-11	1.64657e-11	1.64062e-11	1.6483e-11	1.64668e-11	1.643e-11	1.64608e-11	1.65307e-11	1.6425e-11	1.63748e-11	1.63579e-11	1.63005e-11	1.62135e-11	1.62138e-11
		1.5698e-11	1.56013e-11	1.56201e-11	1.56602e-11	1.57831e-11	1.56952e-11	1.56366e-11	1.56537e-11	1.56383e-11	1.56408e-11	1.57203e-11	1.57083e-11	1.56637e-11	1.57255e-11	1.57288e-11	1.56901e-11	1.5723e-11	1.57689e-11	1.56939e-11	1.57481e-11	1.57082e-11	1.56192e-11	1.57137e-11	1.56944e-11	1.57603e-11	1.5745e-11	1.57081e-11	1.58393e-11	1.59213e-11	1.59265e-11	1.60032e-11	1.60714e-11	1.6104e-11	1.62943e-11	1.64056e-11	1.64067e-11	1.64467e-11	1.65573e-11	1.6482e-11	1.64929e-11	1.64504e-11	1.64884e-11	1.64996e-11	1.63587e-11	1.61972e-11	1.61684e-11	1.61969e-11	1.62085e-11
		1.55914e-11	1.56646e-11	1.56404e-11	1.56256e-11	1.56374e-11	1.57923e-11	1.57426e-11	1.56009e-11	1.55451e-11	1.56269e-11	1.57239e-11	1.57459e-11	1.56603e-11	1.55648e-11	1.56109e-11	1.56436e-11	1.57734e-11	1.5727e-11	1.55967e-11	1.56481e-11	1.56989e-11	1.5723e-11	1.56928e-11	1.56473e-11	1.57175e-11	1.57919e-11	1.58027e-11	1.57804e-11	1.58443e-11	1.59714e-11	1.60896e-11	1.61552e-11	1.61444e-11	1.62433e-11	1.63708e-11	1.64194e-11	1.64219e-11	1.63821e-11	1.63908e-11	1.64963e-11	1.64882e-11	1.63864e-11	1.63194e-11	1.62769e-11	1.6166e-11	1.62089e-11	1.61319e-11	1.60008e-11
		1.55553e-11	1.55467e-11	1.57451e-11	1.57332e-11	1.56249e-11	1.55805e-11	1.56713e-11	1.55752e-11	1.5734e-11	1.57053e-11	1.56591e-11	1.56107e-11	1.56782e-11	1.56543e-11	1.57031e-11	1.56319e-11	1.5692e-11	1.57682e-11	1.57286e-11	1.56456e-11	1.56774e-11	1.56827e-11	1.57542e-11	1.56943e-11	1.57121e-11	1.56707e-11	1.56553e-11	1.58836e-11	1.59919e-11	1.59012e-11	1.59538e-11	1.59779e-11	1.6131e-11	1.62212e-11	1.63512e-11	1.63294e-11	1.63724e-11	1.64444e-11	1.6486e-11	1.64395e-11	1.63813e-11	1.63119e-11	1.63783e-11	1.62927e-11	1.61359e-11	1.60559e-11	1.60671e-11	1.60714e-11
		1.55493e-11	1.56632e-11	1.57275e-11	1.56814e-11	1.56071e-11	1.56622e-11	1.57232e-11	1.56207e-11	1.56453e-11	1.57089e-11	1.58211e-11	1.57886e-11	1.56629e-11	1.56149e-11	1.56807e-11	1.57317e-11	1.57281e-11	1.56646e-11	1.56676e-11	1.56472e-11	1.57253e-11	1.56915e-11	1.56599e-11	1.56806e-11	1.57997e-11	1.5716e-11	1.57476e-11	1.58289e-11	1.59107e-11	1.59612e-11	1.60982e-11	1.60638e-11	1.60934e-11	1.62792e-11	1.6379e-11	1.64082e-11	1.64863e-11	1.63315e-11	1.63572e-11	1.64607e-11	1.64571e-11	1.63438e-11	1.62875e-11	1.62727e-11	1.625e-11	1.62014e-11	1.60978e-11	1.60218e-11
		1.56149e-11	1.56645e-11	1.57001e-11	1.5725e-11	1.56841e-11	1.5603e-11	1.56721e-11	1.5631e-11	1.56227e-11	1.56322e-11	1.57169e-11	1.56123e-11	1.56753e-11	1.56554e-11	1.56287e-11	1.57465e-11	1.57151e-11	1.5609e-11	1.56392e-11	1.56628e-11	1.56933e-11	1.56309e-11	1.57488e-11	1.56915e-11	1.56354e-11	1.55867e-11	1.57101e-11	1.58405e-11	1.58224e-11	1.58367e-11	1.58228e-11	1.60293e-11	1.60124e-11	1.61907e-11	1.62604e-11	1.6244e-11	1.62994e-11	1.63038e-11	1.63678e-11	1.63358e-11	1.63416e-11	1.6287e-11	1.6207e-11	1.61621e-11	1.60585e-11	1.60199e-11	1.60326e-11	1.60486e-11
		1.55929e-11	1.56086e-11	1.5593e-11	1.56093e-11	1.56052e-11	1.562e-11	1.56686e-11	1.57314e-11	1.5676e-11	1.56596e-11	1.56941e-11	1.56371e-11	1.56516e-11	1.56448e-11	1.56745e-11	1.56959e-11	1.56711e-11	1.57081e-11	1.5681e-11	1.55846e-11	1.56536e-11	1.56738e-11	1.56964e-11	1.57275e-11	1.57255e-11	1.56859e-11	1.58077e-11	1.57772e-11	1.58109e-11	1.58013e-11	1.58894e-11	1.60593e-11	1.6074e-11	1.60559e-11	1.61651e-11	1.6282e-11	1.63371e-11	1.63518e-11	1.63787e-11	1.63234e-11	1.64187e-11	1.62577e-11	1.62836e-11	1.61645e-11	1.60743e-11	1.60323e-11	1.59578e-11	1.60108e-11
		1.56958e-11	1.56349e-11	1.563e-11	1.56653e-11	1.56814e-11	1.56486e-11	1.56369e-11	1.56141e-11	1.56999e-11	1.56767e-11	1.57245e-11	1.56406e-11	1.56419e-11	1.56056e-11	1.56346e-11	1.56863e-11	1.5683e-11	1.56135e-11	1.5702e-11	1.56891e-11	1.56696e-11	1.55775e-11	1.57131e-11	1.57024e-11	1.58096e-11	1.57333e-11	1.56891e-11	1.57942e-11	1.58791e-11	1.59118e-11	1.60147e-11	1.60949e-11	1.61983e-11	1.62975e-11	1.63615e-11	1.63955e-11	1.63343e-11	1.63358e-11	1.64257e-11	1.63269e-11	1.63768e-11	1.62423e-11	1.619e-11	1.61819e-11	1.62133e-11	1.61385e-11	1.60437e-11	1.59939e-11
		1.56877e-11	1.5655e-11	1.56038e-11	1.56561e-11	1.56449e-11	1.56171e-11	1.56412e-11	1.56572e-11	1.56637e-11	1.56413e-11	1.57151e-11	1.56517e-11	1.56861e-11	1.56148e-11	1.56893e-11	1.56308e-11	1.57319e-11	1.56924e-11	1.56377e-11	1.56126e-11	1.56965e-11	1.57125e-11	1.57918e-11	1.57057e-11	1.56643e-11	1.56596e-11	1.57318e-11	1.58059e-11	1.58575e-11	1.5895e-11	1.60178e-11	1.60332e-11	1.61806e-11	1.61648e-11	1.61659e-11	1.62565e-11	1.62781e-11	1.63561e-11	1.63579e-11	1.63067e-11	1.6379e-11	1.62965e-11	1.62064e-11	1.62244e-11	1.61581e-11	1.60325e-11	1.60059e-11	1.59545e-11
		1.57115e-11	1.57345e-11	1.56165e-11	1.55982e-11	1.56806e-11	1.57141e-11	1.56851e-11	1.56344e-11	1.56582e-11	1.56706e-11	1.5682e-11	1.56881e-11	1.55809e-11	1.56577e-11	1.57593e-11	1.56538e-11	1.57185e-11	1.56266e-11	1.56566e-11	1.57067e-11	1.57495e-11	1.57075e-11	1.56735e-11	1.57023e-11	1.57214e-11	1.58104e-11	1.58421e-11	1.5863e-11	1.57974e-11	1.59333e-11	1.60001e-11	1.60699e-11	1.60739e-11	1.61503e-11	1.6254e-11	1.63566e-11	1.62579e-11	1.63033e-11	1.63174e-11	1.63785e-11	1.64039e-11	1.6255e-11	1.61384e-11	1.6153e-11	1.61496e-11	1.61403e-11	1.59778e-11	1.59476e-11
		1.55546e-11	1.55916e-11	1.57182e-11	1.5771e-11	1.57501e-11	1.5669e-11	1.56082e-11	1.56412e-11	1.57868e-11	1.57594e-11	1.57252e-11	1.55721e-11	1.57105e-11	1.57011e-11	1.56943e-11	1.56474e-11	1.56858e-11	1.56932e-11	1.57434e-11	1.56459e-11	1.5724e-11	1.56845e-11	1.57286e-11	1.58375e-11	1.5701e-11	1.56609e-11	1.57957e-11	1.58831e-11	1.59573e-11	1.59431e-11	1.59112e-11	1.60256e-11	1.61237e-11	1.62698e-11	1.62239e-11	1.62003e-11	1.62754e-11	1.63662e-11	1.6426e-11	1.63498e-11	1.6262e-11	1.62678e-11	1.62843e-11	1.61963e-11	1.60038e-11	1.60982e-11	1.60783e-11	1.61181e-11
		1.55304e-11	1.57132e-11	1.56132e-11	1.56698e-11	1.57278e-11	1.56498e-11	1.56726e-11	1.57164e-11	1.57126e-11	1.56924e-11	1.56715e-11	1.56817e-11	1.56533e-11	1.56522e-11	1.57693e-11	1.56841e-11	1.56528e-11	1.56472e-11	1.56822e-11	1.56497e-11	1.5725e-11	1.56573e-11	1.56861e-11	1.57586e-11	1.56646e-11	1.56654e-11	1.57683e-11	1.57542e-11	1.58059e-11	1.58152e-11	1.58874e-11	1.59043e-11	1.59644e-11	1.60171e-11	1.61143e-11	1.61509e-11	1.60689e-11	1.62396e-11	1.61906e-11	1.62568e-11	1.62218e-11	1.61619e-11	1.61667e-11	1.61635e-11	1.60735e-11	1.60594e-11	1.59568e-11	1.58982e-11
		1.5654e-11	1.56966e-11	1.57031e-11	1.56699e-11	1.5727e-11	1.56428e-11	1.56473e-11	1.56569e-11	1.56644e-11	1.57331e-11	1.57182e-11	1.56197e-11	1.56192e-11	1.57016e-11	1.57632e-11	1.5654e-11	1.57306e-11	1.56108e-11	1.57044e-11	1.56537e-11	1.57161e-11	1.56881e-11	1.57295e-11	1.57081e-11	1.57212e-11	1.57282e-11	1.57381e-11	1.5746e-11	1.58646e-11	1.58881e-11	1.59607e-11	1.6018e-11	1.60272e-11	1.61048e-11	1.61618e-11	1.62922e-11	1.62418e-11	1.62801e-11	1.62747e-11	1.63089e-11	1.63333e-11	1.62442e-11	1.62001e-11	1.62253e-11	1.60445e-11	1.61133e-11	1.59063e-11	1.59069e-11
		1.56807e-11	1.56841e-11	1.56543e-11	1.56038e-11	1.5641e-11	1.57245e-11	1.56527e-11	1.56677e-11	1.56539e-11	1.56823e-11	1.57049e-11	1.56834e-11	1.56711e-11	1.56118e-11	1.56308e-11	1.56841e-11	1.56775e-11	1.56928e-11	1.56926e-11	1.56502e-11	1.57168e-11	1.57293e-11	1.57561e-11	1.56495e-11	1.57696e-11	1.57198e-11	1.57821e-11	1.58055e-11	1.58079e-11	1.57475e-11	1.59171e-11	1.59036e-11	1.59661e-11	1.60252e-11	1.60691e-11	1.61165e-11	1.61567e-11	1.61848e-11	1.61433e-11	1.62046e-11	1.62076e-11	1.61446e-11	1.61078e-11	1.60201e-11	1.60612e-11	1.60088e-11	1.58965e-11	1.58922e-11
		1.56973e-11	1.5631e-11	1.579e-11	1.57081e-11	1.56788e-11	1.56555e-11	1.56315e-11	1.57088e-11	1.57769e-11	1.56915e-11	1.56445e-11	1.56724e-11	1.57531e-11	1.57343e-11	1.5712e-11	1.56052e-11	1.5644e-11	1.57326e-11	1.57809e-11	1.5661e-11	1.56844e-11	1.5738e-11	1.58228e-11	1.57531e-11	1.57451e-11	1.56857e-11	1.5749e-11	1.58971e-11	1.5961e-11	1.59215e-11	1.59633e-11	1.59442e-11	1.60547e-11	1.60869e-11	1.61777e-11	1.6094e-11	1.62712e-11	1.62601e-11	1.62964e-11	1.62295e-11	1.61612e-11	1.62169e-11	1.62305e-11	1.61985e-11	1.59966e-11	1.59076e-11	1.60236e-11	1.59869e-11
		1.55728e-11	1.56991e-11	1.56086e-11	1.55906e-11	1.56477e-11	1.57107e-11	1.56764e-11	1.56515e-11	1.56023e-11	1.55734e-11	1.57198e-11	1.57363e-11	1.57062e-11	1.56208e-11	1.56238e-11	1.57068e-11	1.57134e-11	1.56147e-11	1.56663e-11	1.57027e-11	1.57596e-11	1.57109e-11	1.56922e-11	1.56565e-11	1.57231e-11	1.57671e-11	1.57801e-11	1.57568e-11	1.57794e-11	1.58697e-11	1.5986e-11	1.59673e-11	1.59944e-11	1.60488e-11	1.61159e-11	1.62159e-11	1.62036e-11	1.62056e-11	1.61125e-11	1.61906e-11	1.62158e-11	1.61637e-11	1.60397e-11	1.60661e-11	1.60434e-11	1.60429e-11	1.59483e-11	1.58072e-11
		1.55694e-11	1.56418e-11	1.56783e-11	1.57408e-11	1.56554e-11	1.56305e-11	1.56326e-11	1.56766e-11	1.57107e-11	1.56786e-11	1.56995e-11	1.57236e-11	1.57503e-11	1.57146e-11	1.56602e-11	1.56138e-11	1.56696e-11	1.57726e-11	1.57356e-11	1.562e-11	1.57026e-11	1.57577e-11	1.57891e-11	1.56989e-11	1.56527e-11	1.56492e-11	1.582e-11	1.58589e-11	1.59234e-11	1.58453e-11	1.58488e-11	1.59485e-11	1.61645e-11	1.61141e-11	1.60823e-11	1.6158e-11	1.62143e-11	1.62174e-11	1.62491e-11	1.60939e-11	1.61693e-11	1.61689e-11	1.61668e-11	1.61328e-11	1.60253e-11	1.58079e-11	1.59758e-11	1.58564e-11
		1.56904e-11	1.56968e-11	1.56829e-11	1.56907e-11	1.57057e-11	1.57029e-11	1.57091e-11	1.56614e-11	1.57173e-11	1.56649e-11	1.56224e-11	1.57034e-11	1.57488e-11	1.56679e-11	1.56435e-11	1.57235e-11	1.56726e-11	1.56315e-11	1.56996e-11	1.56495e-11	1.56515e-11	1.57073e-11	1.57459e-11	1.56995e-11	1.57216e-11	1.5801e-11	1.57178e-11	1.57625e-11	1.58321e-11	1.58255e-11	1.59368e-11	1.60105e-11	1.59945e-11	1.59799e-11	1.61309e-11	1.61314e-11	1.60957e-11	1.61952e-11	1.61329e-11	1.6194e-11	1.62149e-11	1.61004e-11	1.60644e-11	1.60418e-11	1.60074e-11	1.58858e-11	1.58795e-11	1.58889e-11
		1.55778e-11	1.5651e-11	1.55729e-11	1.56958e-11	1.56622e-11	1.55566e-11	1.56013e-11	1.56826e-11	1.566e-11	1.57141e-11	1.55492e-11	1.55982e-11	1.56913e-11	1.56908e-11	1.55569e-11	1.56373e-11	1.56449e-11	1.56512e-11	1.57364e-11	1.56739e-11	1.56025e-11	1.56591e-11	1.57161e-11	1.56643e-11	1.57093e-11	1.56858e-11	1.56996e-11	1.58582e-11	1.58058e-11	1.58395e-11	1.59082e-11	1.59727e-11	1.59645e-11	1.61141e-11	1.60226e-11	1.60934e-11	1.61338e-11	1.62124e-11	1.61913e-11	1.61478e-11	1.61607e-11	1.60397e-11	1.60578e-11	1.60336e-11	1.59527e-11	1.59547e-11	1.5855e-11	1.59165e-11
		1.56752e-11	1.56796e-11	1.56347e-11	1.55547e-11	1.55983e-11	1.5723e-11	1.57075e-11	1.56522e-11	1.5634e-11	1.5603e-11	1.5658e-11	1.57225e-11	1.55999e-11	1.56231e-11	1.56616e-11	1.56934e-11	1.57144e-11	1.57214e-11	1.55204e-11	1.56762e-11	1.57323e-11	1.57397e-11	1.57194e-11	1.57148e-11	1.57405e-11	1.58344e-11	1.57611e-11	1.57826e-11	1.56857e-11	1.58322e-11	1.59365e-11	1.59395e-11	1.58754e-11	1.59716e-11	1.60438e-11	1.61363e-11	1.60649e-11	1.61178e-11	1.60661e-11	1.61226e-11	1.61002e-11	1.60417e-11	1.59963e-11	1.5907e-11	1.59496e-11	1.59228e-11	1.59399e-11	1.58287e-11
		1.56458e-11	1.55567e-11	1.56307e-11	1.57078e-11	1.56566e-11	1.56385e-11	1.57051e-11	1.55823e-11	1.5733e-11	1.57179e-11	1.56519e-11	1.55525e-11	1.57306e-11	1.56854e-11	1.56118e-11	1.56183e-11	1.56509e-11	1.56531e-11	1.5698e-11	1.57064e-11	1.56331e-11	1.56421e-11	1.5761e-11	1.58031e-11	1.57254e-11	1.56573e-11	1.57613e-11	1.58221e-11	1.58287e-11	1.5922e-11	1.58534e-11	1.59417e-11	1.5998e-11	1.60532e-11	1.60064e-11	1.60456e-11	1.60501e-11	1.6132e-11	1.61318e-11	1.60557e-11	1.6043e-11	1.59932e-11	1.60906e-11	1.60923e-11	1.59669e-11	1.58422e-11	1.58608e-11	1.59078e-11
		1.56692e-11	1.56514e-11	1.56118e-11	1.56629e-11	1.56486e-11	1.56531e-11	1.56893e-11	1.56654e-11	1.56061e-11	1.56673e-11	1.56664e-11	1.56348e-11	1.56944e-11	1.56137e-11	1.56439e-11	1.56892e-11	1.57089e-11	1.57261e-11	1.56388e-11	1.56398e-11	1.569e-11	1.57194e-11	1.57088e-11	1.56785e-11	1.56874e-11	1.57535e-11	1.5712e-11	1.57523e-11	1.58436e-11	1.59555e-11	1.59364e-11	1.59372e-11	1.59904e-11	1.60744e-11	1.61706e-11	1.62318e-11	1.61579e-11	1.60938e-11	1.60867e-11	1.61727e-11	1.61626e-11	1.60716e-11	1.601e-11	1.59893e-11	1.59437e-11	1.58842e-11	1.59042e-11	1.58427e-11
		1.55977e-11	1.57003e-11	1.56658e-11	1.56228e-11	1.56459e-11	1.56343e-11	1.5662e-11	1.57359e-11	1.56612e-11	1.55677e-11	1.57061e-11	1.57057e-11	1.57161e-11	1.55778e-11	1.55517e-11	1.55392e-11	1.56302e-11	1.56912e-11	1.56789e-11	1.55923e-11	1.55791e-11	1.56666e-11	1.57262e-11	1.56658e-11	1.56441e-11	1.57433e-11	1.5733e-11	1.57577e-11	1.57886e-11	1.57822e-11	1.58351e-11	1.59319e-11	1.5988e-11	1.59833e-11	1.59456e-11	1.60398e-11	1.60739e-11	1.61031e-11	1.60687e-11	1.59954e-11	1.60204e-11	1.60977e-11	1.60423e-11	1.59025e-11	1.58684e-11	1.58646e-11	1.58075e-11	1.58362e-11
		1.57027e-11	1.56233e-11	1.56848e-11	1.55983e-11	1.56254e-11	1.56275e-11	1.56515e-11	1.56221e-11	1.5552e-11	1.55923e-11	1.56419e-11	1.56352e-11	1.56124e-11	1.57166e-11	1.55939e-11	1.55842e-11	1.5652e-11	1.56191e-11	1.56917e-11	1.57776e-11	1.56375e-11	1.57207e-11	1.56693e-11	1.56945e-11	1.58297e-11	1.58576e-11	1.57073e-11	1.57276e-11	1.58925e-11	1.58742e-11	1.59093e-11	1.59643e-11	1.58941e-11	1.59511e-11	1.60611e-11	1.60784e-11	1.60489e-11	1.5978e-11	1.60773e-11	1.61027e-11	1.60531e-11	1.60006e-11	1.59136e-11	1.59255e-11	1.59171e-11	1.58351e-11	1.57437e-11	1.57426e-11
		1.56202e-11	1.56787e-11	1.56348e-11	1.56511e-11	1.55993e-11	1.56594e-11	1.5677e-11	1.56838e-11	1.55853e-11	1.56135e-11	1.56402e-11	1.56852e-11	1.56274e-11	1.56113e-11	1.561e-11	1.56849e-11	1.575e-11	1.56954e-11	1.56013e-11	1.56336e-11	1.5734e-11	1.57059e-11	1.57195e-11	1.57024e-11	1.56147e-11	1.57523e-11	1.58497e-11	1.58262e-11	1.58081e-11	1.57915e-11	1.58503e-11	1.59071e-11	1.59123e-11	1.59959e-11	1.60364e-11	1.60723e-11	1.59717e-11	1.60135e-11	1.60162e-11	1.60984e-11	1.61148e-11	1.59917e-11	1.60063e-11	1.58755e-11	1.58674e-11	1.58999e-11	1.58885e-11	1.58028e-11
		1.55902e-11	1.56841e-11	1.56689e-11	1.57035e-11	1.56546e-11	1.56432e-11	1.56017e-11	1.56794e-11	1.57528e-11	1.56697e-11	1.56216e-11	1.56379e-11	1.56724e-11	1.56997e-11	1.56831e-11	1.56723e-11	1.56167e-11	1.56795e-11	1.56656e-11	1.56163e-11	1.56454e-11	1.57653e-11	1.57681e-11	1.57148e-11	1.56378e-11	1.56415e-11	1.57781e-11	1.57642e-11	1.5782e-11	1.5873e-11	1.59054e-11	1.59194e-11	1.59434e-11	1.59539e-11	1.59917e-11	1.59676e-11	1.60114e-11	1.60401e-11	1.60808e-11	1.60663e-11	1.60271e-11	1.5979e-11	1.5928e-11	1.59629e-11	1.5886e-11	1.58596e-11	1.58731e-11	1.58403e-11
		1.56324e-11	1.56121e-11	1.56138e-11	1.56483e-11	1.56949e-11	1.56592e-11	1.56568e-11	1.56532e-11	1.57155e-11	1.56931e-11	1.5693e-11	1.56956e-11	1.56383e-11	1.56865e-11	1.568e-11	1.57143e-11	1.56963e-11	1.55792e-11	1.57407e-11	1.5684e-11	1.57231e-11	1.57324e-11	1.57512e-11	1.56951e-11	1.57338e-11	1.57097e-11	1.58132e-11	1.58692e-11	1.58622e-11	1.58765e-11	1.58835e-11	1.5937e-11	1.60499e-11	1.60718e-11	1.60287e-11	1.60385e-11	1.59932e-11	1.60864e-11	1.6138e-11	1.61201e-11	1.61098e-11	1.59914e-11	1.59641e-11	1.59495e-11	1.59398e-11	1.59527e-11	1.58634e-11	1.58092e-11
	220	1.55893e-11	1.56181e-11	1.56432e-11	1.56949e-11	1.56785e-11	1.5624e-11	1.5572e-11	1.57102e-11	1.57164e-11	1.5695e-11	1.56919e-11	1.55963e-11	1.56299e-11	1.57379e-11	1.57185e-11	1.56586e-11	1.57493e-11	1.56233e-11	1.56585e-11	1.56744e-11	1.57096e-11	1.56615e-11	1.57319e-11	1.57257e-11	1.57222e-11	1.58172e-11	1.57875e-11	1.58072e-11	1.58652e-11	1.58278e-11	1.58896e-11	1.59431e-11	1.6018e-11	1.60106e-11	1.60146e-11	1.59767e-11	1.59603e-11	1.61096e-11	1.6088e-11	1.6089e-11	1.60121e-11	1.59983e-11	1.59916e-11	1.59927e-11	1.5935e-11	1.58716e-11	1.58468e-11	1.58103e-11
[truncated: 52 more columns]

## Sheet: I_tc=kT
	t (ns)
u1		715
	22	1.56111e-11	1.56576e-11	1.56065e-11	1.56663e-11	1.56721e-11	1.57012e-11	1.56297e-11	1.56254e-11	1.56243e-11	1.55806e-11	1.56255e-11	1.56994e-11	1.56981e-11	1.56844e-11	1.56359e-11	1.56827e-11	1.56106e-11	1.56655e-11	1.56834e-11	1.57064e-11	1.56783e-11	1.562e-11	1.56793e-11	1.57054e-11	1.57162e-11	1.57347e-11	1.56984e-11	1.57262e-11	1.57362e-11	1.583e-11	1.58878e-11	1.61128e-11	1.63396e-11	1.67603e-11	1.71429e-11	1.75938e-11	1.79949e-11	1.85737e-11	1.92544e-11	1.96835e-11	2.00875e-11	2.05066e-11	2.07974e-11	2.10438e-11	2.12003e-11	2.12924e-11	2.13544e-11	2.13819e-11
		1.56715e-11	1.57223e-11	1.56443e-11	1.57128e-11	1.57776e-11	1.57033e-11	1.56935e-11	1.56722e-11	1.56923e-11	1.56878e-11	1.57228e-11	1.57224e-11	1.56536e-11	1.56598e-11	1.57268e-11	1.57618e-11	1.57576e-11	1.57922e-11	1.56756e-11	1.56726e-11	1.57357e-11	1.5692e-11	1.57013e-11	1.57477e-11	1.57766e-11	1.57102e-11	1.56733e-11	1.58042e-11	1.59007e-11	1.60642e-11	1.62053e-11	1.65068e-11	1.67334e-11	1.72629e-11	1.77206e-11	1.80261e-11	1.8415e-11	1.89573e-11	1.95195e-11	1.98364e-11	2.00791e-11	2.05216e-11	2.06093e-11	2.07273e-11	2.08429e-11	2.08667e-11	2.08409e-11	2.09102e-11
		1.5651e-11	1.57677e-11	1.56651e-11	1.57505e-11	1.57308e-11	1.57202e-11	1.57412e-11	1.57016e-11	1.56379e-11	1.57663e-11	1.56885e-11	1.57852e-11	1.56635e-11	1.5674e-11	1.57975e-11	1.57019e-11	1.57052e-11	1.5753e-11	1.57064e-11	1.56727e-11	1.56689e-11	1.57242e-11	1.57733e-11	1.57803e-11	1.57569e-11	1.56962e-11	1.57313e-11	1.58232e-11	1.59284e-11	1.60065e-11	1.61277e-11	1.62294e-11	1.64724e-11	1.68435e-11	1.72171e-11	1.76483e-11	1.81146e-11	1.84642e-11	1.89649e-11	1.92814e-11	1.9559e-11	1.97732e-11	2.00298e-11	2.00969e-11	2.02225e-11	2.03226e-11	2.02739e-11	2.01667e-11
		1.5691e-11	1.57242e-11	1.57668e-11	1.57415e-11	1.57381e-11	1.57265e-11	1.569e-11	1.57084e-11	1.58099e-11	1.58134e-11	1.57977e-11	1.57239e-11	1.56855e-11	1.5676e-11	1.57704e-11	1.57858e-11	1.57018e-11	1.57057e-11	1.56911e-11	1.57663e-11	1.5763e-11	1.57467e-11	1.57967e-11	1.57789e-11	1.57623e-11	1.58101e-11	1.58167e-11	1.57731e-11	1.58872e-11	1.59518e-11	1.60999e-11	1.62284e-11	1.64103e-11	1.66442e-11	1.69007e-11	1.72116e-11	1.75992e-11	1.80506e-11	1.84674e-11	1.86335e-11	1.90461e-11	1.92322e-11	1.93736e-11	1.96162e-11	1.9683e-11	1.96211e-11	1.9653e-11	1.95635e-11
		1.57348e-11	1.57751e-11	1.56827e-11	1.56271e-11	1.56565e-11	1.56938e-11	1.57332e-11	1.57675e-11	1.56934e-11	1.57473e-11	1.57061e-11	1.57374e-11	1.56608e-11	1.5762e-11	1.57157e-11	1.56543e-11	1.57339e-11	1.56735e-11	1.56217e-11	1.57229e-11	1.58237e-11	1.57707e-11	1.57983e-11	1.56728e-11	1.57009e-11	1.58298e-11	1.58206e-11	1.57928e-11	1.58192e-11	1.59361e-11	1.60654e-11	1.61332e-11	1.64475e-11	1.66323e-11	1.68526e-11	1.72191e-11	1.76418e-11	1.80597e-11	1.83386e-11	1.86414e-11	1.88826e-11	1.90007e-11	1.91659e-11	1.92462e-11	1.92313e-11	1.92928e-11	1.92186e-11	1.91781e-11
		1.57266e-11	1.571e-11	1.57537e-11	1.57128e-11	1.56439e-11	1.57109e-11	1.57178e-11	1.58072e-11	1.57166e-11	1.56539e-11	1.57181e-11	1.57094e-11	1.58264e-11	1.56834e-11	1.56599e-11	1.57191e-11	1.56818e-11	1.57373e-11	1.56909e-11	1.57365e-11	1.57638e-11	1.58116e-11	1.56886e-11	1.57102e-11	1.58143e-11	1.58111e-11	1.58957e-11	1.58967e-11	1.5881e-11	1.60688e-11	1.63072e-11	1.64842e-11	1.67363e-11	1.69932e-11	1.71035e-11	1.76148e-11	1.79382e-11	1.82887e-11	1.83747e-11	1.85459e-11	1.87686e-11	1.88618e-11	1.88472e-11	1.88293e-11	1.88298e-11	1.88459e-11	1.88319e-11	1.87338e-11
		1.56577e-11	1.57267e-11	1.56628e-11	1.56863e-11	1.5767e-11	1.57202e-11	1.56973e-11	1.57215e-11	1.56529e-11	1.56647e-11	1.56989e-11	1.57452e-11	1.57307e-11	1.57574e-11	1.57108e-11	1.57155e-11	1.57302e-11	1.58271e-11	1.57831e-11	1.56839e-11	1.56601e-11	1.57178e-11	1.57913e-11	1.57635e-11	1.57278e-11	1.57405e-11	1.58751e-11	1.58575e-11	1.59208e-11	1.61378e-11	1.62347e-11	1.63879e-11	1.67066e-11	1.69233e-11	1.72446e-11	1.75565e-11	1.77294e-11	1.79307e-11	1.81438e-11	1.82268e-11	1.83876e-11	1.85071e-11	1.85714e-11	1.85702e-11	1.84157e-11	1.84729e-11	1.85727e-11	1.85882e-11
		1.56601e-11	1.56709e-11	1.56882e-11	1.56953e-11	1.57494e-11	1.57546e-11	1.57132e-11	1.56738e-11	1.57512e-11	1.57717e-11	1.57162e-11	1.56862e-11	1.57303e-11	1.56842e-11	1.57163e-11	1.57388e-11	1.56966e-11	1.5714e-11	1.57887e-11	1.57005e-11	1.57312e-11	1.57755e-11	1.582e-11	1.5736e-11	1.57564e-11	1.57178e-11	1.58033e-11	1.59632e-11	1.60626e-11	1.62707e-11	1.62758e-11	1.64655e-11	1.67555e-11	1.70263e-11	1.72143e-11	1.75709e-11	1.78053e-11	1.7974e-11	1.80141e-11	1.8058e-11	1.82837e-11	1.82392e-11	1.8288e-11	1.82025e-11	1.82495e-11	1.83408e-11	1.83296e-11	1.82679e-11
		1.57035e-11	1.56846e-11	1.56929e-11	1.57487e-11	1.57162e-11	1.57732e-11	1.56451e-11	1.56073e-11	1.56751e-11	1.57121e-11	1.57627e-11	1.56767e-11	1.56961e-11	1.56575e-11	1.56321e-11	1.57359e-11	1.57463e-11	1.5689e-11	1.56717e-11	1.57215e-11	1.57473e-11	1.57439e-11	1.57781e-11	1.57521e-11	1.579e-11	1.58624e-11	1.58553e-11	1.60149e-11	1.61183e-11	1.62555e-11	1.6423e-11	1.65892e-11	1.67911e-11	1.7004e-11	1.73587e-11	1.75257e-11	1.76474e-11	1.7717e-11	1.78905e-11	1.79462e-11	1.80854e-11	1.80328e-11	1.80193e-11	1.80054e-11	1.80573e-11	1.80112e-11	1.79983e-11	1.79801e-11
		1.56465e-11	1.56247e-11	1.57307e-11	1.56271e-11	1.5717e-11	1.56865e-11	1.57046e-11	1.55731e-11	1.56813e-11	1.57055e-11	1.57437e-11	1.57093e-11	1.5666e-11	1.56955e-11	1.57228e-11	1.57492e-11	1.56934e-11	1.56994e-11	1.55946e-11	1.56858e-11	1.57283e-11	1.57274e-11	1.56748e-11	1.57241e-11	1.5689e-11	1.57515e-11	1.58485e-11	1.59851e-11	1.59844e-11	1.60723e-11	1.61818e-11	1.62615e-11	1.64865e-11	1.67443e-11	1.69353e-11	1.70695e-11	1.71667e-11	1.73463e-11	1.75938e-11	1.76778e-11	1.77299e-11	1.77806e-11	1.78221e-11	1.78456e-11	1.7866e-11	1.79708e-11	1.79224e-11	1.78549e-11
		1.56516e-11	1.57074e-11	1.56871e-11	1.56988e-11	1.57412e-11	1.56049e-11	1.56863e-11	1.57356e-11	1.57856e-11	1.57108e-11	1.57232e-11	1.56525e-11	1.56319e-11	1.56505e-11	1.57543e-11	1.5718e-11	1.57519e-11	1.56908e-11	1.56764e-11	1.56707e-11	1.57233e-11	1.57082e-11	1.57752e-11	1.5722e-11	1.57197e-11	1.57769e-11	1.58712e-11	1.60045e-11	1.60553e-11	1.6169e-11	1.62903e-11	1.64617e-11	1.66499e-11	1.67832e-11	1.69386e-11	1.71012e-11	1.73054e-11	1.74282e-11	1.76182e-11	1.76604e-11	1.76857e-11	1.7665e-11	1.76653e-11	1.7634e-11	1.77543e-11	1.77471e-11	1.77048e-11	1.76932e-11
		1.5684e-11	1.56964e-11	1.57059e-11	1.5687e-11	1.56963e-11	1.56502e-11	1.56464e-11	1.57537e-11	1.57279e-11	1.56636e-11	1.56832e-11	1.5604e-11	1.56799e-11	1.58785e-11	1.57175e-11	1.56278e-11	1.5731e-11	1.5712e-11	1.56837e-11	1.5752e-11	1.57015e-11	1.57345e-11	1.56762e-11	1.57891e-11	1.57554e-11	1.5789e-11	1.58478e-11	1.60223e-11	1.60955e-11	1.61474e-11	1.62213e-11	1.64597e-11	1.66109e-11	1.67681e-11	1.69568e-11	1.70595e-11	1.71823e-11	1.74211e-11	1.74962e-11	1.74887e-11	1.74741e-11	1.74772e-11	1.75589e-11	1.76311e-11	1.76354e-11	1.75761e-11	1.75202e-11	1.75086e-11
		1.5675e-11	1.56988e-11	1.55632e-11	1.56312e-11	1.56949e-11	1.57122e-11	1.57102e-11	1.57521e-11	1.56956e-11	1.56285e-11	1.56827e-11	1.56936e-11	1.56969e-11	1.57182e-11	1.56215e-11	1.56964e-11	1.55634e-11	1.56591e-11	1.57462e-11	1.56887e-11	1.57722e-11	1.56898e-11	1.56939e-11	1.5659e-11	1.57844e-11	1.57776e-11	1.57706e-11	1.58384e-11	1.59406e-11	1.60825e-11	1.62028e-11	1.63404e-11	1.64681e-11	1.65846e-11	1.67539e-11	1.69171e-11	1.70949e-11	1.71648e-11	1.72823e-11	1.73658e-11	1.74172e-11	1.7357e-11	1.74484e-11	1.74486e-11	1.74656e-11	1.74299e-11	1.74117e-11	1.73296e-11
		1.56019e-11	1.56697e-11	1.56311e-11	1.57123e-11	1.56033e-11	1.56701e-11	1.56102e-11	1.56805e-11	1.57308e-11	1.55638e-11	1.55819e-11	1.56435e-11	1.57358e-11	1.56401e-11	1.56124e-11	1.56066e-11	1.56728e-11	1.57629e-11	1.56888e-11	1.56975e-11	1.56396e-11	1.56606e-11	1.56918e-11	1.57688e-11	1.56864e-11	1.56602e-11	1.58719e-11	1.57588e-11	1.58852e-11	1.5989e-11	1.61257e-11	1.62227e-11	1.65114e-11	1.6537e-11	1.6699e-11	1.68609e-11	1.70613e-11	1.72241e-11	1.72531e-11	1.72771e-11	1.72877e-11	1.73102e-11	1.74189e-11	1.73976e-11	1.73865e-11	1.73967e-11	1.73684e-11	1.73233e-11
		1.57042e-11	1.55844e-11	1.56287e-11	1.56266e-11	1.57086e-11	1.56222e-11	1.55832e-11	1.56549e-11	1.56556e-11	1.56145e-11	1.56833e-11	1.56566e-11	1.56512e-11	1.56911e-11	1.56806e-11	1.56031e-11	1.56764e-11	1.5728e-11	1.57617e-11	1.5703e-11	1.56659e-11	1.56694e-11	1.57266e-11	1.57774e-11	1.58094e-11	1.57585e-11	1.57943e-11	1.58864e-11	1.59544e-11	1.60377e-11	1.60737e-11	1.61774e-11	1.63877e-11	1.65026e-11	1.66489e-11	1.67866e-11	1.69779e-11	1.70703e-11	1.70391e-11	1.71743e-11	1.71627e-11	1.72235e-11	1.72585e-11	1.72477e-11	1.72027e-11	1.71838e-11	1.71556e-11	1.7175e-11
		1.56886e-11	1.56603e-11	1.55228e-11	1.55913e-11	1.56602e-11	1.57177e-11	1.56276e-11	1.56164e-11	1.56418e-11	1.56273e-11	1.56654e-11	1.57015e-11	1.56744e-11	1.56359e-11	1.57055e-11	1.5739e-11	1.56221e-11	1.55911e-11	1.57119e-11	1.57615e-11	1.57351e-11	1.57042e-11	1.56293e-11	1.57443e-11	1.57857e-11	1.57975e-11	1.57296e-11	1.58289e-11	1.58633e-11	1.60719e-11	1.62363e-11	1.62666e-11	1.63443e-11	1.64863e-11	1.67407e-11	1.68355e-11	1.69203e-11	1.69346e-11	1.70105e-11	1.71412e-11	1.71523e-11	1.71196e-11	1.71552e-11	1.7136e-11	1.71842e-11	1.71631e-11	1.70549e-11	1.71009e-11
		1.56804e-11	1.56072e-11	1.56028e-11	1.56704e-11	1.55995e-11	1.57026e-11	1.56658e-11	1.56598e-11	1.56289e-11	1.56403e-11	1.5698e-11	1.56828e-11	1.56572e-11	1.56334e-11	1.5624e-11	1.57051e-11	1.56922e-11	1.57309e-11	1.57185e-11	1.5647e-11	1.57152e-11	1.57572e-11	1.57547e-11	1.5704e-11	1.5769e-11	1.57832e-11	1.58522e-11	1.59602e-11	1.60265e-11	1.61391e-11	1.62085e-11	1.62431e-11	1.6333e-11	1.65266e-11	1.66832e-11	1.68316e-11	1.68265e-11	1.68448e-11	1.69822e-11	1.7042e-11	1.7087e-11	1.71256e-11	1.70603e-11	1.70428e-11	1.70489e-11	1.70788e-11	1.71124e-11	1.70893e-11
		1.57461e-11	1.56479e-11	1.56694e-11	1.56906e-11	1.56463e-11	1.56421e-11	1.56263e-11	1.57286e-11	1.56723e-11	1.57089e-11	1.56664e-11	1.56415e-11	1.56604e-11	1.56882e-11	1.56975e-11	1.5666e-11	1.5647e-11	1.56604e-11	1.56867e-11	1.56458e-11	1.56583e-11	1.56984e-11	1.56667e-11	1.57082e-11	1.56915e-11	1.57777e-11	1.57746e-11	1.58991e-11	1.59461e-11	1.60442e-11	1.60576e-11	1.6145e-11	1.63709e-11	1.64964e-11	1.661e-11	1.66771e-11	1.67548e-11	1.68607e-11	1.69456e-11	1.695e-11	1.69861e-11	1.70701e-11	1.7101e-11	1.70125e-11	1.70589e-11	1.69835e-11	1.70367e-11	1.70607e-11
		1.56185e-11	1.56016e-11	1.567e-11	1.56291e-11	1.56465e-11	1.56616e-11	1.56739e-11	1.56229e-11	1.5616e-11	1.56653e-11	1.56825e-11	1.56593e-11	1.56938e-11	1.56345e-11	1.57243e-11	1.56958e-11	1.55718e-11	1.56541e-11	1.5735e-11	1.57048e-11	1.56842e-11	1.56969e-11	1.56341e-11	1.57079e-11	1.57383e-11	1.57968e-11	1.5863e-11	1.58355e-11	1.58171e-11	1.59163e-11	1.60691e-11	1.61159e-11	1.62659e-11	1.63403e-11	1.64508e-11	1.65907e-11	1.6693e-11	1.67846e-11	1.68141e-11	1.69079e-11	1.69398e-11	1.69476e-11	1.69327e-11	1.69282e-11	1.6986e-11	1.69385e-11	1.69721e-11	1.68947e-11
		1.5573e-11	1.56266e-11	1.57019e-11	1.57129e-11	1.56931e-11	1.56817e-11	1.56567e-11	1.56998e-11	1.5705e-11	1.57055e-11	1.55765e-11	1.57446e-11	1.57923e-11	1.57662e-11	1.55723e-11	1.55718e-11	1.56969e-11	1.5775e-11	1.57674e-11	1.56265e-11	1.5619e-11	1.56738e-11	1.57633e-11	1.57329e-11	1.56774e-11	1.57551e-11	1.57655e-11	1.58247e-11	1.58821e-11	1.58793e-11	1.59349e-11	1.60542e-11	1.61001e-11	1.61603e-11	1.62974e-11	1.65002e-11	1.66036e-11	1.66873e-11	1.6695e-11	1.67183e-11	1.68432e-11	1.69274e-11	1.6902e-11	1.68678e-11	1.68268e-11	1.67889e-11	1.69248e-11	1.69594e-11
		1.56525e-11	1.55873e-11	1.55964e-11	1.56473e-11	1.56937e-11	1.57457e-11	1.5679e-11	1.5627e-11	1.56637e-11	1.56235e-11	1.57441e-11	1.56785e-11	1.55709e-11	1.57204e-11	1.56759e-11	1.56541e-11	1.56819e-11	1.56669e-11	1.57113e-11	1.57175e-11	1.55986e-11	1.56393e-11	1.56727e-11	1.57389e-11	1.57099e-11	1.57522e-11	1.57831e-11	1.57898e-11	1.58064e-11	1.58457e-11	1.58878e-11	1.60392e-11	1.61054e-11	1.61673e-11	1.62216e-11	1.63755e-11	1.64646e-11	1.65806e-11	1.6633e-11	1.66922e-11	1.67763e-11	1.68443e-11	1.68397e-11	1.67849e-11	1.69028e-11	1.68501e-11	1.68264e-11	1.68498e-11
		1.56402e-11	1.5608e-11	1.56262e-11	1.5641e-11	1.56659e-11	1.56557e-11	1.55939e-11	1.56838e-11	1.56985e-11	1.56404e-11	1.56799e-11	1.56726e-11	1.56999e-11	1.56233e-11	1.56338e-11	1.56811e-11	1.57369e-11	1.57009e-11	1.56836e-11	1.55942e-11	1.5666e-11	1.56815e-11	1.57354e-11	1.56562e-11	1.56458e-11	1.57271e-11	1.57485e-11	1.58172e-11	1.58535e-11	1.58941e-11	1.59708e-11	1.60235e-11	1.60824e-11	1.6147e-11	1.62527e-11	1.63438e-11	1.65179e-11	1.6692e-11	1.65822e-11	1.65617e-11	1.6774e-11	1.68329e-11	1.6854e-11	1.67162e-11	1.6766e-11	1.68419e-11	1.68706e-11	1.68275e-11
		1.55928e-11	1.56247e-11	1.55916e-11	1.57264e-11	1.57357e-11	1.56409e-11	1.55578e-11	1.56228e-11	1.56649e-11	1.56835e-11	1.56275e-11	1.56399e-11	1.56846e-11	1.57083e-11	1.5704e-11	1.56259e-11	1.56122e-11	1.56876e-11	1.57159e-11	1.56961e-11	1.56178e-11	1.5698e-11	1.5708e-11	1.57315e-11	1.57088e-11	1.56646e-11	1.56456e-11	1.57592e-11	1.59065e-11	1.59087e-11	1.58133e-11	1.59112e-11	1.59439e-11	1.60895e-11	1.62281e-11	1.62169e-11	1.63465e-11	1.64349e-11	1.66004e-11	1.66406e-11	1.66661e-11	1.67318e-11	1.67845e-11	1.67949e-11	1.67132e-11	1.66772e-11	1.6753e-11	1.67202e-11
		1.56242e-11	1.56637e-11	1.55828e-11	1.56307e-11	1.56305e-11	1.56814e-11	1.56664e-11	1.55997e-11	1.56195e-11	1.55868e-11	1.57376e-11	1.57358e-11	1.56286e-11	1.56313e-11	1.562e-11	1.56995e-11	1.56645e-11	1.57013e-11	1.55853e-11	1.56965e-11	1.5664e-11	1.56593e-11	1.56658e-11	1.5639e-11	1.57307e-11	1.56639e-11	1.58105e-11	1.57717e-11	1.58258e-11	1.59644e-11	1.60598e-11	1.60099e-11	1.61261e-11	1.61524e-11	1.63694e-11	1.64357e-11	1.65083e-11	1.65139e-11	1.65672e-11	1.66323e-11	1.66945e-11	1.66794e-11	1.66439e-11	1.67471e-11	1.67203e-11	1.66832e-11	1.67491e-11	1.66994e-11
		1.5565e-11	1.5587e-11	1.56534e-11	1.56733e-11	1.569e-11	1.57111e-11	1.55857e-11	1.56589e-11	1.56543e-11	1.57496e-11	1.56829e-11	1.57463e-11	1.56512e-11	1.55944e-11	1.56188e-11	1.57462e-11	1.57288e-11	1.56633e-11	1.56804e-11	1.5679e-11	1.56646e-11	1.57442e-11	1.56945e-11	1.57176e-11	1.56991e-11	1.57468e-11	1.57556e-11	1.57655e-11	1.57977e-11	1.59215e-11	1.58945e-11	1.59233e-11	1.59998e-11	1.6193e-11	1.62988e-11	1.63748e-11	1.64719e-11	1.64665e-11	1.65076e-11	1.66176e-11	1.66018e-11	1.66232e-11	1.66386e-11	1.67113e-11	1.6658e-11	1.66345e-11	1.67019e-11	1.66892e-11
		1.56305e-11	1.56306e-11	1.56844e-11	1.55779e-11	1.55961e-11	1.5727e-11	1.56144e-11	1.56053e-11	1.56369e-11	1.56717e-11	1.57276e-11	1.56829e-11	1.56485e-11	1.55642e-11	1.56162e-11	1.58268e-11	1.57652e-11	1.56363e-11	1.56155e-11	1.5587e-11	1.57273e-11	1.57673e-11	1.57124e-11	1.56526e-11	1.56736e-11	1.57766e-11	1.57283e-11	1.5787e-11	1.58064e-11	1.59258e-11	1.59991e-11	1.61115e-11	1.60925e-11	1.62301e-11	1.63508e-11	1.64744e-11	1.64802e-11	1.64502e-11	1.64794e-11	1.66793e-11	1.66386e-11	1.66591e-11	1.6617e-11	1.65334e-11	1.66411e-11	1.67117e-11	1.66864e-11	1.66269e-11
		1.56518e-11	1.56116e-11	1.56607e-11	1.56831e-11	1.57057e-11	1.55921e-11	1.55282e-11	1.56032e-11	1.57469e-11	1.57625e-11	1.56366e-11	1.56293e-11	1.56832e-11	1.56275e-11	1.56386e-11	1.56517e-11	1.56527e-11	1.5714e-11	1.56468e-11	1.56177e-11	1.5576e-11	1.56691e-11	1.57065e-11	1.57259e-11	1.57464e-11	1.56445e-11	1.57347e-11	1.5824e-11	1.5791e-11	1.57965e-11	1.58191e-11	1.58447e-11	1.59611e-11	1.61389e-11	1.62009e-11	1.62081e-11	1.62778e-11	1.63809e-11	1.64323e-11	1.65568e-11	1.65845e-11	1.65731e-11	1.65621e-11	1.66196e-11	1.6581e-11	1.66343e-11	1.66812e-11	1.66561e-11
		1.56132e-11	1.56301e-11	1.56834e-11	1.567e-11	1.56254e-11	1.56235e-11	1.5653e-11	1.56449e-11	1.56518e-11	1.57274e-11	1.56885e-11	1.56301e-11	1.56065e-11	1.5661e-11	1.57092e-11	1.57308e-11	1.56569e-11	1.5655e-11	1.55599e-11	1.56367e-11	1.57187e-11	1.5686e-11	1.57437e-11	1.56635e-11	1.56591e-11	1.56722e-11	1.56641e-11	1.58212e-11	1.57826e-11	1.59028e-11	1.58373e-11	1.58664e-11	1.59758e-11	1.61389e-11	1.61742e-11	1.62487e-11	1.63764e-11	1.64213e-11	1.64721e-11	1.65539e-11	1.65199e-11	1.65369e-11	1.65304e-11	1.65217e-11	1.65477e-11	1.66461e-11	1.66657e-11	1.66294e-11
		1.55473e-11	1.56061e-11	1.5657e-11	1.55802e-11	1.56419e-11	1.56946e-11	1.56894e-11	1.56842e-11	1.57172e-11	1.56713e-11	1.56298e-11	1.566e-11	1.56287e-11	1.56287e-11	1.57142e-11	1.56791e-11	1.56162e-11	1.5653e-11	1.5604e-11	1.56715e-11	1.57427e-11	1.57296e-11	1.56544e-11	1.57045e-11	1.56868e-11	1.57092e-11	1.57472e-11	1.5854e-11	1.58931e-11	1.58655e-11	1.5796e-11	1.59204e-11	1.60153e-11	1.61827e-11	1.61466e-11	1.62354e-11	1.63077e-11	1.64385e-11	1.64665e-11	1.65114e-11	1.64774e-11	1.64872e-11	1.65004e-11	1.65925e-11	1.65938e-11	1.66211e-11	1.65191e-11	1.65388e-11
		1.56811e-11	1.57506e-11	1.5612e-11	1.56778e-11	1.56937e-11	1.56454e-11	1.55725e-11	1.56845e-11	1.57042e-11	1.56863e-11	1.56635e-11	1.56201e-11	1.56445e-11	1.57337e-11	1.56637e-11	1.55694e-11	1.5615e-11	1.56406e-11	1.56977e-11	1.57323e-11	1.56726e-11	1.55809e-11	1.56926e-11	1.57509e-11	1.57663e-11	1.58531e-11	1.57333e-11	1.58077e-11	1.5858e-11	1.59045e-11	1.58908e-11	1.6097e-11	1.61167e-11	1.61374e-11	1.62062e-11	1.62053e-11	1.63068e-11	1.65188e-11	1.65417e-11	1.6524e-11	1.6394e-11	1.64862e-11	1.65936e-11	1.66027e-11	1.65271e-11	1.64152e-11	1.64553e-11	1.65736e-11
		1.56803e-11	1.56645e-11	1.56322e-11	1.55971e-11	1.55378e-11	1.56741e-11	1.56325e-11	1.56787e-11	1.56308e-11	1.56894e-11	1.56362e-11	1.56355e-11	1.56902e-11	1.57023e-11	1.57046e-11	1.56448e-11	1.57556e-11	1.56536e-11	1.56283e-11	1.5707e-11	1.57658e-11	1.57631e-11	1.56818e-11	1.56741e-11	1.57893e-11	1.58611e-11	1.5824e-11	1.57917e-11	1.58779e-11	1.60287e-11	1.60247e-11	1.60929e-11	1.61806e-11	1.61927e-11	1.62516e-11	1.63252e-11	1.6432e-11	1.64775e-11	1.6462e-11	1.65116e-11	1.65003e-11	1.65284e-11	1.65371e-11	1.64656e-11	1.65127e-11	1.65666e-11	1.65173e-11	1.6454e-11
		1.56043e-11	1.56098e-11	1.57232e-11	1.56752e-11	1.56294e-11	1.56043e-11	1.56541e-11	1.57033e-11	1.57044e-11	1.56259e-11	1.55583e-11	1.56528e-11	1.5705e-11	1.56744e-11	1.56919e-11	1.5634e-11	1.55762e-11	1.56444e-11	1.57156e-11	1.56807e-11	1.57085e-11	1.56347e-11	1.56172e-11	1.57099e-11	1.5722e-11	1.5717e-11	1.57518e-11	1.57667e-11	1.57692e-11	1.58783e-11	1.59264e-11	1.60274e-11	1.60353e-11	1.60356e-11	1.606e-11	1.62657e-11	1.64024e-11	1.64531e-11	1.6388e-11	1.64415e-11	1.63871e-11	1.64942e-11	1.6555e-11	1.64696e-11	1.64477e-11	1.64154e-11	1.64633e-11	1.64407e-11
		1.56301e-11	1.55807e-11	1.56038e-11	1.57234e-11	1.56774e-11	1.56707e-11	1.56631e-11	1.56916e-11	1.56335e-11	1.5733e-11	1.5665e-11	1.56875e-11	1.57295e-11	1.56654e-11	1.56191e-11	1.5605e-11	1.55982e-11	1.57583e-11	1.57487e-11	1.5685e-11	1.55886e-11	1.56598e-11	1.57387e-11	1.57732e-11	1.57885e-11	1.56967e-11	1.57194e-11	1.5859e-11	1.5879e-11	1.5961e-11	1.59713e-11	1.59978e-11	1.60616e-11	1.61392e-11	1.61804e-11	1.6236e-11	1.64082e-11	1.64658e-11	1.64224e-11	1.64396e-11	1.63991e-11	1.65442e-11	1.65082e-11	1.65323e-11	1.64313e-11	1.63497e-11	1.64466e-11	1.65733e-11
		1.56147e-11	1.56222e-11	1.55357e-11	1.56742e-11	1.56896e-11	1.56931e-11	1.56946e-11	1.56348e-11	1.56051e-11	1.56352e-11	1.57251e-11	1.56764e-11	1.56379e-11	1.57101e-11	1.55923e-11	1.56122e-11	1.57513e-11	1.56798e-11	1.56305e-11	1.56785e-11	1.56913e-11	1.56438e-11	1.56791e-11	1.57356e-11	1.57589e-11	1.57754e-11	1.57367e-11	1.57269e-11	1.58191e-11	1.59815e-11	1.59488e-11	1.59399e-11	1.59477e-11	1.60315e-11	1.6153e-11	1.62913e-11	1.6341e-11	1.62681e-11	1.63464e-11	1.63335e-11	1.64263e-11	1.64073e-11	1.63609e-11	1.64325e-11	1.64982e-11	1.64429e-11	1.63655e-11	1.64838e-11
		1.56714e-11	1.56919e-11	1.56221e-11	1.56404e-11	1.55874e-11	1.57027e-11	1.56533e-11	1.56674e-11	1.55591e-11	1.56442e-11	1.56843e-11	1.57046e-11	1.56694e-11	1.56062e-11	1.56542e-11	1.57381e-11	1.5674e-11	1.56343e-11	1.56209e-11	1.56298e-11	1.57345e-11	1.57065e-11	1.56802e-11	1.56763e-11	1.57276e-11	1.58394e-11	1.57927e-11	1.57927e-11	1.58483e-11	1.59675e-11	1.59989e-11	1.60017e-11	1.59518e-11	1.609e-11	1.6274e-11	1.63362e-11	1.62292e-11	1.62119e-11	1.62733e-11	1.64312e-11	1.64507e-11	1.64181e-11	1.64682e-11	1.63128e-11	1.64111e-11	1.6474e-11	1.63807e-11	1.64834e-11
		1.55567e-11	1.56139e-11	1.57085e-11	1.57491e-11	1.56717e-11	1.56414e-11	1.56713e-11	1.57535e-11	1.5733e-11	1.56895e-11	1.56761e-11	1.57767e-11	1.57006e-11	1.56892e-11	1.56258e-11	1.56053e-11	1.57143e-11	1.57517e-11	1.5666e-11	1.5633e-11	1.56891e-11	1.57545e-11	1.58077e-11	1.57125e-11	1.56602e-11	1.57293e-11	1.5827e-11	1.58269e-11	1.58705e-11	1.5836e-11	1.58814e-11	1.60289e-11	1.60868e-11	1.60526e-11	1.60849e-11	1.62307e-11	1.62944e-11	1.6339e-11	1.63052e-11	1.63111e-11	1.64011e-11	1.64412e-11	1.63661e-11	1.63686e-11	1.63524e-11	1.64462e-11	1.65151e-11	1.6376e-11
	220	1.56562e-11	1.56447e-11	1.57312e-11	1.5704e-11	1.56433e-11	1.56901e-11	1.56546e-11	1.56062e-11	1.57522e-11	1.57177e-11	1.56492e-11	1.56439e-11	1.57556e-11	1.57119e-11	1.56912e-11	1.56318e-11	1.57207e-11	1.564e-11	1.57818e-11	1.57093e-11	1.56894e-11	1.57294e-11	1.5786e-11	1.58009e-11	1.57619e-11	1.58018e-11	1.58838e-11	1.59228e-11	1.59124e-11	1.59253e-11	1.58968e-11	1.59654e-11	1.62089e-11	1.61685e-11	1.61256e-11	1.61231e-11	1.6273e-11	1.63958e-11	1.63969e-11	1.63044e-11	1.63863e-11	1.64471e-11	1.64538e-11	1.64025e-11	1.63975e-11	1.63829e-11	1.64952e-11	1.64994e-11
[truncated: 52 more columns]

## Sheet: I_tc=2.4
	t (ns)
u1		715
	22	1.56169e-11	1.56502e-11	1.56879e-11	1.56675e-11	1.56665e-11	1.56715e-11	1.56594e-11	1.56452e-11	1.56735e-11	1.57297e-11	1.57491e-11	1.56994e-11	1.56579e-11	1.56574e-11	1.57133e-11	1.57163e-11	1.57312e-11	1.56775e-11	1.56969e-11	1.57447e-11	1.57545e-11	1.56142e-11	1.56686e-11	1.56986e-11	1.57394e-11	1.57445e-11	1.5707e-11	1.56879e-11	1.57277e-11	1.58527e-11	1.59263e-11	1.60991e-11	1.63249e-11	1.66607e-11	1.72002e-11	1.76043e-11	1.80547e-11	1.86557e-11	1.936e-11	1.989e-11	2.03417e-11	2.09402e-11	2.13651e-11	2.16962e-11	2.19829e-11	2.22701e-11	2.23449e-11	2.24728e-11
		1.57183e-11	1.56621e-11	1.56827e-11	1.57255e-11	1.56837e-11	1.57763e-11	1.5674e-11	1.56795e-11	1.56894e-11	1.57514e-11	1.57057e-11	1.57281e-11	1.57652e-11	1.57774e-11	1.5692e-11	1.56861e-11	1.57171e-11	1.57017e-11	1.57378e-11	1.57223e-11	1.5649e-11	1.56551e-11	1.57515e-11	1.5741e-11	1.56781e-11	1.57438e-11	1.57758e-11	1.58122e-11	1.59108e-11	1.59139e-11	1.61495e-11	1.63072e-11	1.66732e-11	1.6992e-11	1.71912e-11	1.77002e-11	1.815e-11	1.87438e-11	1.92181e-11	1.95915e-11	2.01235e-11	2.05415e-11	2.09767e-11	2.10255e-11	2.11185e-11	2.12825e-11	2.13177e-11	2.14287e-11
		1.56388e-11	1.5669e-11	1.57487e-11	1.5722e-11	1.56616e-11	1.56907e-11	1.56966e-11	1.56828e-11	1.57195e-11	1.56768e-11	1.57047e-11	1.57298e-11	1.56891e-11	1.57464e-11	1.57616e-11	1.57077e-11	1.57163e-11	1.57486e-11	1.56403e-11	1.56798e-11	1.56914e-11	1.56896e-11	1.57268e-11	1.57834e-11	1.58013e-11	1.56797e-11	1.57288e-11	1.57729e-11	1.59272e-11	1.60734e-11	1.61999e-11	1.63533e-11	1.65676e-11	1.69814e-11	1.72803e-11	1.77998e-11	1.82763e-11	1.86647e-11	1.90203e-11	1.94739e-11	1.98363e-11	1.99511e-11	2.01497e-11	2.03157e-11	2.03422e-11	2.04343e-11	2.04928e-11	2.04819e-11
		1.55846e-11	1.55864e-11	1.56407e-11	1.56935e-11	1.57729e-11	1.57146e-11	1.56393e-11	1.56708e-11	1.56777e-11	1.56322e-11	1.56356e-11	1.56623e-11	1.5597e-11	1.56493e-11	1.56897e-11	1.56096e-11	1.55824e-11	1.57326e-11	1.56851e-11	1.56641e-11	1.56305e-11	1.56447e-11	1.57133e-11	1.57561e-11	1.56977e-11	1.56339e-11	1.56748e-11	1.57381e-11	1.58186e-11	1.59729e-11	1.59669e-11	1.60814e-11	1.64041e-11	1.66512e-11	1.68067e-11	1.71731e-11	1.75694e-11	1.80001e-11	1.85184e-11	1.87994e-11	1.90712e-11	1.93438e-11	1.95616e-11	1.96346e-11	1.96533e-11	1.96955e-11	1.97582e-11	1.98577e-11
		1.56487e-11	1.57288e-11	1.56204e-11	1.56374e-11	1.56344e-11	1.5708e-11	1.5648e-11	1.56065e-11	1.56393e-11	1.57258e-11	1.57166e-11	1.57015e-11	1.55314e-11	1.56241e-11	1.5725e-11	1.57429e-11	1.56845e-11	1.56677e-11	1.56349e-11	1.56582e-11	1.57468e-11	1.56789e-11	1.56843e-11	1.56181e-11	1.57055e-11	1.57293e-11	1.57352e-11	1.56912e-11	1.5741e-11	1.58741e-11	1.59162e-11	1.60888e-11	1.63502e-11	1.65461e-11	1.68627e-11	1.7362e-11	1.75999e-11	1.79111e-11	1.84064e-11	1.86449e-11	1.89107e-11	1.90126e-11	1.91379e-11	1.92414e-11	1.92696e-11	1.9341e-11	1.92763e-11	1.92883e-11
		1.56804e-11	1.56292e-11	1.56632e-11	1.56738e-11	1.56499e-11	1.5648e-11	1.55778e-11	1.56135e-11	1.571e-11	1.56518e-11	1.56666e-11	1.56692e-11	1.57114e-11	1.5675e-11	1.56673e-11	1.56739e-11	1.57447e-11	1.56672e-11	1.56924e-11	1.56283e-11	1.56182e-11	1.56995e-11	1.57502e-11	1.57352e-11	1.56122e-11	1.56398e-11	1.57504e-11	1.58474e-11	1.58488e-11	1.58431e-11	1.601e-11	1.62102e-11	1.64399e-11	1.66663e-11	1.69834e-11	1.72244e-11	1.75334e-11	1.78916e-11	1.81639e-11	1.84799e-11	1.86377e-11	1.86917e-11	1.87882e-11	1.87945e-11	1.8811e-11	1.88465e-11	1.88668e-11	1.88908e-11
		1.56195e-11	1.57285e-11	1.56736e-11	1.56353e-11	1.56856e-11	1.56232e-11	1.56749e-11	1.56516e-11	1.56714e-11	1.5756e-11	1.57255e-11	1.56381e-11	1.5667e-11	1.56742e-11	1.57457e-11	1.56963e-11	1.56609e-11	1.56491e-11	1.57243e-11	1.57192e-11	1.5691e-11	1.57683e-11	1.56773e-11	1.572e-11	1.56722e-11	1.57314e-11	1.58372e-11	1.58631e-11	1.58808e-11	1.60721e-11	1.60812e-11	1.64513e-11	1.67501e-11	1.70066e-11	1.71454e-11	1.75225e-11	1.77092e-11	1.80145e-11	1.82138e-11	1.83604e-11	1.85076e-11	1.85848e-11	1.84689e-11	1.8548e-11	1.85693e-11	1.87321e-11	1.86103e-11	1.85687e-11
		1.56445e-11	1.56211e-11	1.56654e-11	1.56964e-11	1.56544e-11	1.56302e-11	1.57076e-11	1.58184e-11	1.57108e-11	1.55954e-11	1.56129e-11	1.56847e-11	1.57156e-11	1.57568e-11	1.57514e-11	1.57145e-11	1.5672e-11	1.57298e-11	1.57282e-11	1.56875e-11	1.57204e-11	1.57227e-11	1.57635e-11	1.56824e-11	1.56412e-11	1.5736e-11	1.58396e-11	1.58374e-11	1.58278e-11	1.59253e-11	1.62081e-11	1.64754e-11	1.67374e-11	1.694e-11	1.71413e-11	1.71883e-11	1.75802e-11	1.78706e-11	1.79677e-11	1.8066e-11	1.81727e-11	1.81953e-11	1.81985e-11	1.8338e-11	1.82164e-11	1.82057e-11	1.83381e-11	1.83051e-11
		1.56239e-11	1.56284e-11	1.56701e-11	1.5653e-11	1.56083e-11	1.56482e-11	1.57314e-11	1.57092e-11	1.56382e-11	1.55914e-11	1.56586e-11	1.56896e-11	1.56779e-11	1.56939e-11	1.5711e-11	1.56181e-11	1.56494e-11	1.56507e-11	1.56383e-11	1.57019e-11	1.57588e-11	1.56748e-11	1.56773e-11	1.56278e-11	1.57637e-11	1.58051e-11	1.57635e-11	1.58198e-11	1.59675e-11	1.61482e-11	1.62899e-11	1.65616e-11	1.67824e-11	1.70672e-11	1.71702e-11	1.73445e-11	1.75731e-11	1.77835e-11	1.77793e-11	1.78688e-11	1.78974e-11	1.80221e-11	1.80657e-11	1.80428e-11	1.80704e-11	1.80864e-11	1.8038e-11	1.80298e-11
		1.56001e-11	1.55325e-11	1.56546e-11	1.56489e-11	1.56313e-11	1.55987e-11	1.56342e-11	1.56955e-11	1.5704e-11	1.55424e-11	1.55731e-11	1.56677e-11	1.57204e-11	1.57267e-11	1.56671e-11	1.5537e-11	1.57348e-11	1.56834e-11	1.56191e-11	1.56198e-11	1.56669e-11	1.5602e-11	1.56394e-11	1.56555e-11	1.56542e-11	1.5686e-11	1.57425e-11	1.58463e-11	1.58977e-11	1.59409e-11	1.62428e-11	1.63429e-11	1.66054e-11	1.67788e-11	1.68797e-11	1.71783e-11	1.73031e-11	1.74193e-11	1.76217e-11	1.76618e-11	1.77082e-11	1.78334e-11	1.78603e-11	1.78762e-11	1.77978e-11	1.79256e-11	1.78235e-11	1.79248e-11
		1.55867e-11	1.55954e-11	1.56488e-11	1.56429e-11	1.56145e-11	1.56374e-11	1.56202e-11	1.55991e-11	1.56411e-11	1.56225e-11	1.56625e-11	1.5601e-11	1.56312e-11	1.57484e-11	1.56652e-11	1.55624e-11	1.56662e-11	1.56605e-11	1.56814e-11	1.5638e-11	1.56387e-11	1.5572e-11	1.56717e-11	1.56611e-11	1.57028e-11	1.56839e-11	1.56979e-11	1.57757e-11	1.58966e-11	1.59519e-11	1.61311e-11	1.62825e-11	1.64718e-11	1.6629e-11	1.68708e-11	1.69663e-11	1.71373e-11	1.73139e-11	1.74633e-11	1.75306e-11	1.76097e-11	1.76217e-11	1.76953e-11	1.77443e-11	1.77152e-11	1.75954e-11	1.77511e-11	1.76977e-11
		1.56586e-11	1.56183e-11	1.5545e-11	1.55828e-11	1.56301e-11	1.57456e-11	1.56195e-11	1.55733e-11	1.56864e-11	1.56643e-11	1.56131e-11	1.56173e-11	1.56015e-11	1.56023e-11	1.56741e-11	1.56559e-11	1.56048e-11	1.56266e-11	1.5597e-11	1.56822e-11	1.56451e-11	1.55989e-11	1.56265e-11	1.56815e-11	1.56529e-11	1.57648e-11	1.57392e-11	1.57637e-11	1.59483e-11	1.61386e-11	1.61887e-11	1.62389e-11	1.64372e-11	1.66177e-11	1.6839e-11	1.69264e-11	1.71828e-11	1.72146e-11	1.73711e-11	1.7341e-11	1.74688e-11	1.74892e-11	1.75109e-11	1.75798e-11	1.76117e-11	1.74863e-11	1.75582e-11	1.76214e-11
		1.56331e-11	1.56731e-11	1.5622e-11	1.55695e-11	1.55711e-11	1.56358e-11	1.5696e-11	1.56228e-11	1.56282e-11	1.56317e-11	1.56837e-11	1.56472e-11	1.56404e-11	1.56014e-11	1.56522e-11	1.57578e-11	1.56792e-11	1.5611e-11	1.56004e-11	1.56715e-11	1.56307e-11	1.56504e-11	1.56369e-11	1.55713e-11	1.5692e-11	1.5773e-11	1.57397e-11	1.57823e-11	1.58606e-11	1.59223e-11	1.61041e-11	1.62334e-11	1.63067e-11	1.64987e-11	1.67544e-11	1.68516e-11	1.69513e-11	1.71258e-11	1.71959e-11	1.72947e-11	1.73694e-11	1.73762e-11	1.74717e-11	1.73625e-11	1.7421e-11	1.74274e-11	1.74171e-11	1.741e-11
		1.56861e-11	1.55871e-11	1.55689e-11	1.56722e-11	1.56459e-11	1.55954e-11	1.56258e-11	1.55418e-11	1.56016e-11	1.5664e-11	1.57152e-11	1.56282e-11	1.56146e-11	1.55657e-11	1.56285e-11	1.56601e-11	1.5644e-11	1.56236e-11	1.56016e-11	1.56136e-11	1.56681e-11	1.57121e-11	1.56395e-11	1.56871e-11	1.57066e-11	1.56782e-11	1.57189e-11	1.5748e-11	1.58348e-11	1.60198e-11	1.60582e-11	1.61196e-11	1.63377e-11	1.64945e-11	1.67933e-11	1.68466e-11	1.6872e-11	1.69704e-11	1.71983e-11	1.73197e-11	1.7307e-11	1.7357e-11	1.72839e-11	1.73235e-11	1.73444e-11	1.73055e-11	1.7339e-11	1.74089e-11
		1.56086e-11	1.5659e-11	1.56105e-11	1.56663e-11	1.55903e-11	1.56339e-11	1.56519e-11	1.56133e-11	1.56008e-11	1.56103e-11	1.55855e-11	1.55866e-11	1.55616e-11	1.55589e-11	1.56192e-11	1.57027e-11	1.57065e-11	1.56393e-11	1.56105e-11	1.56899e-11	1.56964e-11	1.57059e-11	1.57011e-11	1.56282e-11	1.56445e-11	1.57055e-11	1.579e-11	1.57654e-11	1.57682e-11	1.59369e-11	1.60181e-11	1.61131e-11	1.6212e-11	1.63485e-11	1.65599e-11	1.66843e-11	1.67279e-11	1.67479e-11	1.70157e-11	1.71843e-11	1.71389e-11	1.71357e-11	1.71189e-11	1.72099e-11	1.72988e-11	1.72193e-11	1.72107e-11	1.71574e-11
		1.56248e-11	1.56216e-11	1.55837e-11	1.56346e-11	1.55344e-11	1.56217e-11	1.56868e-11	1.56759e-11	1.5608e-11	1.56471e-11	1.56871e-11	1.56386e-11	1.56172e-11	1.56893e-11	1.57049e-11	1.55968e-11	1.55899e-11	1.56736e-11	1.56971e-11	1.5598e-11	1.56277e-11	1.56545e-11	1.56523e-11	1.56479e-11	1.57491e-11	1.57022e-11	1.57024e-11	1.5738e-11	1.57718e-11	1.58355e-11	1.5988e-11	1.61018e-11	1.61885e-11	1.62713e-11	1.63909e-11	1.65178e-11	1.67672e-11	1.68467e-11	1.68455e-11	1.69219e-11	1.70794e-11	1.71016e-11	1.71063e-11	1.71209e-11	1.71103e-11	1.70482e-11	1.71827e-11	1.7146e-11
		1.5565e-11	1.55535e-11	1.56128e-11	1.55393e-11	1.55833e-11	1.56931e-11	1.55954e-11	1.56063e-11	1.56089e-11	1.56684e-11	1.56343e-11	1.55767e-11	1.56469e-11	1.56147e-11	1.56307e-11	1.5678e-11	1.56508e-11	1.55847e-11	1.56045e-11	1.57302e-11	1.57081e-11	1.56347e-11	1.56032e-11	1.57121e-11	1.57492e-11	1.57397e-11	1.57495e-11	1.57363e-11	1.5859e-11	1.59708e-11	1.60229e-11	1.60837e-11	1.61709e-11	1.63714e-11	1.64901e-11	1.66967e-11	1.67604e-11	1.6856e-11	1.68471e-11	1.70497e-11	1.7047e-11	1.70784e-11	1.70403e-11	1.70299e-11	1.71778e-11	1.71651e-11	1.70543e-11	1.70205e-11
		1.56275e-11	1.56752e-11	1.57112e-11	1.56755e-11	1.56518e-11	1.56996e-11	1.56292e-11	1.57065e-11	1.56216e-11	1.55993e-11	1.5621e-11	1.57098e-11	1.56784e-11	1.5622e-11	1.56768e-11	1.56393e-11	1.56873e-11	1.57071e-11	1.56207e-11	1.56139e-11	1.5666e-11	1.56431e-11	1.56827e-11	1.57707e-11	1.56766e-11	1.57145e-11	1.58309e-11	1.57937e-11	1.58104e-11	1.58986e-11	1.60719e-11	1.61325e-11	1.61867e-11	1.62424e-11	1.63876e-11	1.65538e-11	1.67374e-11	1.6727e-11	1.68186e-11	1.68811e-11	1.69692e-11	1.70039e-11	1.69832e-11	1.69636e-11	1.69684e-11	1.70406e-11	1.69691e-11	1.69882e-11
		1.561e-11	1.56136e-11	1.55933e-11	1.56562e-11	1.57041e-11	1.56549e-11	1.55779e-11	1.55513e-11	1.56706e-11	1.56982e-11	1.56593e-11	1.55609e-11	1.56474e-11	1.56315e-11	1.56791e-11	1.56886e-11	1.55493e-11	1.56166e-11	1.56792e-11	1.5692e-11	1.56433e-11	1.55984e-11	1.55849e-11	1.56526e-11	1.58053e-11	1.57284e-11	1.5691e-11	1.58341e-11	1.59976e-11	1.59774e-11	1.59785e-11	1.60828e-11	1.62032e-11	1.63594e-11	1.65236e-11	1.65849e-11	1.6683e-11	1.6705e-11	1.68175e-11	1.68879e-11	1.69693e-11	1.69011e-11	1.69405e-11	1.69393e-11	1.69127e-11	1.68814e-11	1.69895e-11	1.70686e-11
		1.56027e-11	1.56249e-11	1.56047e-11	1.55814e-11	1.56123e-11	1.57139e-11	1.56379e-11	1.56826e-11	1.55723e-11	1.56038e-11	1.57149e-11	1.57641e-11	1.57031e-11	1.55643e-11	1.56501e-11	1.56612e-11	1.56636e-11	1.56528e-11	1.55833e-11	1.56559e-11	1.5698e-11	1.57458e-11	1.57002e-11	1.56325e-11	1.56506e-11	1.5797e-11	1.58011e-11	1.57962e-11	1.57865e-11	1.59132e-11	1.60031e-11	1.60846e-11	1.6164e-11	1.62184e-11	1.64309e-11	1.65931e-11	1.66976e-11	1.66843e-11	1.67169e-11	1.68248e-11	1.69498e-11	1.69841e-11	1.68642e-11	1.68799e-11	1.68808e-11	1.69427e-11	1.69209e-11	1.69141e-11
		1.5644e-11	1.56006e-11	1.56018e-11	1.56152e-11	1.56999e-11	1.56979e-11	1.55966e-11	1.56385e-11	1.57035e-11	1.5675e-11	1.56774e-11	1.56621e-11	1.55652e-11	1.56281e-11	1.57351e-11	1.57296e-11	1.56721e-11	1.56482e-11	1.57028e-11	1.57628e-11	1.56531e-11	1.56396e-11	1.56629e-11	1.5765e-11	1.57245e-11	1.56909e-11	1.56875e-11	1.5851e-11	1.58321e-11	1.58769e-11	1.59725e-11	1.60776e-11	1.60832e-11	1.62658e-11	1.63478e-11	1.64541e-11	1.64669e-11	1.65172e-11	1.65983e-11	1.67421e-11	1.68319e-11	1.68881e-11	1.68293e-11	1.67967e-11	1.68078e-11	1.68248e-11	1.6831e-11	1.68532e-11
		1.56052e-11	1.55606e-11	1.57131e-11	1.56948e-11	1.56679e-11	1.56885e-11	1.56384e-11	1.56441e-11	1.57316e-11	1.56509e-11	1.57001e-11	1.57219e-11	1.55744e-11	1.56556e-11	1.56491e-11	1.57427e-11	1.57174e-11	1.56789e-11	1.57249e-11	1.56816e-11	1.5593e-11	1.57474e-11	1.5729e-11	1.57627e-11	1.57257e-11	1.57155e-11	1.57577e-11	1.58891e-11	1.59293e-11	1.59913e-11	1.60643e-11	1.60865e-11	1.61499e-11	1.63159e-11	1.63949e-11	1.64684e-11	1.6501e-11	1.66481e-11	1.67161e-11	1.68145e-11	1.68376e-11	1.68152e-11	1.68298e-11	1.69049e-11	1.6818e-11	1.68609e-11	1.68617e-11	1.6872e-11
		1.56638e-11	1.56556e-11	1.57023e-11	1.57277e-11	1.57323e-11	1.57199e-11	1.57129e-11	1.56469e-11	1.57205e-11	1.57559e-11	1.57466e-11	1.57055e-11	1.56787e-11	1.56698e-11	1.57229e-11	1.5753e-11	1.57663e-11	1.56662e-11	1.56777e-11	1.5688e-11	1.58129e-11	1.5758e-11	1.57364e-11	1.57431e-11	1.56916e-11	1.5773e-11	1.58072e-11	1.58281e-11	1.58519e-11	1.58811e-11	1.59353e-11	1.59571e-11	1.6061e-11	1.61376e-11	1.62651e-11	1.63627e-11	1.64935e-11	1.65201e-11	1.66107e-11	1.67157e-11	1.68043e-11	1.67018e-11	1.6696e-11	1.67354e-11	1.67843e-11	1.68504e-11	1.68107e-11	1.6803e-11
		1.56692e-11	1.56918e-11	1.57415e-11	1.57016e-11	1.57421e-11	1.56165e-11	1.57054e-11	1.56973e-11	1.57291e-11	1.57105e-11	1.57585e-11	1.56967e-11	1.56801e-11	1.5679e-11	1.57681e-11	1.57467e-11	1.5725e-11	1.57372e-11	1.56466e-11	1.56935e-11	1.57576e-11	1.57431e-11	1.57811e-11	1.57235e-11	1.57291e-11	1.57912e-11	1.58502e-11	1.5915e-11	1.59474e-11	1.59239e-11	1.59921e-11	1.60573e-11	1.62179e-11	1.62983e-11	1.63891e-11	1.64359e-11	1.65776e-11	1.65716e-11	1.6635e-11	1.67111e-11	1.67979e-11	1.68081e-11	1.67255e-11	1.67179e-11	1.68351e-11	1.68901e-11	1.68108e-11	1.68466e-11
		1.56347e-11	1.57332e-11	1.57942e-11	1.57693e-11	1.56153e-11	1.57193e-11	1.57119e-11	1.57057e-11	1.57056e-11	1.57118e-11	1.56356e-11	1.56928e-11	1.57506e-11	1.57366e-11	1.56688e-11	1.57382e-11	1.57648e-11	1.56925e-11	1.57054e-11	1.5704e-11	1.57043e-11	1.57987e-11	1.57779e-11	1.57572e-11	1.57371e-11	1.57729e-11	1.58079e-11	1.58889e-11	1.58377e-11	1.57924e-11	1.59611e-11	1.60944e-11	1.62069e-11	1.62484e-11	1.62378e-11	1.63787e-11	1.65156e-11	1.66346e-11	1.65952e-11	1.65802e-11	1.67018e-11	1.67859e-11	1.67446e-11	1.67532e-11	1.67498e-11	1.67604e-11	1.68107e-11	1.67582e-11
		1.56931e-11	1.57297e-11	1.57122e-11	1.58068e-11	1.5715e-11	1.56471e-11	1.56731e-11	1.57177e-11	1.56724e-11	1.58337e-11	1.57079e-11	1.55799e-11	1.57352e-11	1.57882e-11	1.57776e-11	1.57519e-11	1.56662e-11	1.56917e-11	1.57784e-11	1.57669e-11	1.57839e-11	1.57983e-11	1.571e-11	1.57553e-11	1.57815e-11	1.58214e-11	1.58665e-11	1.58932e-11	1.58854e-11	1.60288e-11	1.60403e-11	1.61166e-11	1.61484e-11	1.6332e-11	1.63493e-11	1.64011e-11	1.64673e-11	1.66357e-11	1.6667e-11	1.66071e-11	1.66734e-11	1.66805e-11	1.6775e-11	1.67792e-11	1.66968e-11	1.67361e-11	1.67701e-11	1.68053e-11
		1.57471e-11	1.57603e-11	1.57599e-11	1.57362e-11	1.57399e-11	1.57658e-11	1.57978e-11	1.58724e-11	1.57978e-11	1.58381e-11	1.58283e-11	1.57658e-11	1.57032e-11	1.58038e-11	1.57511e-11	1.58388e-11	1.58244e-11	1.57388e-11	1.57919e-11	1.58618e-11	1.58668e-11	1.57821e-11	1.5733e-11	1.57652e-11	1.58382e-11	1.58901e-11	1.591e-11	1.58333e-11	1.58552e-11	1.59113e-11	1.60504e-11	1.60884e-11	1.61271e-11	1.62531e-11	1.62934e-11	1.63749e-11	1.63939e-11	1.65182e-11	1.66587e-11	1.67065e-11	1.6629e-11	1.66331e-11	1.66562e-11	1.67253e-11	1.6793e-11	1.68086e-11	1.66563e-11	1.66302e-11
		1.57557e-11	1.57792e-11	1.57957e-11	1.57542e-11	1.56265e-11	1.56821e-11	1.57403e-11	1.58519e-11	1.57207e-11	1.57552e-11	1.56245e-11	1.57412e-11	1.58335e-11	1.5758e-11	1.5709e-11	1.57894e-11	1.5744e-11	1.57505e-11	1.57083e-11	1.57527e-11	1.57914e-11	1.58589e-11	1.57336e-11	1.57395e-11	1.57621e-11	1.58452e-11	1.58802e-11	1.59851e-11	1.58004e-11	1.59012e-11	1.60529e-11	1.61789e-11	1.61487e-11	1.62326e-11	1.62193e-11	1.64286e-11	1.64778e-11	1.65884e-11	1.65835e-11	1.66408e-11	1.66489e-11	1.66989e-11	1.67115e-11	1.67105e-11	1.66353e-11	1.67391e-11	1.67122e-11	1.66085e-11
		1.58134e-11	1.57669e-11	1.57102e-11	1.57271e-11	1.57581e-11	1.57393e-11	1.57888e-11	1.58011e-11	1.5766e-11	1.57623e-11	1.57667e-11	1.57785e-11	1.5826e-11	1.57869e-11	1.58177e-11	1.57778e-11	1.57508e-11	1.57784e-11	1.58029e-11	1.58146e-11	1.57897e-11	1.57966e-11	1.5802e-11	1.57317e-11	1.58767e-11	1.58738e-11	1.58355e-11	1.59435e-11	1.58841e-11	1.59028e-11	1.60069e-11	1.61737e-11	1.61161e-11	1.61822e-11	1.62803e-11	1.64247e-11	1.64967e-11	1.65252e-11	1.64998e-11	1.65624e-11	1.65063e-11	1.6622e-11	1.66223e-11	1.66629e-11	1.66859e-11	1.66706e-11	1.66301e-11	1.65894e-11
		1.57534e-11	1.5745e-11	1.57004e-11	1.57876e-11	1.57614e-11	1.57737e-11	1.58162e-11	1.57994e-11	1.58049e-11	1.57781e-11	1.56865e-11	1.57264e-11	1.57704e-11	1.57943e-11	1.5739e-11	1.57679e-11	1.57193e-11	1.57909e-11	1.5756e-11	1.57393e-11	1.57792e-11	1.57709e-11	1.57272e-11	1.58172e-11	1.58151e-11	1.58527e-11	1.58793e-11	1.59522e-11	1.59512e-11	1.60137e-11	1.60253e-11	1.613e-11	1.62024e-11	1.62191e-11	1.62559e-11	1.64402e-11	1.6474e-11	1.65939e-11	1.65122e-11	1.6544e-11	1.65844e-11	1.67119e-11	1.66941e-11	1.66604e-11	1.66471e-11	1.65392e-11	1.66518e-11	1.67229e-11
		1.57595e-11	1.57227e-11	1.57016e-11	1.57127e-11	1.57669e-11	1.57926e-11	1.57611e-11	1.57093e-11	1.58008e-11	1.57308e-11	1.5748e-11	1.57461e-11	1.58049e-11	1.57832e-11	1.572e-11	1.57927e-11	1.57607e-11	1.57585e-11	1.58662e-11	1.58536e-11	1.57526e-11	1.57827e-11	1.57913e-11	1.5791e-11	1.58885e-11	1.58949e-11	1.58429e-11	1.58821e-11	1.59581e-11	1.60626e-11	1.61294e-11	1.61647e-11	1.60987e-11	1.61493e-11	1.63247e-11	1.64564e-11	1.63824e-11	1.64438e-11	1.64735e-11	1.65415e-11	1.66618e-11	1.66816e-11	1.65914e-11	1.66391e-11	1.66184e-11	1.66673e-11	1.65943e-11	1.66125e-11
		1.57396e-11	1.5669e-11	1.57385e-11	1.58122e-11	1.57741e-11	1.57533e-11	1.57848e-11	1.57746e-11	1.57576e-11	1.58028e-11	1.5737e-11	1.57722e-11	1.57296e-11	1.57166e-11	1.56817e-11	1.57634e-11	1.57896e-11	1.58193e-11	1.56897e-11	1.56939e-11	1.56992e-11	1.58088e-11	1.58377e-11	1.57916e-11	1.57599e-11	1.58459e-11	1.57857e-11	1.58764e-11	1.58751e-11	1.59767e-11	1.59516e-11	1.60464e-11	1.60479e-11	1.61016e-11	1.62796e-11	1.64042e-11	1.64731e-11	1.64243e-11	1.63428e-11	1.65801e-11	1.65798e-11	1.65963e-11	1.65104e-11	1.65587e-11	1.6551e-11	1.65678e-11	1.65759e-11	1.66582e-11
		1.56841e-11	1.56859e-11	1.57033e-11	1.56948e-11	1.57192e-11	1.57002e-11	1.5748e-11	1.57824e-11	1.57563e-11	1.58934e-11	1.58459e-11	1.57816e-11	1.57273e-11	1.57444e-11	1.57834e-11	1.58156e-11	1.58351e-11	1.58447e-11	1.5704e-11	1.57427e-11	1.57715e-11	1.59066e-11	1.58048e-11	1.58085e-11	1.58466e-11	1.58083e-11	1.57911e-11	1.59245e-11	1.59484e-11	1.6003e-11	1.59622e-11	1.59947e-11	1.60784e-11	1.62114e-11	1.63222e-11	1.63263e-11	1.63826e-11	1.6413e-11	1.65021e-11	1.66118e-11	1.65698e-11	1.65858e-11	1.651e-11	1.6466e-11	1.656e-11	1.65698e-11	1.65442e-11	1.6575e-11
		1.56712e-11	1.56495e-11	1.57336e-11	1.5831e-11	1.58004e-11	1.574e-11	1.56619e-11	1.56925e-11	1.58103e-11	1.5868e-11	1.57524e-11	1.57075e-11	1.57403e-11	1.57519e-11	1.58006e-11	1.57844e-11	1.57953e-11	1.57902e-11	1.5761e-11	1.57566e-11	1.57437e-11	1.57504e-11	1.57828e-11	1.58413e-11	1.57731e-11	1.57364e-11	1.58219e-11	1.58994e-11	1.59829e-11	1.60003e-11	1.59542e-11	1.59759e-11	1.60872e-11	1.61788e-11	1.62526e-11	1.63095e-11	1.64017e-11	1.63924e-11	1.64092e-11	1.64789e-11	1.65986e-11	1.65472e-11	1.6548e-11	1.64657e-11	1.64642e-11	1.65677e-11	1.66072e-11	1.66467e-11
		1.57556e-11	1.57089e-11	1.57772e-11	1.57884e-11	1.58111e-11	1.57347e-11	1.57656e-11	1.57838e-11	1.58519e-11	1.58634e-11	1.57783e-11	1.56531e-11	1.56978e-11	1.58417e-11	1.58357e-11	1.58194e-11	1.57838e-11	1.57509e-11	1.58349e-11	1.58114e-11	1.57827e-11	1.57873e-11	1.58812e-11	1.58255e-11	1.58418e-11	1.57921e-11	1.5863e-11	1.60084e-11	1.60073e-11	1.5959e-11	1.59817e-11	1.60331e-11	1.61948e-11	1.62226e-11	1.62998e-11	1.6231e-11	1.62902e-11	1.64634e-11	1.65243e-11	1.65043e-11	1.64716e-11	1.64362e-11	1.64807e-11	1.66014e-11	1.65477e-11	1.65147e-11	1.65967e-11	1.66013e-11
		1.57578e-11	1.57596e-11	1.57831e-11	1.56901e-11	1.57399e-11	1.57854e-11	1.58133e-11	1.5782e-11	1.57664e-11	1.57614e-11	1.57115e-11	1.57203e-11	1.5758e-11	1.58293e-11	1.5873e-11	1.57751e-11	1.56956e-11	1.57298e-11	1.57875e-11	1.58746e-11	1.58947e-11	1.57612e-11	1.57576e-11	1.57849e-11	1.57879e-11	1.59223e-11	1.58738e-11	1.5827e-11	1.58224e-11	1.59947e-11	1.60883e-11	1.60849e-11	1.611e-11	1.61076e-11	1.6232e-11	1.63164e-11	1.63265e-11	1.64472e-11	1.64154e-11	1.6431e-11	1.65361e-11	1.64745e-11	1.64228e-11	1.6482e-11	1.65357e-11	1.64792e-11	1.64316e-11	1.64674e-11
	220	1.57177e-11	1.57373e-11	1.56999e-11	1.57442e-11	1.5715e-11	1.56996e-11	1.57202e-11	1.58278e-11	1.57059e-11	1.56767e-11	1.56563e-11	1.57701e-11	1.57687e-11	1.57713e-11	1.56748e-11	1.57052e-11	1.57448e-11	1.57195e-11	1.57327e-11	1.57916e-11	1.57244e-11	1.5756e-11	1.57406e-11	1.57357e-11	1.57441e-11	1.58274e-11	1.57969e-11	1.59229e-11	1.58323e-11	1.58571e-11	1.59545e-11	1.60222e-11	1.60046e-11	1.61556e-11	1.61198e-11	1.62751e-11	1.63833e-11	1.62867e-11	1.63342e-11	1.63432e-11	1.63662e-11	1.6482e-11	1.6499e-11	1.64419e-11	1.64393e-11	1.63694e-11	1.63877e-11	1.6484e-11
[truncated: 52 more columns]

## Sheet: I_tc=5.1
	t (ns)
u1		715
	22	1.59546e-11	1.59589e-11	1.59592e-11	1.59462e-11	1.59299e-11	1.59615e-11	1.59334e-11	1.59029e-11	1.59103e-11	1.59675e-11	1.59836e-11	1.59441e-11	1.59087e-11	1.5946e-11	1.59811e-11	1.59949e-11	1.5989e-11	1.59486e-11	1.58912e-11	1.59334e-11	1.60224e-11	1.59919e-11	1.59561e-11	1.59423e-11	1.59731e-11	1.60541e-11	1.62091e-11	1.64286e-11	1.66355e-11	1.69516e-11	1.75734e-11	1.8053e-11	1.86842e-11	1.94834e-11	1.98959e-11	2.06105e-11	2.11873e-11	2.17909e-11	2.21288e-11	2.25493e-11	2.27362e-11	2.28358e-11	2.29151e-11	2.29782e-11	2.31093e-11	2.31593e-11	2.3203e-11	2.30976e-11
		1.59672e-11	1.59451e-11	1.59029e-11	1.59457e-11	1.59769e-11	1.58997e-11	1.5915e-11	1.59346e-11	1.59577e-11	1.59253e-11	1.59809e-11	1.59832e-11	1.5951e-11	1.59481e-11	1.59315e-11	1.59829e-11	1.59685e-11	1.59763e-11	1.58965e-11	1.59573e-11	1.59596e-11	1.59806e-11	1.59865e-11	1.60604e-11	1.61723e-11	1.62773e-11	1.64684e-11	1.68174e-11	1.7228e-11	1.76421e-11	1.79463e-11	1.84588e-11	1.9073e-11	1.95605e-11	2.00715e-11	2.05157e-11	2.08254e-11	2.10913e-11	2.12966e-11	2.15186e-11	2.16336e-11	2.16491e-11	2.17049e-11	2.16875e-11	2.1699e-11	2.16707e-11	2.17452e-11	2.1726e-11
		1.59302e-11	1.59649e-11	1.5916e-11	1.59469e-11	1.59762e-11	1.60061e-11	1.59153e-11	1.59072e-11	1.59301e-11	1.59224e-11	1.59583e-11	1.59519e-11	1.59752e-11	1.59586e-11	1.59538e-11	1.59602e-11	1.59567e-11	1.59758e-11	1.59861e-11	1.59782e-11	1.59615e-11	1.60047e-11	1.60384e-11	1.60952e-11	1.61486e-11	1.62574e-11	1.64107e-11	1.66225e-11	1.68933e-11	1.71821e-11	1.74965e-11	1.78956e-11	1.83751e-11	1.87813e-11	1.92336e-11	1.96003e-11	1.99496e-11	2.017e-11	2.03882e-11	2.0565e-11	2.06699e-11	2.06845e-11	2.075e-11	2.07826e-11	2.07373e-11	2.08359e-11	2.08093e-11	2.08254e-11
		1.59086e-11	1.59747e-11	1.58807e-11	1.58773e-11	1.59552e-11	1.59983e-11	1.59044e-11	1.58694e-11	1.596e-11	1.59256e-11	1.59236e-11	1.59308e-11	1.59594e-11	1.59418e-11	1.59576e-11	1.5981e-11	1.59743e-11	1.5916e-11	1.58898e-11	1.59714e-11	1.59906e-11	1.5961e-11	1.60079e-11	1.60149e-11	1.59913e-11	1.62006e-11	1.63292e-11	1.6518e-11	1.66615e-11	1.69904e-11	1.73784e-11	1.77628e-11	1.81017e-11	1.84237e-11	1.88825e-11	1.92068e-11	1.94384e-11	1.95877e-11	1.9786e-11	1.98833e-11	1.99735e-11	2.00263e-11	1.99609e-11	2.00256e-11	2.00949e-11	2.00543e-11	2.00636e-11	2.00798e-11
		1.583e-11	1.59402e-11	1.59212e-11	1.5902e-11	1.58804e-11	1.59889e-11	1.59581e-11	1.59459e-11	1.58368e-11	1.589e-11	1.59653e-11	1.58865e-11	1.5932e-11	1.58534e-11	1.58837e-11	1.59799e-11	1.59927e-11	1.59535e-11	1.59121e-11	1.59451e-11	1.60083e-11	1.60127e-11	1.60166e-11	1.60108e-11	1.60119e-11	1.6167e-11	1.63428e-11	1.64786e-11	1.67091e-11	1.70187e-11	1.74423e-11	1.77516e-11	1.81203e-11	1.84288e-11	1.8835e-11	1.90965e-11	1.92252e-11	1.93211e-11	1.94516e-11	1.9569e-11	1.95855e-11	1.95736e-11	1.95301e-11	1.94836e-11	1.96351e-11	1.95924e-11	1.96102e-11	1.95616e-11
		1.58501e-11	1.58687e-11	1.58985e-11	1.59553e-11	1.59099e-11	1.58676e-11	1.58812e-11	1.58736e-11	1.59635e-11	1.59735e-11	1.58936e-11	1.58913e-11	1.59337e-11	1.58831e-11	1.59361e-11	1.59278e-11	1.59179e-11	1.59147e-11	1.59728e-11	1.5916e-11	1.5907e-11	1.6026e-11	1.6037e-11	1.60074e-11	1.61177e-11	1.61166e-11	1.62909e-11	1.64963e-11	1.67939e-11	1.71272e-11	1.74553e-11	1.78309e-11	1.82002e-11	1.84138e-11	1.86649e-11	1.88654e-11	1.89942e-11	1.90648e-11	1.9111e-11	1.9152e-11	1.91924e-11	1.91913e-11	1.91253e-11	1.9142e-11	1.91196e-11	1.91501e-11	1.91663e-11	1.92035e-11
		1.59209e-11	1.59022e-11	1.58978e-11	1.59572e-11	1.58457e-11	1.59368e-11	1.59441e-11	1.59156e-11	1.58646e-11	1.58956e-11	1.59577e-11	1.59011e-11	1.59521e-11	1.58968e-11	1.59418e-11	1.59916e-11	1.59585e-11	1.58928e-11	1.59358e-11	1.59437e-11	1.60145e-11	1.60079e-11	1.60566e-11	1.60444e-11	1.61485e-11	1.62581e-11	1.63506e-11	1.66197e-11	1.68875e-11	1.71708e-11	1.74984e-11	1.78855e-11	1.81409e-11	1.83939e-11	1.85516e-11	1.86284e-11	1.87417e-11	1.87389e-11	1.8775e-11	1.87879e-11	1.88365e-11	1.88176e-11	1.88386e-11	1.88596e-11	1.88522e-11	1.88319e-11	1.88104e-11	1.87902e-11
		1.59811e-11	1.59069e-11	1.59534e-11	1.59518e-11	1.59049e-11	1.5948e-11	1.596e-11	1.5915e-11	1.58994e-11	1.59081e-11	1.5969e-11	1.59297e-11	1.59153e-11	1.5911e-11	1.59799e-11	1.59577e-11	1.59293e-11	1.59226e-11	1.59505e-11	1.5968e-11	1.60036e-11	1.60344e-11	1.60232e-11	1.60363e-11	1.62097e-11	1.62298e-11	1.64346e-11	1.66981e-11	1.69866e-11	1.72517e-11	1.75541e-11	1.78044e-11	1.8067e-11	1.82819e-11	1.84751e-11	1.84676e-11	1.84712e-11	1.84672e-11	1.85543e-11	1.86076e-11	1.86202e-11	1.85277e-11	1.85122e-11	1.85708e-11	1.85812e-11	1.86316e-11	1.85735e-11	1.8581e-11
		1.58886e-11	1.58598e-11	1.5968e-11	1.60014e-11	1.59234e-11	1.5863e-11	1.58886e-11	1.59405e-11	1.59634e-11	1.5927e-11	1.59379e-11	1.59405e-11	1.5906e-11	1.59546e-11	1.58937e-11	1.59229e-11	1.59178e-11	1.59847e-11	1.59573e-11	1.58917e-11	1.59534e-11	1.60224e-11	1.60752e-11	1.61127e-11	1.61628e-11	1.62079e-11	1.65115e-11	1.67498e-11	1.70597e-11	1.73364e-11	1.75347e-11	1.77114e-11	1.7939e-11	1.80666e-11	1.8104e-11	1.82271e-11	1.82662e-11	1.829e-11	1.82535e-11	1.82509e-11	1.8265e-11	1.83128e-11	1.83127e-11	1.82398e-11	1.82693e-11	1.83076e-11	1.83692e-11	1.83366e-11
		1.59619e-11	1.59674e-11	1.59119e-11	1.59564e-11	1.59326e-11	1.59862e-11	1.59778e-11	1.59018e-11	1.59269e-11	1.59582e-11	1.59607e-11	1.59359e-11	1.59418e-11	1.59204e-11	1.59109e-11	1.59851e-11	1.59691e-11	1.59165e-11	1.593e-11	1.59849e-11	1.60365e-11	1.59967e-11	1.60112e-11	1.60791e-11	1.62123e-11	1.63053e-11	1.64766e-11	1.66268e-11	1.68487e-11	1.72035e-11	1.73321e-11	1.758e-11	1.77362e-11	1.78709e-11	1.79962e-11	1.80859e-11	1.81129e-11	1.81428e-11	1.81195e-11	1.82068e-11	1.81939e-11	1.81637e-11	1.81392e-11	1.81764e-11	1.82369e-11	1.81707e-11	1.81821e-11	1.81391e-11
		1.59124e-11	1.59083e-11	1.59861e-11	1.59761e-11	1.59099e-11	1.58859e-11	1.588e-11	1.59585e-11	1.59804e-11	1.59022e-11	1.5959e-11	1.59404e-11	1.59536e-11	1.59791e-11	1.5939e-11	1.5967e-11	1.60124e-11	1.59482e-11	1.59548e-11	1.59525e-11	1.59561e-11	1.60209e-11	1.61289e-11	1.61211e-11	1.61633e-11	1.63888e-11	1.6603e-11	1.67932e-11	1.69893e-11	1.70931e-11	1.73675e-11	1.7564e-11	1.76688e-11	1.77849e-11	1.78322e-11	1.79136e-11	1.78938e-11	1.79927e-11	1.79448e-11	1.79894e-11	1.79886e-11	1.80017e-11	1.79951e-11	1.80066e-11	1.79738e-11	1.79908e-11	1.80032e-11	1.80352e-11
		1.5882e-11	1.5878e-11	1.58958e-11	1.58824e-11	1.59144e-11	1.59176e-11	1.58627e-11	1.59418e-11	1.59137e-11	1.59982e-11	1.59007e-11	1.59035e-11	1.58918e-11	1.59642e-11	1.59708e-11	1.59352e-11	1.58995e-11	1.59331e-11	1.59517e-11	1.6005e-11	1.59413e-11	1.60265e-11	1.60153e-11	1.61357e-11	1.62129e-11	1.63029e-11	1.64908e-11	1.67289e-11	1.67998e-11	1.70448e-11	1.72274e-11	1.73387e-11	1.74574e-11	1.75788e-11	1.77085e-11	1.77586e-11	1.77774e-11	1.77892e-11	1.7852e-11	1.78462e-11	1.78038e-11	1.78138e-11	1.78173e-11	1.78383e-11	1.78299e-11	1.78827e-11	1.78774e-11	1.78243e-11
		1.58329e-11	1.59186e-11	1.59948e-11	1.59524e-11	1.59477e-11	1.58474e-11	1.59277e-11	1.59709e-11	1.59911e-11	1.59134e-11	1.58982e-11	1.58904e-11	1.59976e-11	1.59806e-11	1.59206e-11	1.59519e-11	1.60031e-11	1.60162e-11	1.59849e-11	1.59524e-11	1.59893e-11	1.60452e-11	1.61068e-11	1.61477e-11	1.61882e-11	1.63502e-11	1.65191e-11	1.66342e-11	1.6844e-11	1.70036e-11	1.71058e-11	1.72686e-11	1.75067e-11	1.75445e-11	1.75513e-11	1.7618e-11	1.77247e-11	1.77141e-11	1.77684e-11	1.77425e-11	1.76984e-11	1.77425e-11	1.77755e-11	1.77488e-11	1.76945e-11	1.77277e-11	1.77535e-11	1.78071e-11
		1.59361e-11	1.59291e-11	1.58869e-11	1.59044e-11	1.59217e-11	1.59709e-11	1.59186e-11	1.59267e-11	1.59276e-11	1.59363e-11	1.59646e-11	1.59255e-11	1.58827e-11	1.59616e-11	1.59992e-11	1.59279e-11	1.58769e-11	1.59021e-11	1.5934e-11	1.60199e-11	1.60243e-11	1.59898e-11	1.60267e-11	1.61043e-11	1.62601e-11	1.63541e-11	1.64886e-11	1.66329e-11	1.68531e-11	1.70471e-11	1.71608e-11	1.72962e-11	1.73205e-11	1.74277e-11	1.7517e-11	1.75934e-11	1.75907e-11	1.75539e-11	1.76657e-11	1.76782e-11	1.76439e-11	1.75865e-11	1.75952e-11	1.76802e-11	1.771e-11	1.76236e-11	1.76025e-11	1.76543e-11
		1.59008e-11	1.59236e-11	1.59768e-11	1.59479e-11	1.59411e-11	1.5916e-11	1.59155e-11	1.60057e-11	1.59658e-11	1.59541e-11	1.59123e-11	1.59639e-11	1.59441e-11	1.58997e-11	1.59448e-11	1.59251e-11	1.59857e-11	1.59749e-11	1.59503e-11	1.6004e-11	1.59963e-11	1.60291e-11	1.60862e-11	1.61518e-11	1.61573e-11	1.63245e-11	1.6506e-11	1.66519e-11	1.67123e-11	1.68758e-11	1.70216e-11	1.7163e-11	1.72844e-11	1.73632e-11	1.73548e-11	1.74154e-11	1.74646e-11	1.75205e-11	1.74617e-11	1.75096e-11	1.75005e-11	1.754e-11	1.75238e-11	1.7513e-11	1.75132e-11	1.75766e-11	1.75578e-11	1.75472e-11
		1.5877e-11	1.59489e-11	1.59654e-11	1.58845e-11	1.59184e-11	1.594e-11	1.59715e-11	1.5919e-11	1.5973e-11	1.59727e-11	1.59111e-11	1.58693e-11	1.5854e-11	1.59318e-11	1.60214e-11	1.59664e-11	1.59177e-11	1.59393e-11	1.59447e-11	1.59964e-11	1.60672e-11	1.59986e-11	1.60187e-11	1.6142e-11	1.61796e-11	1.62256e-11	1.63627e-11	1.64962e-11	1.66587e-11	1.68548e-11	1.68915e-11	1.7045e-11	1.72082e-11	1.73411e-11	1.73279e-11	1.73602e-11	1.73778e-11	1.74202e-11	1.73491e-11	1.74797e-11	1.74623e-11	1.74585e-11	1.73728e-11	1.74411e-11	1.74854e-11	1.74269e-11	1.73995e-11	1.74154e-11
		1.58866e-11	1.58327e-11	1.59292e-11	1.59235e-11	1.59664e-11	1.59125e-11	1.58852e-11	1.59633e-11	1.59432e-11	1.59171e-11	1.59074e-11	1.59418e-11	1.59702e-11	1.59241e-11	1.59397e-11	1.58685e-11	1.58663e-11	1.59678e-11	1.60118e-11	1.59337e-11	1.59367e-11	1.6051e-11	1.60543e-11	1.61233e-11	1.61482e-11	1.62775e-11	1.63947e-11	1.65034e-11	1.66946e-11	1.68261e-11	1.68962e-11	1.70043e-11	1.71205e-11	1.71995e-11	1.72155e-11	1.7324e-11	1.72933e-11	1.73744e-11	1.73725e-11	1.73516e-11	1.72947e-11	1.74259e-11	1.74259e-11	1.74017e-11	1.73578e-11	1.73282e-11	1.73679e-11	1.73723e-11
		1.58633e-11	1.58914e-11	1.59732e-11	1.59108e-11	1.59494e-11	1.58885e-11	1.5897e-11	1.58661e-11	1.59822e-11	1.59249e-11	1.59683e-11	1.59109e-11	1.5896e-11	1.58874e-11	1.59469e-11	1.59474e-11	1.59875e-11	1.59254e-11	1.5937e-11	1.5895e-11	1.60127e-11	1.60194e-11	1.5993e-11	1.60431e-11	1.61519e-11	1.61893e-11	1.63056e-11	1.65209e-11	1.65891e-11	1.68061e-11	1.68081e-11	1.69693e-11	1.70104e-11	1.71334e-11	1.71214e-11	1.72149e-11	1.72208e-11	1.72801e-11	1.73265e-11	1.72989e-11	1.72869e-11	1.72896e-11	1.72872e-11	1.72481e-11	1.73349e-11	1.73917e-11	1.7278e-11	1.73024e-11
		1.58701e-11	1.58702e-11	1.59584e-11	1.59342e-11	1.59358e-11	1.59171e-11	1.59103e-11	1.59243e-11	1.59648e-11	1.58783e-11	1.59093e-11	1.59394e-11	1.59544e-11	1.5918e-11	1.5906e-11	1.59146e-11	1.59527e-11	1.59324e-11	1.59421e-11	1.59948e-11	1.60113e-11	1.60406e-11	1.60032e-11	1.61007e-11	1.61527e-11	1.62595e-11	1.64518e-11	1.65401e-11	1.66009e-11	1.67741e-11	1.68662e-11	1.6997e-11	1.7099e-11	1.71283e-11	1.71278e-11	1.71914e-11	1.72209e-11	1.72327e-11	1.72791e-11	1.73075e-11	1.72207e-11	1.72607e-11	1.72575e-11	1.72308e-11	1.72078e-11	1.7245e-11	1.72607e-11	1.73214e-11
		1.58633e-11	1.59895e-11	1.59081e-11	1.59049e-11	1.59025e-11	1.58622e-11	1.59222e-11	1.59108e-11	1.59689e-11	1.5933e-11	1.58547e-11	1.59068e-11	1.59245e-11	1.59594e-11	1.59228e-11	1.59388e-11	1.59795e-11	1.59069e-11	1.5938e-11	1.6017e-11	1.59971e-11	1.60051e-11	1.60411e-11	1.60673e-11	1.6139e-11	1.6213e-11	1.63239e-11	1.64248e-11	1.65638e-11	1.66275e-11	1.67743e-11	1.69148e-11	1.69382e-11	1.6953e-11	1.70715e-11	1.70753e-11	1.70747e-11	1.72254e-11	1.71753e-11	1.7152e-11	1.72068e-11	1.71354e-11	1.71652e-11	1.7216e-11	1.72313e-11	1.72036e-11	1.71847e-11	1.71686e-11
		1.5862e-11	1.58686e-11	1.59173e-11	1.59171e-11	1.59218e-11	1.58913e-11	1.58494e-11	1.59563e-11	1.59797e-11	1.5949e-11	1.59409e-11	1.59046e-11	1.59145e-11	1.59816e-11	1.59849e-11	1.58905e-11	1.59471e-11	1.59443e-11	1.59353e-11	1.59649e-11	1.59555e-11	1.59876e-11	1.6047e-11	1.60688e-11	1.61256e-11	1.61735e-11	1.63251e-11	1.64095e-11	1.65955e-11	1.66538e-11	1.67065e-11	1.6758e-11	1.68747e-11	1.69375e-11	1.69077e-11	1.69927e-11	1.70402e-11	1.70549e-11	1.71781e-11	1.71357e-11	1.70875e-11	1.70791e-11	1.71036e-11	1.7103e-11	1.71316e-11	1.71039e-11	1.71044e-11	1.71156e-11
		1.59278e-11	1.58903e-11	1.5896e-11	1.59464e-11	1.58883e-11	1.59063e-11	1.59609e-11	1.60007e-11	1.59377e-11	1.58951e-11	1.58866e-11	1.59615e-11	1.59267e-11	1.59249e-11	1.58885e-11	1.5943e-11	1.5952e-11	1.59404e-11	1.59312e-11	1.59623e-11	1.59899e-11	1.60102e-11	1.60608e-11	1.60462e-11	1.61029e-11	1.6249e-11	1.63897e-11	1.64996e-11	1.65631e-11	1.661e-11	1.67623e-11	1.68816e-11	1.69377e-11	1.69221e-11	1.6974e-11	1.70167e-11	1.70671e-11	1.70336e-11	1.70504e-11	1.70684e-11	1.71256e-11	1.70362e-11	1.70965e-11	1.70502e-11	1.71013e-11	1.71229e-11	1.70602e-11	1.70832e-11
		1.59029e-11	1.59411e-11	1.5894e-11	1.5933e-11	1.58937e-11	1.5944e-11	1.59152e-11	1.58898e-11	1.59726e-11	1.5967e-11	1.59674e-11	1.59007e-11	1.59069e-11	1.59182e-11	1.59966e-11	1.59424e-11	1.591e-11	1.59265e-11	1.60018e-11	1.59409e-11	1.59185e-11	1.59831e-11	1.60279e-11	1.6166e-11	1.6158e-11	1.61653e-11	1.63075e-11	1.63767e-11	1.65064e-11	1.66018e-11	1.66629e-11	1.66601e-11	1.68245e-11	1.68831e-11	1.69084e-11	1.68589e-11	1.69869e-11	1.70015e-11	1.7049e-11	1.70025e-11	1.70004e-11	1.70147e-11	1.70832e-11	1.70749e-11	1.70258e-11	1.70494e-11	1.70504e-11	1.70421e-11
		1.59101e-11	1.59443e-11	1.58842e-11	1.58258e-11	1.59421e-11	1.5974e-11	1.5983e-11	1.59199e-11	1.58812e-11	1.59736e-11	1.59194e-11	1.5957e-11	1.59783e-11	1.59627e-11	1.58843e-11	1.59543e-11	1.60021e-11	1.5943e-11	1.59652e-11	1.60028e-11	1.59966e-11	1.60073e-11	1.60341e-11	1.60885e-11	1.62225e-11	1.63e-11	1.63509e-11	1.64239e-11	1.64588e-11	1.66298e-11	1.67914e-11	1.68343e-11	1.68022e-11	1.68495e-11	1.6893e-11	1.69811e-11	1.69751e-11	1.6997e-11	1.69885e-11	1.70026e-11	1.69645e-11	1.70088e-11	1.7014e-11	1.69713e-11	1.70471e-11	1.70387e-11	1.69878e-11	1.69752e-11
		1.58497e-11	1.59121e-11	1.59864e-11	1.59036e-11	1.58762e-11	1.58881e-11	1.59425e-11	1.59482e-11	1.59413e-11	1.59107e-11	1.58857e-11	1.59126e-11	1.59139e-11	1.59581e-11	1.58804e-11	1.5913e-11	1.59949e-11	1.59872e-11	1.59429e-11	1.59198e-11	1.5971e-11	1.59723e-11	1.60581e-11	1.60131e-11	1.61035e-11	1.6185e-11	1.62934e-11	1.64029e-11	1.64833e-11	1.64932e-11	1.65859e-11	1.66869e-11	1.67644e-11	1.67836e-11	1.67833e-11	1.68635e-11	1.69148e-11	1.69672e-11	1.69122e-11	1.68843e-11	1.69262e-11	1.70027e-11	1.69009e-11	1.69633e-11	1.69613e-11	1.69603e-11	1.6969e-11	1.69858e-11
		1.59287e-11	1.59334e-11	1.5851e-11	1.59069e-11	1.59952e-11	1.59456e-11	1.59216e-11	1.59333e-11	1.59264e-11	1.58925e-11	1.59353e-11	1.59384e-11	1.59339e-11	1.59986e-11	1.59832e-11	1.59599e-11	1.58857e-11	1.59561e-11	1.5952e-11	1.60033e-11	1.59907e-11	1.60288e-11	1.60295e-11	1.61215e-11	1.61688e-11	1.62608e-11	1.62914e-11	1.63978e-11	1.65909e-11	1.66642e-11	1.66566e-11	1.67587e-11	1.67842e-11	1.68482e-11	1.68843e-11	1.68587e-11	1.69118e-11	1.69128e-11	1.69459e-11	1.69193e-11	1.69261e-11	1.68897e-11	1.69493e-11	1.69719e-11	1.70097e-11	1.6885e-11	1.69266e-11	1.69217e-11
		1.59011e-11	1.59352e-11	1.59165e-11	1.59343e-11	1.58873e-11	1.59518e-11	1.59212e-11	1.59303e-11	1.59646e-11	1.58968e-11	1.5973e-11	1.59142e-11	1.59422e-11	1.59116e-11	1.5947e-11	1.59724e-11	1.60128e-11	1.59373e-11	1.59311e-11	1.5982e-11	1.60392e-11	1.60687e-11	1.60105e-11	1.60582e-11	1.61344e-11	1.62026e-11	1.63357e-11	1.63235e-11	1.64228e-11	1.64872e-11	1.66315e-11	1.66759e-11	1.67362e-11	1.67904e-11	1.68023e-11	1.68339e-11	1.68699e-11	1.68115e-11	1.68401e-11	1.68927e-11	1.68229e-11	1.68782e-11	1.68581e-11	1.68584e-11	1.68544e-11	1.6914e-11	1.68907e-11	1.6825e-11
		1.58852e-11	1.59235e-11	1.585e-11	1.58797e-11	1.59194e-11	1.59175e-11	1.59029e-11	1.59647e-11	1.59847e-11	1.59984e-11	1.59233e-11	1.58679e-11	1.58942e-11	1.59754e-11	1.59548e-11	1.59165e-11	1.59152e-11	1.5995e-11	1.59452e-11	1.60494e-11	1.59832e-11	1.60082e-11	1.60595e-11	1.61005e-11	1.61397e-11	1.63151e-11	1.64392e-11	1.64847e-11	1.65369e-11	1.66135e-11	1.66355e-11	1.671e-11	1.67908e-11	1.67641e-11	1.67526e-11	1.6824e-11	1.6794e-11	1.68425e-11	1.68702e-11	1.68647e-11	1.6805e-11	1.68387e-11	1.68484e-11	1.69109e-11	1.68279e-11	1.68965e-11	1.68697e-11	1.6844e-11
		1.58691e-11	1.58883e-11	1.58804e-11	1.58984e-11	1.59288e-11	1.59207e-11	1.5901e-11	1.58644e-11	1.59232e-11	1.59264e-11	1.58932e-11	1.58807e-11	1.59645e-11	1.59314e-11	1.59161e-11	1.59568e-11	1.59347e-11	1.59286e-11	1.59914e-11	1.59936e-11	1.60244e-11	1.60106e-11	1.60116e-11	1.61115e-11	1.6162e-11	1.62137e-11	1.62869e-11	1.64129e-11	1.64375e-11	1.65308e-11	1.6652e-11	1.66759e-11	1.66675e-11	1.67752e-11	1.67406e-11	1.67564e-11	1.68078e-11	1.68178e-11	1.68192e-11	1.68213e-11	1.68332e-11	1.68256e-11	1.68513e-11	1.68551e-11	1.68227e-11	1.67871e-11	1.68793e-11	1.68175e-11
		1.58988e-11	1.59326e-11	1.59317e-11	1.58767e-11	1.59055e-11	1.59868e-11	1.59027e-11	1.5923e-11	1.5924e-11	1.59675e-11	1.59682e-11	1.59285e-11	1.59046e-11	1.5918e-11	1.59367e-11	1.59448e-11	1.59189e-11	1.59008e-11	1.60276e-11	1.59275e-11	1.59443e-11	1.59807e-11	1.60156e-11	1.61605e-11	1.61443e-11	1.61816e-11	1.6324e-11	1.64345e-11	1.65274e-11	1.66359e-11	1.66203e-11	1.66316e-11	1.66882e-11	1.67285e-11	1.67346e-11	1.6763e-11	1.67831e-11	1.68258e-11	1.68194e-11	1.68615e-11	1.67577e-11	1.68088e-11	1.68168e-11	1.68248e-11	1.68036e-11	1.6843e-11	1.67979e-11	1.6819e-11
		1.59095e-11	1.58764e-11	1.59205e-11	1.59328e-11	1.59617e-11	1.59351e-11	1.59102e-11	1.59414e-11	1.59653e-11	1.59967e-11	1.59623e-11	1.59376e-11	1.59415e-11	1.60098e-11	1.59449e-11	1.59344e-11	1.59546e-11	1.60278e-11	1.59415e-11	1.59939e-11	1.60021e-11	1.60676e-11	1.60791e-11	1.61372e-11	1.6208e-11	1.63436e-11	1.64013e-11	1.64241e-11	1.65557e-11	1.65896e-11	1.66943e-11	1.66811e-11	1.66596e-11	1.67188e-11	1.67196e-11	1.68392e-11	1.67981e-11	1.67757e-11	1.67728e-11	1.68279e-11	1.68494e-11	1.6792e-11	1.67981e-11	1.67691e-11	1.67602e-11	1.68573e-11	1.67825e-11	1.67672e-11
		1.59142e-11	1.58923e-11	1.59174e-11	1.5951e-11	1.59183e-11	1.5927e-11	1.59593e-11	1.59851e-11	1.59306e-11	1.59368e-11	1.59535e-11	1.59593e-11	1.59451e-11	1.59108e-11	1.59422e-11	1.59614e-11	1.60021e-11	1.60081e-11	1.59731e-11	1.59975e-11	1.59472e-11	1.60169e-11	1.60495e-11	1.61066e-11	1.61663e-11	1.61703e-11	1.62756e-11	1.63889e-11	1.64055e-11	1.64639e-11	1.65773e-11	1.66317e-11	1.66229e-11	1.66467e-11	1.6738e-11	1.67615e-11	1.67262e-11	1.68111e-11	1.66769e-11	1.67208e-11	1.67708e-11	1.68111e-11	1.67643e-11	1.67381e-11	1.67214e-11	1.67625e-11	1.68012e-11	1.68096e-11
		1.58885e-11	1.59242e-11	1.59233e-11	1.59343e-11	1.59192e-11	1.59059e-11	1.59026e-11	1.58993e-11	1.59772e-11	1.58982e-11	1.58646e-11	1.58963e-11	1.59416e-11	1.59946e-11	1.59427e-11	1.59752e-11	1.5929e-11	1.5931e-11	1.59805e-11	1.59892e-11	1.59653e-11	1.60663e-11	1.606e-11	1.61007e-11	1.61472e-11	1.61865e-11	1.62152e-11	1.63742e-11	1.64035e-11	1.64856e-11	1.65158e-11	1.65517e-11	1.66254e-11	1.67015e-11	1.66924e-11	1.66759e-11	1.66497e-11	1.67175e-11	1.67133e-11	1.67949e-11	1.67195e-11	1.67004e-11	1.67324e-11	1.66842e-11	1.67071e-11	1.67526e-11	1.67513e-11	1.66857e-11
		1.58501e-11	1.59182e-11	1.58819e-11	1.59081e-11	1.59427e-11	1.59219e-11	1.58665e-11	1.58907e-11	1.59105e-11	1.5977e-11	1.59749e-11	1.59124e-11	1.58827e-11	1.59484e-11	1.58985e-11	1.59557e-11	1.60232e-11	1.6028e-11	1.59989e-11	1.59271e-11	1.59735e-11	1.59865e-11	1.60967e-11	1.60874e-11	1.60744e-11	1.61901e-11	1.62738e-11	1.63391e-11	1.64643e-11	1.65179e-11	1.65396e-11	1.65785e-11	1.6586e-11	1.66248e-11	1.66755e-11	1.67191e-11	1.66859e-11	1.66924e-11	1.66523e-11	1.67398e-11	1.6749e-11	1.6716e-11	1.67334e-11	1.66803e-11	1.66558e-11	1.6709e-11	1.67191e-11	1.67869e-11
		1.59124e-11	1.5909e-11	1.58871e-11	1.59396e-11	1.6002e-11	1.59019e-11	1.59127e-11	1.59305e-11	1.59094e-11	1.60091e-11	1.59633e-11	1.59992e-11	1.58963e-11	1.59199e-11	1.59174e-11	1.60354e-11	1.59595e-11	1.59922e-11	1.59496e-11	1.60165e-11	1.59448e-11	1.60319e-11	1.60488e-11	1.60593e-11	1.61548e-11	1.62088e-11	1.62958e-11	1.63076e-11	1.64476e-11	1.65208e-11	1.65395e-11	1.65402e-11	1.65618e-11	1.66127e-11	1.67134e-11	1.66673e-11	1.66473e-11	1.66176e-11	1.67036e-11	1.67341e-11	1.67281e-11	1.66426e-11	1.66943e-11	1.67089e-11	1.67486e-11	1.67415e-11	1.6698e-11	1.66414e-11
		1.5887e-11	1.59486e-11	1.59595e-11	1.59242e-11	1.58897e-11	1.59143e-11	1.59553e-11	1.59556e-11	1.59603e-11	1.59339e-11	1.59468e-11	1.59122e-11	1.59683e-11	1.59203e-11	1.59526e-11	1.60039e-11	1.59674e-11	1.59488e-11	1.59116e-11	1.60185e-11	1.60541e-11	1.60664e-11	1.60603e-11	1.61092e-11	1.60758e-11	1.62243e-11	1.63261e-11	1.63849e-11	1.63947e-11	1.64791e-11	1.64381e-11	1.65756e-11	1.65941e-11	1.66366e-11	1.65657e-11	1.66224e-11	1.6623e-11	1.66637e-11	1.67076e-11	1.66818e-11	1.66309e-11	1.67109e-11	1.66952e-11	1.66633e-11	1.66296e-11	1.67237e-11	1.6714e-11	1.66752e-11
	220	1.5884e-11	1.59291e-11	1.59596e-11	1.59923e-11	1.59542e-11	1.58879e-11	1.59248e-11	1.59365e-11	1.59816e-11	1.59329e-11	1.59534e-11	1.59295e-11	1.58693e-11	1.60157e-11	1.59795e-11	1.59681e-11	1.5944e-11	1.60092e-11	1.59535e-11	1.60185e-11	1.60418e-11	1.60665e-11	1.60472e-11	1.61086e-11	1.61022e-11	1.61825e-11	1.62474e-11	1.63262e-11	1.64383e-11	1.64202e-11	1.64968e-11	1.65236e-11	1.66455e-11	1.66042e-11	1.66183e-11	1.66116e-11	1.66424e-11	1.66649e-11	1.66815e-11	1.66477e-11	1.66414e-11	1.6677e-11	1.66846e-11	1.66874e-11	1.66792e-11	1.67325e-11	1.66985e-11	1.66335e-11
[truncated: 52 more columns]
