# Supplementary material for: Shuttling a single charge across a one-dimensional array of silicon quantum dots
Source: Nat Commun. 2019 Mar 5;10:1063. doi: 10.1038/s41467-019-08970-z (PMC6401174; doi:10.1038/s41467-019-08970-z)
Supplement: Supplementary file 3 — Source Data [file 41467_2019_8970_MOESM3_ESM.zip › FigS5_StabDiagrams.xlsx]

## Sheet: Dots 1,2
	u2 (mV)
u1 (mV)		774
	756	0.0221753	0.00521073	0.00375307	0.00468349	0.00502464	0.0048489	0.00541748	0.00505566	0.00490059	0.00465248	0.00448707	0.00522106	0.00495228	0.00620317	0.00504532	0.00438369	0.00489025	0.00503498	0.00576898	0.00410456	0.00420794	0.00371172	0.00450774	0.00388747	0.00376341	0.00390814	0.00404254	0.00450774	0.0057483	0.00452842	0.00498329	0.004332	0.00374273	0.00322584	0.00333955	0.00303975	0.00371172	0.00397017	0.00715426	0.0102556	0.0110207	0.011796	0.0121578	0.0117133	0.0118063	0.0112688	0.0104624	0.00927354
		0.0373411	0.0094803	0.00521073	0.00426997	0.00333955	0.00358767	0.00467315	0.00509701	0.00529343	0.00483856	0.00444572	0.00445605	0.00367037	0.00372206	0.00390814	0.00449741	0.0049316	0.00430098	0.0049316	0.00436301	0.00445605	0.00412524	0.00491092	0.00499363	0.00395983	0.00465248	0.00447673	0.00307077	0.00281232	0.00366003	0.00446639	0.00542782	0.00448707	0.00482822	0.00507633	0.00397017	0.00466281	0.00625486	0.00966639	0.0119201	0.0111447	0.0114135	0.0119924	0.0116409	0.011672	0.00993517	0.0116099	0.0117753
		0.14253	0.0188878	0.00509701	0.00506599	0.00551053	0.00494194	0.00462146	0.0047145	0.00547951	0.00505566	0.00506599	0.00630655	0.00630655	0.00506599	0.00447673	0.00479721	0.00635824	0.00485923	0.00507633	0.00505566	0.00498329	0.00525208	0.00532444	0.00341192	0.00409423	0.00469383	0.00435267	0.00458011	0.00419761	0.00476619	0.00489025	0.00520039	0.00507633	0.00489025	0.00370138	0.00432166	0.00662703	0.00933557	0.0122302	0.0122612	0.0140704	0.0130572	0.0127988	0.0119201	0.0123646	0.0115996	0.0122095	0.0116099
		0.155773	0.0216894	0.00409423	0.00440436	0.00442504	0.00576898	0.00565526	0.0051487	0.00530377	0.00407355	0.0056656	0.00564492	0.00629621	0.00504532	0.0052314	0.0052314	0.00459045	0.00638925	0.00532444	0.00487991	0.00546917	0.00602742	0.00532444	0.00575864	0.00767116	0.00563458	0.00426997	0.00500397	0.00556222	0.00442504	0.00390814	0.00439403	0.00462146	0.00448707	0.00562424	0.00741271	0.0123646	0.0130779	0.0151869	0.0149181	0.014029	0.0136155	0.0124783	0.0121682	0.0130262	0.0125403	0.0120545	0.0109173
		0.162875	0.0226715	0.00526241	0.00595506	0.00490059	0.00434234	0.00356699	0.00317415	0.00480754	0.00673041	0.00545884	0.00594472	0.00540715	0.0040322	0.00506599	0.00539681	0.00562424	0.00506599	0.00509701	0.0064306	0.00654432	0.00577931	0.00586202	0.00497295	0.00620317	0.00561391	0.0052314	0.00516937	0.00465248	0.00509701	0.004332	0.00496261	0.00529343	0.00674074	0.00850854	0.0123543	0.0149698	0.0151455	0.0148974	0.0143495	0.0137706	0.0130159	0.0128712	0.0133467	0.0115272	0.0120338	0.01253	0.0121372
		0.106605	0.0144425	0.0047145	0.00390814	0.0041149	0.00363936	0.00542782	0.00478687	0.0053141	0.00394949	0.0048489	0.00509701	0.00519005	0.00558289	0.0057483	0.00541748	0.00529343	0.00537613	0.00546917	0.00407355	0.00393916	0.00438369	0.00487991	0.00520039	0.0053141	0.00606878	0.00539681	0.00631689	0.00558289	0.00410456	0.00297773	0.00349462	0.00534512	0.00892205	0.0134294	0.0156107	0.0145769	0.0144425	0.0123749	0.0144322	0.0137809	0.0133881	0.0128195	0.0106588	0.0115169	0.0115996	0.0107002	0.0105141
		0.154222	0.0215344	0.00542782	0.00559323	0.00565526	0.0053141	0.00603776	0.00446639	0.00410456	0.00393916	0.00515904	0.00476619	0.00534512	0.0053141	0.00517971	0.00491092	0.00450774	0.00467315	0.0050143	0.00485923	0.0051487	0.00562424	0.00499363	0.0038978	0.00362902	0.00447673	0.00439403	0.00487991	0.00490059	0.00512802	0.00490059	0.00714392	0.0115376	0.01406	0.0148664	0.0152075	0.0149077	0.0157348	0.0160759	0.0156831	0.0152799	0.0150111	0.0147837	0.0127884	0.0118684	0.0135328	0.0136568	0.0123336
		0.108787	0.0144529	0.00726798	0.00608945	0.0057483	0.00322584	0.00380476	0.00425963	0.00435267	0.00581033	0.0066477	0.00572762	0.00585168	0.00631689	0.00622385	0.00465248	0.00499363	0.00563458	0.00663736	0.00466281	0.00607911	0.00338091	0.00477653	0.00676142	0.00595506	0.00459045	0.00540715	0.00448707	0.00562424	0.00602742	0.00891171	0.0115169	0.0138636	0.0157348	0.0166962	0.0150215	0.0145769	0.0153936	0.0135018	0.0136775	0.0134604	0.0138119	0.0135224	0.0145873	0.0130055	0.0129125	0.013998	0.0133984
		0.128429	0.0157865	0.00563458	0.00717494	0.00762981	0.00539681	0.00578965	0.00537613	0.0056656	0.00570695	0.00513836	0.0046318	0.00521073	0.0055312	0.0062652	0.0041149	0.00474552	0.00467315	0.00573796	0.00559323	0.00593438	0.00624452	0.00446639	0.00561391	0.00711291	0.00795028	0.00631689	0.00619283	0.00554154	0.00851887	0.011827	0.0141841	0.0151248	0.0172544	0.0165825	0.0168616	0.0153316	0.0143288	0.0155487	0.0147527	0.0141841	0.0144942	0.0154867	0.0135535	0.0136258	0.0136672	0.0128195	0.0118167
		0.127643	0.0165825	0.00573796	0.00450774	0.00555188	0.0050143	0.00511768	0.00568627	0.00491092	0.0048489	0.00628587	0.00617216	0.00618249	0.00543816	0.00561391	0.00508667	0.00423896	0.00672007	0.00594472	0.00541748	0.005831	0.00713359	0.00599641	0.00537613	0.0038151	0.00552086	0.00614114	0.00699919	0.00957335	0.0141117	0.0149491	0.0159209	0.014701	0.0156314	0.0147423	0.0150421	0.014029	0.0130572	0.0137292	0.0143495	0.0147527	0.0143702	0.0138533	0.0124059	0.0130572	0.0123232	0.0122199	0.0115376
		0.122784	0.0157348	0.00564492	0.00475586	0.00487991	0.00623418	0.00375307	0.00464214	0.00527275	0.00675108	0.00628587	0.00581033	0.0053141	0.00582067	0.00602742	0.00563458	0.00630655	0.0057483	0.00378409	0.00540715	0.00477653	0.0047145	0.00526241	0.00498329	0.00480754	0.0054485	0.00663736	0.00889104	0.0131089	0.0144942	0.0139773	0.0141427	0.0149181	0.0147216	0.0149904	0.0148354	0.0140393	0.0126747	0.0149491	0.0134708	0.013936	0.0137189	0.0129022	0.0128091	0.0126954	0.012499	0.0138119	0.0110103
		0.116499	0.0158071	0.0062652	0.00506599	0.00513836	0.00614114	0.00576898	0.00516937	0.00658567	0.00429065	0.00576898	0.00616182	0.00439403	0.00599641	0.00545884	0.00559323	0.00420794	0.00402186	0.00552086	0.00573796	0.0047145	0.00480754	0.0052314	0.0057483	0.00573796	0.00698885	0.00994551	0.0130779	0.0153729	0.0151662	0.0156727	0.0157968	0.0153523	0.0162413	0.0155694	0.0157141	0.0147113	0.0143081	0.0142048	0.0132123	0.0131606	0.0128918	0.0130572	0.0132847	0.0145873	0.0126127	0.011672	0.011796
		0.140473	0.0193427	0.00541748	0.00486957	0.00533478	0.00450774	0.00449741	0.00502464	0.00562424	0.00431132	0.00618249	0.0054485	0.00539681	0.00592404	0.00542782	0.00599641	0.0040322	0.00490059	0.00527275	0.00558289	0.00547951	0.00614114	0.00530377	0.00376341	0.00667872	0.00815704	0.00972841	0.013326	0.0142461	0.0151558	0.0152592	0.0166962	0.0154763	0.014091	0.0144425	0.0167272	0.015528	0.0152179	0.0154556	0.0146803	0.0142048	0.0135018	0.0127781	0.013967	0.0134708	0.0136465	0.0130986	0.0122509
		0.11409	0.0160759	0.00608945	0.00602742	0.00627554	0.00616182	0.00526241	0.0062652	0.00689581	0.00582067	0.0060481	0.00631689	0.00609979	0.00576898	0.00469383	0.00439403	0.00368071	0.00567593	0.0048489	0.00570695	0.00550019	0.00563458	0.00628587	0.00771251	0.010204	0.0132433	0.0145769	0.0158692	0.0154556	0.0164378	0.0157141	0.0158692	0.0147113	0.0150111	0.0141841	0.0148044	0.0156107	0.0141014	0.0134708	0.013171	0.0129539	0.0132226	0.012561	0.0120545	0.0138636	0.0111034	0.0125403	0.0121682
		0.117884	0.0155177	0.00612047	0.00440436	0.00434234	0.00428031	0.00487991	0.00445605	0.00536579	0.00526241	0.00489025	0.00540715	0.00497295	0.0054485	0.00522106	0.00594472	0.00609979	0.00533478	0.00575864	0.00543816	0.00570695	0.00638925	0.00683379	0.00733001	0.0107105	0.0145873	0.0143081	0.0160139	0.0151145	0.0143185	0.0151558	0.0157554	0.0150421	0.0140497	0.0168306	0.0158175	0.014794	0.0149904	0.0141944	0.0135741	0.0131399	0.0121061	0.0138636	0.0152799	0.0143908	0.0123129	0.0141634	0.0124163
		0.111257	0.0135948	0.00507633	0.00469383	0.00520039	0.00558289	0.00430098	0.00657534	0.00489025	0.00508667	0.005831	0.00450774	0.00479721	0.00453876	0.00558289	0.0054485	0.00573796	0.00533478	0.00511768	0.00670973	0.00525208	0.00590337	0.00783657	0.0107002	0.0126747	0.0155797	0.0159932	0.0164791	0.0164274	0.0143081	0.0141634	0.0151972	0.0159209	0.0157658	0.014029	0.0134708	0.013905	0.0129332	0.0138946	0.0137292	0.0140704	0.0139153	0.0136258	0.012468	0.0124473	0.0128505	0.0117753	0.0121992
		0.13427	0.0205006	0.00659601	0.00464214	0.00576898	0.00539681	0.00504532	0.004332	0.00571729	0.00614114	0.00497295	0.0053141	0.0061308	0.00620317	0.00571729	0.00581033	0.00577931	0.006565	0.00688548	0.00576898	0.00657534	0.00741271	0.00886003	0.0118374	0.0135018	0.0161069	0.0161069	0.0154246	0.0153523	0.0148354	0.0145873	0.0150008	0.0142461	0.0145769	0.014856	0.0155797	0.0151248	0.0153523	0.0134811	0.0134811	0.013357	0.0140083	0.0129228	0.0131916	0.0117236	0.0135328	0.0128091	0.0114445
		0.189816	0.0295256	0.00929422	0.00860158	0.00930456	0.00936659	0.0093976	0.00863259	0.00897374	0.00928388	0.00880834	0.0103487	0.00920118	0.00886003	0.00884969	0.0088807	0.00875665	0.00821907	0.00883935	0.0102763	0.0106692	0.0145046	0.0182676	0.022992	0.0264552	0.0289674	0.0270652	0.0285022	0.0274684	0.0269618	0.029691	0.0291328	0.0280576	0.0277475	0.0296497	0.0269515	0.0266827	0.0246151	0.0258453	0.0267447	0.0249356	0.0238397	0.0242222	0.0246358	0.0240361	0.0249149	0.023757	0.0231367
		0.177265	0.0291534	0.0101213	0.00863259	0.0088807	0.0104417	0.00902543	0.00853955	0.00859124	0.00756778	0.00857056	0.00872563	0.00952165	0.00941828	0.0097801	0.00994551	0.0103384	0.00971808	0.0102246	0.0121268	0.0142771	0.0183193	0.019901	0.0227749	0.0264139	0.0282747	0.0290811	0.0264966	0.0265379	0.028864	0.0297117	0.0298461	0.0315208	0.028068	0.0275614	0.0272513	0.0272926	0.0271686	0.0259177	0.0242636	0.0231884	0.022961	0.0240775	0.023664	0.0218962	0.0225165	0.0223407	0.0214723
		0.187614	0.029722	0.00971808	0.0108966	0.00894273	0.00965605	0.00971808	0.00843617	0.00912881	0.00975943	0.00928388	0.00920118	0.00872563	0.00833279	0.00938726	0.00895307	0.00966639	0.00967672	0.0116409	0.0135741	0.0164171	0.0215344	0.0250079	0.0264035	0.0275407	0.0278819	0.0279646	0.027365	0.0278612	0.0288226	0.0284608	0.0282851	0.0284711	0.028068	0.0292155	0.0283781	0.0271479	0.0259177	0.0244187	0.0229093	0.0232401	0.0235399	0.0239328	0.0254214	0.02293	0.0211829	0.0205833	0.0200043
		0.186332	0.0305594	0.0105658	0.00826042	0.00846718	0.00785724	0.00914949	0.00827076	0.00725764	0.00748508	0.0086636	0.00984213	0.00944929	0.00973875	0.00880834	0.00986281	0.00957335	0.0110413	0.0122509	0.0164274	0.022258	0.0243566	0.0263105	0.0267033	0.0279129	0.0303526	0.0285952	0.026724	0.0284401	0.0297014	0.0303216	0.0272926	0.0274994	0.0262071	0.0277682	0.0278715	0.0266413	0.0265483	0.0245841	0.0255455	0.0255352	0.0238811	0.0218652	0.0226095	0.0220513	0.0227542	0.0224234	0.022258
		0.181917	0.028802	0.00953199	0.00762981	0.0082811	0.00815704	0.00895307	0.00901509	0.00809502	0.00921152	0.00852921	0.00807434	0.00757812	0.00821907	0.00782623	0.0100386	0.0114445	0.0126747	0.0147527	0.0178024	0.021524	0.0250699	0.0261658	0.0280369	0.0273029	0.0292775	0.0274994	0.0279853	0.0279439	0.0270859	0.0258556	0.0248425	0.0259694	0.0261761	0.0265793	0.0272823	0.0272099	0.0267654	0.0263725	0.0247701	0.0224338	0.0236847	0.0246461	0.0241912	0.0235606	0.0213896	0.0209865	0.0210588
		0.18077	0.0286055	0.00987315	0.00767116	0.00800197	0.00790893	0.00839482	0.00679243	0.00839482	0.00761947	0.00668905	0.00762981	0.00852921	0.00808468	0.0104831	0.00804333	0.0113205	0.0119924	0.0145769	0.0198079	0.0213379	0.0240051	0.0234055	0.0238811	0.0254008	0.0259383	0.026693	0.0256799	0.0256902	0.0247495	0.0234469	0.0256179	0.0246461	0.0249045	0.0250596	0.0235606	0.0223924	0.0226095	0.0214	0.0212036	0.0226509	0.0224131	0.0217515	0.0216377	0.0220823	0.0224544	0.0210898	0.0212139
		0.185143	0.0290294	0.00967672	0.00951132	0.00868428	0.00825009	0.0102867	0.00830178	0.00932523	0.00865327	0.00975943	0.0101109	0.0108966	0.0109586	0.0104521	0.0121785	0.0138222	0.0176163	0.0211105	0.0248942	0.0253801	0.0270445	0.0287192	0.0312107	0.0318	0.0306421	0.031097	0.0323789	0.0326683	0.0312417	0.0300322	0.0303526	0.0308799	0.0313554	0.0312314	0.0315725	0.0292672	0.0267964	0.0264966	0.0250906	0.0255972	0.0252767	0.0231367	0.0239845	0.024367	0.0224131	0.0226715	0.0236123
		0.149601	0.0239948	0.00920118	0.00778488	0.00896341	0.00952165	0.0104831	0.00813637	0.00837414	0.010297	0.010235	0.0100282	0.0110827	0.0113308	0.0109793	0.0121992	0.0146079	0.0182882	0.023633	0.0253387	0.0262175	0.0246047	0.0246978	0.0244497	0.0284401	0.0271065	0.0252767	0.02752	0.0270859	0.0276648	0.0270962	0.0254731	0.0238397	0.0239431	0.0247391	0.0262071	0.0238087	0.0247391	0.0229817	0.0256282	0.0227439	0.0223821	0.0221857	0.0222167	0.0224131	0.0219686	0.0231471	0.0243876
		0.149322	0.0231471	0.0106278	0.00937692	0.00915983	0.00859124	0.00807434	0.0085809	0.0094803	0.010235	0.00983179	0.00827076	0.00976977	0.0116203	0.0114238	0.0141841	0.0172441	0.0216067	0.0202318	0.0230334	0.0251113	0.0259073	0.0265793	0.0266	0.0265793	0.0263312	0.0268688	0.026786	0.0283367	0.0289363	0.0285538	0.0283264	0.0271479	0.0279025	0.026755	0.0267964	0.0270755	0.0259177	0.024429	0.0236433	0.0258866	0.0235916	0.0250803	0.0241705	0.0238914	0.0226405	0.0224751	0.0209037
		0.156383	0.0185157	0.0104004	0.00970774	0.00921152	0.0114445	0.0108863	0.00962503	0.00822941	0.00944929	0.0108139	0.0110103	0.0104624	0.0123336	0.0131606	0.0158898	0.0202525	0.0232401	0.0241499	0.0254421	0.0261658	0.026724	0.0268998	0.0285952	0.0254628	0.0271272	0.0278405	0.0280473	0.0266827	0.0280783	0.0272099	0.0293188	0.0285332	0.0265276	0.0260004	0.0243256	0.0251837	0.0253284	0.0248528	0.024553	0.022196	0.0237984	0.0243049	0.0244083	0.0223407	0.0229817	0.0226819	0.0219375
		0.166183	0.0253697	0.00957335	0.00930456	0.0101936	0.0109276	0.00893239	0.00907712	0.0093976	0.0097801	0.00894273	0.0114135	0.0110827	0.0125507	0.0162413	0.0169857	0.0214517	0.0231781	0.0251527	0.0257109	0.0258039	0.0269515	0.0255352	0.0249045	0.0259694	0.0263208	0.0268377	0.0272306	0.0262795	0.0250079	0.0263829	0.0270962	0.0268998	0.0271479	0.0280783	0.0268377	0.0260314	0.0254525	0.0245634	0.0234159	0.0229403	0.0223407	0.0227026	0.0232401	0.0223924	0.0231057	0.0225578	0.0224648
		0.168333	0.0294119	0.0105038	0.0101833	0.00998686	0.008798	0.00863259	0.0105968	0.0102867	0.00981112	0.0108863	0.0119407	0.0116099	0.0162723	0.0189602	0.0203352	0.0227026	0.0247805	0.0261864	0.0254111	0.0267654	0.0278612	0.0277475	0.0269825	0.0290707	0.0270859	0.0292982	0.0291534	0.0303423	0.0301149	0.0302389	0.0270755	0.0268274	0.0280783	0.0258453	0.0274477	0.0279956	0.027396	0.0271996	0.0263208	0.0239741	0.0232195	0.0247081	0.0239121	0.0224958	0.0219892	0.0220513	0.0219789
		0.166876	0.0298668	0.0110413	0.0102246	0.0106382	0.0101729	0.00839482	0.00799164	0.0107105	0.0115479	0.0108863	0.0134708	0.0159002	0.0187121	0.0221546	0.0237157	0.0234676	0.0262485	0.0285125	0.0284918	0.0264242	0.0285538	0.0269515	0.0273029	0.0275924	0.0282127	0.0283781	0.0281093	0.0292051	0.0294119	0.0273857	0.0267344	0.0277785	0.0261244	0.026021	0.0247908	0.0259797	0.0266827	0.0268171	0.0263002	0.0249459	0.0240465	0.0228059	0.0230127	0.0235296	0.0237984	0.0234469	0.0230747
		0.15875	0.0275407	0.0101316	0.0106588	0.0103487	0.00986281	0.0111654	0.0117236	0.0120958	0.0108553	0.0137912	0.0171304	0.0185364	0.020635	0.0195805	0.0231988	0.0240258	0.0246047	0.0264862	0.0279439	0.0281403	0.0272616	0.0258453	0.0272926	0.028068	0.0268171	0.025256	0.0250286	0.0272099	0.0283057	0.0268171	0.0255558	0.0256902	0.0257419	0.0236433	0.0227956	0.0251216	0.0256385	0.0252974	0.0253594	0.0242326	0.0228473	0.0219789	0.0224544	0.0243773	0.0229403	0.0218859	0.0208831
		0.155432	0.0285745	0.0119718	0.0100489	0.00970774	0.0099145	0.00994551	0.010359	0.0121475	0.0109896	0.0148147	0.0182779	0.0193014	0.0190533	0.0248839	0.0268791	0.0273857	0.0285228	0.0277475	0.0251423	0.0277475	0.0280783	0.0277475	0.0279129	0.0274684	0.0279956	0.029598	0.0280266	0.0257316	0.0255558	0.0267964	0.0268274	0.0265276	0.0244807	0.0253801	0.0249459	0.0247495	0.0237674	0.0247081	0.0237674	0.0260004	0.0234779	0.0224544	0.0235193	0.0218548	0.0211519	0.0215654	0.0203662
		0.123518	0.020666	0.010235	0.0103384	0.0111551	0.0108966	0.0117443	0.0112894	0.0137499	0.0164067	0.0164274	0.0197459	0.0249356	0.0269618	0.025101	0.0274994	0.0264139	0.0278095	0.0262485	0.0275511	0.0263932	0.0271375	0.0270342	0.0268894	0.0284091	0.0295359	0.0275511	0.0269204	0.0279439	0.0263519	0.0278715	0.0284711	0.0271479	0.0264552	0.0261968	0.0258866	0.0242119	0.0253181	0.0255662	0.0250803	0.0235916	0.0236123	0.0228576	0.0225165	0.0218755	0.0231781	0.0229507	0.0234262
		0.129018	0.0221236	0.0110413	0.0102867	0.011031	0.0106898	0.0121578	0.0142771	0.0153213	0.0190016	0.0193117	0.0274787	0.024367	0.0242222	0.0236226	0.0237363	0.0251733	0.0254214	0.0257833	0.0279025	0.0280576	0.0276131	0.0288536	0.0294222	0.0300942	0.0280886	0.0295153	0.0283988	0.0285228	0.0290087	0.0284815	0.0279439	0.0276648	0.0275614	0.025866	0.024491	0.0257212	0.0261761	0.0245634	0.023726	0.0237674	0.0225992	0.0228059	0.0216791	0.0217101	0.0210071	0.0213276	0.0199216
		0.133556	0.0224234	0.0123853	0.0110103	0.0136775	0.0155383	0.0175336	0.016355	0.0170787	0.0218445	0.0233332	0.024429	0.0282334	0.028864	0.0291018	0.0287916	0.0273133	0.0280783	0.0282851	0.0283574	0.0282023	0.0276441	0.0284401	0.0289053	0.0299185	0.0289674	0.02813	0.0271686	0.0280886	0.0288847	0.0274994	0.0283057	0.0282851	0.0274787	0.0264656	0.0254421	0.0256385	0.0257729	0.0247598	0.0245737	0.0240568	0.0231678	0.0235916	0.0237157	0.022992	0.022868	0.020759	0.0200664
		0.155111	0.031066	0.0135018	0.0130676	0.0171097	0.0188878	0.0197252	0.0237053	0.0276648	0.0244187	0.0292878	0.0295256	0.0242843	0.0260831	0.028099	0.0306524	0.0314485	0.0300632	0.0297324	0.0299701	0.0298254	0.0298874	0.0298254	0.0281507	0.0284608	0.0269721	0.0295256	0.0283367	0.0275821	0.0281713	0.0253801	0.0258556	0.0262795	0.0264346	0.0253077	0.0253491	0.0254731	0.0268688	0.0243153	0.0225371	0.0232401	0.0215757	0.0218238	0.0227749	0.0230437	0.0214	0.0215447	0.0204799
		0.124966	0.019994	0.021431	0.0383439	0.0447431	0.0514731	0.0569419	0.0591025	0.0563629	0.060953	0.0633617	0.062328	0.0644472	0.0642715	0.0672902	0.0632997	0.0616663	0.0619868	0.0629069	0.0620592	0.0620178	0.0626071	0.0684997	0.0664425	0.0670317	0.0660703	0.0680759	0.0634341	0.0622763	0.0619765	0.0614492	0.0590922	0.0608083	0.058079	0.0586063	0.0571073	0.055081	0.0545745	0.0529514	0.0524242	0.0526103	0.0506874	0.0504186	0.0506874	0.049023	0.0477411	0.0447844	0.0432337
		0.247636	0.0591232	0.0500465	0.0547296	0.0598779	0.0608496	0.0610667	0.0603224	0.0643955	0.0667836	0.0656878	0.06759	0.0659979	0.0657705	0.0666182	0.0647367	0.0671765	0.0660393	0.0641371	0.0684584	0.0700711	0.0687892	0.0696576	0.066277	0.0640647	0.0681275	0.0666389	0.0656464	0.0660083	0.0652536	0.064716	0.0632584	0.061718	0.0598468	0.0591128	0.0566834	0.0552051	0.0572624	0.0587407	0.0554635	0.0522795	0.0509355	0.0502532	0.0496019	0.050584	0.0518556	0.0550397	0.0637546
		0.215268	0.0663081	0.0565284	0.060126	0.0612218	0.0631343	0.0603431	0.0604568	0.0656361	0.0682826	0.0623486	0.0652329	0.0663908	0.0662254	0.0658118	0.0625967	0.0633101	0.0624623	0.0636305	0.0666492	0.0642922	0.0617697	0.0623693	0.0602293	0.0624417	0.0602397	0.061625	0.059516	0.0563733	0.0574484	0.0566731	0.0569936	0.0572727	0.0571073	0.0549156	0.054192	0.0534063	0.0520417	0.0514421	0.0485164	0.0488369	0.0469451	0.052724	0.064654	0.0873768	0.117347	0.154749	0.187593
		0.230185	0.078755	0.0592162	0.0634031	0.0670524	0.0728003	0.0709912	0.0680345	0.0702158	0.072945	0.0709601	0.0677864	0.0700504	0.0705673	0.0703605	0.0702055	0.0719112	0.0696679	0.0679828	0.0689236	0.0688719	0.0668456	0.0645506	0.0637959	0.064013	0.0674039	0.066856	0.0639924	0.0643852	0.0629999	0.0605085	0.0607256	0.0604154	0.0591956	0.0577999	0.0574691	0.056425	0.0567041	0.0609323	0.0798921	0.113284	0.14711	0.187366	0.22573	0.245372	0.253808	0.250148	0.249445
		0.201167	0.0811534	0.0666802	0.0657705	0.0689442	0.0675176	0.0688926	0.0673005	0.0707947	0.0723144	0.0711256	0.0722627	0.0717045	0.0701641	0.0716321	0.0748886	0.0749196	0.0756432	0.0677657	0.0683757	0.0694095	0.0689339	0.0678174	0.066856	0.0673212	0.0678691	0.0660289	0.0653363	0.0658739	0.0640544	0.0635892	0.0632997	0.061718	0.0651192	0.0652846	0.0711772	0.0882866	0.116954	0.164849	0.205261	0.234589	0.257343	0.269325	0.269108	0.265024	0.264404	0.268084	0.263639
		0.244958	0.093652	0.067683	0.0677554	0.0683446	0.0714047	0.0710532	0.069823	0.0697196	0.0704019	0.0696782	0.0733689	0.0739271	0.0739685	0.0760878	0.077318	0.0782691	0.0791892	0.0756846	0.0754778	0.0735653	0.0735653	0.0749299	0.0745061	0.073648	0.0695852	0.0704743	0.070526	0.0692027	0.0710429	0.0737204	0.0732758	0.07218	0.0896822	0.119766	0.165521	0.210605	0.245279	0.266348	0.270493	0.268694	0.267195	0.268705	0.271589	0.2857	0.283426	0.295139	0.288967
		0.205622	0.0941689	0.0737927	0.0744647	0.0774937	0.0765323	0.0791685	0.0783208	0.0770182	0.0795303	0.0770699	0.0774834	0.0791065	0.0826214	0.082518	0.0847406	0.084689	0.086188	0.0838102	0.0831176	0.0868909	0.0889689	0.0867979	0.0852679	0.0824973	0.0833243	0.0806261	0.0813188	0.0798921	0.0824456	0.0842444	0.106885	0.143905	0.192359	0.235582	0.26582	0.279435	0.276458	0.283147	0.282961	0.287861	0.286393	0.288316	0.293288	0.297516	0.293712	0.282692	0.274359
		0.187148	0.0898373	0.0771112	0.0750953	0.080378	0.0767701	0.0751574	0.0752814	0.0810293	0.0765943	0.0780623	0.0819184	0.0838619	0.0889482	0.0835311	0.0817323	0.0818667	0.0822078	0.0895581	0.0864154	0.0838412	0.0791375	0.0795096	0.0858365	0.0852989	0.0827041	0.0787756	0.0812361	0.0894548	0.103225	0.136761	0.185722	0.231901	0.257943	0.269025	0.269377	0.275755	0.284563	0.28264	0.28813	0.29152	0.289556	0.288595	0.283023	0.27835	0.274835	0.255865	0.25663
		0.209427	0.087046	0.0712083	0.0706707	0.0708878	0.0713323	0.0707947	0.0738134	0.0758397	0.0749196	0.0738754	0.0760981	0.0756226	0.0807088	0.0786516	0.0786102	0.0809983	0.0846476	0.0850094	0.0855987	0.0845132	0.0829935	0.0829108	0.0827764	0.0861983	0.0886277	0.0866842	0.0948408	0.124304	0.168178	0.218638	0.241898	0.257808	0.259493	0.263101	0.269263	0.277378	0.285121	0.291758	0.296555	0.288926	0.284708	0.276437	0.281617	0.272251	0.262285	0.257343	0.26366
		0.22299	0.0970118	0.0724178	0.0718079	0.0703089	0.0728417	0.071353	0.0708051	0.0724281	0.0752401	0.0742063	0.0745578	0.0762118	0.0774317	0.0796234	0.0803677	0.0831796	0.0805331	0.0806675	0.0825593	0.0831072	0.0861156	0.0852679	0.0857331	0.0924424	0.095151	0.0994516	0.122495	0.163588	0.205767	0.235582	0.248711	0.248463	0.260858	0.26826	0.267898	0.277699	0.278236	0.292957	0.281286	0.281761	0.282165	0.279074	0.284356	0.282051	0.271289	0.26919	0.269459
		0.190457	0.0936209	0.0770699	0.0766667	0.0754882	0.0767391	0.0787963	0.0760154	0.077318	0.0782484	0.0777418	0.0787756	0.0837689	0.0858365	0.0851542	0.0826834	0.0839756	0.0895168	0.0897649	0.090013	0.0913156	0.0943033	0.093652	0.0975804	0.101654	0.110038	0.138901	0.176862	0.21747	0.237505	0.254262	0.265148	0.273243	0.277678	0.276799	0.285452	0.295108	0.294829	0.294384	0.298747	0.296534	0.309674	0.297051	0.295945	0.297413	0.278081	0.265293	0.256454
		0.190684	0.093042	0.0745061	0.0727383	0.074289	0.0770595	0.0754675	0.0731725	0.0777315	0.078176	0.0787136	0.0818357	0.0834587	0.0851542	0.0871184	0.0878214	0.0891239	0.0894858	0.093073	0.0942516	0.096712	0.0940035	0.0961848	0.0993482	0.107443	0.129287	0.167144	0.201394	0.224789	0.233266	0.243873	0.252329	0.263587	0.273067	0.283643	0.288967	0.291479	0.295118	0.292833	0.292678	0.30068	0.283798	0.28477	0.270824	0.275186	0.27194	0.264394	0.264218
		0.195305	0.0896305	0.0738341	0.069151	0.0694301	0.0685411	0.0709291	0.071322	0.0709188	0.075116	0.0752607	0.0770182	0.0792409	0.0770182	0.0807915	0.0828281	0.0825697	0.0837482	0.0887724	0.0887621	0.0917601	0.0939311	0.0981076	0.108342	0.121244	0.144846	0.1771	0.200061	0.21808	0.230661	0.238166	0.255658	0.261716	0.262243	0.261241	0.264042	0.264693	0.275228	0.275776	0.26766	0.257126	0.263184	0.255503	0.246168	0.243377	0.239531	0.241485	0.242508
		0.192659	0.0898889	0.0712083	0.0726246	0.0765116	0.0778556	0.0764599	0.0755605	0.0719319	0.0715494	0.0748059	0.0760878	0.0767494	0.077256	0.0783931	0.0791581	0.0824766	0.0845649	0.0882659	0.0878317	0.0893514	0.0915844	0.0984591	0.1095	0.125038	0.15417	0.185918	0.202635	0.214286	0.227094	0.230537	0.234496	0.23187	0.232356	0.234362	0.231777	0.238476	0.238259	0.23615	0.225947	0.219134	0.221843	0.229451	0.232284	0.22481	0.223724	0.227684	0.222091
		0.211929	0.0906126	0.0656361	0.0649435	0.0665252	0.0656361	0.0689132	0.0705776	0.0693164	0.068293	0.0697713	0.0703502	0.0710842	0.0720353	0.0772663	0.0814428	0.0812051	0.0798094	0.082611	0.0887931	0.0927732	0.0946651	0.100506	0.110255	0.13673	0.162534	0.187066	0.195367	0.18721	0.1878	0.201446	0.219362	0.229648	0.233411	0.231674	0.231043	0.240224	0.247233	0.24195	0.237918	0.236853	0.234103	0.236295	0.234238	0.231188	0.237773	0.2337	0.223517
		0.228128	0.0929593	0.0697609	0.0641681	0.0645816	0.063186	0.0632894	0.0651916	0.0683653	0.0673832	0.0685307	0.0707947	0.0706603	0.074351	0.0751884	0.0768114	0.0778659	0.0786102	0.0822389	0.0860846	0.0887724	0.0968361	0.106543	0.121709	0.147337	0.174939	0.194468	0.205798	0.207556	0.216229	0.222111	0.225151	0.229782	0.235499	0.235851	0.235447	0.236802	0.237732	0.237598	0.232884	0.239303	0.227528	0.229575	0.223538	0.224406	0.223993	0.226981	0.218814
		0.205426	0.090654	0.0717252	0.0679415	0.0677244	0.0673832	0.0689546	0.0735136	0.071291	0.071353	0.0705776	0.0713323	0.0739478	0.0738961	0.0750747	0.0763462	0.0791892	0.0822905	0.0847717	0.0822078	0.0829522	0.0894237	0.10551	0.129545	0.157706	0.187148	0.198427	0.206046	0.211143	0.221026	0.225223	0.227218	0.229844	0.230733	0.232181	0.237019	0.235664	0.231323	0.234868	0.231085	0.23674	0.231054	0.227932	0.230392	0.227404	0.224758	0.220861	0.220788
		0.23215	0.101871	0.0782174	0.074258	0.0741029	0.072821	0.0728727	0.0724281	0.0730174	0.0715804	0.0748782	0.0754675	0.0768114	0.0809466	0.0819804	0.080988	0.0827351	0.0886381	0.0926492	0.0987589	0.108838	0.126878	0.14897	0.173968	0.193382	0.20189	0.210492	0.21135	0.217397	0.227901	0.224138	0.225823	0.234383	0.23584	0.229245	0.232915	0.230682	0.235189	0.239862	0.228655	0.230123	0.228728	0.232243	0.22789	0.233473	0.233235	0.228397	0.217377
		0.238342	0.107619	0.0820941	0.0796854	0.0758603	0.0780106	0.0763359	0.0759947	0.0768941	0.0759327	0.0788067	0.0789927	0.0786826	0.0814842	0.0844512	0.0907263	0.0958229	0.105768	0.122505	0.141165	0.163557	0.186518	0.201094	0.205933	0.208858	0.212983	0.216736	0.217645	0.217676	0.219299	0.222142	0.224872	0.226619	0.226743	0.223817	0.227043	0.227198	0.229544	0.229979	0.231054	0.227353	0.229865	0.233587	0.221264	0.206315	0.203193	0.205736	0.199626
		0.252877	0.122019	0.095213	0.0909641	0.0892273	0.0898786	0.0911398	0.0911192	0.0945204	0.102977	0.111495	0.122019	0.134228	0.146541	0.164074	0.17924	0.198448	0.216043	0.231271	0.240668	0.246726	0.247584	0.248721	0.247315	0.246985	0.239882	0.237153	0.237039	0.236243	0.232749	0.234972	0.23554	0.241516	0.242415	0.239376	0.236605	0.235478	0.234165	0.238146	0.240006	0.239159	0.236946	0.236884	0.231963	0.229668	0.227446	0.226484	0.226195
		0.260796	0.140721	0.121678	0.123808	0.13457	0.148981	0.168333	0.189929	0.207432	0.227167	0.245279	0.257322	0.269563	0.279125	0.287613	0.291696	0.291831	0.295035	0.29334	0.292544	0.287861	0.284759	0.278588	0.272695	0.261975	0.250954	0.241154	0.238011	0.233907	0.231808	0.229245	0.23217	0.23921	0.24502	0.246126	0.243097	0.244658	0.246912	0.242064	0.240699	0.239479	0.237639	0.236274	0.232294	0.232966	0.237257	0.23615	0.24166
		0.253787	0.175022	0.173182	0.195419	0.221295	0.248577	0.265872	0.281327	0.292492	0.295852	0.301114	0.308402	0.309819	0.311586	0.316052	0.324964	0.325346	0.323909	0.317551	0.318906	0.32425	0.321862	0.319671	0.313933	0.30679	0.300783	0.28599	0.277213	0.267082	0.260641	0.252226	0.253032	0.255544	0.251058	0.252019	0.252143	0.25053	0.250934	0.251812	0.249796	0.245341	0.243284	0.244679	0.240017	0.239179	0.233628	0.231405	0.230402
		0.285245	0.229544	0.23522	0.26154	0.279373	0.291955	0.299915	0.308382	0.318058	0.322317	0.326576	0.333007	0.334671	0.338496	0.340491	0.341008	0.345743	0.351346	0.353672	0.356091	0.352328	0.34963	0.346549	0.345991	0.340171	0.331373	0.322245	0.314657	0.306521	0.293826	0.285204	0.275889	0.271144	0.265541	0.265655	0.263112	0.262068	0.265252	0.263453	0.262802	0.257984	0.261468	0.256775	0.2545	0.261778	0.257901	0.251513	0.248608
		0.306231	0.174784	0.161924	0.16089	0.159691	0.163692	0.167103	0.172613	0.175239	0.179085	0.182186	0.187324	0.189247	0.190736	0.193548	0.197621	0.198634	0.202159	0.200536	0.20095	0.203617	0.205136	0.203917	0.201983	0.203482	0.201994	0.196608	0.196804	0.197042	0.18933	0.177875	0.166628	0.159856	0.154119	0.148536	0.15049	0.150852	0.149911	0.146655	0.135459	0.129473	0.132316	0.130073	0.128811	0.128801	0.12602	0.12725	0.126558
		0.320818	0.176759	0.160115	0.163464	0.165956	0.170876	0.174702	0.177617	0.181938	0.18812	0.194964	0.196804	0.196587	0.201177	0.20616	0.203896	0.209499	0.217201	0.215733	0.21748	0.22175	0.223559	0.223693	0.222856	0.216994	0.213676	0.216363	0.216818	0.208465	0.2077	0.193217	0.179043	0.165863	0.158978	0.152185	0.146024	0.145042	0.145704	0.14468	0.14436	0.145724	0.148081	0.149746	0.15385	0.152361	0.151317	0.154336	0.15723
		0.322524	0.190167	0.16976	0.169109	0.170825	0.173265	0.175156	0.181576	0.183727	0.190632	0.195026	0.201756	0.20768	0.211205	0.215733	0.227746	0.228914	0.233607	0.230103	0.239055	0.243594	0.242746	0.248153	0.253043	0.246385	0.247501	0.247667	0.244286	0.243428	0.242632	0.235478	0.228304	0.223921	0.228511	0.242022	0.264063	0.287664	0.313664	0.332438	0.343572	0.357353	0.359348	0.363328	0.367453	0.368456	0.366843	0.367639	0.371278
		0.290476	0.190302	0.179653	0.191067	0.191738	0.192142	0.191914	0.200092	0.208321	0.205757	0.207421	0.212859	0.218565	0.220623	0.231043	0.236088	0.232708	0.231064	0.232646	0.236585	0.241878	0.253249	0.253012	0.255555	0.258863	0.264859	0.271165	0.274328	0.27559	0.2753	0.279446	0.288988	0.317272	0.35146	0.377832	0.388956	0.390941	0.390176	0.388966	0.38971	0.388511	0.388811	0.388635	0.39123	0.392502	0.393463	0.392285	0.393019
		0.339943	0.221987	0.203059	0.19881	0.200195	0.205395	0.213159	0.213138	0.214647	0.227043	0.223269	0.221595	0.221129	0.222442	0.228562	0.229906	0.233121	0.239707	0.242891	0.24747	0.251089	0.250107	0.257622	0.262419	0.264849	0.269687	0.275486	0.277637	0.281327	0.294973	0.310222	0.33618	0.36766	0.388222	0.394394	0.394331	0.390858	0.38969	0.388418	0.387508	0.391199	0.394859	0.393318	0.392171	0.390165	0.391964	0.391995	0.391654
		0.275062	0.187624	0.165408	0.16578	0.173926	0.177927	0.179664	0.183261	0.188606	0.190622	0.193279	0.194488	0.196959	0.199202	0.203999	0.206977	0.206201	0.211556	0.21839	0.221812	0.22145	0.2233	0.229699	0.233535	0.239593	0.247512	0.251885	0.266048	0.265696	0.284749	0.307307	0.348493	0.379403	0.392305	0.396792	0.396916	0.395438	0.396327	0.393577	0.393825	0.391209	0.392005	0.39091	0.389834	0.392615	0.392564	0.388749	0.383394
		0.233773	0.172696	0.168416	0.164787	0.170008	0.17893	0.183189	0.185401	0.192173	0.195202	0.202924	0.196763	0.198479	0.212621	0.213303	0.213738	0.22146	0.225337	0.229048	0.232522	0.239521	0.248194	0.246695	0.249259	0.260569	0.263391	0.272106	0.275538	0.289081	0.3019	0.33065	0.36614	0.388046	0.396813	0.398136	0.396554	0.395427	0.395096	0.395851	0.393494	0.392719	0.39275	0.389059	0.39336	0.392398	0.388139	0.388418	0.387105
		0.240203	0.167806	0.144939	0.152413	0.166607	0.175425	0.180232	0.181597	0.187769	0.190064	0.196318	0.198686	0.195843	0.195295	0.202397	0.212838	0.214947	0.219217	0.228945	0.231312	0.234517	0.23768	0.241702	0.246147	0.257529	0.261664	0.267268	0.266968	0.284811	0.308258	0.345908	0.385017	0.399997	0.401134	0.401144	0.400059	0.397702	0.39919	0.392212	0.387498	0.386743	0.387353	0.38571	0.380241	0.385999	0.383694	0.383952	0.382939
		0.243501	0.204227	0.183292	0.179695	0.182889	0.183892	0.188224	0.194302	0.195502	0.199874	0.199296	0.203751	0.213531	0.21808	0.220106	0.225668	0.229906	0.234548	0.239738	0.239479	0.242591	0.252722	0.261902	0.262626	0.271599	0.277905	0.285773	0.298395	0.313509	0.337173	0.365271	0.386557	0.395479	0.395107	0.390858	0.391499	0.391396	0.387322	0.382143	0.387219	0.387632	0.383931	0.385203	0.388067	0.38235	0.378907	0.383404	0.384304
		0.236264	0.208951	0.192535	0.193579	0.19761	0.20799	0.217521	0.221584	0.220137	0.211763	0.214379	0.212673	0.213738	0.220892	0.22452	0.231426	0.234682	0.234992	0.2395	0.249352	0.250799	0.254583	0.257312	0.266947	0.277378	0.280759	0.292368	0.301941	0.323506	0.354406	0.37839	0.391644	0.392688	0.392812	0.391788	0.388304	0.387415	0.389018	0.383032	0.38236	0.378835	0.383197	0.385565	0.386175	0.385317	0.388687	0.392491	0.389142
		0.244049	0.217098	0.202717	0.201725	0.20127	0.204537	0.207938	0.209282	0.214751	0.226795	0.231777	0.233866	0.240513	0.247719	0.252929	0.256661	0.257436	0.265427	0.27286	0.278102	0.284439	0.29151	0.295066	0.297899	0.308506	0.31659	0.326856	0.342921	0.354727	0.373625	0.387653	0.390992	0.389938	0.387302	0.385399	0.38479	0.382122	0.378246	0.379042	0.376106	0.374751	0.378122	0.376106	0.375155	0.350199	0.352856	0.327497	0.347108
		0.186414	0.107867	0.101064	0.102315	0.103835	0.105241	0.111785	0.117078	0.114504	0.114266	0.117626	0.132864	0.138798	0.141093	0.14651	0.153674	0.15539	0.162689	0.162637	0.163836	0.172779	0.178082	0.175374	0.185195	0.191976	0.201642	0.205136	0.219961	0.245703	0.284563	0.315618	0.34137	0.344854	0.346922	0.34535	0.360402	0.365158	0.347594	0.350809	0.342559	0.34748	0.354778	0.349444	0.344316	0.358655	0.339261	0.359947	0.338879
		0.206542	0.119042	0.111909	0.118556	0.120272	0.122981	0.121461	0.125576	0.128853	0.128977	0.133029	0.135614	0.141527	0.144018	0.143677	0.145021	0.14529	0.150686	0.155039	0.158337	0.162751	0.168271	0.174691	0.177638	0.189309	0.191356	0.201415	0.221522	0.250365	0.295573	0.323155	0.342363	0.33861	0.337007	0.316518	0.342373	0.345474	0.358707	0.362346	0.365509	0.340398	0.353869	0.348741	0.357497	0.366047	0.368445	0.354437	0.346095
		0.23247	0.138322	0.118763	0.119941	0.120903	0.119538	0.123746	0.124842	0.126909	0.126547	0.132771	0.135459	0.139821	0.139728	0.146727	0.151172	0.151948	0.153168	0.159577	0.164312	0.170504	0.171362	0.173203	0.180232	0.186942	0.194664	0.196959	0.220002	0.265893	0.296596	0.327869	0.337473	0.343851	0.341205	0.343469	0.338589	0.335726	0.333089	0.352235	0.355388	0.366491	0.365695	0.352514	0.362656	0.322855	0.329357	0.355543	0.342259
		0.248608	0.139222	0.116695	0.109603	0.113584	0.118504	0.124314	0.122257	0.123839	0.127747	0.13274	0.13702	0.139098	0.142209	0.143398	0.155742	0.164849	0.153674	0.156776	0.158037	0.159629	0.165036	0.170184	0.179798	0.189423	0.19608	0.208134	0.229079	0.25695	0.29854	0.301011	0.318534	0.340471	0.352825	0.346715	0.356836	0.354561	0.361622	0.358097	0.354799	0.34962	0.362615	0.313354	0.334578	0.351687	0.362604	0.337256	0.327786
		0.245951	0.140183	0.116892	0.116127	0.120003	0.120034	0.120975	0.121957	0.128687	0.130176	0.131623	0.135376	0.140535	0.143595	0.147926	0.145393	0.152878	0.154057	0.160301	0.160942	0.159949	0.165118	0.1768	0.184316	0.185391	0.194995	0.206915	0.226939	0.255792	0.295242	0.314233	0.329099	0.329006	0.33126	0.351553	0.356195	0.346725	0.34411	0.337586	0.323889	0.347831	0.362346	0.341174	0.354034	0.322741	0.348431	0.363762	0.347097
		0.244814	0.140876	0.122123	0.116871	0.120179	0.119611	0.121575	0.126733	0.127261	0.127157	0.13214	0.13641	0.138064	0.142995	0.146717	0.148402	0.154212	0.155618	0.157396	0.162834	0.171114	0.173843	0.177638	0.183861	0.195233	0.199885	0.209024	0.23248	0.261706	0.296731	0.32453	0.323496	0.3383	0.348245	0.355595	0.352504	0.356949	0.348896	0.345588	0.345495	0.352907	0.349113	0.360009	0.338248	0.325956	0.353931	0.319402	0.331384
		0.245186	0.138756	0.114183	0.115703	0.116344	0.119735	0.123932	0.126082	0.127695	0.132729	0.135314	0.136461	0.134962	0.139832	0.141072	0.143388	0.146923	0.149632	0.152692	0.160942	0.16118	0.167155	0.17589	0.177017	0.184781	0.200453	0.21137	0.240751	0.275259	0.298426	0.316538	0.316621	0.327776	0.328241	0.30985	0.336894	0.347087	0.328375	0.324271	0.326173	0.334609	0.340802	0.315742	0.30406	0.310563	0.332583	0.332097	0.3178
		0.226857	0.145249	0.127974	0.127002	0.127478	0.131437	0.136441	0.135407	0.135169	0.140865	0.146427	0.146376	0.149394	0.156579	0.161655	0.16455	0.169047	0.173668	0.175684	0.180977	0.186115	0.194251	0.200309	0.207762	0.212528	0.223321	0.242177	0.266296	0.301104	0.326794	0.346839	0.354913	0.354137	0.368921	0.364103	0.368042	0.369593	0.367918	0.349465	0.36613	0.372322	0.371009	0.366729	0.35941	0.341081	0.335095	0.31905	0.339602
		0.236998	0.172262	0.157975	0.156135	0.162792	0.161955	0.161872	0.166131	0.177772	0.17679	0.165077	0.167785	0.170556	0.172189	0.172727	0.177379	0.18598	0.188968	0.189123	0.194995	0.198375	0.205808	0.219827	0.227373	0.236626	0.252919	0.270483	0.292368	0.323103	0.345485	0.359089	0.364279	0.362046	0.369551	0.364455	0.360196	0.358728	0.361023	0.373221	0.365706	0.361622	0.360826	0.367339	0.372374	0.372797	0.368476	0.373066	0.369334
		0.245775	0.176552	0.154543	0.159649	0.160838	0.162761	0.16487	0.167155	0.168902	0.168127	0.16975	0.176717	0.179705	0.184967	0.184915	0.18749	0.188865	0.196256	0.203544	0.208724	0.212435	0.220333	0.229141	0.231447	0.239045	0.256113	0.284429	0.32117	0.348824	0.355378	0.369644	0.377253	0.372312	0.379734	0.382112	0.363049	0.376498	0.380944	0.38205	0.380861	0.375382	0.379269	0.37837	0.365406	0.375237	0.377853	0.380727	0.368507
		0.248814	0.16547	0.143264	0.140421	0.141486	0.144887	0.148795	0.152413	0.157665	0.163154	0.165284	0.16731	0.169863	0.176128	0.190312	0.18994	0.192307	0.192896	0.193144	0.198675	0.203369	0.212683	0.219878	0.223745	0.241309	0.257447	0.277802	0.307679	0.335085	0.354344	0.349258	0.367205	0.372539	0.374534	0.374586	0.37533	0.371216	0.372477	0.365096	0.364424	0.364279	0.374979	0.357942	0.366781	0.357973	0.355916	0.360454	0.357776
		0.243738	0.175797	0.154377	0.152196	0.152082	0.156197	0.156569	0.160228	0.167455	0.166204	0.153405	0.154067	0.155432	0.16181	0.178278	0.190529	0.191377	0.199461	0.216105	0.22667	0.217945	0.218917	0.2288	0.233442	0.244824	0.259835	0.281968	0.31352	0.332521	0.352638	0.351284	0.351946	0.360723	0.370544	0.361064	0.364455	0.371309	0.37685	0.36921	0.363287	0.372477	0.373438	0.365819	0.349578	0.362852	0.354737	0.347666	0.358273
		0.211122	0.172696	0.162472	0.164891	0.165966	0.169016	0.171197	0.172551	0.17222	0.176345	0.183365	0.182155	0.190539	0.196204	0.199833	0.198727	0.205312	0.207948	0.213986	0.218286	0.223921	0.231012	0.236502	0.245734	0.253115	0.264828	0.27958	0.31537	0.339013	0.355874	0.36677	0.359513	0.369138	0.372901	0.374328	0.367577	0.363411	0.369799	0.368218	0.36522	0.364827	0.371154	0.369572	0.369903	0.368228	0.370151	0.37439	0.367132
		0.240544	0.191449	0.172303	0.169212	0.168054	0.163981	0.171486	0.180377	0.18902	0.181886	0.179674	0.182806	0.1878	0.191666	0.201353	0.20954	0.210068	0.210771	0.217356	0.222163	0.226981	0.228138	0.236171	0.24622	0.255617	0.269687	0.289153	0.31201	0.339602	0.361405	0.363566	0.368187	0.384862	0.384273	0.375268	0.372239	0.376478	0.388677	0.349547	0.350819	0.360485	0.331322	0.341835	0.361736	0.334309	0.376974	0.382732	0.347583
		0.243811	0.181049	0.160053	0.160611	0.164622	0.167558	0.168892	0.166938	0.176935	0.175694	0.180346	0.181928	0.186911	0.192276	0.197941	0.189764	0.190364	0.195646	0.2031	0.217253	0.229668	0.236285	0.232532	0.247615	0.254521	0.251358	0.278009	0.31536	0.339499	0.338631	0.361002	0.356991	0.355078	0.367556	0.375258	0.372725	0.379776	0.382277	0.376447	0.381595	0.378463	0.372188	0.369076	0.366109	0.374121	0.370678	0.369303	0.373428
		0.247677	0.173854	0.148898	0.148288	0.15293	0.154005	0.15629	0.159691	0.163506	0.170163	0.174329	0.174154	0.178682	0.182527	0.197373	0.206946	0.213345	0.216612	0.203834	0.205147	0.213996	0.219878	0.227808	0.239541	0.249641	0.258346	0.272519	0.306769	0.340429	0.357869	0.364207	0.37072	0.372684	0.374669	0.374803	0.362739	0.370161	0.37319	0.365385	0.353858	0.356267	0.359131	0.36524	0.377357	0.36338	0.36921	0.369686	0.370079
		0.242053	0.135366	0.107102	0.106823	0.112643	0.11775	0.114318	0.116406	0.118112	0.118122	0.12235	0.124387	0.127333	0.128574	0.133288	0.138684	0.14375	0.146386	0.150108	0.155969	0.159639	0.166576	0.163237	0.172241	0.187397	0.201942	0.22788	0.259969	0.274515	0.290911	0.28814	0.310367	0.317231	0.305446	0.333255	0.344854	0.331456	0.300297	0.336015	0.313861	0.322875	0.343066	0.346291	0.327982	0.350467	0.354758	0.321997	0.313675
		0.234765	0.143543	0.125534	0.125669	0.123012	0.123704	0.127674	0.132729	0.134601	0.133877	0.137164	0.143067	0.145362	0.143884	0.152465	0.158233	0.161014	0.168406	0.171404	0.176645	0.182124	0.18904	0.195295	0.214244	0.215671	0.225781	0.229193	0.246168	0.26121	0.280748	0.32058	0.334971	0.32425	0.337297	0.345588	0.333668	0.320901	0.328417	0.329792	0.337452	0.324281	0.334785	0.329037	0.342176	0.336325	0.340615	0.33524	0.335726
		0.251378	0.156052	0.129194	0.126175	0.126123	0.125534	0.122764	0.12817	0.128884	0.129514	0.133091	0.134559	0.134652	0.139377	0.143998	0.148908	0.151741	0.157458	0.164033	0.168106	0.170908	0.181814	0.184337	0.20066	0.215371	0.220251	0.234796	0.283095	0.314357	0.330288	0.342063	0.327042	0.334878	0.326773	0.320425	0.345867	0.353393	0.343944	0.334299	0.336749	0.326173	0.353269	0.340119	0.33708	0.355295	0.35176	0.330019	0.329337
		0.227725	0.148257	0.129824	0.128377	0.129845	0.131261	0.136234	0.14039	0.145197	0.158895	0.162503	0.169646	0.168271	0.164209	0.169088	0.169791	0.172675	0.17924	0.186642	0.192235	0.186869	0.194923	0.196856	0.215423	0.235354	0.24869	0.272426	0.297144	0.310263	0.313716	0.324654	0.334702	0.325563	0.338899	0.34138	0.342011	0.351946	0.346177	0.335984	0.333813	0.344999	0.346694	0.346715	0.332541	0.345857	0.356257	0.341504	0.35176
		0.24379	0.169284	0.141362	0.138787	0.144484	0.144442	0.14559	0.152744	0.15967	0.160022	0.151834	0.14988	0.149281	0.15478	0.154873	0.163526	0.170939	0.174381	0.178826	0.183799	0.199389	0.194137	0.196132	0.183933	0.21443	0.238301	0.265438	0.281989	0.276541	0.299305	0.317603	0.307503	0.306397	0.292926	0.320074	0.335664	0.345195	0.320984	0.333803	0.32302	0.317707	0.318854	0.326814	0.330774	0.339209	0.324705	0.335643	0.32667
		0.248142	0.168799	0.143894	0.137537	0.136585	0.141672	0.146065	0.145766	0.149653	0.164581	0.166297	0.16822	0.17159	0.176366	0.182197	0.190043	0.191232	0.192452	0.184181	0.185039	0.192162	0.198127	0.206098	0.210585	0.220075	0.240947	0.269893	0.300349	0.310863	0.311648	0.311039	0.331704	0.324726	0.333792	0.351305	0.353951	0.332324	0.338134	0.325077	0.350147	0.337514	0.335043	0.339633	0.328541	0.343862	0.349155	0.33647	0.338589
		0.244969	0.162947	0.139801	0.135262	0.13518	0.13917	0.149063	0.155452	0.160011	0.167548	0.16549	0.164622	0.166855	0.154553	0.161696	0.162606	0.160621	0.171652	0.176573	0.180377	0.187159	0.192948	0.195977	0.205136	0.209241	0.226867	0.248142	0.273501	0.293474	0.302107	0.315649	0.33128	0.32698	0.333803	0.319578	0.302851	0.31231	0.332469	0.342238	0.335095	0.339375	0.339819	0.340988	0.342497	0.335229	0.329357	0.335602	0.346384
		0.232336	0.155618	0.134787	0.128098	0.131551	0.136492	0.141775	0.143781	0.147203	0.150976	0.151472	0.15813	0.162224	0.159463	0.165594	0.17344	0.172603	0.170246	0.172365	0.172706	0.178382	0.185918	0.179902	0.192855	0.217645	0.225843	0.251358	0.259669	0.281389	0.301662	0.309664	0.323175	0.299667	0.31964	0.308961	0.328334	0.311007	0.318182	0.329481	0.342993	0.330257	0.331404	0.333348	0.340295	0.337597	0.350137	0.338817	0.342848
		0.247843	0.150914	0.129132	0.125731	0.131489	0.13061	0.136048	0.136441	0.134466	0.137785	0.141093	0.143956	0.144732	0.152589	0.154935	0.157437	0.15722	0.163764	0.167692	0.173781	0.191873	0.203524	0.194085	0.180532	0.205912	0.202407	0.229762	0.247977	0.265117	0.301424	0.291655	0.294425	0.290497	0.302623	0.322782	0.331001	0.327176	0.319185	0.331404	0.312124	0.325563	0.303606	0.31444	0.316487	0.324312	0.325842	0.326122	0.314068
		0.229131	0.148484	0.135335	0.132481	0.136275	0.131086	0.141279	0.143243	0.146737	0.145424	0.14805	0.149394	0.151658	0.15631	0.159929	0.163836	0.155328	0.165222	0.16977	0.168116	0.183758	0.201715	0.195626	0.205478	0.206119	0.229482	0.234196	0.279125	0.305539	0.30711	0.316807	0.310697	0.331942	0.333958	0.320653	0.314636	0.327052	0.329109	0.344089	0.352856	0.349341	0.355936	0.352328	0.339933	0.347025	0.351108	0.347345	0.345516
		0.231726	0.151731	0.13856	0.137154	0.139677	0.143057	0.142395	0.144887	0.147079	0.150624	0.153829	0.15263	0.158657	0.163175	0.166452	0.16855	0.174247	0.186559	0.201022	0.205457	0.209406	0.213552	0.208931	0.222111	0.232263	0.242849	0.271341	0.29059	0.30864	0.335167	0.335591	0.340398	0.347563	0.327982	0.327435	0.344668	0.322958	0.32914	0.321087	0.342931	0.326597	0.332335	0.348214	0.349413	0.337049	0.340615	0.34719	0.343582
		0.238032	0.17251	0.156817	0.154367	0.153736	0.160321	0.161996	0.168509	0.171786	0.176583	0.180232	0.18323	0.185701	0.188637	0.194499	0.211773	0.213686	0.207855	0.205126	0.212828	0.222308	0.217718	0.22941	0.260837	0.262367	0.282961	0.300587	0.309819	0.322555	0.302086	0.297403	0.303326	0.337493	0.32914	0.341267	0.329916	0.347707	0.350912	0.351129	0.346736	0.339065	0.343262	0.345112	0.346818	0.353021	0.351439	0.352111	0.350157
		0.235117	0.147761	0.12876	0.128212	0.128315	0.127271	0.126413	0.134353	0.136896	0.134197	0.133463	0.136844	0.1358	0.143708	0.1462	0.149818	0.148764	0.154429	0.163237	0.172014	0.179302	0.178403	0.175022	0.191263	0.207762	0.208868	0.235499	0.264745	0.282299	0.281617	0.300701	0.319919	0.320839	0.298974	0.279208	0.29641	0.284087	0.299553	0.304794	0.323237	0.30434	0.301941	0.298354	0.29672	0.308919	0.312124	0.310232	0.327062
	676	0.233628	0.136255	0.115599	0.105964	0.111547	0.115165	0.116809	0.113832	0.114225	0.118535	0.119921	0.129246	0.13274	0.133102	0.130589	0.127188	0.14071	0.151038	0.154088	0.161707	0.174371	0.158781	0.170267	0.16363	0.171466	0.202076	0.238962	0.26949	0.253012	0.244286	0.250138	0.258894	0.265955	0.274959	0.279187	0.272395	0.26766	0.245155	0.23797	0.255348	0.265004	0.288698	0.279539	0.281648	0.264652	0.280004	0.277037	0.308113
[truncated: 52 more columns]

## Sheet: Dots 2,3
	u3 (mV)
u2 (mV)		756
	737.5	0.0575105	0.0104107	0.0024815	0.00196461	0.00223339	0.00378409	0.0024815	0.00206799	0.00198528	0.00354631	0.00190258	0.00134433	0.00253319	0.00394949	0.00229542	0.00132365	0.00214035	0.0035153	0.00138568	0.00244015	0.00408389	0.00345327	0.00178886	3.92685e-07	0.00297773	0.00436301	0.0023161	0.000879119	0.00267792	0.00405287	0.00253319	0.00122027	0.00338091	0.00545884	0.00397017	0.005831	0.00801231	0.00685446	0.00790893	0.00864293	0.00812603	0.0099145	0.00889104	0.00938726	0.0094803	0.00934591	0.00957335	0.00940794
		0.185836	0.0256385	0.00394949	0.00156142	0.00111689	0.00221272	0.00315347	0.00478687	0.00442504	0.00409423	0.00334989	0.00327753	0.00398051	0.00372206	0.00254353	0.00143737	0.000920471	0.000889457	0.000713712	0.00126162	0.00176818	0.00187156	0.00319482	0.00395983	0.00342226	0.0018819	0.00242981	0.00229542	0.00309144	0.00342226	0.0044147	0.00644094	0.00693716	0.00710257	0.0062652	0.00740237	0.00832245	0.00957335	0.0094803	0.0103073	0.0110517	0.0106588	0.0103694	0.0106898	0.0115892	0.0115065	0.0126437	0.0136672
		0.0952027	0.0166755	0.00392882	0.00222305	0.00283299	0.00275029	0.00271928	0.00285367	0.00342226	0.00259522	0.00280198	0.00105486	0.00114791	0.00309144	0.00355665	0.00191292	0.00156142	0.00213001	0.00297773	0.00406321	0.00306043	0.0014994	0.00360834	0.00467315	0.00481788	0.00363936	0.00317415	0.00465248	0.00568627	0.00578965	0.00458011	0.0053141	0.005831	0.00655466	0.00665804	0.0077642	0.00783657	0.00731967	0.00747474	0.00831211	0.00996619	0.0106175	0.0114549	0.0115996	0.0104211	0.00859124	0.00923219	0.0117236
		0.0899613	0.016355	0.00283299	0.001365	0.00102385	0.00026918	0.000517291	0.000351883	0.00072405	0.000651684	0.00101351	0.00191292	0.00376341	0.00448707	0.0044147	0.00395983	0.00404254	0.00408389	0.00475586	0.00423896	0.00334989	0.00438369	0.0045491	0.00539681	0.00587235	0.00672007	0.00676142	0.0061308	0.00551053	0.00482822	0.00410456	0.00455943	0.00455943	0.00557255	0.00635824	0.00669939	0.00720595	0.00923219	0.0103177	0.00864293	0.00803299	0.00785724	0.00964571	0.0119718	0.0115582	0.0102453	0.0105658	0.0121165
		0.202469	0.0280369	0.00233677	0.00190258	0.00224373	0.00317415	0.004332	0.00570695	0.006565	0.0081984	0.00757812	0.00785724	0.00831211	0.00814671	0.00822941	0.00803299	0.00877732	0.0083638	0.00713359	0.00600675	0.00616182	0.00774353	0.00929422	0.00889104	0.00663736	0.00649263	0.00752643	0.00841549	0.00845684	0.00822941	0.00862225	0.00876698	0.00840516	0.00804333	0.00739203	0.00765048	0.00841549	0.00937692	0.0105348	0.0130986	0.0142358	0.0156314	0.0167169	0.0157244	0.0147216	0.0153729	0.0156624	0.0156934
		0.238807	0.0350564	0.00480754	0.00290536	0.00339124	0.00539681	0.00710257	0.00745406	0.00785724	0.00748508	0.00691649	0.00609979	0.00578965	0.00663736	0.00808468	0.0086636	0.00842583	0.00854989	0.00774353	0.00688548	0.00646162	0.00615148	0.00638925	0.00607911	0.00614114	0.00706122	0.00815704	0.00926321	0.00867394	0.00717494	0.00653398	0.00637891	0.00673041	0.00782623	0.00822941	0.00910814	0.0101213	0.0115582	0.0112998	0.0130986	0.0134708	0.0131503	0.0119614	0.0113618	0.013326	0.0155797	0.0153316	0.0147423
		0.121554	0.0213379	0.00426997	0.00308111	0.00436301	0.00603776	0.00624452	0.00608945	0.00629621	0.00606878	0.00659601	0.0079813	0.00860158	0.0086636	0.00846718	0.00731967	0.00614114	0.0052314	0.00557255	0.00562424	0.00663736	0.00577931	0.00711291	0.00725764	0.00705088	0.00680277	0.006565	0.00600675	0.00562424	0.00469383	0.00451808	0.00527275	0.00573796	0.00638925	0.0070819	0.00760913	0.00835347	0.00934591	0.00976977	0.0101213	0.0115996	0.0125714	0.0130883	0.0127057	0.0128195	0.0135224	0.0141841	0.0155694
		0.120603	0.018588	0.00262623	0.00466281	0.00721629	0.00560357	0.0054485	0.00710257	0.00801231	0.00673041	0.00541748	0.00600675	0.00710257	0.00665804	0.00620317	0.00545884	0.00632722	0.00659601	0.00590337	0.0046318	0.00429065	0.00655466	0.00751609	0.00807434	0.00706122	0.00542782	0.00640993	0.00728866	0.00567593	0.00637891	0.00748508	0.00862225	0.00774353	0.00720595	0.00711291	0.00833279	0.00881867	0.00877732	0.00844651	0.00890138	0.010235	0.0119614	0.0145149	0.0152489	0.0164171	0.0165308	0.0155383	0.0147113
		0.218472	0.0301355	0.00479721	0.00407355	0.00560357	0.00677176	0.0075471	0.0076815	0.00820873	0.00737136	0.00619283	0.0052314	0.00598607	0.00727832	0.00736102	0.00577931	0.00561391	0.00762981	0.00755744	0.00592404	0.00525208	0.00565526	0.00577931	0.00620317	0.00703021	0.00658567	0.00620317	0.00576898	0.00559323	0.00548985	0.00586202	0.00668905	0.00669939	0.00742305	0.00857056	0.00830178	0.00742305	0.00714392	0.00697852	0.00717494	0.00841549	0.0101316	0.01253	0.0142978	0.0144115	0.0144735	0.0141531	0.0158692
		0.220726	0.031097	0.00646162	0.00603776	0.00565526	0.00767116	0.00809502	0.0062652	0.00496261	0.00714392	0.0062652	0.00629621	0.00669939	0.00681311	0.00726798	0.00586202	0.00750575	0.00621351	0.00697852	0.00616182	0.00662703	0.00713359	0.00557255	0.0060481	0.00591371	0.00592404	0.00709223	0.00614114	0.00635824	0.00673041	0.00602742	0.00630655	0.00670973	0.00637891	0.00597573	0.00780555	0.0069475	0.00721629	0.00804333	0.00727832	0.00975943	0.0108346	0.010266	0.0121888	0.0166548	0.016996	0.0221236	0.0259694
		0.095978	0.0124059	0.00537613	0.00520039	0.00542782	0.00730933	0.00520039	0.00731967	0.00527275	0.00628587	0.00541748	0.0052314	0.00750575	0.00548985	0.00540715	0.00654432	0.00499363	0.00621351	0.00595506	0.00569661	0.00652365	0.00575864	0.00609979	0.00502464	0.00582067	0.00557255	0.00667872	0.00617216	0.00508667	0.00736102	0.00757812	0.00508667	0.00557255	0.00787792	0.00691649	0.00555188	0.00563458	0.00683379	0.00900476	0.00860158	0.00766082	0.0107519	0.013998	0.0155797	0.0206039	0.0268274	0.0296497	0.033361
		0.21717	0.0319344	0.00688548	0.0051487	0.00453876	0.0074644	0.00665804	0.00554154	0.00519005	0.00658567	0.00736102	0.0072473	0.00599641	0.00541748	0.00713359	0.00714392	0.00622385	0.006565	0.00693716	0.00540715	0.00541748	0.00507633	0.00714392	0.00748508	0.00564492	0.0049316	0.00499363	0.00607911	0.00717494	0.00522106	0.00608945	0.00808468	0.0071646	0.00558289	0.00698885	0.00699919	0.00615148	0.00742305	0.00801231	0.00730933	0.00974909	0.011703	0.0175026	0.0250389	0.0320067	0.0368552	0.0453117	0.046025
		0.219227	0.0321411	0.0069475	0.00600675	0.00578965	0.00639959	0.00674074	0.00649263	0.0056656	0.00569661	0.00698885	0.00725764	0.00599641	0.00474552	0.00630655	0.00681311	0.00450774	0.00541748	0.00672007	0.00516937	0.00674074	0.00601709	0.00581033	0.00661669	0.00608945	0.00623418	0.00672007	0.00572762	0.00595506	0.00597573	0.00542782	0.00630655	0.00559323	0.00673041	0.00665804	0.0066477	0.00644094	0.00673041	0.00700953	0.00792961	0.0105038	0.0145562	0.0257109	0.0433578	0.0705053	0.0814222	0.0837172	0.0849577
		0.253332	0.0383852	0.0108759	0.0106382	0.0107622	0.0120234	0.0106795	0.00971808	0.0112067	0.0105451	0.00986281	0.0110413	0.00970774	0.0096974	0.0112378	0.0106692	0.0106071	0.0108553	0.0107105	0.0104004	0.0109896	0.011031	0.010359	0.010969	0.0124576	0.0112481	0.00973875	0.0114652	0.0124576	0.0114652	0.010204	0.0117443	0.0136362	0.011889	0.0103694	0.0108346	0.0137499	0.0144115	0.012592	0.0138222	0.0226095	0.0372894	0.0550294	0.0660289	0.0734619	0.0796234	0.0830142	0.0861259
		0.217108	0.0332163	0.0103797	0.0112894	0.011765	0.0101626	0.0112481	0.00920118	0.0106588	0.0116823	0.00960436	0.00970774	0.0113205	0.0105141	0.00990416	0.0107105	0.0103073	0.0105451	0.0104211	0.0101316	0.00995585	0.0103177	0.00921152	0.00955267	0.00876698	0.00986281	0.00915983	0.00980078	0.00924253	0.00974909	0.0096147	0.00975943	0.00970774	0.0106588	0.00956301	0.0106175	0.0101109	0.0111861	0.0106382	0.0144322	0.0231574	0.0401944	0.0551121	0.0660703	0.0728106	0.0769252	0.0788894	0.0785069
		0.177389	0.0344878	0.0121682	0.0105865	0.0112481	0.0110207	0.0103694	0.0108553	0.0105968	0.0108656	0.010359	0.00936659	0.0117857	0.00984213	0.0106692	0.0112481	0.00956301	0.00874631	0.0111551	0.0105761	0.00963537	0.0105244	0.0111447	0.00983179	0.00892205	0.011124	0.00973875	0.00864293	0.0110103	0.0108863	0.00863259	0.0093976	0.0112067	0.00958368	0.00936659	0.011124	0.0127988	0.0114445	0.0112067	0.0176163	0.0316552	0.0487542	0.0645713	0.073679	0.0744957	0.0718906	0.072759	0.0763152
		0.215702	0.0330405	0.0112274	0.0107002	0.011	0.0118063	0.0117753	0.0116823	0.0119614	0.0112067	0.0116926	0.011734	0.0115169	0.0113515	0.0111344	0.0100902	0.0093976	0.00941828	0.0101316	0.011062	0.0112171	0.0113928	0.011827	0.0125714	0.0115686	0.0112481	0.0108966	0.0110517	0.0114962	0.0116616	0.0114859	0.0121785	0.0115789	0.0117443	0.0120545	0.0124163	0.0121682	0.0118787	0.0124576	0.0180711	0.0348186	0.0539956	0.0665252	0.0716218	0.0737824	0.0767908	0.0807502	0.0842444
		0.254345	0.0465522	0.0138326	0.0123336	0.0119924	0.0121268	0.0116616	0.0113928	0.0110103	0.00957335	0.00893239	0.00915983	0.00940794	0.00827076	0.00808468	0.00810535	0.00895307	0.00848786	0.008798	0.00910814	0.0078986	0.00914949	0.0101729	0.0104624	0.0100489	0.00894273	0.00897374	0.00958368	0.00892205	0.00983179	0.00976977	0.00976977	0.00973875	0.0100282	0.0105348	0.0106485	0.0115686	0.0112688	0.0134294	0.0224958	0.0392743	0.0546882	0.0622969	0.0643232	0.0679208	0.0704846	0.0755915	0.077411
		0.256588	0.0436266	0.0109586	0.011	0.0115479	0.0117133	0.0111861	0.0108553	0.0103694	0.0100592	0.00924253	0.00844651	0.00923219	0.0104934	0.0101109	0.01039	0.0102763	0.0093976	0.00982146	0.0093976	0.00831211	0.00860158	0.00920118	0.00922185	0.00847752	0.00831211	0.00810535	0.00830178	0.00892205	0.0106071	0.0105451	0.0101109	0.0099145	0.00940794	0.00914949	0.00867394	0.00864293	0.00899442	0.0127161	0.0241602	0.0421483	0.0535924	0.0607152	0.063827	0.0659152	0.0668766	0.067559	0.0719423
		0.259876	0.0444019	0.0112171	0.0112894	0.0116926	0.0108656	0.00966639	0.00832245	0.00801231	0.00852921	0.00840516	0.00921152	0.0101833	0.00987315	0.0101729	0.01039	0.0101523	0.00964571	0.00835347	0.00825009	0.00837414	0.00905645	0.0101316	0.0106382	0.00975943	0.00844651	0.0078469	0.00937692	0.0109173	0.0103797	0.0101833	0.00950098	0.00940794	0.00950098	0.00965605	0.0103797	0.0105761	0.0108863	0.0149181	0.02813	0.0449085	0.0555566	0.0582134	0.0583685	0.0606739	0.0633204	0.06698	0.0714667
		0.260517	0.0462938	0.0119924	0.00984213	0.00900476	0.00992484	0.0107105	0.011	0.0101109	0.00957335	0.0081984	0.00777454	0.00873597	0.00996619	0.0106175	0.010235	0.0103177	0.0105141	0.010266	0.0106588	0.00987315	0.0097801	0.00943895	0.00938726	0.00957335	0.0106898	0.0110827	0.0114652	0.0109173	0.0115892	0.0119821	0.0113308	0.0119924	0.0119407	0.0123129	0.0124266	0.0119407	0.0121785	0.0186604	0.0345705	0.0495502	0.0588854	0.0615423	0.0640441	0.063827	0.0656258	0.0707741	0.0745267
		0.224655	0.0350564	0.0119097	0.00905645	0.00974909	0.0105244	0.00960436	0.00908746	0.0084982	0.00975943	0.00936659	0.00905645	0.00956301	0.0107312	0.0104934	0.00905645	0.00925287	0.0103694	0.00878766	0.00933557	0.0105968	0.0104417	0.00884969	0.00741271	0.0101006	0.00956301	0.00837414	0.00971808	0.0090978	0.00932523	0.0101419	0.00995585	0.00937692	0.0100799	0.0106175	0.0105038	0.011672	0.0128918	0.0193324	0.0359351	0.0509665	0.0577792	0.0620695	0.0629172	0.0645506	0.067745	0.0740822	0.0712083
		0.266792	0.050522	0.0128091	0.0105658	0.0103177	0.0106485	0.00971808	0.00942861	0.00976977	0.00906678	0.0103694	0.00903577	0.00974909	0.0101523	0.00881867	0.0109483	0.00834313	0.00876698	0.0104211	0.0106278	0.0101316	0.00936659	0.00907712	0.00896341	0.00935625	0.0110207	0.0113928	0.00895307	0.00820873	0.00932523	0.0113721	0.00992484	0.0103797	0.0103384	0.0106795	0.0099972	0.0115996	0.0120545	0.0229713	0.0414453	0.0537681	0.0608186	0.0627932	0.0653363	0.0681689	0.0708361	0.0734619	0.0730381
		0.226412	0.039233	0.0126334	0.00974909	0.00997652	0.0104004	0.0108759	0.00984213	0.00954233	0.00944929	0.00790893	0.0097801	0.00856022	0.00797096	0.0086636	0.00940794	0.00852921	0.0085809	0.00962503	0.00964571	0.00793995	0.00878766	0.0105865	0.00957335	0.00810535	0.00926321	0.00912881	0.00831211	0.00956301	0.010328	0.00878766	0.00974909	0.0108759	0.00989382	0.00952165	0.0109069	0.0109276	0.0137912	0.0250906	0.0413316	0.0528791	0.0575828	0.0611701	0.0598779	0.063093	0.0666802	0.0679621	0.0676417
		0.262647	0.0492711	0.0122302	0.0101523	0.00926321	0.0079813	0.00797096	0.0104004	0.00929422	0.00842583	0.00971808	0.00966639	0.00851887	0.00813637	0.00956301	0.00822941	0.0081984	0.010297	0.0100489	0.00826042	0.00957335	0.010328	0.0105038	0.00958368	0.00800197	0.00820873	0.00974909	0.00982146	0.00853955	0.00852921	0.00914949	0.00987315	0.00974909	0.00869462	0.00929422	0.0113308	0.0101936	0.0157968	0.0299908	0.0448155	0.0530135	0.0554325	0.0565594	0.0611804	0.0608393	0.0629896	0.0679311	0.0715081
		0.262771	0.0463972	0.012592	0.0100489	0.00925287	0.00837414	0.00929422	0.0102453	0.0102143	0.0101109	0.00994551	0.00780555	0.0081984	0.0100902	0.0102867	0.00822941	0.00783657	0.0084982	0.00898408	0.00920118	0.00992484	0.00840516	0.00896341	0.0103797	0.00897374	0.00846718	0.00936659	0.0102453	0.00990416	0.00946997	0.00869462	0.0101729	0.0102763	0.0094803	0.0109276	0.010938	0.0114652	0.0192807	0.0339709	0.0464799	0.0496123	0.0539439	0.0554532	0.0575311	0.0581514	0.0604154	0.0622453	0.0643749
		0.261344	0.0480616	0.0104934	0.00804333	0.00870496	0.00800197	0.00788826	0.00845684	0.00693716	0.00809502	0.0088807	0.00829144	0.00807434	0.00825009	0.00834313	0.00859124	0.00762981	0.00927354	0.00807434	0.00925287	0.00933557	0.00810535	0.00823975	0.00993517	0.00799164	0.00803299	0.0101213	0.0100075	0.00868428	0.00840516	0.00990416	0.0114549	0.00955267	0.00859124	0.0100489	0.0114962	0.0130572	0.0230437	0.0361936	0.0473689	0.0505634	0.0515868	0.0553085	0.0566524	0.0581618	0.0601777	0.0635375	0.0650985
		0.148123	0.0195495	0.00859124	0.00780555	0.0086636	0.0101006	0.00853955	0.0076815	0.00764015	0.00910814	0.00926321	0.00917016	0.00973875	0.00852921	0.00860158	0.0084982	0.00839482	0.00870496	0.00863259	0.00968706	0.0100075	0.00956301	0.00871529	0.00832245	0.00874631	0.00911847	0.00924253	0.0100386	0.0107725	0.0110207	0.0108966	0.00965605	0.00994551	0.0109069	0.0116513	0.0144425	0.018433	0.0258866	0.0351184	0.0426755	0.0466659	0.049085	0.0538302	0.0574588	0.060219	0.0632687	0.0655637	0.0679931
		0.257932	0.0442365	0.0103073	0.00891171	0.00875665	0.00887036	0.00875665	0.00895307	0.0096974	0.00859124	0.00721629	0.00762981	0.00740237	0.00810535	0.00781589	0.00715426	0.00725764	0.00805366	0.00810535	0.00893239	0.00895307	0.0097801	0.0104314	0.0106278	0.0101523	0.0103694	0.0100696	0.0106898	0.0119511	0.0117857	0.0117133	0.0128608	0.0137912	0.0157968	0.0172648	0.0187328	0.0221236	0.027334	0.032658	0.0369483	0.041683	0.0459733	0.0479375	0.0323272	0.0271479	0.0284608	0.0280576	0.0303526
		0.149839	0.0230954	0.00506599	0.00276063	0.00319482	0.00487991	0.00503498	0.00462146	0.00372206	0.00486957	0.00542782	0.00539681	0.00430098	0.00408389	0.00564492	0.00582067	0.00653398	0.00703021	0.00532444	0.00685446	0.00963537	0.00942861	0.00922185	0.00975943	0.0102453	0.0100902	0.00956301	0.0117443	0.0109276	0.00990416	0.011858	0.0124059	0.0118477	0.0128815	0.014091	0.0146183	0.0144012	0.0162827	0.0189292	0.020025	0.0210175	0.0237157	0.0254421	0.0250803	0.0285228	0.0301355	0.0314071	0.0337538
		0.202966	0.0312107	0.00642027	0.00540715	0.00409423	0.00397017	0.00519005	0.0054485	0.00453876	0.004332	0.00611013	0.00582067	0.00542782	0.00728866	0.00807434	0.00992484	0.0125403	0.0136258	0.0131296	0.0158795	0.0153626	0.015466	0.0164481	0.0163137	0.0163137	0.0152902	0.01467	0.0153006	0.0151352	0.0158692	0.0159209	0.0150215	0.0150421	0.0160863	0.015404	0.014091	0.0145666	0.0175026	0.0166755	0.0178127	0.0204179	0.0230851	0.0237157	0.0257833	0.0280266	0.031097	0.0316966	0.0331956
		0.192586	0.030487	0.00575864	0.00332922	0.00306043	0.00295705	0.0032155	0.00397017	0.00526241	0.00745406	0.00954233	0.0125714	0.014122	0.0145873	0.0150938	0.0152592	0.0153316	0.0151662	0.014825	0.0146596	0.0145252	0.0143288	0.0141427	0.0130366	0.0134708	0.014856	0.015497	0.0153316	0.0151662	0.0149077	0.0155694	0.0156004	0.0158588	0.0137395	0.0130159	0.0140393	0.0148974	0.0151662	0.0157658	0.0169443	0.0190326	0.0217515	0.0242326	0.026662	0.0273133	0.0277268	0.0286986	0.0307662
		0.200267	0.031893	0.00448707	0.00318448	0.00353598	0.00334989	0.0034326	0.00305009	0.00407355	0.00780555	0.0115582	0.0142254	0.0153833	0.0153626	0.0151248	0.0168409	0.0168513	0.0157865	0.0155487	0.0160449	0.0153006	0.0144115	0.0130055	0.0139463	0.0144115	0.0151352	0.0156831	0.0153626	0.0145873	0.0143805	0.0136568	0.0126954	0.0126954	0.0144115	0.014794	0.0151352	0.0152075	0.0145562	0.0143908	0.0151248	0.0168616	0.0178127	0.0202525	0.0234779	0.025132	0.0268894	0.0298151	0.0319447
		0.192865	0.0306835	0.00615148	0.0041149	0.00399085	0.00330854	0.00426997	0.00569661	0.0103487	0.0148664	0.0156107	0.0153006	0.0148147	0.0148664	0.0142048	0.0146596	0.0159829	0.0168409	0.0167479	0.0159209	0.0157141	0.0155073	0.0162827	0.0159002	0.0149181	0.0142048	0.0140807	0.014763	0.0142151	0.0148147	0.0140083	0.0135638	0.0129642	0.0126747	0.0129125	0.0128815	0.0147423	0.01559	0.0144839	0.0138016	0.0140083	0.0160656	0.0190429	0.0230127	0.0260314	0.0285849	0.0306628	0.0324099
		0.186528	0.0294946	0.00467315	0.00374273	0.00425963	0.00339124	0.00309144	0.00563458	0.00973875	0.0133364	0.0130676	0.0136051	0.0144218	0.014794	0.0141841	0.0115065	0.0123543	0.0135328	0.0125403	0.0114238	0.0121992	0.0133777	0.0126851	0.0110413	0.0113825	0.0125403	0.0129228	0.0113205	0.0119821	0.0129228	0.0116823	0.0115789	0.0113308	0.0111654	0.0112481	0.013264	0.0118374	0.0117443	0.0135845	0.0130159	0.0134191	0.0145976	0.016903	0.0188982	0.0220616	0.0271479	0.0310763	0.0323582
		0.194478	0.0310039	0.00552086	0.00340158	0.00368071	0.0034326	0.00388747	0.00683379	0.0114445	0.0142668	0.0141944	0.0142875	0.0138843	0.0133364	0.0127368	0.0127161	0.0136568	0.0132537	0.0131503	0.0126747	0.0121992	0.0123956	0.0121682	0.0118787	0.0131916	0.0122095	0.0122199	0.0128608	0.0108759	0.012561	0.0108346	0.011796	0.0116203	0.0123439	0.0116203	0.0128091	0.0111447	0.012561	0.0124266	0.01406	0.0140187	0.0143702	0.0158692	0.0166238	0.0229197	0.0293809	0.038623	0.0427479
		0.178558	0.0196322	0.00412524	0.00369104	0.00333955	0.00452842	0.0038978	0.00860158	0.0120441	0.0151455	0.0143805	0.0160036	0.0148147	0.0153936	0.0148147	0.0142668	0.0134708	0.0136155	0.0127574	0.0132847	0.0131503	0.0123956	0.0130366	0.0119718	0.0126334	0.0126851	0.0130366	0.0120648	0.012592	0.0131089	0.0119718	0.0129022	0.0115582	0.0123853	0.0115892	0.0129228	0.0123749	0.0125093	0.0119924	0.0120751	0.013326	0.0140083	0.0145976	0.0165928	0.0269204	0.0468417	0.0627001	0.0707637
		0.173937	0.0262588	0.00527275	0.00397017	0.00349462	0.00404254	0.00366003	0.00880834	0.0127368	0.016169	0.0172234	0.0154143	0.017823	0.0157038	0.0169236	0.0145666	0.0162413	0.0150628	0.01559	0.0150318	0.0154143	0.0142254	0.0126334	0.0137085	0.0133881	0.0146183	0.0134604	0.0137292	0.0127368	0.0127161	0.0135121	0.0123956	0.0128505	0.0123646	0.0134604	0.012468	0.0134397	0.0129125	0.0126644	0.0145459	0.0127884	0.0145046	0.0149491	0.0200767	0.0380441	0.064654	0.0854333	0.0949959
		0.253415	0.042386	0.00827076	0.00559323	0.00535546	0.00570695	0.00911847	0.0165411	0.0230024	0.0254731	0.0250183	0.0248632	0.0244807	0.024491	0.0245634	0.0245324	0.0249769	0.0246874	0.0248839	0.0241705	0.0241809	0.0250803	0.0244497	0.0242429	0.0241395	0.0217204	0.0215344	0.0219375	0.0209658	0.0204282	0.0217308	0.0209141	0.0217618	0.0226509	0.0211725	0.0224958	0.0227336	0.0226405	0.0238914	0.0231988	0.0242429	0.0250906	0.0267447	0.0406493	0.0780623	0.122691	0.153643	0.162896
		0.257198	0.0407526	0.00803299	0.00598607	0.00578965	0.0061308	0.00895307	0.0176163	0.0247805	0.0285332	0.0284091	0.0271686	0.0273443	0.0271065	0.0261348	0.0257833	0.0267654	0.0262175	0.0264759	0.0257523	0.0250906	0.0252664	0.0252767	0.0241809	0.0237777	0.0239948	0.0234055	0.0228266	0.0233745	0.0215344	0.0227336	0.0231367	0.0217721	0.0230334	0.0238707	0.0229403	0.0220513	0.0228783	0.0227646	0.0228059	0.0236847	0.0230127	0.0270342	0.0449395	0.0906746	0.138746	0.153715	0.161748
		0.258739	0.0420966	0.00845684	0.00655466	0.00680277	0.00728866	0.0115582	0.0215344	0.028068	0.0291948	0.0267654	0.0249149	0.0249459	0.0242739	0.0247701	0.0235916	0.0210381	0.0214413	0.0214517	0.0211105	0.0205212	0.0201387	0.02079	0.0204696	0.0197562	0.0197149	0.0190739	0.0181642	0.0186501	0.0191773	0.0189499	0.0198286	0.0198493	0.0188982	0.018464	0.0191256	0.0192187	0.0187741	0.020056	0.0205729	0.0211002	0.0224648	0.0296497	0.0615629	0.105954	0.143078	0.161138	0.166876
		0.259638	0.0426548	0.00839482	0.00605844	0.00587235	0.0072473	0.0142358	0.0231367	0.0262278	0.0269411	0.0259487	0.0249459	0.0253491	0.0256902	0.0262071	0.0256489	0.0244393	0.0237363	0.0240258	0.0233952	0.0234262	0.0234779	0.0227232	0.0227129	0.0231678	0.0237777	0.0220719	0.0214723	0.021555	0.0235606	0.0224751	0.0226922	0.0221546	0.0212966	0.0213173	0.0219169	0.0214206	0.0217618	0.0224855	0.0231574	0.0226612	0.0228576	0.0324409	0.0734413	0.123043	0.15325	0.162007	0.162606
		0.250872	0.041466	0.0073817	0.00542782	0.00515904	0.00723697	0.0146803	0.0227232	0.0259383	0.0251423	0.0252974	0.0254835	0.0248839	0.0235089	0.0233538	0.023023	0.023664	0.0228163	0.0227853	0.0228266	0.0224131	0.0230127	0.0227853	0.0221236	0.0213586	0.0216894	0.0209761	0.0219169	0.0209865	0.0199527	0.01987	0.0194564	0.0198079	0.0204489	0.0207487	0.0208107	0.0203352	0.02079	0.0203352	0.0208107	0.0212656	0.0233849	0.0404115	0.0804607	0.126951	0.142447	0.149797	0.153622
		0.19361	0.0285745	0.00615148	0.00418727	0.004332	0.0068648	0.0127161	0.0175439	0.0206143	0.0197045	0.0201594	0.0187535	0.0188878	0.0193944	0.0188258	0.0175749	0.0178024	0.0187741	0.0182469	0.0190843	0.0183296	0.0180091	0.0179678	0.0185467	0.0181952	0.0173268	0.0175336	0.0173682	0.0164688	0.0163344	0.0178334	0.01773	0.0166755	0.0164998	0.0175956	0.0177817	0.0169546	0.0168719	0.0174302	0.0179264	0.018495	0.0205419	0.0390469	0.0782691	0.115548	0.13183	0.137805	0.135231
		0.247336	0.0396982	0.00769184	0.00562424	0.00537613	0.008798	0.0145046	0.0194358	0.0215447	0.0217721	0.0223407	0.0220616	0.0218652	0.0213173	0.0210071	0.019901	0.019932	0.0200767	0.0207073	0.0195495	0.0200457	0.0193427	0.0193737	0.0190016	0.0188155	0.0191256	0.018557	0.0186708	0.0193737	0.0188878	0.0181435	0.0179264	0.0183399	0.0182882	0.019167	0.0184226	0.0187535	0.0183399	0.0185984	0.0187328	0.0194254	0.0223407	0.0470691	0.0900337	0.122226	0.133567	0.134714	0.138302
		0.242033	0.0370723	0.00655466	0.00444572	0.00540715	0.00936659	0.0158795	0.0199837	0.0198389	0.0181952	0.0190946	0.0194461	0.0189395	0.0189602	0.0196632	0.0197666	0.0200354	0.0201387	0.0192497	0.0180298	0.017637	0.0182572	0.0180091	0.0178334	0.0177817	0.0174095	0.0171614	0.0181539	0.0172958	0.0177197	0.0185364	0.01773	0.0172648	0.0177403	0.0192704	0.01926	0.0190739	0.0179057	0.0168203	0.0181849	0.0187121	0.0253181	0.055815	0.0942309	0.11714	0.122247	0.125234	0.125948
		0.207897	0.0307868	0.00762981	0.00597573	0.00600675	0.011672	0.0197872	0.0230747	0.0232298	0.0233952	0.0224441	0.0219789	0.019901	0.0185053	0.0190533	0.0193944	0.0187224	0.0190429	0.0181435	0.0183813	0.0192704	0.0194047	0.0181539	0.0187328	0.0177197	0.0176783	0.0177403	0.0174819	0.0179264	0.0180195	0.0180091	0.0171304	0.0171097	0.0179678	0.017027	0.0180401	0.0183296	0.0174922	0.0172855	0.0187224	0.018495	0.0314691	0.0680552	0.105716	0.124335	0.12968	0.134725	0.128439
		0.20586	0.0283264	0.0054485	0.00473518	0.00546917	0.0107105	0.0171821	0.0201181	0.0201491	0.0206763	0.0198389	0.019167	0.0186811	0.017792	0.018495	0.0193324	0.0191773	0.0178747	0.0183399	0.0183296	0.017823	0.0168513	0.0171821	0.0162413	0.0170167	0.0169753	0.0168203	0.0160139	0.0164688	0.0167169	0.0158071	0.0159932	0.0168099	0.0164067	0.0171097	0.0155487	0.0151558	0.0171511	0.0175543	0.0187224	0.0194254	0.0360592	0.0747852	0.108683	0.12051	0.124542	0.128077	0.129494
		0.238414	0.0383232	0.00623418	0.00361868	0.00731967	0.0152179	0.0181228	0.0197976	0.0193117	0.0193944	0.0188982	0.0195391	0.0183089	0.0180918	0.0189602	0.0182262	0.0170994	0.016262	0.0172751	0.0176886	0.0187328	0.0179471	0.0176059	0.0159829	0.0164584	0.0163861	0.0154143	0.0157968	0.0159519	0.015404	0.0167479	0.0169133	0.0168409	0.0153833	0.0160346	0.0166859	0.0175129	0.0170063	0.0175232	0.0171821	0.0193531	0.0408974	0.0792822	0.106409	0.119114	0.118091	0.123973	0.124252
		0.243935	0.0396671	0.0069475	0.00508667	0.00761947	0.0134087	0.0163964	0.0176473	0.01987	0.0197149	0.0191463	0.0183193	0.0181332	0.0176059	0.017089	0.0183503	0.0179988	0.0166238	0.0179884	0.0179988	0.0181952	0.0183813	0.0177713	0.0183606	0.0184123	0.0179057	0.017027	0.0173372	0.0167996	0.0176473	0.0164791	0.0166859	0.0158588	0.0155073	0.015528	0.0166032	0.0160242	0.0154143	0.0156521	0.0162207	0.0220099	0.0491884	0.0861053	0.106667	0.115083	0.11989	0.117564	0.118267
		0.23766	0.0371757	0.00482822	0.00478687	0.0106382	0.0153006	0.0174509	0.017823	0.0170787	0.0181022	0.0184847	0.0186604	0.0169857	0.0174199	0.0168616	0.0168616	0.0175439	0.0168409	0.0163344	0.015528	0.014825	0.0157038	0.0138016	0.0148664	0.0140704	0.014794	0.0145562	0.0150421	0.0136982	0.014701	0.0166445	0.0144942	0.013998	0.0157554	0.0153006	0.0138016	0.0149284	0.0141427	0.0154867	0.0153109	0.0231057	0.0515455	0.0831589	0.10001	0.104145	0.103184	0.10612	0.108714
		0.241288	0.0371757	0.00592404	0.00660635	0.0119304	0.0162413	0.0175129	0.0175439	0.0185053	0.0171717	0.0173372	0.0168409	0.0162827	0.0168203	0.0168513	0.0158071	0.015404	0.0157865	0.0165411	0.0163757	0.0157968	0.0158588	0.0159829	0.0155694	0.0151352	0.0144115	0.0130469	0.0142978	0.0144322	0.0151352	0.0145459	0.0149181	0.014763	0.013967	0.0138119	0.0138636	0.0132433	0.0156624	0.0159519	0.0160863	0.0286986	0.0586993	0.0900957	0.0996273	0.107929	0.107153	0.10614	0.10857
		0.213231	0.031097	0.00995585	0.0112791	0.0153316	0.0168926	0.0178024	0.0171717	0.0174199	0.0179368	0.0188155	0.0174509	0.0165308	0.0164791	0.0158278	0.0160863	0.0145046	0.014763	0.0149698	0.0153213	0.0160863	0.0151145	0.0148664	0.0150008	0.0156727	0.0141944	0.0136672	0.0136258	0.0138119	0.0140497	0.0139773	0.0145459	0.0144425	0.0138119	0.0138016	0.0126954	0.012592	0.0132226	0.0150835	0.0183089	0.0377029	0.0723868	0.0925044	0.0964846	0.10156	0.102077	0.104166	0.108508
		0.263608	0.0534063	0.0176886	0.0150318	0.014701	0.0149698	0.0168306	0.0180608	0.0177817	0.0183606	0.0175956	0.017637	0.0178334	0.0168823	0.0176576	0.0166755	0.015528	0.0157554	0.0153936	0.0162723	0.0157761	0.0158898	0.0158898	0.0164584	0.0159002	0.0150318	0.014732	0.0147527	0.0153006	0.0145873	0.0153006	0.0147113	0.0146389	0.0152075	0.0149284	0.0147216	0.0158485	0.0150111	0.0153213	0.0203662	0.0465832	0.0809673	0.0958126	0.0986969	0.0977355	0.0995963	0.101157	0.104631
		0.272757	0.0558771	0.0166859	0.0131193	0.0118063	0.0146183	0.0145046	0.014825	0.016293	0.0152592	0.0173165	0.0158175	0.0149904	0.0157865	0.0156934	0.013357	0.0141737	0.014701	0.0147216	0.0160759	0.0169443	0.0152799	0.0154246	0.0150835	0.0157038	0.0158485	0.0141531	0.0142771	0.0157141	0.0163861	0.0153213	0.0154453	0.0156831	0.0141737	0.0136672	0.0143288	0.0143598	0.0159209	0.0126747	0.0203145	0.0469451	0.0774731	0.0932591	0.0999788	0.0984281	0.0971255	0.100072	0.102625
		0.274018	0.0549363	0.0143288	0.0117753	0.0120751	0.0126541	0.0119511	0.0130986	0.0127057	0.013233	0.0146596	0.0151352	0.0167376	0.0158485	0.0159209	0.0135638	0.0150421	0.0148767	0.016355	0.0153936	0.0140704	0.0160863	0.0143598	0.0147733	0.0156727	0.015528	0.0144632	0.0148044	0.0145976	0.0150318	0.0145252	0.0137602	0.0151662	0.0167686	0.0140497	0.014763	0.0132537	0.0128918	0.0164481	0.0279025	0.0603017	0.0855987	0.0942205	0.0941689	0.0973633	0.101281	0.0991828	0.101467
		0.275435	0.0574484	0.0148457	0.0105865	0.011827	0.0111654	0.0120648	0.0117236	0.0122095	0.0137499	0.020025	0.0231161	0.0324306	0.0374031	0.0417347	0.0462938	0.0472139	0.0488576	0.0485061	0.0495296	0.0527137	0.0492814	0.0484854	0.0488369	0.0519176	0.0531892	0.0518246	0.0464075	0.0453427	0.0421483	0.040887	0.0383439	0.0381681	0.0360282	0.0320791	0.0290811	0.0274167	0.0274787	0.028864	0.0434715	0.0680035	0.088452	0.0922357	0.0944687	0.0953577	0.0965673	0.0954508	0.0958023
		0.232832	0.0406079	0.0140083	0.0115892	0.0101729	0.0109896	0.011827	0.011858	0.0110103	0.0134294	0.0286159	0.0478031	0.0598675	0.0617594	0.0650572	0.0670627	0.0688512	0.0660703	0.0641991	0.0628345	0.060126	0.0618111	0.0609944	0.0580067	0.0586166	0.0565697	0.0523828	0.0529514	0.0540679	0.051194	0.0526309	0.0487645	0.0500568	0.0534476	0.0502429	0.0472449	0.0503463	0.0456011	0.0471105	0.0493228	0.061046	0.0743407	0.0844408	0.0895064	0.0917911	0.0948925	0.0961331	0.100093
		0.23613	0.03945	0.0137706	0.0108863	0.0112998	0.0109586	0.0117443	0.0108242	0.00959402	0.0152489	0.0338779	0.0532822	0.0655741	0.0684687	0.0629689	0.0630103	0.0607256	0.0559908	0.0589991	0.0591335	0.0561355	0.0568488	0.0566421	0.0557944	0.0536131	0.053427	0.0536751	0.0528687	0.0509562	0.053551	0.0507908	0.0493331	0.0503566	0.0473172	0.0470691	0.0471622	0.0456218	0.0480306	0.0481029	0.0506564	0.0485785	0.054316	0.0679725	0.0789204	0.0871287	0.0943963	0.0960607	0.095182
		0.245703	0.0638166	0.0267757	0.0234262	0.0232505	0.0231988	0.0235916	0.0231161	0.0232195	0.0370103	0.0813291	0.117398	0.136058	0.138364	0.139046	0.136286	0.1303	0.119673	0.121327	0.117378	0.115052	0.11104	0.11134	0.113821	0.113366	0.109355	0.109149	0.107319	0.107474	0.108425	0.102294	0.102687	0.100589	0.107536	0.108911	0.105044	0.100899	0.0976217	0.0991931	0.100775	0.10859	0.104104	0.108415	0.127788	0.152113	0.172427	0.183613	0.193465
		0.275186	0.0657705	0.024367	0.0211932	0.0216481	0.0205833	0.0211312	0.0208004	0.0210175	0.035718	0.073586	0.112788	0.12478	0.123953	0.119001	0.112291	0.11349	0.114131	0.110482	0.111237	0.107122	0.104817	0.100568	0.0992655	0.101674	0.0964742	0.0993999	0.0975597	0.0958953	0.095182	0.0923907	0.0966396	0.0933418	0.0942619	0.0937553	0.0941172	0.0931454	0.0941689	0.0918635	0.0950786	0.0965879	0.0955748	0.0954301	0.0983144	0.126465	0.187148	0.239303	0.27255
		0.23613	0.0537681	0.0219479	0.0193427	0.0186914	0.0189292	0.0197459	0.0199733	0.0215757	0.0388401	0.0771319	0.110699	0.113397	0.113366	0.115258	0.11623	0.111454	0.102997	0.100682	0.098118	0.101064	0.098852	0.0998341	0.0997824	0.0980456	0.0913673	0.0917084	0.091512	0.0942826	0.091543	0.0887828	0.0882762	0.0892066	0.0867359	0.0862086	0.0835414	0.083314	0.0884003	0.0899096	0.0887208	0.0884933	0.0874699	0.0882245	0.0926388	0.128419	0.223662	0.306138	0.329864
		0.243532	0.0580067	0.0218859	0.0186501	0.0181539	0.0177403	0.0191153	0.018495	0.0234676	0.0495709	0.0911192	0.109221	0.116458	0.112291	0.111878	0.107639	0.107246	0.105406	0.0960814	0.0971255	0.0944377	0.0922357	0.0937657	0.0946341	0.09145	0.0926285	0.0896718	0.0857951	0.0886484	0.086281	0.0832933	0.0838619	0.0842444	0.0826007	0.083345	0.0808432	0.0810293	0.0820631	0.0833864	0.08564	0.0843995	0.0874389	0.0894237	0.0905713	0.136585	0.238197	0.316425	0.34136
		0.215061	0.0573244	0.0222063	0.0183916	0.0176783	0.0180711	0.0180815	0.0187224	0.0214	0.0455908	0.0844822	0.108053	0.112994	0.11777	0.110803	0.103597	0.0992965	0.0972496	0.0985832	0.0952233	0.0934555	0.0961538	0.0979629	0.103504	0.0934349	0.0855263	0.0858985	0.0916154	0.0860019	0.0827868	0.0828281	0.0827041	0.08625	0.0821975	0.0816289	0.0820011	0.0845442	0.0861776	0.0819907	0.0829832	0.0852059	0.0852886	0.0837482	0.089951	0.145476	0.24961	0.330412	0.355006
		0.212787	0.058813	0.0221133	0.020635	0.0191463	0.0191049	0.0193427	0.0190843	0.0250493	0.0528067	0.0909434	0.107381	0.106554	0.105096	0.102853	0.0966603	0.100951	0.0993999	0.0987176	0.0962054	0.0968361	0.0950889	0.0943033	0.0933522	0.0906953	0.0908607	0.0915947	0.0902818	0.0939001	0.0919048	0.0860949	0.0862293	0.0837896	0.078724	0.0819184	0.083283	0.0824766	0.0835828	0.0849474	0.0838309	0.0850508	0.0836138	0.0824043	0.0949339	0.157758	0.264363	0.334547	0.360537
		0.218018	0.0566317	0.0209037	0.0174095	0.0178334	0.0173372	0.0166238	0.017823	0.0242946	0.0533856	0.0866738	0.100485	0.0997617	0.100537	0.0971048	0.0965466	0.0938897	0.0913466	0.0900233	0.0963295	0.0906126	0.0836758	0.0882349	0.0872734	0.0827558	0.0838929	0.0822182	0.0800162	0.0769148	0.0744544	0.0742683	0.0779486	0.0771009	0.0772043	0.0737204	0.0751367	0.0742063	0.0765737	0.0760981	0.0792202	0.0774317	0.0760361	0.0804917	0.0995032	0.179478	0.287179	0.343758	0.358883
		0.201456	0.046149	0.0195391	0.0173475	0.0152385	0.0174509	0.0165205	0.0168616	0.0253491	0.0542023	0.0834794	0.0978388	0.096805	0.0976631	0.0972289	0.0944273	0.0879764	0.0864567	0.0879661	0.0875112	0.0853713	0.0852059	0.0858158	0.0831279	0.0826214	0.0850301	0.082487	0.0807088	0.0776798	0.0729864	0.0736273	0.0767701	0.0747232	0.0752297	0.072821	0.0738548	0.0742476	0.0774731	0.0741442	0.075054	0.0745991	0.0769252	0.0787756	0.104062	0.190198	0.293164	0.329905	0.333865
		0.205995	0.0461077	0.018402	0.0165515	0.0158692	0.0157038	0.0151662	0.0171304	0.0319344	0.0632997	0.0842961	0.0920496	0.0912122	0.0888035	0.0896512	0.0887001	0.0874389	0.0869116	0.0858055	0.0867876	0.0808949	0.0828798	0.077287	0.0771836	0.0767494	0.0753538	0.0737307	0.0734723	0.0740202	0.0765633	0.0752401	0.0745681	0.0748369	0.075085	0.0709498	0.0692027	0.0716941	0.069823	0.0676727	0.0679518	0.0727796	0.0738754	0.0755192	0.107494	0.207514	0.303109	0.328013	0.328737
		0.228376	0.0584822	0.0200354	0.0175853	0.0169443	0.0178127	0.017027	0.0172855	0.0309316	0.0665355	0.0936416	0.0994309	0.0989553	0.100289	0.092277	0.0867772	0.0874285	0.0846269	0.0833864	0.081815	0.0810293	0.0813601	0.0802333	0.07952	0.0749713	0.0757156	0.0774937	0.0742683	0.068386	0.0661013	0.0651709	0.0620798	0.0619661	0.0604775	0.0604878	0.0645816	0.0680448	0.071477	0.069058	0.0699264	0.069823	0.0711462	0.0755295	0.120851	0.22941	0.318254	0.343469	0.343365
		0.199461	0.0508011	0.0197459	0.0180298	0.017027	0.0151765	0.0166652	0.0175232	0.0292568	0.0592472	0.0848647	0.0884003	0.0970015	0.0960194	0.0944583	0.0920392	0.0902611	0.0821458	0.080254	0.080988	0.0802436	0.0815772	0.082487	0.0793856	0.0797681	0.0800369	0.0793959	0.0805641	0.078724	0.081112	0.0754882	0.0730277	0.0755605	0.0735653	0.0712083	0.0707637	0.0723661	0.0702365	0.0693888	0.0689029	0.0673935	0.0711359	0.076615	0.130383	0.247419	0.335808	0.359058	0.357249
		0.223672	0.0597641	0.0231161	0.0196218	0.0196632	0.0199423	0.0191876	0.0195908	0.0382715	0.0747852	0.0973943	0.105334	0.105003	0.102842	0.104114	0.104941	0.100692	0.0972806	0.093683	0.090013	0.0904782	0.0914293	0.0926699	0.0909951	0.0888241	0.0874492	0.0882555	0.086188	0.0820424	0.0829108	0.0808019	0.0818564	0.0842031	0.0784035	0.0814118	0.0835001	0.0838723	0.0814428	0.082456	0.0820321	0.0784242	0.0825903	0.0914396	0.154729	0.274452	0.346798	0.359792	0.361901
		0.215113	0.0563836	0.0201387	0.0173475	0.0172751	0.0171201	0.0176059	0.0204489	0.0456425	0.0782484	0.0951716	0.0967534	0.0956575	0.0919048	0.093683	0.0965466	0.0935072	0.0891343	0.0881108	0.0879558	0.0883899	0.0878317	0.0918945	0.0872114	0.0829832	0.0805951	0.0820528	0.0832003	0.0817323	0.0825593	0.0840894	0.0835725	0.0803057	0.0781554	0.0790651	0.0791581	0.078941	0.0769045	0.0776488	0.0798198	0.0797578	0.0806158	0.0995549	0.187593	0.295873	0.338848	0.346973	0.34381
		0.191749	0.0455494	0.0189292	0.0172648	0.0172544	0.0157038	0.0153419	0.0196012	0.0418071	0.0768424	0.0906229	0.0922253	0.0930213	0.0890929	0.0887724	0.0889895	0.0871287	0.0862293	0.0855573	0.083283	0.081143	0.0821045	0.0831589	0.0788377	0.0764806	0.0746405	0.0739271	0.075085	0.0746094	0.0741442	0.0744234	0.0726142	0.0718492	0.072025	0.0731415	0.0752607	0.0745578	0.0716838	0.0723971	0.0713427	0.0722937	0.0724592	0.0976114	0.193496	0.3126	0.352401	0.358293	0.352328
		0.208806	0.0587303	0.0245944	0.0218755	0.0193737	0.0196425	0.0195702	0.0228886	0.0487335	0.0895788	0.106647	0.109324	0.110069	0.107091	0.103545	0.102915	0.096071	0.0935796	0.0932798	0.0917394	0.0907263	0.091512	0.0923804	0.0893204	0.084813	0.0849784	0.0832416	0.0836552	0.0864051	0.0845649	0.0823216	0.0793959	0.0801092	0.0783208	0.0778452	0.0798405	0.0806468	0.0734619	0.0732138	0.0743096	0.0756536	0.0769768	0.110203	0.217377	0.314998	0.333854	0.326452	0.330391
		0.233742	0.0573864	0.0189085	0.0157348	0.0140187	0.0153523	0.0162413	0.0213483	0.0491677	0.082673	0.0954921	0.0950269	0.093745	0.0913879	0.0889275	0.0861259	0.0840997	0.0838516	0.0824043	0.0805641	0.0815359	0.0822699	0.0814532	0.0800886	0.0776488	0.0754572	0.0771526	0.0780727	0.0785689	0.0766253	0.0745164	0.0740925	0.075147	0.0739788	0.069947	0.0695025	0.0692854	0.06912	0.071353	0.0711256	0.0720353	0.0751884	0.129194	0.234279	0.311111	0.329388	0.326029	0.324044
		0.240244	0.0587924	0.0182676	0.015528	0.0160036	0.0155383	0.0159829	0.0210692	0.0481649	0.0786723	0.0890619	0.0887001	0.090685	0.0908917	0.088514	0.0871184	0.0839136	0.0812981	0.0778556	0.0788067	0.078817	0.0776902	0.0742166	0.0760878	0.0763566	0.0726659	0.0699367	0.0682826	0.0696576	0.0682206	0.0677967	0.0681586	0.0664218	0.067683	0.0709912	0.0711979	0.0696265	0.0679415	0.0703192	0.0701951	0.0687685	0.0783208	0.152609	0.25479	0.300639	0.306841	0.307307	0.304257
		0.239624	0.0582238	0.0185467	0.0154867	0.0156934	0.014732	0.0145562	0.0243153	0.0508425	0.0726659	0.0805021	0.0800162	0.0795303	0.0755812	0.0746094	0.0753434	0.0761084	0.0736584	0.0704122	0.069823	0.0680035	0.0648401	0.0656981	0.0666285	0.0662977	0.0635478	0.0642301	0.0637236	0.0639924	0.0613458	0.0597331	0.0597435	0.0607256	0.0626898	0.0631653	0.0620385	0.0609427	0.0614182	0.0607462	0.0620178	0.0610874	0.0803263	0.164405	0.259866	0.294301	0.293722	0.299491	0.289794
		0.155173	0.0308902	0.0148871	0.0141841	0.0144218	0.0135948	0.0146079	0.0304147	0.0580687	0.0762945	0.0793339	0.0758603	0.0755502	0.0754261	0.0759637	0.0751057	0.0735446	0.0730691	0.0735136	0.0720146	0.0715391	0.0707637	0.0690476	0.0702365	0.0677347	0.0682516	0.0658429	0.0639303	0.0652536	0.0643955	0.0665975	0.0687272	0.0647057	0.0619558	0.0608393	0.0592783	0.0597435	0.0597952	0.0608186	0.0631653	0.0627105	0.0877076	0.174981	0.272985	0.296576	0.300204	0.297186	0.297299
		0.212921	0.0646643	0.0274684	0.0238087	0.0224751	0.0207383	0.0240465	0.0463765	0.0918842	0.120241	0.124242	0.128139	0.125596	0.124562	0.117967	0.117698	0.116737	0.117729	0.112395	0.106512	0.107443	0.110689	0.109893	0.11132	0.108714	0.108218	0.11196	0.104414	0.100124	0.0996997	0.0977871	0.0977561	0.0975184	0.0979422	0.0993378	0.100196	0.0988209	0.0972392	0.0972496	0.0955438	0.0955645	0.132099	0.245858	0.354613	0.382567	0.37868	0.377191	0.378153
		0.191904	0.0519797	0.0260107	0.0238397	0.0224751	0.0223304	0.0251216	0.0502842	0.0958023	0.116943	0.113439	0.108973	0.109552	0.110265	0.110182	0.112498	0.108983	0.108725	0.108249	0.109169	0.105758	0.101271	0.102822	0.0995756	0.0946858	0.0979836	0.0940965	0.0907263	0.09298	0.0914913	0.0936933	0.0915327	0.0881935	0.089341	0.0914707	0.0895064	0.0909951	0.0904575	0.0900027	0.0894134	0.092215	0.150624	0.263701	0.350095	0.3646	0.361002	0.362883	0.364176
		0.209427	0.0636202	0.026631	0.0226302	0.0223821	0.0220616	0.0261141	0.0554222	0.105303	0.129762	0.136472	0.130745	0.124469	0.125731	0.123374	0.122226	0.116923	0.120096	0.109676	0.106926	0.10644	0.102935	0.104176	0.103607	0.0999271	0.0967844	0.0950062	0.0962881	0.0912742	0.0918738	0.0920703	0.088545	0.0896098	0.0900233	0.0882039	0.0887208	0.0883072	0.0885967	0.0886277	0.0896305	0.0957402	0.168147	0.292068	0.360237	0.351977	0.346188	0.36431	0.365054
		0.198086	0.0602604	0.0250079	0.0213276	0.0206763	0.0210588	0.0233435	0.0451773	0.0921219	0.122743	0.127519	0.120572	0.123436	0.124304	0.120107	0.121482	0.120407	0.117036	0.112508	0.113108	0.110131	0.109696	0.109955	0.11011	0.103928	0.0984074	0.0934349	0.0962158	0.0939828	0.0875836	0.0852989	0.0832106	0.0829935	0.0790754	0.077256	0.0764703	0.0764186	0.0764806	0.0759017	0.078083	0.0886277	0.17464	0.292234	0.34688	0.354934	0.350829	0.349806	0.344037
		0.214244	0.0435439	0.0210071	0.0199733	0.0208727	0.0196839	0.0216688	0.044464	0.0898683	0.119011	0.120758	0.118846	0.114442	0.113976	0.111609	0.110327	0.108394	0.105386	0.10092	0.0999374	0.100113	0.101736	0.0993585	0.100227	0.0954714	0.0949235	0.0929593	0.0883693	0.0883486	0.0883486	0.0900233	0.089341	0.0894134	0.0849267	0.0874285	0.0888035	0.0835518	0.0831589	0.0832003	0.0819907	0.102532	0.19943	0.31047	0.349496	0.352794	0.347242	0.346436	0.343148
		0.196721	0.052848	0.0229093	0.020025	0.0194771	0.0184537	0.0246771	0.0554842	0.0915223	0.106326	0.109676	0.109448	0.109314	0.109397	0.108921	0.108156	0.108384	0.104176	0.102294	0.0995653	0.0983247	0.0984488	0.0990174	0.0964742	0.0935899	0.0903748	0.089279	0.0888241	0.0885864	0.087873	0.0880798	0.0857228	0.0841514	0.0842341	0.0854436	0.08778	0.0830556	0.080988	0.0824663	0.0823939	0.110803	0.218534	0.325036	0.349868	0.350943	0.349868	0.355812	0.350271
		0.210998	0.0591128	0.0240051	0.0215137	0.0222477	0.0224028	0.0268377	0.0623383	0.102388	0.116943	0.118649	0.109727	0.10339	0.106202	0.103721	0.0998237	0.0991621	0.0978699	0.100279	0.0982937	0.0953887	0.0948408	0.0914913	0.0902301	0.0884313	0.0882659	0.086922	0.0827558	0.0802023	0.0818667	0.079644	0.0786413	0.0789617	0.0746198	0.0752401	0.0751263	0.0756019	0.0754468	0.0743303	0.07371	0.133133	0.241816	0.321935	0.335746	0.337204	0.33647	0.33404	0.336005
		0.222039	0.0568902	0.0206246	0.016965	0.0167065	0.0168926	0.0214103	0.0538818	0.0845442	0.0976321	0.0972909	0.0995032	0.0987693	0.095244	0.0950373	0.0927215	0.0922563	0.0986349	0.0959056	0.0965776	0.096619	0.096805	0.0941068	0.0854126	0.0795717	0.0786723	0.0794166	0.0798921	0.075085	0.0730588	0.0746922	0.078052	0.0760568	0.0756122	0.0771939	0.0778245	0.0724902	0.0696369	0.0726762	0.0755605	0.130662	0.237742	0.31843	0.329295	0.328903	0.337473	0.333389	0.330143
		0.209396	0.0573864	0.0212449	0.0187535	0.0187535	0.0178954	0.0230127	0.0511836	0.0858468	0.102067	0.102036	0.100547	0.101188	0.100268	0.101095	0.0989347	0.0971255	0.0943033	0.0917705	0.0869633	0.083345	0.083955	0.083345	0.0821251	0.078786	0.0792822	0.0760154	0.0757776	0.0737307	0.0726142	0.0724385	0.071384	0.0746715	0.072759	0.0715598	0.0680242	0.0680862	0.0698023	0.0718389	0.0740202	0.144794	0.256413	0.314895	0.324592	0.32392	0.318875	0.318523	0.316497
		0.21932	0.0573037	0.0198183	0.0169133	0.0163344	0.0164584	0.0300012	0.0624623	0.0911605	0.0992034	0.0972599	0.0949856	0.0938897	0.0901577	0.0889895	0.0884933	0.0880178	0.0888448	0.0889895	0.0867876	0.084689	0.084782	0.0827351	0.0785792	0.0771009	0.0749919	0.0745991	0.0739582	0.0736067	0.0760361	0.0724798	0.0725522	0.0676623	0.068479	0.0668456	0.066122	0.0648711	0.0658118	0.0666906	0.0785172	0.162482	0.266844	0.308578	0.313726	0.313633	0.312207	0.309881	0.309984
		0.249145	0.0538405	0.0155487	0.011858	0.0115582	0.0113825	0.0216274	0.0436266	0.058813	0.063858	0.0658842	0.0666699	0.0640441	0.0626071	0.0598985	0.058627	0.0583582	0.0570659	0.0555256	0.0554739	0.0567661	0.0547399	0.0543264	0.0544918	0.0527653	0.0518659	0.0501602	0.0473999	0.0481856	0.0485371	0.0468624	0.0438644	0.0444019	0.0455288	0.0433268	0.0444846	0.0441642	0.0411765	0.0413626	0.053458	0.126454	0.211835	0.238869	0.238435	0.237163	0.236915	0.2337	0.230981
		0.240802	0.051928	0.0155177	0.0122819	0.0123853	0.0126024	0.019901	0.0447017	0.0656671	0.0704329	0.0685617	0.0656154	0.0633411	0.0600846	0.0579343	0.0595884	0.0579136	0.0580274	0.0580274	0.0565697	0.054316	0.0520003	0.0495296	0.0485371	0.0468934	0.0472759	0.0477101	0.0454874	0.0439781	0.0440194	0.0430787	0.0419828	0.0411972	0.0410421	0.041621	0.0405976	0.0406182	0.0401944	0.0401117	0.0634755	0.138167	0.216126	0.235499	0.239645	0.240151	0.233793	0.230795	0.22787
		0.214482	0.0392743	0.0135224	0.0114135	0.0113515	0.0122095	0.0224131	0.0447327	0.0624623	0.0676313	0.0666285	0.0666285	0.0631033	0.0636719	0.063124	0.0602087	0.0594643	0.0566214	0.0523725	0.0499017	0.0487232	0.0468624	0.0455908	0.0454874	0.0451153	0.0453117	0.0451566	0.0451049	0.0451359	0.0425204	0.0408353	0.0413626	0.0390365	0.0390779	0.0411145	0.0402771	0.0396878	0.0392433	0.040122	0.06698	0.14407	0.212673	0.229617	0.23187	0.228955	0.222142	0.223631	0.223031
		0.217346	0.0402771	0.0120234	0.0114549	0.0101936	0.0120958	0.0275097	0.0499638	0.0611081	0.0630826	0.0644989	0.0637649	0.0626588	0.0625244	0.0606429	0.0603637	0.0567558	0.0535924	0.0538095	0.0524655	0.052662	0.0532616	0.0535303	0.0498294	0.0494572	0.0487232	0.048289	0.0479479	0.0469554	0.0450636	0.0440504	0.0449602	0.0429236	0.0400807	0.0419518	0.0424584	0.0429029	0.0432337	0.0437817	0.0802436	0.165749	0.243532	0.255048	0.255017	0.256278	0.25052	0.253063	0.25295
		0.26213	0.04985	0.0126851	0.0103177	0.00957335	0.00996619	0.0173165	0.0352839	0.0490333	0.0529618	0.0529618	0.0508218	0.0516592	0.0511113	0.0514834	0.0507288	0.0504807	0.0496123	0.0458906	0.0445984	0.0441538	0.0435749	0.0424894	0.0423654	0.04159	0.0416727	0.04159	0.0410007	0.0395948	0.039388	0.0387367	0.0389228	0.0377856	0.0381475	0.0367725	0.0384369	0.0364727	0.0352011	0.0366898	0.0751884	0.154512	0.211691	0.220033	0.222639	0.223528	0.223559	0.216787	0.218669
		0.250603	0.0488266	0.0131916	0.0105761	0.00993517	0.0105658	0.0196218	0.0418795	0.0566627	0.0576242	0.0559804	0.0533649	0.0516385	0.0516488	0.0513904	0.0501085	0.0488369	0.0481546	0.0477618	0.0458803	0.044495	0.0445157	0.0441435	0.0430787	0.042293	0.0424687	0.0419001	0.0415383	0.0421586	0.0416107	0.0377753	0.0376719	0.0388091	0.037889	0.0360902	0.0355113	0.0372687	0.0358938	0.0382198	0.0830349	0.164271	0.213603	0.217676	0.217346	0.21993	0.215526	0.217511	0.215443
		0.256154	0.0499534	0.0130883	0.0110723	0.0106588	0.0114962	0.0212656	0.0427168	0.0544401	0.0577276	0.0549053	0.0523105	0.0518142	0.0511319	0.0495916	0.0485371	0.0484854	0.0462938	0.0458803	0.043916	0.0426652	0.0421586	0.0442158	0.043027	0.0416934	0.0419725	0.0398842	0.0406493	0.0395431	0.0374135	0.0384163	0.0381888	0.0364934	0.0376409	0.0374548	0.0372584	0.0359041	0.0349427	0.0399463	0.0943549	0.169326	0.206997	0.21135	0.212435	0.214182	0.209375	0.207628	0.212993
		0.226092	0.0391813	0.0115582	0.0100799	0.00940794	0.00980078	0.0207073	0.0366588	0.0468314	0.0484958	0.0469657	0.0459836	0.0468727	0.0439677	0.0431614	0.0441538	0.0439264	0.0422103	0.0432441	0.0413419	0.0395328	0.0366278	0.0355733	0.0350254	0.0338572	0.0332473	0.0341157	0.0326167	0.0334023	0.0321721	0.0332266	0.032565	0.0322135	0.0321721	0.0321308	0.034188	0.034767	0.0320274	0.0411972	0.0990277	0.168923	0.197166	0.197083	0.195657	0.191842	0.191439	0.190984	0.19056
		0.252598	0.0476274	0.0121992	0.00963537	0.00930456	0.00976977	0.0193841	0.0372791	0.0477514	0.0475653	0.0462938	0.0463145	0.0464385	0.0449705	0.04312	0.0425514	0.0418071	0.04159	0.0405149	0.0394294	0.0395431	0.0389745	0.0388504	0.0380441	0.0371447	0.0349841	0.0358938	0.0365141	0.0352942	0.0351184	0.0338055	0.0341053	0.0334023	0.0322652	0.0329165	0.0321308	0.0330715	0.0324099	0.0450429	0.106771	0.174733	0.196856	0.196783	0.196918	0.192441	0.19361	0.191542	0.186084
		0.252732	0.0485888	0.0119407	0.0096974	0.00863259	0.013233	0.0276338	0.043792	0.0480719	0.0496846	0.0476791	0.0462628	0.0463972	0.0440194	0.043089	0.0441745	0.045353	0.04312	0.0455908	0.0427065	0.042965	0.0413936	0.0406182	0.0395534	0.0399359	0.0374341	0.0366174	0.0365968	0.0374238	0.0371343	0.0376409	0.0368862	0.0360489	0.0342294	0.0336194	0.0346739	0.0344775	0.0370103	0.0534476	0.120127	0.189568	0.205012	0.204299	0.210037	0.207731	0.206904	0.202697	0.199068
		0.245651	0.0444536	0.0107932	0.00930456	0.00796062	0.0108242	0.0242119	0.0396568	0.0451153	0.0468314	0.0462938	0.045322	0.0466349	0.0481029	0.0486922	0.0479582	0.0472759	0.0459423	0.0462111	0.0449292	0.0444536	0.0425411	0.040856	0.0409491	0.0411868	0.0396051	0.0384576	0.038561	0.0370206	0.0373618	0.0381578	0.0370103	0.0353666	0.0372481	0.0345395	0.0344672	0.0338676	0.0349944	0.0591025	0.128698	0.195956	0.213862	0.209902	0.209096	0.21166	0.202428	0.20585	0.206822
	657.3	0.215206	0.0381578	0.0120234	0.00955267	0.00907712	0.0126024	0.0267654	0.0428306	0.0465626	0.0490643	0.0485681	0.0473793	0.047431	0.0465626	0.0462524	0.0441125	0.0439884	0.0434508	0.0422516	0.0426548	0.0395741	0.0391709	0.038561	0.0395224	0.0376306	0.0380131	0.0371964	0.0371757	0.0365244	0.0359041	0.0343534	0.0340123	0.0344258	0.0359662	0.0347463	0.0353252	0.0342811	0.0368139	0.0702468	0.147771	0.194726	0.201901	0.199213	0.199947	0.197176	0.193775	0.189981	0.190798
[truncated: 52 more columns]

## Sheet: Dots 3,4
	u4 (mV)
u3 (mV)		737.5
	667.2	0.0740202	0.0272099	0.0178024	0.0165721	0.0164894	0.0158795	0.0164584	0.0157865	0.0165205	0.0194358	0.0219789	0.0269204	0.0326683	0.0320584	0.0324306	0.033392	0.0332163	0.0327097	0.0334644	0.0327614	0.0340019	0.0351081	0.0361212	0.0371654	0.0357594	0.0372791	0.0374135	0.0371343	0.0389952	0.0406596	0.040122	0.03945	0.0399359	0.0398015	0.0390882	0.0384473	0.0349427	0.0353666	0.0348393	0.0333507	0.0309212	0.0300322	0.0299701	0.0276958	0.0261968	0.0262485	0.0255765	0.0232298
		0.0494055	0.0259797	0.0182366	0.0190636	0.0171097	0.0162723	0.0169236	0.0212552	0.0289363	0.0325236	0.0367105	0.0369586	0.0355009	0.0349841	0.0343534	0.0322858	0.0326994	0.034219	0.0350357	0.032689	0.0321825	0.0323789	0.0335057	0.0338365	0.0355837	0.0381888	0.03639	0.0386023	0.0416417	0.0408767	0.0403908	0.041559	0.040918	0.0394811	0.0385817	0.0385817	0.0372067	0.0359455	0.0365037	0.0358628	0.034922	0.0330302	0.033454	0.032596	0.031862	0.0320584	0.0316656	0.0307145
		0.0492091	0.0248632	0.0186811	0.0171924	0.0182572	0.0241602	0.0298564	0.0339709	0.0365658	0.0397705	0.0395741	0.0372584	0.0372584	0.0364417	0.0385403	0.0358008	0.0363176	0.0358111	0.0346119	0.0348186	0.0353149	0.0332059	0.0335161	0.0340123	0.0338262	0.0360075	0.0367312	0.0364314	0.0371033	0.0383749	0.0396361	0.0406596	0.0402151	0.0393053	0.0377753	0.0393363	0.0368759	0.0358731	0.0378167	0.0343328	0.0342707	0.0354596	0.0340019	0.0358524	0.0380337	0.0370103	0.0351495	0.0331852
		0.0518246	0.0258866	0.0205523	0.0249252	0.0308695	0.0346636	0.037062	0.0367725	0.0352322	0.0352115	0.0361316	0.0361522	0.034922	0.0329681	0.0330509	0.0345602	0.0358731	0.0357387	0.0323272	0.0311177	0.0317483	0.0328854	0.0329785	0.0335574	0.0345499	0.0334954	0.0370103	0.0368035	0.038561	0.0406389	0.0401427	0.0412799	0.0403908	0.0384576	0.0384886	0.0385506	0.0383232	0.0387574	0.0395534	0.0414039	0.0393157	0.0424791	0.043058	0.0421379	0.0388711	0.0372377	0.0373928	0.0389848
		0.0635788	0.039233	0.0346946	0.0378063	0.0382922	0.0389848	0.0375375	0.0369483	0.0360799	0.0358835	0.0366071	0.035656	0.0350771	0.0339709	0.0326063	0.0325236	0.0338882	0.0346222	0.033392	0.0331129	0.031097	0.0312831	0.0318	0.0313968	0.0317793	0.0321308	0.0329578	0.032751	0.0329165	0.0338882	0.0338779	0.0348083	0.0348186	0.0360282	0.0381785	0.0398532	0.0421069	0.0434095	0.0437506	0.0447431	0.0449498	0.0471312	0.0460043	0.0433268	0.043058	0.0432544	0.0418485	0.040732
		0.0687272	0.0494055	0.0382922	0.0380958	0.0362763	0.0370103	0.0370516	0.0367208	0.0359145	0.0348497	0.0327304	0.0309626	0.0312417	0.0305594	0.0299598	0.0299391	0.029753	0.0292982	0.0282127	0.0275821	0.0270755	0.0277475	0.0267757	0.0268171	0.0271582	0.0277061	0.0268171	0.0280266	0.0276855	0.0286365	0.029691	0.0309212	0.0337745	0.0354906	0.0379407	0.040153	0.0418071	0.0428099	0.0426135	0.0444846	0.0438127	0.0405045	0.0385196	0.0402667	0.0381578	0.0366278	0.0362763	0.0335574
		0.0760051	0.0492918	0.0365244	0.0348807	0.0341467	0.0337021	0.0327821	0.0329061	0.0327614	0.0351908	0.0341777	0.0314898	0.0309936	0.0310556	0.0302906	0.0312934	0.0294946	0.0282747	0.0265793	0.0254421	0.0258039	0.0263932	0.0263932	0.0258556	0.0256489	0.025287	0.024522	0.0248218	0.0268791	0.028833	0.0301252	0.0319137	0.0330198	0.0340536	0.0345499	0.0365141	0.0397809	0.0367518	0.0361626	0.0357387	0.0394707	0.0413832	0.0403081	0.0395121	0.0387471	0.0386023	0.0376409	0.0368552
		0.0707017	0.0500361	0.0353666	0.0340846	0.0350874	0.0358111	0.0346015	0.0329165	0.0327924	0.0329475	0.0300115	0.0305284	0.0311487	0.0314071	0.0289363	0.027489	0.0282644	0.0277682	0.0263208	0.0247701	0.0258453	0.0258143	0.0251423	0.0254214	0.0250699	0.0246047	0.0256695	0.0245014	0.023602	0.0256282	0.0295359	0.0336918	0.0342087	0.0341777	0.0356664	0.036452	0.0387781	0.0398532	0.0393157	0.0354079	0.0354906	0.0346119	0.0342604	0.0342397	0.0333403	0.0318206	0.0316346	0.0343741
		0.0775661	0.051287	0.0387781	0.0366795	0.0344258	0.0343431	0.0339709	0.0330198	0.0313451	0.0300942	0.0301252	0.0295876	0.0290707	0.0289674	0.028926	0.027396	0.0271789	0.0269928	0.0263208	0.0269928	0.02752	0.0265586	0.0256489	0.0249252	0.0249666	0.0242843	0.0238501	0.0242326	0.0246254	0.0272513	0.0314175	0.0347876	0.0361316	0.035563	0.0377856	0.0411455	0.0432854	0.0456838	0.0461387	0.0463558	0.0468417	0.0447534	0.0455184	0.0445984	0.0442055	0.04526	0.0430683	0.0432751
		0.0772663	0.0520727	0.0366691	0.0367208	0.0354493	0.0335367	0.0335677	0.0343121	0.0332369	0.0329061	0.0299701	0.0294843	0.0293499	0.0297427	0.0297427	0.0307868	0.0291534	0.0278922	0.0271582	0.0268998	0.0250389	0.0254938	0.0254525	0.0246254	0.0237053	0.0235709	0.0224751	0.0228473	0.0250493	0.0284298	0.0336608	0.037093	0.0391399	0.042996	0.0453013	0.0479065	0.050553	0.0496226	0.0516695	0.0515558	0.0507184	0.0491781	0.0499948	0.0493538	0.0458906	0.0447948	0.0450429	0.0427065
		0.0760464	0.0539645	0.0389848	0.0358731	0.0334023	0.0340433	0.0335574	0.0309936	0.0315105	0.0322858	0.0319033	0.0301976	0.0299081	0.0294016	0.0283781	0.0278198	0.0285952	0.0270135	0.025959	0.0267964	0.0267137	0.0257936	0.0246047	0.0240568	0.0244187	0.022103	0.0211208	0.022103	0.0250596	0.0294326	0.0345395	0.0368862	0.0405976	0.0455288	0.0482166	0.0473172	0.0486922	0.0508011	0.0524035	0.0528791	0.0520934	0.0522381	0.0513697	0.0488679	0.048289	0.0487025	0.046697	0.0441848
		0.0748989	0.051287	0.0373514	0.0356457	0.0361212	0.0366795	0.0356147	0.034953	0.0348083	0.0329371	0.0308489	0.0299701	0.0286365	0.0273857	0.028957	0.0302803	0.0303837	0.0300839	0.0284505	0.0277578	0.0263415	0.0244807	0.0241912	0.0233952	0.0231884	0.0231574	0.0224751	0.0247185	0.0285745	0.0328958	0.0367415	0.0388091	0.0418898	0.0466556	0.052052	0.0546468	0.0550914	0.0543367	0.0554739	0.0565697	0.0576759	0.0554119	0.0538508	0.0528274	0.0519693	0.0514834	0.0492298	0.0475964
		0.0766667	0.05199	0.0376202	0.0355216	0.0349841	0.0341363	0.0345292	0.0348393	0.0335781	0.0315208	0.0316346	0.031159	0.0299185	0.0274994	0.0263829	0.026693	0.0280473	0.0275407	0.0283264	0.0276648	0.0261761	0.0262485	0.025928	0.025866	0.0253594	0.0245737	0.0231884	0.0262485	0.033361	0.0414143	0.0497673	0.0560735	0.0611908	0.0634651	0.0650055	0.0669594	0.0659566	0.0662564	0.063186	0.0621419	0.0593196	0.0605085	0.0585546	0.0573037	0.0562596	0.0557737	0.0557013	0.0539749
		0.0763462	0.0510182	0.0376512	0.0362763	0.0350047	0.0342914	0.0328131	0.0315829	0.0323582	0.0328854	0.031097	0.0288123	0.028192	0.028099	0.0280783	0.0272306	0.028864	0.0296083	0.0263622	0.0260107	0.0247391	0.0232608	0.0230954	0.0222063	0.0206246	0.0216584	0.0247805	0.028833	0.0345809	0.0381578	0.0406596	0.0457976	0.0493331	0.0520624	0.0546572	0.0568592	0.0612528	0.0589268	0.0596918	0.0597435	0.057159	0.0568592	0.0539852	0.0537578	0.0555049	0.0550397	0.0524966	0.0499017
		0.0768838	0.0552568	0.039264	0.0359662	0.0360592	0.0360592	0.0356043	0.0327924	0.0313658	0.0318206	0.0323479	0.0323996	0.0309109	0.0305491	0.0293499	0.0273029	0.0282644	0.0278715	0.0273443	0.0271375	0.0262381	0.025287	0.0255662	0.0249149	0.0247805	0.0250596	0.0264035	0.030394	0.0347463	0.04006	0.0442262	0.052052	0.0584512	0.0625967	0.0650778	0.0641474	0.0656878	0.0670938	0.0647264	0.0649538	0.0641888	0.0621005	0.0582755	0.0583685	0.0566834	0.055722	0.0534683	0.0523311
		0.0774524	0.0548433	0.0364934	0.0373411	0.0368449	0.0357491	0.0356664	0.0359041	0.0369276	0.03486	0.0335574	0.0320584	0.0328751	0.0322135	0.0316966	0.0304974	0.0306214	0.0295876	0.0291431	0.0272099	0.0257419	0.0249149	0.0247701	0.0239018	0.0226612	0.0231678	0.0256592	0.0314485	0.039998	0.0531065	0.0608806	0.0671971	0.0731311	0.0741339	0.0704329	0.0653156	0.0666802	0.0690993	0.0673108	0.064778	0.0641784	0.0663908	0.0615319	0.0592783	0.0585753	0.0567661	0.0550707	0.0535303
		0.0769045	0.053582	0.0374238	0.0352011	0.0342501	0.0346739	0.0344361	0.0336194	0.0332473	0.0308799	0.033299	0.0335574	0.0321514	0.0293912	0.028068	0.0282851	0.0276131	0.027334	0.0265379	0.025132	0.0242119	0.024491	0.025866	0.0262485	0.025256	0.0251527	0.0296497	0.0506977	0.0636305	0.0709808	0.0797681	0.0860742	0.0891239	0.0924321	0.0939311	0.095244	0.0932695	0.093838	0.0935279	0.0906333	0.0889068	0.0867979	0.0851542	0.079644	0.0771216	0.0749919	0.0776488	0.0767701
		0.0984178	0.0771216	0.0596504	0.0568178	0.05566	0.0567041	0.0545538	0.0553602	0.0525172	0.0494469	0.0503669	0.0487956	0.0469864	0.0469864	0.0456735	0.0438023	0.0455908	0.042262	0.0432131	0.0424274	0.0418588	0.0392123	0.0382095	0.0376512	0.0378477	0.041497	0.0494675	0.059454	0.0738548	0.081143	0.0873148	0.0938484	0.101705	0.104393	0.103607	0.102677	0.104166	0.101426	0.103194	0.0962778	0.0976217	0.093104	0.0923907	0.0920599	0.0903645	0.0857848	0.082642	0.0829832
		0.108166	0.0673212	0.0527137	0.0502119	0.0494158	0.0492091	0.049881	0.0482373	0.0454667	0.0473689	0.0463868	0.0463145	0.043916	0.0481133	0.0481339	0.0475653	0.0467073	0.0455184	0.0438333	0.0429339	0.0420345	0.0410628	0.0411868	0.0389331	0.0355837	0.0381992	0.0525793	0.0693268	0.0835725	0.0938484	0.103173	0.110885	0.111423	0.110823	0.112023	0.112715	0.108125	0.104062	0.100341	0.101147	0.103132	0.0984074	0.0946547	0.0910985	0.0908504	0.0879868	0.0880385	0.0895478
		0.0965156	0.0736273	0.0565284	0.0530031	0.052817	0.0516282	0.0503152	0.0527343	0.0529721	0.0530962	0.0533133	0.0494365	0.0463145	0.0454874	0.0437817	0.0449912	0.0445053	0.0433371	0.0417761	0.0419932	0.0402771	0.039326	0.0361729	0.0345705	0.0366174	0.0425514	0.0530548	0.0716838	0.0899096	0.103256	0.109242	0.114359	0.111599	0.115848	0.116085	0.109552	0.111144	0.110089	0.10949	0.103731	0.102388	0.0975907	0.0964639	0.0931557	0.0921323	0.0882555	0.0864671	0.0877593
		0.0962675	0.0726866	0.0543677	0.0552878	0.0543264	0.0525069	0.0527757	0.0515351	0.0499638	0.0494365	0.0482993	0.0449705	0.0443813	0.0444743	0.0423757	0.0430787	0.0407836	0.0400496	0.0386127	0.0379717	0.0384886	0.0370413	0.0357697	0.0343534	0.0381681	0.0431924	0.060891	0.0876663	0.10735	0.111599	0.111557	0.114896	0.112343	0.116633	0.11255	0.109355	0.104166	0.0960194	0.0943343	0.100775	0.103266	0.100558	0.102408	0.0971152	0.0912019	0.0864878	0.0846269	0.0831693
		0.101312	0.0797474	0.05658	0.0540576	0.0532616	0.0539335	0.0511836	0.0439884	0.0425101	0.0408043	0.0382819	0.0387574	0.03945	0.0385506	0.0436059	0.0433681	0.0436162	0.0422103	0.0401013	0.0398636	0.0382612	0.0396258	0.0394707	0.0409284	0.0465109	0.0561045	0.0707327	0.0868909	0.102181	0.109883	0.115052	0.111774	0.114276	0.115083	0.112674	0.109273	0.111578	0.107453	0.107029	0.107308	0.104083	0.103173	0.10276	0.0978802	0.0934969	0.0889585	0.0887931	0.0900544
		0.0993585	0.0749919	0.0554739	0.0546365	0.0539025	0.0535407	0.0522588	0.0522795	0.0498294	0.0499224	0.0487439	0.0477101	0.046118	0.0466039	0.0453013	0.0452807	0.0465936	0.0455081	0.0419518	0.0395638	0.0389435	0.0384266	0.0376926	0.0395948	0.0473999	0.0704019	0.0916257	0.10676	0.116426	0.118659	0.12173	0.118463	0.114297	0.115455	0.111836	0.10766	0.108869	0.107277	0.105055	0.104279	0.0999788	0.098945	0.0946237	0.0964432	0.0964639	0.0905092	0.0877076	0.0854126
		0.0977458	0.0613562	0.0487439	0.0476997	0.0473483	0.0468003	0.0462318	0.0447844	0.0435646	0.0421483	0.0419622	0.0424067	0.041621	0.0400496	0.0393467	0.0396568	0.0420345	0.0414349	0.0419518	0.0409594	0.0403495	0.0407733	0.0405149	0.0449912	0.0610771	0.0850404	0.107515	0.119042	0.122815	0.123374	0.126092	0.125534	0.122402	0.123198	0.117812	0.115972	0.115403	0.113149	0.111413	0.107753	0.107494	0.107391	0.106275	0.101085	0.0988933	0.0984488	0.0926595	0.0933728
		0.127798	0.0840067	0.0581618	0.0583685	0.0589268	0.0575208	0.0548846	0.0523001	0.0496329	0.049023	0.0485785	0.0512457	0.0504496	0.0472242	0.0456632	0.0451566	0.0444743	0.0463248	0.0458596	0.0443089	0.0461801	0.0492298	0.0553602	0.0680138	0.0844512	0.106223	0.115331	0.124118	0.129587	0.125472	0.128966	0.127302	0.123394	0.121678	0.121564	0.123322	0.119724	0.118525	0.11132	0.10918	0.108259	0.106905	0.101261	0.102636	0.0999995	0.0978285	0.0943033	0.090013
		0.110162	0.0769872	0.0604775	0.0575208	0.0571486	0.0552258	0.0547916	0.052786	0.0509975	0.0507288	0.0506461	0.0489093	0.0486818	0.0478445	0.0475137	0.0469554	0.0475447	0.0486715	0.049695	0.0536337	0.057159	0.0664425	0.073586	0.0818977	0.0954094	0.104817	0.111268	0.116602	0.125152	0.129039	0.12724	0.124449	0.127126	0.124263	0.124077	0.122898	0.119011	0.11868	0.117698	0.116044	0.114276	0.112529	0.107743	0.104527	0.101044	0.0999788	0.0955335	0.094572
		0.110699	0.0749713	0.0616767	0.0609633	0.0602604	0.059485	0.0585959	0.061718	0.0610254	0.0593506	0.0584305	0.0608083	0.0619144	0.0656878	0.0686651	0.0676623	0.0674039	0.0673832	0.0684273	0.070588	0.0728313	0.0766047	0.0789721	0.0830349	0.0906229	0.100361	0.108456	0.116147	0.121606	0.127085	0.125731	0.125627	0.124232	0.125731	0.119032	0.115703	0.114772	0.110803	0.109924	0.1101	0.106192	0.101829	0.100268	0.100279	0.0961021	0.0926285	0.0922563	0.0906643
		0.114059	0.0888965	0.0706397	0.0725315	0.0747645	0.0750747	0.0810913	0.0814945	0.081846	0.0810913	0.0825593	0.0823939	0.0853092	0.0855056	0.0829729	0.0800369	0.0807605	0.0813601	0.0802333	0.0798715	0.0814739	0.087811	0.0900544	0.0882452	0.092949	0.103938	0.111795	0.119176	0.125607	0.128325	0.135593	0.138209	0.138787	0.133691	0.135479	0.129235	0.127271	0.124687	0.122722	0.121068	0.121833	0.119466	0.115031	0.114193	0.107184	0.107236	0.103514	0.0991828
		0.129711	0.117729	0.0939208	0.0864981	0.0883176	0.0891653	0.085547	0.0880798	0.0868082	0.0862913	0.084079	0.0832623	0.0838309	0.0830349	0.0827351	0.0819391	0.0813291	0.0819184	0.0788273	0.0776902	0.0761084	0.0777418	0.0857744	0.0875009	0.0931764	0.0980146	0.102388	0.110348	0.118236	0.124046	0.125989	0.127085	0.128832	0.125999	0.128574	0.129793	0.125327	0.12019	0.119518	0.119507	0.117233	0.110658	0.109841	0.108487	0.106533	0.108042	0.105923	0.103835
		0.137919	0.113966	0.0967844	0.0953991	0.098118	0.0966086	0.0919462	0.0879764	0.0863637	0.0833347	0.0813395	0.0792202	0.076646	0.0757156	0.0753124	0.0742683	0.0769458	0.0753951	0.0741959	0.0753745	0.0792822	0.0809259	0.0821872	0.0814842	0.0864774	0.0938587	0.101354	0.109273	0.115506	0.122733	0.127023	0.131675	0.133019	0.135448	0.134053	0.134818	0.131396	0.124418	0.123797	0.119114	0.115351	0.115837	0.115951	0.114142	0.114762	0.107557	0.106337	0.103442
		0.12173	0.103297	0.0852265	0.0853919	0.0838619	0.0811947	0.080316	0.0798921	0.0806261	0.0803263	0.0794373	0.0789927	0.0754882	0.0748059	0.0735653	0.0735446	0.0714564	0.0711256	0.0716735	0.0723868	0.0729347	0.0711152	0.0721697	0.075085	0.0768941	0.0791581	0.0827454	0.0868496	0.0943446	0.101302	0.108166	0.111154	0.118815	0.123219	0.119611	0.116065	0.115062	0.114834	0.115393	0.115227	0.11286	0.11041	0.11316	0.112343	0.113129	0.112943	0.108363	0.112374
		0.131096	0.11348	0.0975494	0.0977665	0.0923184	0.0894237	0.0837172	0.0826317	0.081019	0.0810397	0.0823733	0.0836965	0.0825697	0.0792925	0.0764703	0.0762739	0.0774834	0.0821872	0.0828178	0.0840067	0.0838619	0.0844925	0.0826524	0.0821872	0.0854023	0.0864774	0.089155	0.0927319	0.0983971	0.104765	0.112488	0.119652	0.124614	0.12968	0.130403	0.13152	0.136503	0.138022	0.14191	0.147719	0.148185	0.154842	0.162141	0.167589	0.169233	0.163464	0.159805	0.154057
		0.130455	0.11868	0.0971875	0.0920496	0.0945617	0.0967637	0.0933108	0.0926595	0.0888862	0.0876663	0.0864671	0.0870563	0.0864981	0.0866738	0.0835104	0.0833657	0.0842754	0.0844202	0.0816289	0.0816703	0.0822492	0.0851748	0.084048	0.0857538	0.0848233	0.086281	0.0890723	0.0900957	0.096071	0.0984798	0.102915	0.114772	0.127467	0.142199	0.150314	0.160228	0.169729	0.178733	0.183385	0.182403	0.17954	0.177813	0.176076	0.175828	0.171579	0.163226	0.164963	0.158998
		0.143429	0.113211	0.0957712	0.0915223	0.0944997	0.0948305	0.0926078	0.0888552	0.0904472	0.0904782	0.0842237	0.0880281	0.0876766	0.0860432	0.0841927	0.0833037	0.0850404	0.086281	0.0857744	0.0861053	0.0835104	0.0800162	0.0813395	0.0820735	0.082642	0.0882245	0.0862913	0.0890102	0.0887621	0.0942516	0.106037	0.124966	0.151451	0.174329	0.184564	0.18749	0.190167	0.191925	0.186363	0.182052	0.183075	0.178589	0.183013	0.181979	0.175611	0.172541	0.166669	0.168385
		0.151627	0.112374	0.0907677	0.086281	0.0857951	0.0853092	0.0851542	0.0846476	0.0812257	0.0865084	0.0862603	0.0857848	0.0836138	0.082611	0.0815152	0.0814222	0.0839756	0.0845649	0.0827247	0.0824766	0.084813	0.0837585	0.0830452	0.0837792	0.0869013	0.0874699	0.087046	0.0876146	0.0876043	0.0970945	0.115724	0.143595	0.174257	0.190767	0.195657	0.196628	0.196215	0.194726	0.193175	0.193465	0.193206	0.186084	0.186807	0.184533	0.179974	0.178041	0.172903	0.168633
		0.150345	0.106812	0.0909227	0.0894858	0.0880074	0.0872631	0.0857331	0.0858882	0.0830969	0.0831383	0.0846269	0.0818357	0.0828902	0.0841307	0.0863844	0.0832416	0.0800679	0.0808846	0.0835725	0.0857641	0.087077	0.084906	0.085547	0.0850715	0.0854643	0.084906	0.0845029	0.0861569	0.0894237	0.102584	0.132905	0.165604	0.185794	0.19209	0.194674	0.194592	0.196442	0.1927	0.189764	0.17986	0.17037	0.169832	0.167434	0.163909	0.159184	0.155928	0.153178	0.149022
		0.139439	0.11531	0.0952027	0.093073	0.0933728	0.0924631	0.0872424	0.0844305	0.087015	0.0840583	0.0864878	0.0878937	0.0859398	0.0833347	0.0806675	0.0847613	0.0851955	0.087077	0.0863224	0.0768114	0.0687478	0.0694611	0.0693888	0.069823	0.0687892	0.0686858	0.0681896	0.0795096	0.0894031	0.109976	0.140245	0.176242	0.19147	0.195739	0.196525	0.195129	0.196049	0.193537	0.19209	0.193806	0.194168	0.193785	0.192049	0.187345	0.181721	0.175963	0.173957	0.172572
		0.143367	0.115341	0.0935486	0.0921633	0.0891446	0.0887104	0.0889585	0.0898373	0.090685	0.0874699	0.0880281	0.0904472	0.0918015	0.0922357	0.0901267	0.0894754	0.0940345	0.0909227	0.0904472	0.0896512	0.0917188	0.0930524	0.088576	0.0886897	0.0889689	0.0869116	0.0866945	0.0888241	0.0935589	0.115434	0.148236	0.180284	0.196711	0.202821	0.19883	0.201146	0.204041	0.19759	0.195264	0.195315	0.193909	0.191987	0.193062	0.190777	0.187066	0.183995	0.181752	0.176635
		0.134931	0.105127	0.0857848	0.0837585	0.0860536	0.0867979	0.0863844	0.0835621	0.086188	0.084875	0.085485	0.0849577	0.0874182	0.0879558	0.087718	0.0881315	0.093683	0.0928456	0.0880798	0.0894237	0.0941792	0.0911709	0.0916257	0.0884313	0.0894961	0.0883796	0.0894341	0.0937243	0.107836	0.137671	0.170484	0.190994	0.199296	0.202903	0.203162	0.205757	0.201932	0.197393	0.194664	0.192845	0.19055	0.190012	0.1872	0.185174	0.185773	0.179767	0.173874	0.171507
		0.145786	0.112023	0.0904989	0.0847613	0.0834691	0.0830866	0.083314	0.0836035	0.0841307	0.0889895	0.0898683	0.0840583	0.086343	0.0856917	0.0862603	0.0882245	0.089279	0.0925148	0.0921736	0.0900647	0.0880385	0.0880178	0.0882039	0.095244	0.0967223	0.0957816	0.0965673	0.102532	0.121699	0.146417	0.174712	0.194602	0.200164	0.204661	0.213738	0.215071	0.21197	0.216994	0.211039	0.211029	0.210905	0.207876	0.209199	0.206491	0.203431	0.200526	0.195315	0.188927
		0.147161	0.115775	0.0943963	0.0939311	0.0912225	0.0889689	0.0903955	0.0910054	0.0929593	0.0965052	0.100775	0.101209	0.103514	0.101798	0.104652	0.105034	0.105685	0.103918	0.104507	0.104434	0.102822	0.103825	0.104176	0.104755	0.103421	0.108259	0.116416	0.126888	0.142457	0.160363	0.172355	0.186694	0.198427	0.201725	0.20434	0.208279	0.209634	0.208186	0.209758	0.212115	0.211722	0.207742	0.20463	0.211422	0.212259	0.21044	0.205974	0.199109
		0.14744	0.109242	0.0878937	0.0866738	0.0895788	0.0956575	0.105468	0.114204	0.128077	0.132316	0.137206	0.140214	0.143729	0.139139	0.13918	0.135727	0.131365	0.132791	0.129566	0.133463	0.134704	0.12203	0.124428	0.126382	0.129887	0.134559	0.134621	0.140566	0.152206	0.165263	0.176511	0.1878	0.199058	0.211391	0.223993	0.228035	0.231405	0.22848	0.223703	0.225264	0.221222	0.219434	0.219258	0.215671	0.207959	0.204185	0.199771	0.194168
		0.145052	0.11715	0.111568	0.129597	0.150583	0.163919	0.169791	0.176304	0.176562	0.171931	0.172448	0.168861	0.167796	0.165015	0.155121	0.152351	0.148805	0.146014	0.133505	0.12998	0.127126	0.138736	0.141568	0.145476	0.142127	0.142974	0.146324	0.14773	0.152165	0.163888	0.173616	0.184243	0.197063	0.205695	0.21655	0.223972	0.227084	0.225709	0.226619	0.229472	0.215971	0.213355	0.204289	0.201136	0.198427	0.195067	0.192111	0.186187
		0.180656	0.206088	0.187707	0.184512	0.182238	0.175973	0.170525	0.169605	0.166007	0.160115	0.16271	0.163981	0.158378	0.160239	0.156176	0.14712	0.145042	0.151638	0.145983	0.141537	0.141165	0.143946	0.140938	0.14131	0.136875	0.138643	0.139077	0.142106	0.144597	0.148991	0.153943	0.167734	0.183303	0.200195	0.213583	0.225916	0.228035	0.228273	0.227291	0.227849	0.226836	0.222246	0.21993	0.219362	0.212663	0.206946	0.202407	0.201849
		0.187593	0.217046	0.194437	0.188854	0.180077	0.175394	0.172096	0.172644	0.172965	0.16488	0.163506	0.161748	0.160425	0.158181	0.156765	0.148081	0.147875	0.146593	0.148205	0.143005	0.140938	0.145807	0.146386	0.141858	0.140555	0.143067	0.140255	0.138705	0.142592	0.142757	0.149456	0.158709	0.179157	0.208072	0.229948	0.24715	0.248453	0.247915	0.24715	0.248907	0.245403	0.240999	0.237319	0.236822	0.23064	0.225575	0.222122	0.219641
		0.145156	0.146107	0.122329	0.12112	0.11805	0.112953	0.108187	0.106916	0.106543	0.108177	0.101788	0.098211	0.0969498	0.100992	0.100723	0.0968154	0.0944893	0.0919152	0.0917394	0.0909641	0.0876353	0.0900027	0.0886897	0.083221	0.0842858	0.0829212	0.0822182	0.0797991	0.0838826	0.084813	0.0883072	0.090778	0.0983764	0.123146	0.147606	0.164746	0.171972	0.169036	0.170835	0.169967	0.163712	0.157303	0.150511	0.148236	0.14558	0.144349	0.139987	0.135159
		0.160766	0.142034	0.124459	0.117781	0.117491	0.116189	0.110575	0.107949	0.0968567	0.0961021	0.0922977	0.0902094	0.0898373	0.0905092	0.0870874	0.0843788	0.082549	0.0824456	0.0864671	0.0829418	0.0816599	0.0837482	0.0772249	0.0804194	0.0776695	0.0729037	0.0782381	0.0776902	0.0756949	0.07585	0.0747749	0.0800059	0.0857848	0.114659	0.148671	0.165925	0.165987	0.164694	0.163516	0.160911	0.159153	0.157427	0.154532	0.1517	0.145104	0.140989	0.139067	0.138457
		0.160838	0.178599	0.158523	0.151596	0.148588	0.153147	0.149549	0.143512	0.141062	0.138777	0.136854	0.133102	0.135531	0.139005	0.137071	0.135407	0.134011	0.133381	0.131417	0.129907	0.119611	0.110751	0.11592	0.12295	0.124294	0.121275	0.118339	0.118711	0.117347	0.114679	0.113925	0.113387	0.118804	0.15385	0.214823	0.249693	0.253249	0.253673	0.252577	0.252577	0.253291	0.251461	0.238445	0.226608	0.216932	0.213541	0.208724	0.204465
		0.192007	0.180915	0.163919	0.158523	0.15539	0.154739	0.153643	0.15171	0.147854	0.143822	0.143564	0.141713	0.139356	0.135521	0.13611	0.132285	0.131944	0.131892	0.130238	0.130155	0.126196	0.122174	0.122102	0.119869	0.120531	0.116954	0.112446	0.111133	0.109448	0.106006	0.104124	0.107267	0.134466	0.190053	0.24501	0.268663	0.269583	0.266999	0.266244	0.264931	0.257788	0.25664	0.251771	0.238239	0.232687	0.226112	0.221264	0.210316
		0.195419	0.251306	0.237877	0.23156	0.228945	0.224437	0.222215	0.21962	0.20983	0.213035	0.209137	0.203617	0.202397	0.196142	0.192865	0.19208	0.187304	0.183799	0.181101	0.183137	0.17894	0.174453	0.174402	0.174733	0.172458	0.179054	0.176252	0.166007	0.160094	0.157799	0.158078	0.168137	0.216736	0.292544	0.343117	0.359575	0.357973	0.355668	0.358159	0.358965	0.352721	0.348844	0.347201	0.343252	0.334847	0.32912	0.318378	0.316952
		0.221491	0.250096	0.233938	0.228914	0.22206	0.216953	0.214079	0.212993	0.209571	0.209458	0.20341	0.19729	0.194964	0.196494	0.192834	0.188048	0.18506	0.183871	0.1826	0.181721	0.17863	0.178206	0.174174	0.172861	0.172706	0.168623	0.165304	0.162503	0.160383	0.158006	0.163247	0.202903	0.277275	0.340543	0.363566	0.367019	0.364548	0.362863	0.359606	0.358149	0.353951	0.352814	0.347438	0.343334	0.340688	0.334216	0.331694	0.328241
		0.215826	0.245351	0.222566	0.223218	0.221036	0.219951	0.213769	0.206088	0.208434	0.207101	0.199802	0.198365	0.200278	0.199792	0.195967	0.187986	0.183944	0.182848	0.180698	0.178971	0.174619	0.172944	0.171766	0.168912	0.166865	0.166462	0.162358	0.16394	0.152123	0.143708	0.162172	0.228294	0.313881	0.362811	0.374648	0.374896	0.374834	0.372467	0.366739	0.361467	0.353951	0.352783	0.348545	0.343613	0.339716	0.335136	0.327393	0.325264
		0.223538	0.252309	0.232212	0.228986	0.225058	0.22359	0.214172	0.215702	0.207525	0.204733	0.20799	0.20311	0.199358	0.194499	0.19177	0.185732	0.186673	0.185329	0.18689	0.180356	0.180005	0.174795	0.172665	0.163216	0.160218	0.156714	0.154005	0.15476	0.155349	0.168302	0.224593	0.309219	0.354096	0.360588	0.356298	0.354747	0.353724	0.349754	0.346994	0.343479	0.343438	0.339013	0.330339	0.332707	0.332862	0.326701	0.320849	0.314233
		0.229131	0.259245	0.239676	0.226805	0.222329	0.218059	0.219382	0.210564	0.208341	0.206336	0.201125	0.197972	0.193082	0.189144	0.186632	0.181969	0.181266	0.17802	0.17648	0.170949	0.166948	0.166266	0.164911	0.165253	0.158502	0.155318	0.149963	0.15141	0.164632	0.218214	0.302654	0.355833	0.368466	0.370978	0.371795	0.366336	0.365995	0.364806	0.361343	0.356691	0.356846	0.354654	0.352359	0.346301	0.343562	0.339726	0.336573	0.329388
		0.229462	0.258966	0.231974	0.222246	0.219424	0.217263	0.212683	0.212973	0.204103	0.204661	0.204072	0.199947	0.194623	0.191563	0.185029	0.183468	0.178372	0.172954	0.170039	0.170432	0.173161	0.1661	0.160363	0.158481	0.155742	0.1566	0.153426	0.163144	0.213862	0.295583	0.353166	0.374793	0.374224	0.37103	0.370771	0.376778	0.376602	0.375971	0.373718	0.371598	0.369634	0.366946	0.363493	0.361219	0.35697	0.354985	0.349299	0.351894
		0.240503	0.267847	0.240275	0.235809	0.236212	0.234775	0.22453	0.219175	0.212911	0.213593	0.2129	0.204402	0.203348	0.19545	0.193713	0.191304	0.190736	0.1872	0.179695	0.173223	0.169191	0.168127	0.168375	0.169243	0.162885	0.169016	0.194633	0.249093	0.326297	0.371609	0.384118	0.388335	0.388935	0.38543	0.385038	0.38665	0.384355	0.380944	0.376405	0.376271	0.374172	0.372394	0.370275	0.366409	0.365065	0.359007	0.358697	0.354809
		0.241547	0.266575	0.242053	0.236295	0.234837	0.23493	0.224996	0.223621	0.221222	0.215588	0.214958	0.211319	0.20738	0.203358	0.205023	0.196618	0.19025	0.188885	0.185887	0.187407	0.179705	0.181421	0.175498	0.171921	0.185257	0.225482	0.28783	0.339964	0.364145	0.374886	0.375609	0.376498	0.376674	0.368331	0.370833	0.367587	0.365209	0.364868	0.360609	0.359679	0.356887	0.355047	0.351801	0.350426	0.34596	0.34228	0.342352	0.338672
		0.236502	0.246778	0.224262	0.218379	0.217222	0.218069	0.21595	0.207504	0.202562	0.199699	0.200319	0.194799	0.190467	0.188203	0.188224	0.182486	0.183251	0.178392	0.176717	0.172975	0.168685	0.165708	0.175498	0.21166	0.265789	0.31077	0.328913	0.33892	0.344771	0.347862	0.349537	0.351057	0.354365	0.352887	0.354406	0.353579	0.350871	0.352091	0.351894	0.349165	0.346477	0.341794	0.343159	0.341122	0.336036	0.331167	0.330691	0.327455
		0.237928	0.253404	0.223176	0.21564	0.207793	0.210812	0.209685	0.204661	0.200123	0.195853	0.193527	0.194065	0.18658	0.184926	0.182507	0.179984	0.176697	0.174123	0.173761	0.174402	0.177327	0.207049	0.273781	0.326928	0.34994	0.353559	0.35606	0.342631	0.334619	0.333782	0.34075	0.341566	0.344647	0.351284	0.350426	0.351863	0.352194	0.351543	0.349031	0.345423	0.339602	0.339747	0.340016	0.343913	0.342394	0.338755	0.338465	0.329637
		0.255617	0.265283	0.239841	0.225233	0.225936	0.226247	0.222235	0.21778	0.210295	0.210709	0.204568	0.199451	0.198923	0.192679	0.189671	0.184709	0.180904	0.176366	0.183282	0.212177	0.270865	0.326525	0.355337	0.357735	0.355192	0.354386	0.349651	0.353838	0.35604	0.354871	0.356608	0.358386	0.360092	0.361788	0.363772	0.367318	0.370461	0.370151	0.362883	0.361364	0.361591	0.362304	0.359596	0.360599	0.359606	0.352783	0.350385	0.347955
		0.247233	0.260372	0.233587	0.230909	0.229627	0.224944	0.217511	0.208228	0.204806	0.205188	0.2037	0.192793	0.191263	0.192328	0.191346	0.182858	0.18201	0.189185	0.229544	0.300814	0.34564	0.362118	0.361974	0.359596	0.35544	0.354861	0.357073	0.350519	0.345454	0.348782	0.350943	0.35084	0.350478	0.352308	0.356991	0.359751	0.361736	0.362677	0.365354	0.365819	0.365044	0.361695	0.360175	0.359544	0.35788	0.356526	0.355388	0.353124
		0.270752	0.287437	0.263101	0.254655	0.253094	0.250406	0.248701	0.249062	0.242643	0.239283	0.232232	0.228614	0.222608	0.215505	0.213366	0.208558	0.218348	0.270772	0.345454	0.377977	0.376933	0.373325	0.368714	0.367308	0.3646	0.362222	0.36064	0.355223	0.355998	0.350871	0.352918	0.35665	0.35697	0.356174	0.358614	0.365199	0.366512	0.367567	0.369231	0.374245	0.374886	0.371857	0.368621	0.369024	0.369065	0.372725	0.384128	0.400276
		0.263515	0.270545	0.243242	0.234527	0.23034	0.231994	0.224158	0.219558	0.217408	0.212663	0.209933	0.205953	0.204237	0.196225	0.197631	0.214151	0.277709	0.345629	0.363824	0.368673	0.364972	0.364568	0.365396	0.359844	0.358149	0.352887	0.342652	0.342621	0.342063	0.339458	0.338972	0.339509	0.338238	0.336677	0.339396	0.340533	0.344616	0.350354	0.350106	0.353662	0.357342	0.360847	0.366926	0.381771	0.400803	0.411792	0.415318	0.416599
		0.278143	0.27193	0.251223	0.24074	0.23797	0.229989	0.220892	0.219672	0.211133	0.211629	0.205705	0.202076	0.195522	0.193527	0.219206	0.302551	0.365871	0.376467	0.377625	0.372901	0.368828	0.364227	0.358521	0.357787	0.356453	0.346746	0.343272	0.339354	0.338041	0.33433	0.33342	0.32088	0.317769	0.317562	0.319619	0.32271	0.322658	0.326256	0.336945	0.342435	0.352856	0.377636	0.398922	0.408463	0.410965	0.411182	0.411679	0.413653
		0.269769	0.256475	0.223414	0.216219	0.214337	0.213748	0.205757	0.20678	0.205178	0.198406	0.194478	0.194106	0.192235	0.204144	0.27407	0.340646	0.352876	0.348555	0.345991	0.343686	0.341691	0.342321	0.339633	0.335064	0.333679	0.330246	0.326359	0.322069	0.313943	0.313199	0.310387	0.308506	0.307441	0.303585	0.298912	0.303688	0.301982	0.304453	0.304908	0.321862	0.359462	0.392326	0.404773	0.407192	0.407047	0.407771	0.408381	0.407657
		0.282123	0.242963	0.219796	0.21596	0.212663	0.20983	0.204444	0.203513	0.19975	0.195512	0.197579	0.198282	0.211556	0.273408	0.348927	0.374317	0.371433	0.368156	0.364382	0.359586	0.356143	0.353011	0.346736	0.341691	0.330908	0.328375	0.326039	0.321397	0.316083	0.313964	0.314316	0.305621	0.300111	0.294301	0.293423	0.293826	0.29211	0.292182	0.309271	0.352566	0.392967	0.404132	0.407647	0.410965	0.412195	0.411989	0.410841	0.411441
		0.299553	0.2756	0.248887	0.242643	0.238983	0.235375	0.228087	0.228304	0.218245	0.197001	0.197528	0.202573	0.270224	0.356887	0.390982	0.395706	0.390817	0.385906	0.382484	0.377977	0.371691	0.365209	0.36155	0.357425	0.351729	0.349713	0.347656	0.34535	0.340223	0.330526	0.327207	0.328396	0.317789	0.313654	0.309488	0.3068	0.305136	0.305508	0.322627	0.364217	0.392005	0.399438	0.402529	0.40406	0.405693	0.407833	0.409725	0.411379
		0.306945	0.27681	0.251295	0.244069	0.241733	0.239583	0.239055	0.230992	0.223941	0.220344	0.221843	0.251502	0.318503	0.389555	0.401558	0.39735	0.393184	0.388098	0.384087	0.378763	0.37288	0.37073	0.363473	0.355523	0.351698	0.350281	0.34595	0.342735	0.338941	0.334061	0.327879	0.323372	0.318265	0.310821	0.301951	0.297361	0.297682	0.298344	0.335488	0.381471	0.398146	0.402219	0.404762	0.405083	0.408381	0.412092	0.413994	0.416238
		0.299408	0.268291	0.243232	0.233462	0.22696	0.222969	0.219362	0.215113	0.209768	0.210626	0.228779	0.303895	0.377481	0.391271	0.388222	0.386847	0.383611	0.380809	0.37777	0.371474	0.369283	0.363235	0.362646	0.358748	0.351801	0.345185	0.341277	0.338486	0.331539	0.328127	0.321635	0.319846	0.31415	0.308175	0.304598	0.293185	0.287179	0.299956	0.350571	0.39399	0.404638	0.404814	0.404277	0.405827	0.409983	0.414914	0.415845	0.415225
		0.305497	0.255741	0.228531	0.221119	0.215867	0.214172	0.213975	0.208507	0.204651	0.210316	0.272002	0.357404	0.392181	0.394549	0.392274	0.390589	0.384552	0.381254	0.376385	0.371278	0.368176	0.361312	0.359658	0.356205	0.347428	0.340088	0.332914	0.330536	0.32667	0.320353	0.314967	0.310305	0.307317	0.301383	0.299605	0.289918	0.284553	0.302582	0.356391	0.394187	0.402767	0.404401	0.408143	0.409652	0.410686	0.413002	0.413581	0.415142
		0.300018	0.256764	0.229327	0.223631	0.217676	0.214492	0.205312	0.204351	0.203369	0.257457	0.335074	0.387943	0.39367	0.389783	0.383549	0.381988	0.376819	0.373883	0.368797	0.362677	0.357766	0.358025	0.35696	0.34993	0.338724	0.332945	0.325222	0.322658	0.316094	0.311979	0.303874	0.303347	0.295676	0.288781	0.285473	0.278557	0.283664	0.324829	0.381771	0.401547	0.406003	0.407957	0.408215	0.411575	0.412092	0.414118	0.415173	0.415193
		0.29916	0.254314	0.220002	0.212528	0.209582	0.209665	0.202666	0.198655	0.207463	0.264869	0.353621	0.349951	0.306438	0.291169	0.269015	0.261561	0.255999	0.250396	0.241743	0.237432	0.233462	0.226608	0.224892	0.219723	0.21626	0.212694	0.203979	0.201653	0.196608	0.19668	0.19607	0.191583	0.185867	0.180956	0.176418	0.17097	0.185608	0.264146	0.359658	0.384634	0.385865	0.384386	0.381399	0.377853	0.373283	0.368042	0.362615	0.360464
		0.22177	0.167372	0.142737	0.137785	0.131075	0.128636	0.125875	0.123953	0.14957	0.226257	0.290828	0.302923	0.296596	0.285338	0.278443	0.275021	0.271785	0.264673	0.252391	0.24684	0.241061	0.236853	0.231922	0.222266	0.218421	0.218628	0.21136	0.208186	0.19943	0.192803	0.189175	0.182527	0.180356	0.179633	0.172768	0.170091	0.199151	0.290879	0.370161	0.384728	0.384025	0.379507	0.375733	0.372777	0.368228	0.363214	0.360402	0.358438
		0.228004	0.176831	0.139873	0.13275	0.129277	0.129411	0.130414	0.133918	0.188058	0.279105	0.316011	0.311462	0.301631	0.298447	0.289246	0.285504	0.279115	0.275621	0.272819	0.262988	0.261985	0.251078	0.248783	0.24378	0.238869	0.23429	0.227466	0.222039	0.220002	0.212187	0.206977	0.19944	0.197517	0.190053	0.182527	0.179178	0.226877	0.326835	0.391333	0.400296	0.398032	0.396585	0.394662	0.388315	0.384149	0.380479	0.377501	0.372622
		0.23522	0.168251	0.137557	0.13092	0.126258	0.122278	0.119032	0.138074	0.207762	0.288316	0.303657	0.298478	0.295501	0.290869	0.286765	0.277668	0.270596	0.266441	0.263019	0.260041	0.252112	0.246468	0.243242	0.239944	0.229668	0.22147	0.219444	0.213872	0.209706	0.206305	0.203017	0.19422	0.187634	0.186507	0.176924	0.171683	0.223145	0.318575	0.381502	0.391623	0.387353	0.385048	0.382515	0.376561	0.373997	0.371743	0.37013	0.368776
		0.230909	0.176862	0.145807	0.136699	0.133133	0.130372	0.124935	0.160197	0.250282	0.315029	0.31996	0.31293	0.308154	0.302013	0.295304	0.288181	0.285959	0.277988	0.27345	0.265965	0.252588	0.241805	0.238435	0.235913	0.228221	0.223145	0.217697	0.213614	0.207028	0.203606	0.199502	0.191201	0.187769	0.183385	0.176666	0.174836	0.227539	0.331797	0.386961	0.39092	0.386754	0.384769	0.385534	0.381254	0.378339	0.37288	0.37042	0.365385
		0.232025	0.180811	0.153209	0.145817	0.137247	0.135872	0.140628	0.211432	0.298995	0.325367	0.325305	0.320208	0.318048	0.308413	0.296545	0.285586	0.276406	0.268136	0.265727	0.261716	0.252309	0.246974	0.242033	0.236512	0.230206	0.223776	0.217676	0.211195	0.205023	0.200236	0.199626	0.194178	0.189206	0.182486	0.181442	0.178061	0.238611	0.337194	0.384428	0.386805	0.384645	0.383683	0.381771	0.377326	0.374917	0.370192	0.368714	0.368735
		0.207752	0.164643	0.143615	0.140493	0.135335	0.132719	0.140214	0.21137	0.29733	0.319081	0.317014	0.306604	0.301765	0.298509	0.293557	0.28416	0.27835	0.276065	0.272943	0.266751	0.260662	0.253621	0.243563	0.240172	0.236347	0.229886	0.223652	0.221677	0.218979	0.215485	0.20892	0.201911	0.193858	0.190002	0.183871	0.18994	0.257891	0.350519	0.387364	0.392047	0.390372	0.387074	0.385885	0.38357	0.381802	0.374803	0.37256	0.370213
		0.234538	0.182155	0.15325	0.147296	0.142075	0.137898	0.179157	0.264652	0.326349	0.328644	0.324809	0.319681	0.315132	0.310894	0.305084	0.295738	0.288016	0.281617	0.278278	0.270503	0.266223	0.265903	0.259049	0.253435	0.247119	0.238631	0.235354	0.226402	0.222039	0.218938	0.212559	0.20494	0.204609	0.192731	0.190643	0.202779	0.27316	0.367877	0.387209	0.38818	0.387932	0.385482	0.384242	0.379155	0.377222	0.375423	0.371598	0.370347
		0.238301	0.183809	0.156703	0.149425	0.144597	0.14254	0.202604	0.293898	0.329078	0.327404	0.325873	0.319474	0.317862	0.31506	0.306459	0.304412	0.296079	0.285721	0.277347	0.270007	0.269883	0.263877	0.256526	0.253032	0.248277	0.242208	0.236833	0.230702	0.225502	0.224934	0.224065	0.211794	0.205705	0.195191	0.187366	0.195791	0.272488	0.363793	0.386888	0.388304	0.387157	0.383663	0.381275	0.381719	0.378576	0.375361	0.367525	0.365427
		0.236605	0.179178	0.147306	0.140276	0.137102	0.145455	0.218679	0.314574	0.331073	0.326266	0.32578	0.321935	0.315649	0.313633	0.309198	0.301424	0.297423	0.289277	0.277781	0.270917	0.263908	0.258956	0.253198	0.251905	0.246985	0.247284	0.243625	0.2389	0.229131	0.220923	0.215588	0.212011	0.208693	0.199885	0.200722	0.209913	0.281834	0.367784	0.387529	0.389245	0.388129	0.385937	0.385596	0.383642	0.380675	0.375589	0.373004	0.369986
		0.24133	0.181049	0.150428	0.144546	0.142964	0.173089	0.252288	0.324654	0.33464	0.334661	0.328685	0.32362	0.316176	0.3386	0.384593	0.394114	0.392223	0.391333	0.381047	0.373376	0.370885	0.367732	0.3637	0.358552	0.351512	0.349124	0.343386	0.337752	0.334857	0.330009	0.326277	0.317055	0.310418	0.300804	0.299088	0.29119	0.309085	0.347666	0.361415	0.364165	0.36585	0.371474	0.373118	0.37837	0.380417	0.380737	0.382774	0.388129
		0.317345	0.270896	0.238166	0.23094	0.225988	0.274463	0.359947	0.398797	0.403677	0.403046	0.401547	0.399066	0.395996	0.393432	0.393143	0.391974	0.390145	0.387726	0.381399	0.372105	0.365499	0.359679	0.353321	0.35146	0.347955	0.347294	0.34015	0.328148	0.325512	0.321614	0.315091	0.31231	0.309074	0.301497	0.293981	0.293846	0.324891	0.35851	0.368228	0.370544	0.375155	0.381523	0.383508	0.385741	0.385203	0.389845	0.394766	0.396544
		0.319526	0.269015	0.246685	0.236926	0.232005	0.303957	0.388677	0.405941	0.405	0.400617	0.399831	0.398239	0.398322	0.397857	0.39827	0.393515	0.389752	0.386237	0.38359	0.377243	0.372746	0.368559	0.362067	0.358686	0.351708	0.346384	0.340233	0.335116	0.329182	0.325729	0.321718	0.314223	0.308981	0.303564	0.296059	0.300452	0.328603	0.360361	0.3695	0.37318	0.376395	0.380561	0.38726	0.389617	0.390537	0.391478	0.39368	0.394145
		0.324199	0.271299	0.245858	0.237019	0.241774	0.306945	0.387529	0.404039	0.404959	0.403181	0.404049	0.405465	0.400731	0.399056	0.39796	0.396161	0.393815	0.392822	0.388935	0.37991	0.375186	0.373749	0.368094	0.363803	0.357415	0.357363	0.353931	0.348782	0.340419	0.334382	0.327755	0.322317	0.316652	0.310201	0.305973	0.30863	0.328654	0.356257	0.364165	0.369748	0.376292	0.381182	0.383621	0.385875	0.39062	0.392512	0.398157	0.397795
		0.329037	0.276169	0.247491	0.237039	0.255823	0.32913	0.402995	0.415235	0.414129	0.413209	0.414129	0.412464	0.41324	0.410087	0.408536	0.407957	0.404359	0.400669	0.396906	0.393112	0.385265	0.376922	0.370575	0.364341	0.360992	0.35758	0.351408	0.345815	0.340584	0.334278	0.328086	0.320322	0.318285	0.310056	0.299553	0.308072	0.337111	0.364496	0.374431	0.375733	0.37778	0.383477	0.386423	0.389659	0.397846	0.401578	0.404142	0.405331
		0.325708	0.25693	0.226185	0.222969	0.277864	0.368621	0.410924	0.413757	0.411275	0.409776	0.407585	0.40469	0.401527	0.398518	0.398467	0.396999	0.39613	0.392626	0.387984	0.382091	0.377367	0.372715	0.369975	0.363483	0.359637	0.354541	0.349796	0.345226	0.336398	0.327889	0.324343	0.318213	0.317035	0.312579	0.302872	0.3074	0.324478	0.343593	0.350685	0.353011	0.359089	0.367722	0.369996	0.374079	0.380572	0.381895	0.383249	0.385493
		0.315184	0.248194	0.212569	0.207731	0.280779	0.387085	0.409466	0.408236	0.407326	0.404463	0.400265	0.399232	0.397464	0.39429	0.387322	0.385224	0.381223	0.378918	0.373563	0.366729	0.360009	0.353062	0.351408	0.343789	0.339809	0.329936	0.322762	0.319547	0.311824	0.309591	0.306624	0.297196	0.290487	0.285039	0.280624	0.313861	0.366564	0.390424	0.398942	0.400307	0.404122	0.406789	0.408205	0.410779	0.409869	0.411069	0.410004	0.411916
		0.3175	0.272581	0.256526	0.261313	0.324881	0.406561	0.419546	0.421241	0.421975	0.422213	0.42119	0.420042	0.418998	0.41448	0.412061	0.415741	0.413581	0.40837	0.403997	0.403574	0.390858	0.37745	0.369893	0.361023	0.362429	0.355533	0.348679	0.342869	0.339085	0.335664	0.348431	0.350457	0.344637	0.335746	0.32516	0.314605	0.325842	0.340057	0.348328	0.355926	0.359544	0.370471	0.383652	0.38236	0.381916	0.388594	0.395613	0.400968
		0.287819	0.209789	0.173957	0.191242	0.284067	0.371815	0.386371	0.384035	0.379858	0.374162	0.372001	0.365974	0.361219	0.356588	0.349909	0.344006	0.34138	0.329854	0.33126	0.325708	0.317944	0.312093	0.308299	0.298633	0.295873	0.286372	0.279001	0.27805	0.275404	0.268415	0.257354	0.258346	0.248515	0.246767	0.248856	0.295749	0.364279	0.391974	0.395562	0.395107	0.395882	0.398415	0.399221	0.398591	0.397671	0.396978	0.394621	0.394724
		0.333317	0.271858	0.247925	0.280614	0.354892	0.405621	0.412805	0.413922	0.413012	0.412547	0.41203	0.411947	0.410314	0.409218	0.40774	0.40346	0.400059	0.399831	0.396192	0.394383	0.388242	0.384686	0.379269	0.373128	0.370554	0.366005	0.366305	0.356391	0.348617	0.344988	0.34045	0.33127	0.328086	0.318192	0.30741	0.313778	0.338713	0.348793	0.354189	0.362149	0.365137	0.366626	0.369955	0.372715	0.376106	0.382887	0.384924	0.389049
		0.342838	0.290104	0.265851	0.315143	0.382071	0.407585	0.411658	0.413653	0.413922	0.415193	0.414139	0.405889	0.406902	0.412557	0.414129	0.416486	0.417747	0.418274	0.418646	0.417954	0.416537	0.414708	0.413932	0.412526	0.410676	0.409787	0.406086	0.404959	0.401454	0.398394	0.392491	0.382763	0.377181	0.375165	0.342063	0.303802	0.290239	0.297651	0.304402	0.308837	0.312951	0.31964	0.327269	0.333255	0.333637	0.332324	0.349547	0.350467
		0.35879	0.330133	0.309229	0.334278	0.382246	0.394724	0.400193	0.401062	0.405455	0.40775	0.409673	0.414304	0.414428	0.415266	0.41538	0.41753	0.419081	0.41905	0.419205	0.418316	0.418057	0.416941	0.41571	0.413746	0.411172	0.409228	0.405073	0.400462	0.400844	0.396957	0.391985	0.38328	0.377791	0.37195	0.336398	0.294549	0.288181	0.292089	0.298953	0.305291	0.305322	0.311101	0.321097	0.329771	0.335167	0.341504	0.342941	0.350178
		0.359389	0.335695	0.317262	0.349982	0.38694	0.398053	0.398301	0.402447	0.404576	0.410355	0.412857	0.412475	0.415121	0.418895	0.420528	0.420642	0.421851	0.421768	0.423071	0.422006	0.422616	0.422699	0.421882	0.419649	0.417013	0.415628	0.401279	0.387674	0.381027	0.375868	0.373294	0.365023	0.35912	0.354675	0.329078	0.313334	0.324375	0.32945	0.32883	0.324519	0.341473	0.351811	0.3588	0.366192	0.367019	0.372208	0.377191	0.382536
		0.348328	0.302892	0.304019	0.355233	0.398973	0.404969	0.407657	0.410428	0.411172	0.413715	0.416176	0.41538	0.417168	0.41783	0.418636	0.416072	0.415803	0.414852	0.413695	0.412092	0.411234	0.408681	0.405176	0.401454	0.39764	0.395148	0.391757	0.388253	0.381854	0.380365	0.376736	0.369107	0.36339	0.348059	0.322576	0.309147	0.317345	0.328179	0.32729	0.333286	0.335012	0.339375	0.34962	0.354262	0.357435	0.355885	0.356991	0.361364
		0.350209	0.311276	0.312021	0.360071	0.392047	0.397143	0.402736	0.40469	0.408681	0.411131	0.413374	0.414852	0.414976	0.413333	0.40743	0.406644	0.406189	0.403594	0.401527	0.399263	0.396596	0.395345	0.39061	0.386206	0.381812	0.378804	0.374886	0.36738	0.360123	0.354024	0.347821	0.337245	0.333544	0.323155	0.313044	0.318606	0.32944	0.33616	0.342797	0.348844	0.352173	0.356929	0.360061	0.363318	0.366801	0.371392	0.377408	0.37655
		0.342921	0.304164	0.315866	0.368559	0.393525	0.395655	0.399562	0.40254	0.404669	0.405104	0.407636	0.407461	0.408629	0.409322	0.409694	0.408112	0.408122	0.40805	0.407874	0.404907	0.402798	0.402271	0.397764	0.393277	0.390734	0.387188	0.383549	0.381936	0.376747	0.373108	0.366471	0.358707	0.350075	0.33189	0.313447	0.303699	0.31261	0.3166	0.320095	0.325357	0.33004	0.331342	0.336015	0.342207	0.349051	0.343427	0.351036	0.354417
		0.347604	0.31047	0.330464	0.387281	0.404452	0.407357	0.410852	0.414284	0.415256	0.415917	0.416382	0.416682	0.417209	0.417871	0.417147	0.417075	0.417189	0.416837	0.416548	0.416858	0.417271	0.414532	0.414728	0.411472	0.41141	0.409042	0.40561	0.400245	0.398032	0.394476	0.385896	0.378866	0.367432	0.348224	0.319443	0.298468	0.308764	0.310098	0.317965	0.322565	0.328737	0.331011	0.334454	0.340233	0.346498	0.352556	0.35728	0.362666
		0.353548	0.317562	0.336232	0.394414	0.406654	0.412702	0.415886	0.418243	0.419742	0.42121	0.424001	0.425666	0.424953	0.428013	0.429543	0.429615	0.429574	0.429098	0.427837	0.424715	0.419742	0.419215	0.416827	0.415772	0.411348	0.408339	0.406964	0.40254	0.396471	0.392078	0.386547	0.381213	0.373201	0.358345	0.325987	0.300794	0.30649	0.312755	0.320002	0.322276	0.330195	0.335591	0.341939	0.347862	0.355264	0.358841	0.363204	0.367908
	587.2	0.355936	0.325326	0.363349	0.406975	0.414646	0.418791	0.421231	0.421489	0.42242	0.423681	0.42396	0.425035	0.42549	0.425645	0.424891	0.424188	0.423112	0.421045	0.420993	0.420456	0.416765	0.41203	0.408929	0.405993	0.404421	0.402716	0.396895	0.390372	0.386102	0.381564	0.379465	0.377057	0.369345	0.352514	0.321831	0.30496	0.310894	0.314584	0.318885	0.326545	0.329006	0.330505	0.338506	0.342817	0.346963	0.35422	0.363359	0.366098
[truncated: 52 more columns]

## Sheet: Dots 4,5
	u5 (mV)
u4 (mV)		667.2
	622	0.216994	0.162937	0.148567	0.145869	0.144194	0.143998	0.142127	0.140235	0.138684	0.137371	0.135893	0.135138	0.132295	0.131034	0.132388	0.139873	0.140886	0.143863	0.162782	0.174247	0.177937	0.180511	0.179333	0.177989	0.176966	0.175156	0.174702	0.172086	0.171094	0.170577	0.16853	0.167982	0.167548	0.164963	0.165046	0.162575	0.162689	0.160352	0.159494	0.159753	0.172923	0.190684	0.19637	0.19667	0.194116	0.193734	0.194985	0.192328
		0.187459	0.160539	0.146138	0.145207	0.144008	0.142065	0.139749	0.138415	0.13671	0.13489	0.133215	0.132233	0.131634	0.135841	0.137278	0.142819	0.152506	0.166638	0.174112	0.178103	0.179178	0.178247	0.177028	0.176904	0.174309	0.174071	0.171383	0.171197	0.168581	0.167093	0.166741	0.166338	0.164922	0.162999	0.162844	0.161459	0.160404	0.159422	0.157199	0.16271	0.177648	0.19179	0.193806	0.19269	0.192483	0.191656	0.191077	0.189723
		0.189764	0.15998	0.145166	0.143047	0.142354	0.139439	0.138157	0.137402	0.136193	0.134373	0.133246	0.131861	0.134094	0.138684	0.156042	0.152258	0.16057	0.177327	0.181225	0.179302	0.179074	0.176108	0.17589	0.175105	0.173947	0.17281	0.171156	0.170918	0.168168	0.167878	0.167424	0.165759	0.164002	0.163526	0.163175	0.160983	0.159618	0.158068	0.159112	0.169336	0.185939	0.192472	0.193134	0.191211	0.190426	0.189733	0.190012	0.188451
		0.187841	0.159649	0.146665	0.143719	0.142809	0.140349	0.139087	0.137071	0.136627	0.134911	0.133815	0.132347	0.139966	0.158461	0.157613	0.160735	0.176821	0.180542	0.179312	0.178372	0.177772	0.176252	0.174526	0.17404	0.172127	0.171321	0.170267	0.16855	0.168768	0.166989	0.166659	0.16518	0.164229	0.162875	0.162575	0.161252	0.160311	0.158667	0.16028	0.17404	0.190312	0.193506	0.192721	0.192028	0.190684	0.190663	0.189206	0.18719
		0.182145	0.157747	0.145145	0.142406	0.140586	0.138622	0.136947	0.136937	0.1349	0.13336	0.134321	0.136523	0.137413	0.150852	0.170225	0.179674	0.179622	0.17956	0.177731	0.177017	0.175053	0.174154	0.172851	0.171032	0.17037	0.16884	0.168178	0.166772	0.165852	0.165284	0.165294	0.163009	0.162999	0.160352	0.158471	0.158357	0.157923	0.157882	0.163454	0.177203	0.189681	0.191573	0.190446	0.189257	0.18782	0.187541	0.186239	0.185484
		0.18048	0.154801	0.143388	0.142044	0.141155	0.13949	0.138053	0.13612	0.13518	0.13611	0.140442	0.13611	0.149456	0.174836	0.180915	0.18078	0.18077	0.178144	0.176935	0.17648	0.175043	0.173771	0.1725	0.171921	0.170298	0.168406	0.167051	0.166607	0.164529	0.161738	0.160993	0.161273	0.160321	0.159546	0.15935	0.157179	0.155163	0.156579	0.164632	0.181473	0.189278	0.189226	0.18935	0.187851	0.186704	0.18596	0.184802	0.182186
		0.186321	0.156052	0.141372	0.140266	0.139646	0.137805	0.136875	0.135603	0.133432	0.137195	0.140411	0.148288	0.173554	0.182052	0.180119	0.177627	0.176655	0.175311	0.174371	0.173978	0.173182	0.171559	0.170597	0.169595	0.168251	0.16761	0.165521	0.163247	0.162389	0.162048	0.160673	0.160228	0.159195	0.157727	0.156569	0.157013	0.155721	0.156021	0.167393	0.185525	0.188772	0.188627	0.187469	0.185711	0.186394	0.184636	0.183592	0.18201
		0.18322	0.152434	0.141713	0.13856	0.137237	0.136668	0.136368	0.135076	0.135076	0.146954	0.153478	0.152661	0.175001	0.178702	0.178826	0.177731	0.17649	0.17527	0.174298	0.172386	0.170608	0.168912	0.167972	0.166535	0.16548	0.165036	0.164053	0.162286	0.162224	0.161045	0.159701	0.158523	0.157427	0.156021	0.155411	0.155587	0.154656	0.15751	0.17008	0.185298	0.187975	0.18688	0.185525	0.184285	0.183323	0.182796	0.182052	0.180853
		0.214523	0.158905	0.1407	0.137423	0.136017	0.134652	0.133102	0.136244	0.136255	0.145538	0.158843	0.172127	0.177193	0.177493	0.176873	0.174888	0.172737	0.171745	0.17189	0.17128	0.168974	0.166731	0.165976	0.164911	0.163537	0.162534	0.161541	0.16058	0.159608	0.15815	0.158213	0.157447	0.155349	0.155504	0.154956	0.152444	0.152527	0.161552	0.177379	0.185401	0.185195	0.184574	0.18382	0.182383	0.180418	0.178568	0.177844	0.17679
		0.224334	0.15569	0.139552	0.137754	0.135924	0.134166	0.133174	0.13549	0.149684	0.146489	0.156269	0.17405	0.177369	0.176986	0.175611	0.174412	0.172469	0.172407	0.170587	0.169212	0.168385	0.166741	0.165366	0.163288	0.163009	0.159784	0.159732	0.158616	0.15815	0.156641	0.156207	0.156093	0.15569	0.153953	0.152444	0.151906	0.151586	0.160714	0.17709	0.184337	0.185008	0.184192	0.182734	0.179984	0.179571	0.178216	0.177224	0.175043
		0.224096	0.158895	0.139863	0.136937	0.1361	0.134466	0.140535	0.142313	0.153385	0.162896	0.177203	0.178578	0.177203	0.176335	0.175084	0.173068	0.171838	0.170205	0.168778	0.16853	0.166679	0.16579	0.164115	0.163009	0.161851	0.159836	0.159029	0.157716	0.156827	0.156114	0.155948	0.154253	0.153013	0.15232	0.150356	0.149808	0.152258	0.169005	0.184461	0.186301	0.18383	0.183561	0.182548	0.181917	0.180718	0.178868	0.177731	0.178516
		0.223011	0.158233	0.139222	0.135717	0.135459	0.134704	0.142633	0.151772	0.154046	0.164942	0.177803	0.179974	0.177575	0.175498	0.174174	0.171921	0.171269	0.169812	0.16883	0.167506	0.16669	0.163723	0.163568	0.161397	0.161035	0.160683	0.159939	0.158946	0.157582	0.155897	0.154801	0.154222	0.153064	0.152485	0.150459	0.151451	0.156538	0.173864	0.184306	0.185567	0.184884	0.182476	0.181307	0.180181	0.178806	0.177627	0.176283	0.17526
		0.214234	0.150521	0.136523	0.134942	0.134425	0.142209	0.160032	0.157303	0.165542	0.176108	0.176831	0.1765	0.174381	0.173668	0.1716	0.170246	0.169222	0.167641	0.166431	0.165697	0.163733	0.163216	0.160528	0.159618	0.159536	0.157923	0.156145	0.153529	0.153778	0.153209	0.152206	0.151214	0.149012	0.14897	0.150542	0.150542	0.164395	0.18108	0.183675	0.18261	0.182869	0.1817	0.179984	0.177369	0.176676	0.175208	0.173399	0.172996
		0.219206	0.153829	0.135831	0.136255	0.137495	0.157427	0.152465	0.173585	0.176821	0.178309	0.176924	0.175901	0.173947	0.172613	0.171373	0.170143	0.168271	0.167672	0.165449	0.165397	0.164519	0.162038	0.160487	0.158822	0.158109	0.157292	0.155452	0.15324	0.152878	0.151958	0.152909	0.1508	0.150469	0.148578	0.150273	0.155556	0.169905	0.184533	0.189268	0.187872	0.186466	0.185546	0.184285	0.182176	0.181556	0.179571	0.177731	0.176407
		0.204165	0.148753	0.143264	0.145021	0.147182	0.163661	0.170411	0.174133	0.180263	0.180367	0.178909	0.17772	0.175787	0.173854	0.172458	0.17097	0.168726	0.167496	0.166473	0.166328	0.165211	0.164043	0.161262	0.161097	0.160084	0.157995	0.157013	0.154946	0.154605	0.154698	0.15232	0.151245	0.151214	0.151379	0.153023	0.16517	0.181814	0.188544	0.187376	0.186208	0.18537	0.183323	0.181101	0.179292	0.17742	0.176211	0.175405	0.174474
		0.215474	0.157923	0.14375	0.157323	0.166504	0.176593	0.173182	0.177007	0.178795	0.178692	0.17649	0.17436	0.173616	0.172055	0.170143	0.168571	0.167041	0.16578	0.164446	0.16273	0.161324	0.160332	0.161045	0.159019	0.156838	0.155059	0.154305	0.154067	0.153292	0.151741	0.150418	0.149281	0.150087	0.153199	0.163712	0.176521	0.188358	0.189195	0.186549	0.184119	0.182352	0.180894	0.179271	0.178444	0.176779	0.176873	0.174443	0.172758
		0.213231	0.189464	0.175105	0.154729	0.157809	0.177679	0.182507	0.183292	0.181411	0.178754	0.176459	0.175032	0.173968	0.172024	0.170463	0.169884	0.168509	0.16702	0.165211	0.16334	0.162275	0.160466	0.160456	0.158802	0.158088	0.156031	0.154449	0.153405	0.152082	0.151079	0.151245	0.153705	0.160466	0.170659	0.186042	0.190994	0.192307	0.190457	0.186404	0.184285	0.181855	0.180439	0.178651	0.176686	0.174857	0.173358	0.172427	0.171352
		0.213748	0.180977	0.167651	0.172665	0.183437	0.184109	0.183241	0.181359	0.178609	0.176935	0.175911	0.173595	0.172737	0.171135	0.16854	0.167176	0.166173	0.164963	0.163164	0.162058	0.160787	0.159298	0.158285	0.156869	0.156238	0.154346	0.15385	0.152206	0.151028	0.152919	0.154305	0.159763	0.173554	0.182786	0.195564	0.19667	0.194737	0.19269	0.188803	0.185081	0.181845	0.179478	0.180274	0.17956	0.177317	0.175001	0.174071	0.173203
		0.221305	0.173068	0.167868	0.176076	0.182166	0.18536	0.184068	0.181845	0.181514	0.178723	0.177751	0.174939	0.173109	0.171704	0.169667	0.168974	0.168623	0.166069	0.165594	0.16303	0.160911	0.160166	0.158822	0.156434	0.155721	0.155204	0.153498	0.160084	0.158915	0.171176	0.171817	0.183851	0.192369	0.202872	0.202748	0.202872	0.200474	0.195801	0.1921	0.189071	0.185753	0.182879	0.180501	0.177203	0.175591	0.173533	0.173843	0.174546
		0.22175	0.192038	0.181411	0.187293	0.186869	0.184946	0.183323	0.182166	0.180026	0.178113	0.176087	0.173492	0.172024	0.169408	0.167941	0.165976	0.165821	0.164074	0.162296	0.161417	0.159939	0.159391	0.158078	0.156703	0.15752	0.156424	0.156403	0.15568	0.168861	0.177896	0.183727	0.204878	0.209127	0.208031	0.206687	0.203824	0.200702	0.196608	0.192452	0.189671	0.185412	0.182062	0.178372	0.17589	0.174577	0.174526	0.178857	0.182962
		0.212983	0.192235	0.190043	0.188151	0.186714	0.185908	0.186166	0.182941	0.179891	0.17741	0.175146	0.173378	0.172003	0.171352	0.170463	0.16671	0.165532	0.164498	0.163268	0.161262	0.160466	0.158326	0.157758	0.155959	0.158978	0.155773	0.165976	0.157995	0.169512	0.195005	0.209075	0.212507	0.211422	0.20922	0.205767	0.203451	0.200102	0.19667	0.193548	0.191521	0.187159	0.18201	0.179746	0.177565	0.179922	0.184523	0.186921	0.195636
		0.223993	0.199378	0.189723	0.187272	0.184843	0.1826	0.181566	0.180305	0.177896	0.176831	0.17435	0.172107	0.170308	0.16915	0.168571	0.165925	0.164188	0.163278	0.160497	0.159691	0.158543	0.15752	0.15815	0.155525	0.163402	0.158822	0.162606	0.186818	0.208962	0.214306	0.213407	0.211153	0.212135	0.208848	0.206418	0.20523	0.202025	0.200702	0.196773	0.192121	0.188162	0.185784	0.182352	0.181463	0.187262	0.196122	0.206904	0.227373
		0.225233	0.203162	0.190426	0.186973	0.185711	0.184791	0.182507	0.180181	0.178196	0.177172	0.175622	0.173843	0.170825	0.169222	0.167434	0.166473	0.163774	0.164095	0.161955	0.160053	0.161924	0.161159	0.168158	0.170308	0.168199	0.1875	0.208383	0.216405	0.215826	0.215857	0.214709	0.212032	0.210233	0.209189	0.208	0.206542	0.203658	0.199761	0.19913	0.195388	0.192224	0.188689	0.191873	0.197435	0.209561	0.226247	0.23154	0.232822
		0.221274	0.201808	0.188554	0.187965	0.18596	0.183354	0.181597	0.179457	0.178289	0.176139	0.174288	0.172262	0.170174	0.168116	0.166504	0.165945	0.163723	0.16243	0.162761	0.163774	0.162058	0.167537	0.163061	0.182434	0.207494	0.215661	0.214958	0.21474	0.213882	0.211825	0.210698	0.208755	0.207018	0.20556	0.204713	0.203462	0.200691	0.199616	0.197414	0.195016	0.192979	0.195408	0.202717	0.216498	0.229772	0.23124	0.229317	0.228996
		0.221191	0.202149	0.188203	0.185071	0.184057	0.182424	0.180222	0.178309	0.176697	0.175477	0.173554	0.172324	0.169502	0.168654	0.165759	0.16335	0.16364	0.162265	0.161055	0.163175	0.159401	0.167496	0.197331	0.213862	0.214906	0.214647	0.214989	0.213552	0.213686	0.210998	0.209303	0.2086	0.205922	0.202966	0.202666	0.201611	0.202035	0.199812	0.196938	0.193971	0.192907	0.19852	0.214224	0.226464	0.227973	0.227415	0.226267	0.225078
		0.221243	0.200567	0.187014	0.184057	0.182073	0.179922	0.178185	0.176624	0.175239	0.173916	0.172675	0.169729	0.168199	0.166317	0.164725	0.163929	0.161552	0.169295	0.162224	0.165087	0.185649	0.211629	0.214833	0.214224	0.2129	0.212373	0.210264	0.209365	0.207411	0.205467	0.20523	0.203121	0.203482	0.202852	0.201456	0.199399	0.198344	0.197538	0.196856	0.194685	0.199006	0.20984	0.222349	0.22667	0.225316	0.225699	0.224448	0.222928
		0.216994	0.198479	0.184936	0.182021	0.179457	0.178165	0.177607	0.175249	0.173719	0.172241	0.170391	0.16792	0.165325	0.164632	0.163154	0.160518	0.166317	0.163175	0.179012	0.201746	0.21441	0.215309	0.213944	0.211691	0.212259	0.211784	0.21075	0.209272	0.208145	0.205974	0.204785	0.20371	0.201849	0.200929	0.200391	0.197848	0.19791	0.196236	0.194923	0.193878	0.19943	0.211918	0.223734	0.225089	0.225316	0.22421	0.222142	0.219455
		0.210316	0.192018	0.1829	0.181649	0.180667	0.178857	0.176562	0.17558	0.173564	0.172096	0.169956	0.168282	0.167641	0.167424	0.166648	0.163537	0.165904	0.18413	0.208103	0.213634	0.213334	0.212177	0.211133	0.210543	0.210636	0.209468	0.208031	0.205023	0.20342	0.202976	0.202655	0.200908	0.199647	0.198882	0.195708	0.195708	0.195202	0.19454	0.194116	0.195491	0.205416	0.220654	0.225771	0.222701	0.220364	0.220406	0.219496	0.217956
		0.209375	0.192896	0.181742	0.179922	0.177689	0.175467	0.175704	0.173761	0.174412	0.172344	0.171032	0.169243	0.169233	0.167444	0.165635	0.172903	0.187521	0.209344	0.212466	0.211991	0.209634	0.20923	0.208352	0.205664	0.205467	0.204413	0.204516	0.2028	0.201063	0.199089	0.199575	0.198448	0.196959	0.19669	0.196277	0.193858	0.19332	0.192162	0.192669	0.195119	0.206801	0.221584	0.223745	0.222184	0.220943	0.221191	0.220488	0.217356
		0.20003	0.185277	0.176221	0.173874	0.173513	0.17099	0.169326	0.168426	0.167186	0.1664	0.164405	0.163588	0.162947	0.161293	0.165242	0.188379	0.203472	0.205808	0.204309	0.204433	0.204227	0.203059	0.201342	0.201446	0.197724	0.196814	0.196804	0.194447	0.193982	0.192721	0.191842	0.192193	0.192597	0.191532	0.191211	0.189082	0.18749	0.186456	0.187283	0.196339	0.210533	0.217873	0.219496	0.217925	0.213975	0.213159	0.212073	0.210574
		0.200443	0.185763	0.173885	0.171342	0.170174	0.170308	0.168902	0.167434	0.166348	0.167165	0.163557	0.161407	0.16058	0.168943	0.188792	0.20401	0.205447	0.20891	0.209685	0.209086	0.207256	0.204857	0.204671	0.203379	0.201828	0.202521	0.20035	0.198841	0.197507	0.196184	0.195915	0.194375	0.195533	0.193982	0.191614	0.191056	0.190084	0.190426	0.192307	0.202387	0.217862	0.222525	0.220778	0.219031	0.217666	0.216219	0.215723	0.214337
		0.21105	0.191625	0.180387	0.17679	0.176076	0.175063	0.173368	0.172427	0.172882	0.170256	0.170018	0.170494	0.171187	0.185846	0.207752	0.210719	0.21043	0.208941	0.207473	0.206511	0.205261	0.203513	0.204072	0.202159	0.201653	0.201239	0.199099	0.199265	0.197693	0.197362	0.195646	0.194468	0.19363	0.192421	0.19055	0.190829	0.190601	0.188947	0.192876	0.206325	0.221088	0.221605	0.220095	0.218741	0.216922	0.215009	0.213521	0.211908
		0.239676	0.190415	0.177958	0.176097	0.174691	0.173296	0.170349	0.170845	0.169377	0.169512	0.168344	0.167248	0.17955	0.203534	0.210388	0.210946	0.208166	0.206677	0.20554	0.204826	0.204258	0.203348	0.200805	0.200412	0.199378	0.198127	0.197724	0.196473	0.195088	0.194705	0.194923	0.192752	0.191728	0.190581	0.189661	0.188296	0.186352	0.187076	0.194354	0.209127	0.216591	0.216942	0.216632	0.214068	0.212683	0.212942	0.213417	0.213396
		0.240027	0.188286	0.177875	0.176159	0.173657	0.172096	0.171745	0.172169	0.170225	0.169502	0.167806	0.178309	0.198644	0.2086	0.208765	0.209561	0.20739	0.206098	0.205405	0.205312	0.203865	0.20188	0.199192	0.20035	0.198262	0.197197	0.195967	0.19362	0.192483	0.192845	0.19088	0.189878	0.189268	0.187272	0.186549	0.185401	0.185722	0.186632	0.200888	0.216839	0.218855	0.217077	0.216146	0.214151	0.214131	0.213727	0.212363	0.21137
		0.250468	0.192069	0.174557	0.171559	0.169998	0.170494	0.169274	0.167723	0.168003	0.167785	0.169481	0.184492	0.20769	0.20892	0.207721	0.205767	0.205881	0.204692	0.202883	0.199885	0.19973	0.199916	0.198737	0.197114	0.195522	0.19515	0.194819	0.191439	0.190053	0.189268	0.18874	0.185991	0.185825	0.185515	0.184647	0.183427	0.183127	0.187789	0.20128	0.214968	0.217501	0.218038	0.216736	0.214482	0.211525	0.209706	0.209964	0.210212
		0.250851	0.191253	0.174733	0.172096	0.170246	0.169708	0.16946	0.167909	0.168757	0.171011	0.183086	0.202893	0.208403	0.206542	0.206129	0.203855	0.203917	0.201467	0.200877	0.199926	0.198241	0.198541	0.19698	0.19514	0.193103	0.193589	0.192152	0.190694	0.189816	0.189557	0.186952	0.184481	0.18443	0.185525	0.18598	0.184057	0.183489	0.192235	0.208858	0.216177	0.215516	0.216622	0.214182	0.212962	0.213417	0.21136	0.208858	0.208496
		0.243687	0.183086	0.164012	0.161273	0.161707	0.161262	0.159908	0.157944	0.156827	0.174433	0.191439	0.198117	0.198965	0.198758	0.196794	0.19546	0.19483	0.193579	0.191108	0.188565	0.188348	0.186601	0.185908	0.184202	0.184016	0.182476	0.181059	0.179292	0.179064	0.17925	0.176407	0.176232	0.177162	0.174443	0.174526	0.174422	0.178496	0.191459	0.206181	0.20892	0.207876	0.205591	0.204878	0.202635	0.201911	0.200536	0.199916	0.198427
		0.245237	0.187293	0.169522	0.16577	0.16486	0.164105	0.162792	0.170773	0.176014	0.184616	0.202076	0.20617	0.203059	0.20065	0.200019	0.197683	0.197114	0.196484	0.195305	0.193816	0.1921	0.190674	0.190302	0.188006	0.187045	0.185443	0.185091	0.184833	0.183055	0.180656	0.181452	0.181649	0.180243	0.177731	0.177575	0.178372	0.182383	0.197724	0.210419	0.211846	0.211825	0.210223	0.210543	0.208517	0.206677	0.20402	0.20403	0.203617
		0.255534	0.187665	0.166814	0.164115	0.16333	0.16516	0.166152	0.169936	0.182713	0.198344	0.202552	0.202645	0.201653	0.199999	0.198923	0.196453	0.194788	0.195047	0.194664	0.193258	0.189392	0.189454	0.187893	0.187955	0.18721	0.186063	0.185257	0.183189	0.182248	0.182476	0.179777	0.178888	0.179209	0.179457	0.177751	0.178092	0.192659	0.211587	0.215836	0.214089	0.213882	0.212694	0.21044	0.210264	0.208558	0.205074	0.204661	0.205395
		0.242374	0.182073	0.164663	0.162337	0.162172	0.162234	0.165356	0.172727	0.182941	0.197652	0.20248	0.2025	0.201787	0.201301	0.19882	0.198324	0.197952	0.19636	0.193796	0.191583	0.189795	0.189557	0.189816	0.189526	0.187882	0.186766	0.184874	0.185432	0.182858	0.181266	0.181235	0.179819	0.179043	0.179395	0.178382	0.18201	0.196391	0.213996	0.217925	0.216074	0.213758	0.212332	0.210946	0.209892	0.208269	0.205953	0.204682	0.204754
		0.241578	0.174515	0.162647	0.16088	0.161086	0.163392	0.165739	0.178278	0.201539	0.202707	0.202469	0.201446	0.199244	0.197828	0.196556	0.196566	0.195274	0.193486	0.192824	0.190725	0.191935	0.189009	0.186776	0.184905	0.185525	0.184492	0.183241	0.181018	0.179964	0.179498	0.178868	0.178434	0.176511	0.175043	0.174557	0.179891	0.198706	0.215619	0.215981	0.212218	0.209696	0.209323	0.208393	0.20676	0.205581	0.204465	0.202211	0.199957
		0.241402	0.180119	0.161014	0.158347	0.15845	0.157964	0.16549	0.183923	0.198748	0.201632	0.200908	0.199802	0.196887	0.195284	0.194023	0.191832	0.190891	0.190467	0.189661	0.188379	0.187055	0.186053	0.183913	0.182527	0.181659	0.181297	0.180067	0.17893	0.176955	0.177586	0.176904	0.174919	0.173926	0.172996	0.174495	0.190643	0.209747	0.213882	0.212404	0.210233	0.208548	0.206687	0.204971	0.204371	0.202252	0.201859	0.200102	0.198706
		0.23768	0.175322	0.157334	0.155256	0.157975	0.155483	0.175529	0.195646	0.197776	0.196969	0.196225	0.194912	0.193568	0.192162	0.190312	0.189816	0.188544	0.186931	0.186239	0.184306	0.182672	0.181793	0.180036	0.180356	0.178372	0.177627	0.175208	0.174691	0.174319	0.173182	0.172396	0.171011	0.170256	0.171735	0.179571	0.198086	0.211319	0.211939	0.210657	0.207256	0.205219	0.203048	0.202325	0.202366	0.20003	0.197486	0.197373	0.195398
		0.238414	0.174981	0.156197	0.155463	0.15904	0.171476	0.184616	0.195212	0.197941	0.196804	0.194964	0.193062	0.192235	0.191863	0.190219	0.188937	0.188689	0.187707	0.185929	0.183427	0.182424	0.181452	0.180305	0.180005	0.179157	0.178485	0.177813	0.17619	0.176469	0.175601	0.173843	0.173016	0.17281	0.175911	0.191346	0.211164	0.216353	0.21655	0.214296	0.212321	0.211804	0.208858	0.206232	0.204806	0.204227	0.201735	0.201239	0.200546
		0.242084	0.177348	0.159308	0.155824	0.158068	0.178351	0.196546	0.200774	0.200991	0.20035	0.199554	0.197249	0.194261	0.193269	0.192576	0.191997	0.190426	0.188358	0.18688	0.18506	0.183716	0.183003	0.18109	0.180894	0.179984	0.179581	0.178744	0.176831	0.175032	0.173564	0.173234	0.173802	0.174484	0.188141	0.208931	0.220674	0.220643	0.218472	0.214637	0.212487	0.210915	0.209168	0.207473	0.205147	0.203327	0.201208	0.199606	0.197404
		0.235179	0.169398	0.162058	0.159174	0.170515	0.183179	0.196597	0.197693	0.196318	0.194313	0.194282	0.192452	0.190808	0.190239	0.189082	0.18749	0.186342	0.184233	0.182424	0.182403	0.181525	0.179043	0.179137	0.178361	0.177358	0.176573	0.174795	0.173068	0.172923	0.1713	0.17161	0.174298	0.185794	0.201808	0.216808	0.219765	0.219382	0.21748	0.214782	0.213035	0.209809	0.20923	0.206791	0.203865	0.203172	0.202325	0.199585	0.199575
		0.238352	0.173027	0.155928	0.167568	0.183447	0.192834	0.197972	0.198282	0.197776	0.19576	0.194819	0.192648	0.191211	0.190446	0.188513	0.186787	0.185226	0.18474	0.183882	0.181855	0.180377	0.18048	0.180088	0.181452	0.178144	0.177513	0.177007	0.174784	0.172303	0.172086	0.171352	0.172251	0.185732	0.213779	0.223507	0.223817	0.221305	0.219093	0.216777	0.214492	0.212301	0.210729	0.208393	0.205974	0.202769	0.201694	0.199554	0.19914
		0.24011	0.177028	0.162162	0.163733	0.18046	0.194447	0.195874	0.195336	0.19392	0.192793	0.191056	0.190384	0.190663	0.187986	0.186549	0.186394	0.184285	0.183096	0.181979	0.180698	0.178444	0.177544	0.179292	0.177627	0.174764	0.172262	0.17191	0.172107	0.170484	0.170845	0.172396	0.181597	0.203844	0.219186	0.222349	0.221315	0.220757	0.218162	0.215671	0.212456	0.212321	0.209623	0.208238	0.205509	0.201725	0.199099	0.198923	0.202428
		0.237897	0.177875	0.161066	0.16855	0.191718	0.196163	0.195491	0.193723	0.191563	0.189867	0.188782	0.1878	0.185401	0.184926	0.182765	0.180522	0.179736	0.178899	0.176976	0.17589	0.174329	0.174402	0.173978	0.171331	0.170298	0.169925	0.16884	0.169398	0.172593	0.173275	0.186218	0.204589	0.220271	0.222876	0.222628	0.221532	0.219723	0.215609	0.213138	0.210316	0.207793	0.204113	0.201529	0.198996	0.197114	0.19547	0.1976	0.208579
		0.230899	0.170018	0.159743	0.177906	0.192317	0.194158	0.193289	0.191542	0.188637	0.187448	0.186352	0.184998	0.183551	0.182465	0.181783	0.181855	0.180449	0.180181	0.177214	0.175911	0.178909	0.173564	0.171207	0.169812	0.17008	0.168189	0.168044	0.168302	0.174805	0.175766	0.183913	0.204661	0.221222	0.221346	0.218865	0.215133	0.214141	0.212673	0.212011	0.208931	0.205457	0.202169	0.200546	0.198923	0.197507	0.196794	0.197735	0.209241
		0.229141	0.167827	0.164467	0.18689	0.19423	0.193527	0.192276	0.188937	0.189113	0.186249	0.184626	0.183396	0.182775	0.180542	0.178196	0.1771	0.177607	0.174733	0.173657	0.172003	0.171187	0.169677	0.169016	0.167248	0.166297	0.166958	0.167806	0.166359	0.174081	0.19057	0.212011	0.218948	0.219496	0.217925	0.217066	0.214368	0.212745	0.209344	0.206946	0.206046	0.204723	0.202852	0.200722	0.198127	0.197063	0.195739	0.209148	0.234693
		0.230764	0.174733	0.191801	0.196091	0.194757	0.193971	0.191521	0.189537	0.188854	0.185525	0.183086	0.181804	0.180718	0.181587	0.180853	0.1768	0.17618	0.174484	0.172789	0.172107	0.170453	0.169719	0.16792	0.170422	0.172055	0.173595	0.167847	0.16488	0.186652	0.218483	0.226185	0.224851	0.223197	0.221357	0.218276	0.215381	0.213521	0.211701	0.210347	0.209003	0.204609	0.202087	0.201983	0.200433	0.201508	0.21411	0.239159	0.253074
		0.246364	0.223031	0.210409	0.206635	0.202056	0.199027	0.195191	0.19331	0.191325	0.187148	0.184998	0.184119	0.181742	0.18016	0.178465	0.177203	0.177441	0.177121	0.18445	0.177607	0.176356	0.173461	0.171269	0.169739	0.169315	0.168943	0.187097	0.218162	0.234217	0.234021	0.232181	0.230444	0.228335	0.225719	0.222763	0.220385	0.218421	0.216374	0.214482	0.213004	0.211019	0.208579	0.206801	0.203948	0.209737	0.22758	0.248504	0.255162
		0.247688	0.226453	0.213996	0.209416	0.205292	0.200123	0.195377	0.193403	0.190364	0.188017	0.18629	0.184181	0.183272	0.181059	0.180036	0.179695	0.176935	0.174143	0.173378	0.172034	0.170887	0.170515	0.170773	0.181659	0.209789	0.242343	0.232749	0.235447	0.236305	0.234414	0.230361	0.229245	0.226505	0.223869	0.221408	0.221109	0.21901	0.214927	0.212942	0.211226	0.208993	0.207049	0.205581	0.207287	0.217873	0.241474	0.254945	0.255183
		0.247646	0.232067	0.217883	0.211298	0.208744	0.204826	0.19973	0.194292	0.190457	0.188265	0.186311	0.184326	0.190591	0.186156	0.179374	0.178444	0.174257	0.174629	0.174733	0.176449	0.192152	0.219362	0.244462	0.240534	0.239603	0.240627	0.242115	0.240895	0.239665	0.23493	0.232025	0.231209	0.227012	0.223941	0.223476	0.220798	0.216787	0.216002	0.215164	0.21259	0.21105	0.209189	0.207876	0.217625	0.237763	0.253611	0.257085	0.256423
		0.246375	0.227084	0.215392	0.210802	0.207235	0.205622	0.201529	0.196101	0.191645	0.193289	0.185701	0.183179	0.181804	0.177565	0.175229	0.178981	0.188337	0.213334	0.226236	0.249228	0.252154	0.250406	0.249652	0.247522	0.247377	0.245361	0.242591	0.241702	0.23951	0.237567	0.235334	0.230402	0.227777	0.224613	0.221047	0.218348	0.21808	0.216177	0.213407	0.210833	0.208982	0.209675	0.225202	0.244152	0.256247	0.258212	0.255689	0.253601
		0.24533	0.231292	0.217087	0.213086	0.210461	0.208062	0.204847	0.201187	0.196783	0.192824	0.18964	0.188162	0.192679	0.222225	0.238487	0.218483	0.22848	0.244452	0.25082	0.249021	0.250034	0.25112	0.250086	0.249042	0.247801	0.246313	0.243521	0.239934	0.23798	0.237474	0.23462	0.23095	0.228407	0.225657	0.222763	0.217449	0.215402	0.214472	0.212756	0.210243	0.216188	0.232966	0.248049	0.25694	0.259183	0.25694	0.253105	0.252122
		0.250489	0.238332	0.225657	0.222876	0.22083	0.220023	0.216384	0.212476	0.216953	0.225843	0.244224	0.253446	0.2551	0.244617	0.258232	0.264642	0.26488	0.264053	0.262037	0.259711	0.258346	0.25756	0.255575	0.254862	0.252815	0.250789	0.24839	0.247295	0.245785	0.244421	0.243056	0.241991	0.238952	0.23399	0.23125	0.229059	0.227673	0.225389	0.222235	0.226443	0.242095	0.259866	0.271144	0.27345	0.270462	0.266544	0.264631	0.260207
		0.254624	0.235602	0.223921	0.219599	0.218266	0.216911	0.217428	0.217707	0.230888	0.248122	0.253032	0.26246	0.263949	0.262791	0.264084	0.26245	0.2597	0.258056	0.257653	0.256723	0.255813	0.254376	0.251874	0.250489	0.25051	0.249703	0.248773	0.247832	0.245765	0.24318	0.242508	0.240224	0.237226	0.234072	0.231674	0.229927	0.226505	0.226112	0.238569	0.258553	0.269986	0.272054	0.273212	0.271454	0.267805	0.266306	0.264776	0.261644
		0.261675	0.234837	0.221284	0.218266	0.216322	0.2184	0.220923	0.228686	0.248484	0.26307	0.265159	0.262988	0.261613	0.260248	0.25938	0.258398	0.256971	0.256123	0.254469	0.253973	0.253942	0.252577	0.250076	0.249352	0.24714	0.245279	0.245579	0.24531	0.243139	0.241991	0.241206	0.239717	0.236822	0.234507	0.232842	0.232429	0.231984	0.251223	0.262367	0.274628	0.276582	0.276241	0.275166	0.272075	0.268343	0.265097	0.263701	0.261116
		0.268053	0.228159	0.214213	0.211691	0.211598	0.2132	0.22971	0.249941	0.257167	0.258801	0.25969	0.259731	0.258656	0.256682	0.255265	0.25419	0.251936	0.25051	0.249404	0.24928	0.248794	0.247315	0.24408	0.241909	0.241144	0.240492	0.241423	0.238466	0.236336	0.234951	0.234445	0.23276	0.231074	0.227932	0.229441	0.23248	0.255152	0.271723	0.275259	0.274876	0.27347	0.269873	0.26613	0.264652	0.262729	0.261292	0.259814	0.256382
		0.283602	0.234134	0.215816	0.213345	0.215319	0.218245	0.237257	0.247594	0.256909	0.259659	0.25847	0.258977	0.257333	0.254707	0.252701	0.25296	0.251988	0.251657	0.250313	0.248794	0.246695	0.245444	0.244845	0.243304	0.243273	0.242095	0.24226	0.240761	0.238693	0.238476	0.234279	0.233917	0.232139	0.230382	0.230578	0.248318	0.269666	0.277595	0.278081	0.276768	0.275424	0.271909	0.26949	0.26733	0.263422	0.260868	0.259183	0.256713
		0.280345	0.236347	0.219661	0.217904	0.224499	0.229679	0.247346	0.256309	0.266317	0.264218	0.263484	0.263256	0.26335	0.261654	0.260827	0.258915	0.257498	0.255937	0.253384	0.252888	0.25389	0.251606	0.249373	0.250231	0.248153	0.24561	0.244938	0.244431	0.242322	0.241505	0.241536	0.239221	0.237536	0.242901	0.259142	0.278267	0.283498	0.285431	0.284243	0.279859	0.278526	0.277419	0.27591	0.273398	0.270638	0.269004	0.266172	0.26276
		0.275672	0.235489	0.219641	0.217139	0.219765	0.257229	0.253208	0.260217	0.263339	0.261757	0.262481	0.260775	0.259245	0.2597	0.25694	0.256051	0.254583	0.254159	0.253043	0.250954	0.250107	0.248763	0.24961	0.246447	0.245351	0.243377	0.243883	0.241795	0.240161	0.239365	0.237515	0.237773	0.244348	0.260114	0.27865	0.28477	0.285638	0.284625	0.28202	0.27988	0.277967	0.276541	0.273491	0.272519	0.269025	0.266864	0.265376	0.263877
		0.274277	0.230206	0.21718	0.21932	0.21993	0.233132	0.258015	0.262006	0.260331	0.2603	0.258925	0.25817	0.257343	0.254655	0.254314	0.253384	0.251874	0.250055	0.248463	0.247667	0.246116	0.245589	0.244545	0.243728	0.241712	0.240647	0.24074	0.239024	0.237629	0.237153	0.238094	0.242002	0.258398	0.278102	0.287706	0.286021	0.284801	0.283178	0.281813	0.279177	0.276779	0.276437	0.274597	0.271082	0.268446	0.265407	0.263649	0.268167
		0.274907	0.231188	0.214348	0.224603	0.245558	0.253198	0.260682	0.258418	0.257602	0.258222	0.256423	0.255358	0.255172	0.252071	0.250779	0.252484	0.250448	0.247284	0.248297	0.246954	0.245568	0.242818	0.241971	0.242012	0.239779	0.238476	0.239748	0.236171	0.233804	0.235902	0.250541	0.263815	0.273667	0.284842	0.286176	0.287261	0.286072	0.283064	0.28324	0.280831	0.279208	0.277585	0.275042	0.272964	0.270503	0.267878	0.267278	0.277388
		0.27284	0.230537	0.228511	0.22971	0.248856	0.257312	0.257974	0.257354	0.258243	0.256299	0.255617	0.255451	0.25388	0.252019	0.251316	0.249455	0.248639	0.247729	0.246478	0.246633	0.245124	0.244431	0.24257	0.24135	0.23949	0.238115	0.238187	0.237505	0.238352	0.245692	0.262957	0.273005	0.285876	0.289184	0.288326	0.28599	0.283829	0.283281	0.281989	0.280469	0.278474	0.27745	0.275042	0.273749	0.272044	0.26917	0.273429	0.288533
		0.271341	0.229855	0.218896	0.242529	0.244514	0.255854	0.258966	0.259359	0.256692	0.25511	0.25479	0.253032	0.251358	0.252122	0.251358	0.248897	0.248422	0.247512	0.24531	0.243956	0.243542	0.243408	0.240864	0.239572	0.2395	0.238435	0.236502	0.237949	0.238352	0.242932	0.264228	0.28294	0.286538	0.288212	0.285111	0.2854	0.284377	0.281513	0.282196	0.280614	0.279735	0.277254	0.275548	0.273336	0.272126	0.269645	0.277585	0.298468
		0.274411	0.225719	0.220323	0.230371	0.251647	0.258842	0.258491	0.258232	0.256733	0.256113	0.254697	0.252846	0.252267	0.250179	0.25021	0.24747	0.246416	0.247119	0.244441	0.244266	0.245506	0.24287	0.248132	0.241898	0.239345	0.237618	0.236212	0.240885	0.252846	0.274091	0.284139	0.289567	0.28815	0.287633	0.288553	0.285711	0.283994	0.283405	0.282785	0.280562	0.279001	0.279601	0.276934	0.274597	0.273491	0.274515	0.28752	0.306231
		0.269945	0.234879	0.238115	0.253559	0.257684	0.259028	0.257932	0.255648	0.254314	0.251895	0.253611	0.25234	0.250996	0.251368	0.248597	0.247987	0.245961	0.246488	0.244441	0.244162	0.242322	0.243987	0.24256	0.239035	0.236988	0.234724	0.235882	0.243976	0.257147	0.277533	0.284584	0.287427	0.288316	0.287602	0.285617	0.285607	0.283798	0.282795	0.280521	0.279539	0.277678	0.277513	0.27499	0.274101	0.27224	0.281017	0.299057	0.311039
		0.272654	0.23582	0.245899	0.258087	0.25816	0.257633	0.256919	0.255265	0.255865	0.253239	0.253053	0.251544	0.251027	0.249062	0.248184	0.246716	0.24501	0.243893	0.243656	0.241805	0.240172	0.238952	0.237773	0.236853	0.234982	0.233483	0.237039	0.257126	0.265231	0.277182	0.284883	0.287706	0.285752	0.285328	0.28293	0.283312	0.281803	0.280335	0.28019	0.27866	0.27622	0.276903	0.275145	0.273905	0.274442	0.283353	0.300887	0.309684
		0.264487	0.235954	0.247129	0.252174	0.251885	0.253797	0.252298	0.250138	0.24959	0.248938	0.248349	0.248845	0.247098	0.244142	0.244441	0.241071	0.242074	0.241123	0.238642	0.238187	0.236822	0.235437	0.234548	0.232181	0.23126	0.230785	0.238435	0.266833	0.279466	0.28233	0.28386	0.284604	0.28326	0.281896	0.282299	0.281234	0.28111	0.279559	0.279528	0.277843	0.277182	0.275155	0.272468	0.27346	0.273812	0.283467	0.30159	0.307927
		0.266058	0.229855	0.243521	0.253032	0.252536	0.250975	0.253373	0.251358	0.25082	0.248401	0.247222	0.245858	0.244886	0.244286	0.243273	0.240957	0.240885	0.239862	0.238704	0.239789	0.239572	0.235954	0.233297	0.232005	0.232718	0.233731	0.248918	0.275827	0.282837	0.285121	0.285793	0.285535	0.282382	0.281255	0.281276	0.280903	0.279229	0.278536	0.277368	0.276623	0.275807	0.274297	0.273171	0.272457	0.27498	0.288977	0.306934	0.308289
		0.273625	0.249269	0.251719	0.254087	0.253632	0.253539	0.252908	0.250592	0.25053	0.248163	0.248856	0.24562	0.244297	0.243656	0.242229	0.239717	0.239893	0.239676	0.237484	0.23919	0.235602	0.235168	0.233431	0.232677	0.23889	0.243108	0.262119	0.281193	0.285369	0.286455	0.286289	0.284563	0.28293	0.281431	0.280583	0.281048	0.279322	0.278856	0.277678	0.276231	0.274887	0.274142	0.273532	0.273512	0.277771	0.292068	0.305694	0.308702
		0.269769	0.252495	0.243211	0.246323	0.251885	0.251885	0.249124	0.247698	0.246509	0.245382	0.244524	0.2441	0.244803	0.24408	0.242281	0.239128	0.238756	0.23829	0.237732	0.234527	0.232625	0.231891	0.230961	0.229979	0.240348	0.253477	0.2762	0.283343	0.281751	0.281885	0.281968	0.280676	0.279766	0.279394	0.27775	0.276799	0.276282	0.276954	0.275672	0.274918	0.274887	0.272685	0.271951	0.274432	0.282971	0.298674	0.30618	0.307058
		0.271144	0.255761	0.250592	0.249931	0.250282	0.249621	0.248608	0.247708	0.245775	0.244462	0.244183	0.242715	0.24134	0.24102	0.240513	0.238673	0.236998	0.237422	0.236616	0.236326	0.234145	0.233835	0.231416	0.233804	0.244472	0.267361	0.276262	0.28354	0.283881	0.283043	0.282227	0.280686	0.280107	0.279229	0.27806	0.277182	0.275755	0.274639	0.274504	0.273915	0.273036	0.270452	0.273439	0.274318	0.285028	0.303068	0.308557	0.308764
		0.271785	0.262068	0.250675	0.25081	0.250158	0.249083	0.246798	0.245816	0.244793	0.243201	0.240461	0.240461	0.2392	0.239138	0.237722	0.238177	0.236336	0.235003	0.236936	0.234734	0.234352	0.231498	0.229793	0.240327	0.264404	0.282681	0.281782	0.282526	0.282289	0.281462	0.280107	0.279818	0.279539	0.27773	0.277833	0.276634	0.274101	0.273894	0.274349	0.272106	0.273036	0.272426	0.271134	0.273646	0.28631	0.300845	0.305167	0.304505
		0.271093	0.261003	0.253167	0.251564	0.249734	0.24686	0.24622	0.24561	0.245361	0.242953	0.241681	0.240513	0.23951	0.239614	0.238073	0.238538	0.236998	0.234631	0.232811	0.231974	0.231105	0.229689	0.23429	0.246261	0.266957	0.280231	0.28325	0.282165	0.279828	0.279332	0.279694	0.278825	0.278577	0.279353	0.276665	0.276375	0.274308	0.273284	0.271496	0.270927	0.27223	0.271382	0.270069	0.27193	0.286031	0.301941	0.30314	0.302365
		0.26919	0.25909	0.249672	0.24686	0.24685	0.24531	0.245	0.243738	0.241867	0.24042	0.239572	0.238311	0.237763	0.237649	0.237153	0.23491	0.233369	0.232615	0.232697	0.230909	0.231085	0.229524	0.238456	0.267123	0.26856	0.278412	0.2811	0.280459	0.279384	0.278784	0.277368	0.277709	0.277182	0.275528	0.275817	0.274318	0.273543	0.272085	0.270917	0.270741	0.270896	0.26979	0.269128	0.273491	0.286445	0.299367	0.301135	0.301889
		0.270752	0.259845	0.24745	0.245723	0.244824	0.243097	0.243883	0.242467	0.240503	0.241102	0.240461	0.237381	0.236088	0.235447	0.234548	0.233338	0.234031	0.231509	0.230196	0.228345	0.226691	0.229586	0.242384	0.257901	0.27468	0.279518	0.27958	0.277275	0.276479	0.275765	0.274266	0.274452	0.273274	0.27193	0.271682	0.2698	0.269232	0.269749	0.269025	0.268229	0.26643	0.265872	0.265179	0.271041	0.285555	0.297113	0.299377	0.297703
		0.264911	0.255183	0.244824	0.245093	0.242198	0.243211	0.241826	0.239665	0.238404	0.238011	0.237505	0.237153	0.235582	0.234455	0.233628	0.233204	0.232604	0.230589	0.229079	0.226515	0.22542	0.227684	0.251668	0.267609	0.274949	0.277481	0.277295	0.277874	0.27652	0.275579	0.274546	0.273481	0.272736	0.272116	0.270741	0.270441	0.269284	0.269387	0.268601	0.268612	0.267547	0.267061	0.266213	0.272943	0.289174	0.299078	0.299336	0.297775
		0.264869	0.256837	0.245568	0.242829	0.242849	0.241144	0.240286	0.239603	0.238104	0.236812	0.237339	0.236347	0.234093	0.233214	0.230971	0.229824	0.229668	0.229079	0.229648	0.229896	0.230154	0.245196	0.260651	0.274039	0.275776	0.278216	0.278536	0.275548	0.276096	0.274163	0.27408	0.272023	0.271796	0.270907	0.270524	0.269242	0.268115	0.269066	0.26613	0.264104	0.26368	0.264642	0.264456	0.271889	0.287023	0.295397	0.296017	0.295108
		0.261644	0.254014	0.244038	0.240761	0.23919	0.239717	0.2386	0.236047	0.234734	0.234424	0.23369	0.233059	0.230733	0.230247	0.229255	0.228707	0.228531	0.226329	0.226474	0.225905	0.227373	0.24563	0.266451	0.274959	0.2756	0.273998	0.273563	0.273594	0.271506	0.270752	0.269676	0.270503	0.268953	0.269263	0.266957	0.266895	0.265851	0.266006	0.265066	0.264714	0.262657	0.26274	0.263153	0.272819	0.287644	0.293154	0.294208	0.293629
		0.258356	0.251089	0.241754	0.239769	0.237939	0.238146	0.236595	0.236471	0.236264	0.23521	0.234724	0.231674	0.231074	0.232139	0.229875	0.22818	0.22666	0.226133	0.224768	0.22269	0.230433	0.247129	0.264094	0.273605	0.275445	0.27528	0.273584	0.272685	0.271847	0.270793	0.269015	0.26733	0.268601	0.268095	0.268146	0.266192	0.266151	0.264549	0.265334	0.263825	0.264807	0.263287	0.262988	0.272333	0.289773	0.29488	0.293991	0.293102
		0.263567	0.251037	0.240234	0.237959	0.239252	0.238363	0.236078	0.235055	0.233214	0.232315	0.231488	0.230392	0.228531	0.22818	0.227146	0.227229	0.226567	0.224375	0.223631	0.222308	0.226722	0.257023	0.270214	0.274039	0.273894	0.273408	0.272219	0.269893	0.269097	0.268136	0.268705	0.267495	0.268674	0.267144	0.265779	0.264818	0.263339	0.262812	0.262047	0.261013	0.260486	0.259742	0.260476	0.277326	0.288667	0.291107	0.290249	0.291758
		0.258728	0.252205	0.238518	0.236946	0.23582	0.234662	0.23338	0.231571	0.231602	0.231509	0.229503	0.228562	0.227735	0.227053	0.22728	0.226267	0.224169	0.223321	0.223548	0.223362	0.233328	0.253012	0.26672	0.27285	0.273532	0.271341	0.270814	0.270018	0.267795	0.267071	0.26764	0.266616	0.265066	0.264425	0.26336	0.262605	0.262274	0.261737	0.261241	0.260031	0.260496	0.259762	0.261437	0.271992	0.287334	0.290394	0.290394	0.28845
		0.251399	0.244483	0.234062	0.231715	0.229648	0.228728	0.228583	0.229679	0.226608	0.226309	0.22636	0.225575	0.223941	0.223404	0.223507	0.222876	0.221915	0.220457	0.217552	0.221408	0.250417	0.256423	0.260858	0.261716	0.261571	0.259049	0.259721	0.258677	0.258553	0.259111	0.25815	0.256992	0.256816	0.254604	0.253218	0.252164	0.252071	0.250655	0.250303	0.2493	0.249083	0.248628	0.255493	0.268663	0.280345	0.280521	0.278856	0.278898
		0.250076	0.235086	0.226495	0.22514	0.223486	0.221636	0.22237	0.220788	0.218741	0.218659	0.217862	0.217521	0.216126	0.21442	0.216488	0.21258	0.212476	0.210574	0.212373	0.226464	0.246705	0.259214	0.259731	0.260041	0.260775	0.261158	0.25938	0.259039	0.257519	0.256733	0.256547	0.254759	0.253053	0.253229	0.251047	0.250458	0.249342	0.250272	0.250406	0.249373	0.248328	0.245496	0.252991	0.266451	0.277544	0.278619	0.277378	0.276841
		0.252019	0.236285	0.224841	0.222556	0.221946	0.221067	0.219589	0.219206	0.2187	0.217439	0.216436	0.215464	0.21381	0.215164	0.214627	0.213076	0.210957	0.210471	0.213272	0.229048	0.251833	0.256578	0.260455	0.259928	0.258842	0.257643	0.257085	0.256154	0.256516	0.255079	0.2551	0.254211	0.257302	0.259049	0.258811	0.259235	0.257354	0.255792	0.257333	0.254645	0.254293	0.252743	0.257808	0.270338	0.284025	0.284418	0.284253	0.283757
		0.256961	0.241629	0.23277	0.230568	0.228645	0.227808	0.226422	0.226557	0.225885	0.223952	0.223176	0.223435	0.222442	0.221429	0.219455	0.220561	0.219299	0.219331	0.228676	0.244038	0.262274	0.265035	0.266223	0.266079	0.264342	0.263825	0.262223	0.26429	0.261675	0.260538	0.260868	0.258677	0.258036	0.25847	0.25693	0.25634	0.256857	0.255886	0.254924	0.254397	0.252526	0.25418	0.264063	0.278236	0.285256	0.284553	0.283436	0.282206
		0.258429	0.237505	0.229317	0.227508	0.22696	0.226247	0.225471	0.223983	0.2236	0.222504	0.220571	0.219062	0.219713	0.219165	0.217821	0.217191	0.216219	0.22054	0.231705	0.250458	0.25725	0.26274	0.26335	0.263949	0.261851	0.261964	0.259938	0.258977	0.258873	0.257436	0.255917	0.256371	0.254635	0.255162	0.255058	0.25326	0.252939	0.252505	0.25173	0.250262	0.249714	0.251058	0.262316	0.276685	0.281999	0.281327	0.280645	0.279683
		0.251833	0.242177	0.229431	0.226795	0.224406	0.223621	0.222711	0.22176	0.22146	0.220902	0.220344	0.21931	0.217914	0.217883	0.216787	0.216911	0.216374	0.217894	0.22514	0.25113	0.261272	0.261468	0.261902	0.261447	0.260383	0.260517	0.260134	0.258377	0.258087	0.257891	0.257695	0.258315	0.256464	0.254831	0.25418	0.254614	0.253621	0.252453	0.251564	0.251564	0.251523	0.252236	0.260207	0.274577	0.280666	0.281193	0.281317	0.280666
		0.24868	0.23829	0.225585	0.224582	0.222804	0.222029	0.221801	0.219868	0.218617	0.218131	0.218276	0.218348	0.216239	0.214668	0.213417	0.212156	0.21166	0.214079	0.235799	0.255058	0.262047	0.261158	0.261892	0.261385	0.259266	0.258625	0.258387	0.257715	0.25572	0.255389	0.254965	0.253415	0.252815	0.251854	0.251337	0.251213	0.249776	0.250086	0.249228	0.247998	0.247078	0.247636	0.257819	0.274277	0.276882	0.275796	0.275424	0.274339
		0.246395	0.235075	0.222876	0.221357	0.220509	0.219682	0.218421	0.216715	0.214823	0.214327	0.213221	0.215082	0.213231	0.212528	0.213055	0.210078	0.210802	0.225502	0.236006	0.253363	0.257291	0.259059	0.25938	0.257467	0.257302	0.256041	0.255472	0.253611	0.253549	0.251368	0.25266	0.252319	0.252143	0.249435	0.248804	0.249011	0.248091	0.247057	0.246106	0.245537	0.244307	0.245651	0.258532	0.272819	0.275548	0.274039	0.271548	0.269893
		0.244989	0.229214	0.220954	0.218886	0.218276	0.217697	0.216901	0.21565	0.215071	0.214875	0.214141	0.214182	0.214896	0.212383	0.212663	0.212073	0.212156	0.23125	0.245279	0.256041	0.258646	0.259959	0.257943	0.257291	0.255482	0.253694	0.252526	0.25265	0.252712	0.251523	0.250334	0.249342	0.249073	0.247688	0.247264	0.245775	0.244927	0.24561	0.245041	0.244297	0.242891	0.245031	0.257085	0.271661	0.273212	0.27161	0.270255	0.267195
		0.247253	0.231674	0.220385	0.217108	0.216591	0.215516	0.215402	0.214844	0.213944	0.212332	0.211939	0.211918	0.210595	0.210853	0.209954	0.20829	0.211598	0.223476	0.246447	0.251109	0.255131	0.255058	0.253663	0.252815	0.252143	0.252588	0.251285	0.250582	0.248566	0.249031	0.24867	0.248204	0.246633	0.246147	0.245206	0.245051	0.244441	0.24379	0.241702	0.24074	0.241257	0.245785	0.257943	0.26949	0.270421	0.270462	0.269252	0.266534
		0.241867	0.223445	0.216281	0.215051	0.214131	0.213262	0.212404	0.21196	0.210802	0.210223	0.210719	0.210202	0.208021	0.207721	0.206077	0.204723	0.214472	0.235024	0.251533	0.25327	0.254149	0.253022	0.252329	0.251771	0.2499	0.250468	0.247563	0.249218	0.248577	0.246033	0.246302	0.244348	0.2438	0.244307	0.242612	0.240068	0.240968	0.239944	0.239965	0.238921	0.238301	0.243108	0.255875	0.266203	0.265955	0.263825	0.262212	0.259711
		0.240937	0.227859	0.214916	0.21106	0.211401	0.210667	0.21075	0.209354	0.209065	0.207814	0.206801	0.206222	0.205323	0.205064	0.20309	0.202717	0.212094	0.232635	0.24685	0.250541	0.250468	0.250189	0.248732	0.247936	0.249011	0.246964	0.246344	0.24594	0.244969	0.243666	0.243046	0.241929	0.24166	0.241009	0.240523	0.239045	0.23829	0.238073	0.236502	0.235044	0.234713	0.240037	0.255079	0.262822	0.263081	0.263598	0.260269	0.257281
		0.238662	0.225833	0.21319	0.21168	0.209396	0.208951	0.20891	0.208341	0.205726	0.205209	0.205043	0.204061	0.202872	0.203079	0.203317	0.205808	0.221998	0.247129	0.248835	0.251358	0.250282	0.249083	0.248225	0.246964	0.246302	0.246085	0.244979	0.24408	0.242281	0.242033	0.242942	0.242188	0.241433	0.239769	0.238332	0.237587	0.23797	0.237205	0.235334	0.235602	0.234341	0.237474	0.251709	0.258925	0.25786	0.255886	0.254831	0.252598
	542	0.238445	0.223714	0.210946	0.209758	0.208186	0.209024	0.206532	0.206108	0.204847	0.206212	0.204857	0.203979	0.202738	0.20036	0.199502	0.20648	0.223197	0.240606	0.245961	0.248101	0.246757	0.246912	0.24685	0.245434	0.244245	0.243077	0.241898	0.240957	0.241547	0.240286	0.239696	0.239024	0.238745	0.23707	0.235654	0.235168	0.234569	0.234114	0.233039	0.231746	0.231994	0.24256	0.255792	0.25879	0.25815	0.256289	0.254645	0.253528
[truncated: 52 more columns]

## Sheet: Dots 5,6
	u6 (mV)
u5 (mV)		622
	650.5	0.175725	0.0779693	0.0592266	0.060984	0.0711566	0.0869633	0.0912329	0.0925458	0.0922563	0.0911398	0.0892066	0.0898993	0.0886897	0.0878007	0.0871494	0.0872114	0.0867359	0.0861983	0.0849267	0.0838826	0.0844202	0.0846269	0.0836862	0.0823112	0.0816496	0.0820424	0.0822285	0.0805331	0.0799852	0.0790238	0.0779383	0.0768941	0.0764289	0.0759844	0.0757156	0.0754468	0.0837068	0.0980973	0.103463	0.10429	0.103587	0.103339	0.100702	0.0993792	0.100392	0.0991828	0.0980353	0.0955128
		0.125483	0.082642	0.0604568	0.0691613	0.0843995	0.0930627	0.0934969	0.0927422	0.0917808	0.0909227	0.0918325	0.0901991	0.0891033	0.0876249	0.0880178	0.0872631	0.0869633	0.0866221	0.0856504	0.0858985	0.0851438	0.082611	0.0833037	0.0833037	0.0815566	0.0816289	0.0799955	0.0794166	0.0788273	0.0792719	0.0785792	0.0783725	0.0766874	0.0757259	0.0759327	0.0771836	0.0859502	0.100578	0.104011	0.104341	0.103442	0.103421	0.103856	0.102925	0.102181	0.100764	0.0994516	0.0985522
		0.124811	0.0824456	0.0711152	0.0847717	0.0927732	0.0934969	0.09145	0.0919152	0.0920186	0.0908297	0.0905506	0.0890102	0.0879247	0.0879868	0.0870874	0.0864257	0.085609	0.084782	0.08472	0.0844822	0.0828178	0.0830245	0.0822078	0.0816806	0.0815462	0.0804297	0.0798405	0.0800059	0.0796854	0.0790961	0.0783518	0.0778245	0.0777522	0.0772766	0.0764393	0.0791168	0.0914396	0.103318	0.10735	0.105158	0.104559	0.102698	0.102615	0.102139	0.100868	0.0996997	0.099803	0.098149
		0.125586	0.0869736	0.0829625	0.0925044	0.0947685	0.0939311	0.0932695	0.093683	0.0926078	0.0917291	0.0914396	0.0897649	0.0887414	0.0878937	0.0877386	0.0865084	0.0854746	0.0852575	0.0845235	0.0844305	0.0830039	0.0835311	0.0837379	0.0825076	0.0828488	0.081753	0.081081	0.0808949	0.0797888	0.07952	0.0798508	0.0782174	0.0778659	0.0774834	0.0772249	0.0816082	0.0944066	0.104362	0.105158	0.103452	0.103835	0.102615	0.101333	0.100785	0.0995756	0.0992345	0.0987796	0.098852
		0.131603	0.0922357	0.0953577	0.097353	0.095978	0.0953887	0.094541	0.0932695	0.0913052	0.0910054	0.0908504	0.0903025	0.0886794	0.0887104	0.0864567	0.0868082	0.0865601	0.0849164	0.0856194	0.0848854	0.0846063	0.0836241	0.0830039	0.0825903	0.0819804	0.0815152	0.0811224	0.0805538	0.0811224	0.0809053	0.0795923	0.0794786	0.07891	0.0792822	0.079551	0.086984	0.101809	0.107784	0.108053	0.108673	0.107319	0.106688	0.105975	0.106306	0.105065	0.103783	0.101674	0.100692
		0.13336	0.106802	0.0964535	0.0973426	0.0969084	0.0960917	0.0946134	0.0931557	0.0944997	0.0927319	0.092184	0.0912122	0.0896925	0.0887311	0.088576	0.0882349	0.0882555	0.0866738	0.0856814	0.0849991	0.0851025	0.0848337	0.0835931	0.0827868	0.082487	0.0822285	0.0821665	0.0816186	0.0808846	0.0802126	0.0799542	0.079489	0.0785585	0.0787653	0.0805641	0.0903542	0.106306	0.110854	0.109634	0.109748	0.10857	0.108508	0.107691	0.107009	0.106182	0.105985	0.104507	0.103359
		0.143047	0.118866	0.101757	0.098914	0.0981593	0.0968464	0.0937347	0.0932281	0.0927215	0.0912846	0.089982	0.0904265	0.0892893	0.088514	0.089155	0.0867772	0.0864051	0.0867876	0.0853713	0.0845959	0.0838826	0.0828281	0.0828074	0.0837172	0.0827764	0.0814945	0.0828798	0.0816082	0.0811844	0.0798301	0.0797061	0.0793442	0.0801713	0.0807088	0.0834587	0.0959056	0.108528	0.112757	0.112353	0.111568	0.110575	0.110296	0.109914	0.109479	0.108053	0.106833	0.10614	0.104042
		0.142726	0.12083	0.0993585	0.0952233	0.0939001	0.0936209	0.0916257	0.0917911	0.0909848	0.0903025	0.0895064	0.0883796	0.0883279	0.0875526	0.0866221	0.0848233	0.0846063	0.0849577	0.0843581	0.0843581	0.0838102	0.0823939	0.0818977	0.081877	0.0813291	0.0808949	0.081112	0.0806365	0.0813084	0.0812361	0.0799852	0.0795923	0.0799335	0.0808846	0.0895168	0.103649	0.112384	0.112746	0.111733	0.110461	0.110141	0.109779	0.109696	0.108415	0.107463	0.106512	0.104765	0.105241
		0.141289	0.112694	0.0987486	0.0968361	0.0962261	0.095947	0.0948098	0.093683	0.0928146	0.0913983	0.0914086	0.0898062	0.0902921	0.0887828	0.0880591	0.0868599	0.086343	0.085609	0.0850818	0.0840997	0.0837896	0.0830349	0.0827041	0.0823526	0.0824663	0.0814015	0.0815359	0.080988	0.0812051	0.0801403	0.0798198	0.0816186	0.0840894	0.0918945	0.101447	0.111764	0.113408	0.112291	0.111764	0.110286	0.109448	0.109459	0.109221	0.108177	0.10766	0.106543	0.105623	0.105644
		0.16089	0.11532	0.0981593	0.0949545	0.095213	0.0943033	0.0942929	0.0934452	0.0925975	0.089951	0.0900854	0.0890826	0.0892893	0.0887311	0.0874389	0.0863844	0.0869116	0.0852059	0.0840997	0.0843271	0.0838723	0.0827247	0.0827764	0.0828074	0.0814739	0.0810707	0.081112	0.0826007	0.083986	0.0891653	0.0971979	0.103649	0.108094	0.111547	0.114493	0.115103	0.115589	0.115041	0.113418	0.113149	0.111464	0.110007	0.110885	0.109841	0.108497	0.108714	0.107546	0.106998
		0.17007	0.113852	0.0985728	0.0961331	0.0959677	0.0968567	0.0949649	0.0948098	0.0929283	0.0932178	0.0930834	0.0917084	0.0915017	0.0911192	0.0902404	0.0886794	0.0882349	0.0869633	0.086281	0.0860225	0.0847613	0.0851955	0.0839653	0.0840687	0.0848957	0.0880591	0.096805	0.108694	0.114948	0.118773	0.118722	0.118091	0.118019	0.117409	0.116416	0.115858	0.115775	0.11684	0.117057	0.116375	0.114576	0.11379	0.112684	0.111661	0.11287	0.112322	0.11134	0.109479
		0.17128	0.128625	0.101488	0.097384	0.0965259	0.0967223	0.0951613	0.0943653	0.0942929	0.0933315	0.0926285	0.0936933	0.092246	0.0904369	0.0906023	0.0897029	0.0878627	0.0868393	0.08564	0.084813	0.084813	0.0846373	0.08564	0.0908607	0.105106	0.117605	0.122123	0.122485	0.122422	0.121657	0.120717	0.120272	0.118877	0.116716	0.116096	0.115362	0.114628	0.115021	0.114762	0.113883	0.113883	0.113697	0.114927	0.116116	0.117894	0.121513	0.125214	0.128005
		0.170225	0.128305	0.100527	0.0955025	0.095213	0.0954611	0.0938277	0.0927319	0.0927629	0.0925458	0.091543	0.0907263	0.0889172	0.0886794	0.0882866	0.0872941	0.086343	0.0860329	0.085485	0.084844	0.0854229	0.0912742	0.103866	0.11775	0.12358	0.12356	0.122877	0.120572	0.120345	0.119373	0.118908	0.117254	0.116964	0.115558	0.114524	0.112932	0.112684	0.112074	0.11226	0.114038	0.117977	0.127302	0.136885	0.142406	0.144504	0.145032	0.144711	0.142406
		0.170835	0.119207	0.10093	0.0990277	0.0970531	0.0964742	0.0961434	0.0959056	0.0947995	0.093714	0.0932281	0.0928353	0.0919462	0.092215	0.0912846	0.0900027	0.089341	0.0889379	0.0881315	0.0912639	0.103153	0.118897	0.128749	0.131561	0.131055	0.128935	0.128522	0.126599	0.125607	0.123363	0.122505	0.121595	0.120934	0.119466	0.117801	0.116323	0.115517	0.115021	0.11531	0.118091	0.13029	0.145828	0.151896	0.150821	0.149797	0.149539	0.147957	0.145952
		0.158543	0.128005	0.101623	0.0982213	0.0987899	0.0970531	0.0961848	0.0950166	0.0945927	0.0940551	0.0941275	0.0933522	0.0919979	0.0911192	0.0908607	0.0904679	0.0891136	0.089341	0.0949856	0.111051	0.12754	0.134487	0.133691	0.132688	0.130982	0.130269	0.128553	0.127716	0.126537	0.124263	0.123849	0.12265	0.120986	0.119952	0.118546	0.116509	0.116034	0.115775	0.113945	0.120541	0.139315	0.151431	0.151596	0.150097	0.149343	0.148609	0.148319	0.147337
		0.161965	0.128987	0.103194	0.0993275	0.0977665	0.0975597	0.0977561	0.0962365	0.0957609	0.0938174	0.0939828	0.0930937	0.0923494	0.0918015	0.0918428	0.0912432	0.0917911	0.102005	0.123136	0.134962	0.138322	0.136596	0.135789	0.134404	0.132667	0.130889	0.130807	0.12998	0.127974	0.12571	0.124759	0.123756	0.122753	0.119859	0.117905	0.117936	0.116013	0.114752	0.114287	0.123043	0.144453	0.154522	0.15448	0.153219	0.152258	0.150376	0.147875	0.146934
		0.17709	0.131572	0.103142	0.0994929	0.0983351	0.0974667	0.0972599	0.0960917	0.0954921	0.0954508	0.0941068	0.0929386	0.0918428	0.0910365	0.0911915	0.0916878	0.10215	0.121285	0.136472	0.140214	0.139108	0.13826	0.137092	0.135469	0.132843	0.132254	0.130982	0.130465	0.127664	0.125989	0.124924	0.124438	0.124201	0.122505	0.12111	0.119921	0.118091	0.117119	0.116178	0.126196	0.144763	0.158709	0.159598	0.157665	0.156414	0.154946	0.153974	0.152185
		0.177534	0.13123	0.103597	0.0992034	0.0990794	0.0986762	0.0977044	0.0964535	0.0957299	0.0952233	0.093745	0.093104	0.0933315	0.0918532	0.0925458	0.101922	0.123539	0.139222	0.142292	0.141031	0.140049	0.139263	0.137857	0.137144	0.134787	0.133381	0.130724	0.129587	0.128377	0.126175	0.125338	0.124283	0.123797	0.122278	0.121172	0.120696	0.119807	0.119218	0.118535	0.128419	0.148609	0.159174	0.158275	0.156372	0.155504	0.154015	0.152485	0.150087
		0.178826	0.132068	0.101457	0.0986762	0.0988003	0.0979629	0.0965466	0.096619	0.0951613	0.0942929	0.0931764	0.0931661	0.0917808	0.0918635	0.100744	0.121761	0.139532	0.141579	0.141351	0.140555	0.139418	0.137185	0.135572	0.134197	0.13365	0.131313	0.130465	0.129793	0.128201	0.126961	0.126537	0.124232	0.122288	0.120799	0.119156	0.118877	0.116644	0.116458	0.11806	0.128646	0.149735	0.156341	0.156124	0.154439	0.152847	0.151844	0.150149	0.149312
		0.170804	0.124583	0.0982317	0.0946651	0.0936106	0.0920082	0.0918738	0.0905816	0.0892997	0.0893307	0.0881212	0.0864878	0.0865291	0.0934762	0.111578	0.131313	0.136999	0.136275	0.135324	0.134259	0.132936	0.13122	0.130838	0.129204	0.127467	0.126475	0.12448	0.124294	0.122588	0.121017	0.119342	0.118287	0.117409	0.116912	0.114121	0.114938	0.11194	0.111268	0.11134	0.124521	0.143471	0.148722	0.148226	0.146624	0.145393	0.143057	0.142602	0.14223
		0.16914	0.114462	0.094448	0.0923701	0.0920909	0.0909641	0.0900647	0.0903852	0.0897546	0.0878524	0.0868599	0.0863327	0.0903955	0.10522	0.129308	0.135531	0.136503	0.134952	0.13458	0.133091	0.131437	0.130993	0.129308	0.128398	0.126165	0.1254	0.12357	0.122174	0.121554	0.120034	0.11868	0.117905	0.117801	0.117543	0.115155	0.11287	0.111816	0.111599	0.112519	0.126289	0.1462	0.150728	0.149911	0.147937	0.147358	0.145642	0.144866	0.143181
		0.157551	0.119693	0.0964639	0.0926492	0.0920496	0.0917498	0.0901577	0.0891239	0.0889379	0.0885657	0.0875216	0.0881935	0.101695	0.127044	0.136389	0.135479	0.136565	0.135169	0.134177	0.13305	0.131778	0.131458	0.129659	0.128356	0.127809	0.126186	0.125679	0.123405	0.122846	0.121699	0.12205	0.119125	0.118908	0.11715	0.115651	0.115827	0.114535	0.11438	0.114193	0.126361	0.146727	0.153033	0.153312	0.151607	0.150418	0.149136	0.147296	0.145197
		0.169398	0.116509	0.0970428	0.0937864	0.0937864	0.0929076	0.0919462	0.0913156	0.090654	0.089372	0.0887828	0.0994205	0.12389	0.136792	0.139056	0.138519	0.138271	0.136286	0.136606	0.135562	0.134208	0.132657	0.13122	0.130858	0.129297	0.12845	0.126661	0.125545	0.124759	0.123942	0.122702	0.122092	0.120355	0.119166	0.117605	0.115868	0.113615	0.113449	0.115806	0.130269	0.148309	0.15233	0.151224	0.151576	0.150676	0.147254	0.145931	0.145952
		0.173482	0.12511	0.096009	0.0932074	0.0919772	0.0914913	0.0908607	0.0895788	0.0880798	0.0876456	0.0920496	0.108539	0.132947	0.136844	0.136927	0.137278	0.136565	0.134921	0.134415	0.13398	0.132419	0.130993	0.130745	0.129928	0.127891	0.128067	0.126227	0.124852	0.124108	0.123167	0.120231	0.119393	0.118308	0.117067	0.115517	0.113542	0.113584	0.113894	0.114504	0.128584	0.149022	0.153953	0.153075	0.152506	0.15111	0.149601	0.149425	0.147875
		0.171962	0.124283	0.096805	0.0928766	0.0920392	0.0915844	0.0909744	0.090013	0.0895168	0.091574	0.104507	0.123208	0.135417	0.13765	0.137795	0.136534	0.136441	0.135945	0.134973	0.134528	0.134053	0.131882	0.131458	0.130042	0.129225	0.128191	0.127457	0.125338	0.124842	0.122526	0.122236	0.120872	0.120696	0.118194	0.117191	0.11684	0.11624	0.1147	0.114741	0.128832	0.150056	0.155525	0.155793	0.15354	0.153178	0.152279	0.151348	0.148826
		0.172706	0.120665	0.0940655	0.08992	0.0894237	0.0896098	0.0894444	0.0891033	0.0940655	0.105613	0.125617	0.135996	0.136648	0.136751	0.135541	0.1352	0.134911	0.13519	0.13427	0.133391	0.133805	0.13212	0.130641	0.129153	0.128956	0.126279	0.125731	0.124666	0.124728	0.122774	0.12051	0.1196	0.118722	0.118825	0.117719	0.116147	0.115103	0.113842	0.118628	0.133691	0.154325	0.158254	0.157727	0.1566	0.154325	0.157344	0.153571	0.151276
		0.17679	0.126165	0.0971669	0.0927422	0.0923597	0.0915223	0.0917601	0.0972082	0.109624	0.132698	0.139542	0.139677	0.138767	0.137971	0.138508	0.13794	0.137971	0.137278	0.136182	0.135386	0.134776	0.133681	0.131272	0.130838	0.129793	0.129008	0.122567	0.120055	0.119197	0.119673	0.117729	0.117222	0.115899	0.114927	0.113087	0.11286	0.111309	0.110906	0.114328	0.131933	0.15019	0.153995	0.152682	0.151968	0.15142	0.150862	0.14805	0.146851
		0.168737	0.117181	0.0898166	0.0864981	0.0860949	0.0868806	0.0927422	0.111009	0.128346	0.134063	0.133515	0.131417	0.131861	0.132864	0.131282	0.130827	0.130414	0.13061	0.128749	0.128439	0.128232	0.127674	0.126258	0.124893	0.124842	0.123436	0.122764	0.120076	0.120603	0.119424	0.119021	0.118339	0.116633	0.1153	0.114524	0.112136	0.111816	0.111216	0.115155	0.132957	0.150924	0.15325	0.154512	0.152909	0.152981	0.150624	0.14989	0.147957
		0.170277	0.112881	0.0910985	0.0889482	0.0891756	0.0994102	0.123922	0.13458	0.135914	0.134559	0.134435	0.132719	0.132947	0.132523	0.132492	0.132078	0.131013	0.1306	0.131096	0.130073	0.129887	0.128305	0.128356	0.127654	0.125979	0.125493	0.12449	0.122888	0.120727	0.120841	0.1196	0.118329	0.117636	0.115186	0.115062	0.114421	0.111981	0.112901	0.117998	0.13825	0.156393	0.160011	0.158502	0.156776	0.156362	0.156724	0.156414	0.153933
		0.173089	0.119187	0.0915947	0.0926802	0.105634	0.126454	0.133743	0.135097	0.135324	0.13337	0.133246	0.132657	0.132306	0.131985	0.131561	0.1309	0.130062	0.129576	0.130248	0.128729	0.12876	0.128977	0.127426	0.1257	0.125514	0.124583	0.123363	0.122071	0.122526	0.121554	0.119549	0.119197	0.117398	0.116509	0.116633	0.114204	0.112415	0.112023	0.120892	0.142602	0.156879	0.158874	0.157468	0.157003	0.155049	0.154387	0.15203	0.150924
		0.172024	0.118081	0.097415	0.110627	0.13153	0.135293	0.134228	0.134259	0.133763	0.132057	0.130972	0.131199	0.131892	0.130652	0.129545	0.129049	0.129504	0.127685	0.127612	0.127447	0.127137	0.126423	0.126434	0.124397	0.124397	0.123766	0.124087	0.122092	0.121161	0.120986	0.119466	0.118939	0.117884	0.116499	0.116416	0.115362	0.114597	0.114886	0.124459	0.147347	0.160228	0.165552	0.165356	0.162689	0.161293	0.159484	0.15936	0.158068
		0.178547	0.136978	0.13489	0.142313	0.145549	0.144153	0.142251	0.141692	0.141424	0.141879	0.140504	0.137929	0.137506	0.137495	0.137816	0.13703	0.135738	0.136565	0.13488	0.136058	0.134239	0.133515	0.133691	0.13367	0.132916	0.132078	0.133257	0.130869	0.130083	0.128915	0.127974	0.127788	0.126744	0.126113	0.126609	0.12509	0.123849	0.124862	0.135417	0.155452	0.165801	0.167692	0.166586	0.164963	0.163919	0.161231	0.159815	0.159743
		0.190281	0.149818	0.141217	0.141961	0.142664	0.141475	0.14224	0.141848	0.14039	0.138467	0.137971	0.137733	0.136534	0.136989	0.136286	0.1352	0.133846	0.134177	0.133608	0.132347	0.133474	0.132471	0.130848	0.130631	0.131902	0.130982	0.129308	0.127995	0.127633	0.126341	0.126496	0.125079	0.124883	0.123859	0.12266	0.12052	0.120231	0.122247	0.13582	0.159743	0.167455	0.167982	0.168116	0.166245	0.166421	0.165067	0.163464	0.163702
		0.223859	0.176738	0.148298	0.146076	0.145373	0.143378	0.140741	0.141093	0.139976	0.139015	0.138891	0.137102	0.136637	0.135479	0.134952	0.1355	0.134601	0.134776	0.13398	0.132647	0.132874	0.131437	0.130982	0.131933	0.131396	0.130786	0.12999	0.12999	0.128977	0.128336	0.128212	0.125762	0.125524	0.125193	0.12357	0.122826	0.121699	0.125296	0.140814	0.162947	0.169533	0.168933	0.170515	0.168261	0.166504	0.165428	0.16394	0.163268
		0.194902	0.17313	0.14742	0.143843	0.141537	0.141051	0.140214	0.139294	0.137888	0.137795	0.136896	0.136482	0.135035	0.133898	0.134673	0.132564	0.13212	0.132099	0.13029	0.130962	0.13153	0.130724	0.131168	0.130269	0.130817	0.13091	0.130683	0.132099	0.134931	0.140028	0.143171	0.147482	0.149218	0.150893	0.152713	0.153664	0.15171	0.152971	0.158171	0.172086	0.173699	0.174877	0.173988	0.172479	0.171176	0.169377	0.168385	0.167527
		0.201394	0.178599	0.151617	0.147678	0.145745	0.14407	0.142985	0.142613	0.14071	0.139883	0.139356	0.138198	0.137578	0.137444	0.136131	0.13459	0.133939	0.13398	0.133639	0.133691	0.131696	0.13212	0.133432	0.138333	0.150149	0.164808	0.174484	0.180005	0.178888	0.178444	0.178403	0.176459	0.174826	0.173285	0.172293	0.170515	0.167806	0.167041	0.167517	0.168354	0.171797	0.175756	0.172965	0.173492	0.171652	0.169171	0.169936	0.168747
		0.206615	0.177544	0.15018	0.145621	0.144784	0.143419	0.140917	0.140752	0.138767	0.138002	0.138581	0.137557	0.136193	0.135469	0.134663	0.133546	0.133288	0.132202	0.132295	0.13123	0.133753	0.146779	0.168809	0.18292	0.186559	0.186363	0.184109	0.182765	0.18108	0.179767	0.177731	0.177028	0.175053	0.173358	0.172438	0.169987	0.168457	0.167589	0.166504	0.164839	0.164581	0.169564	0.175622	0.176325	0.176056	0.177493	0.178754	0.181245
		0.201239	0.179209	0.14957	0.146407	0.145549	0.144153	0.142375	0.141434	0.13947	0.13824	0.138178	0.137164	0.136182	0.135231	0.133815	0.133226	0.133112	0.131954	0.133122	0.14008	0.161924	0.185112	0.190426	0.191583	0.190033	0.188182	0.185815	0.184719	0.183571	0.182734	0.181979	0.177896	0.177059	0.176531	0.173781	0.171879	0.170246	0.169295	0.168406	0.16579	0.164446	0.167537	0.184822	0.206811	0.210399	0.209706	0.208827	0.207907
		0.216281	0.163123	0.147585	0.143946	0.143812	0.14284	0.142261	0.141	0.138963	0.13734	0.13611	0.134911	0.134239	0.133505	0.132926	0.132595	0.132151	0.132326	0.143646	0.168809	0.187293	0.191583	0.191573	0.191191	0.18873	0.187262	0.185691	0.183933	0.183179	0.181276	0.179064	0.177162	0.17557	0.173327	0.171187	0.169915	0.16884	0.168354	0.165646	0.163195	0.162244	0.165397	0.184047	0.206842	0.210202	0.209272	0.208352	0.206842
		0.230485	0.173544	0.149125	0.145755	0.144349	0.141817	0.141341	0.13917	0.138136	0.13641	0.137557	0.1352	0.134435	0.13428	0.132047	0.131944	0.129824	0.140927	0.167	0.189175	0.190973	0.190219	0.188875	0.187304	0.184481	0.184016	0.180842	0.178764	0.178309	0.178051	0.177813	0.175508	0.173461	0.170639	0.168488	0.16761	0.166214	0.165842	0.164374	0.163102	0.160673	0.162823	0.181245	0.205591	0.211515	0.21074	0.209696	0.207463
		0.208393	0.175249	0.148547	0.143181	0.141475	0.139604	0.139139	0.137599	0.136513	0.135841	0.13365	0.131778	0.131168	0.130238	0.129194	0.129649	0.135665	0.154822	0.185257	0.19209	0.191987	0.191397	0.19055	0.188709	0.187035	0.186249	0.183189	0.181649	0.179705	0.17863	0.177079	0.175125	0.173885	0.173461	0.17007	0.169326	0.167972	0.168075	0.165646	0.164084	0.163712	0.170277	0.189764	0.206915	0.208393	0.207132	0.206377	0.204888
		0.208848	0.177348	0.149115	0.143388	0.141651	0.141754	0.140204	0.139697	0.138415	0.136523	0.1358	0.135169	0.132884	0.133205	0.132244	0.131561	0.146696	0.17803	0.193506	0.193889	0.192204	0.191728	0.189113	0.187448	0.186466	0.183944	0.183592	0.182755	0.181266	0.178485	0.177234	0.177203	0.174453	0.171238	0.16883	0.169057	0.168561	0.167465	0.16579	0.165976	0.164756	0.171662	0.192545	0.209706	0.210378	0.208362	0.206904	0.206853
		0.217118	0.170494	0.138405	0.132709	0.131944	0.13213	0.129814	0.129246	0.128791	0.126702	0.124655	0.123746	0.123839	0.122061	0.121544	0.13029	0.153819	0.181463	0.185618	0.184512	0.182362	0.181039	0.180294	0.179777	0.177307	0.175156	0.173554	0.172344	0.170411	0.169626	0.16669	0.165739	0.165315	0.163185	0.162389	0.162224	0.159753	0.158037	0.158057	0.157086	0.157582	0.162554	0.180749	0.199027	0.200453	0.199182	0.197921	0.196142
		0.216053	0.175239	0.146799	0.141506	0.139883	0.139573	0.137568	0.136844	0.135521	0.133308	0.132275	0.132347	0.13122	0.129432	0.129845	0.143739	0.179116	0.192917	0.193393	0.192545	0.190167	0.189278	0.189588	0.187614	0.184802	0.182424	0.181525	0.179788	0.178351	0.17649	0.176097	0.173554	0.171983	0.172065	0.169626	0.169502	0.167382	0.165904	0.166173	0.165284	0.163154	0.169512	0.191997	0.210512	0.212466	0.211732	0.210409	0.20891
		0.221843	0.177886	0.149249	0.145455	0.142985	0.141982	0.140307	0.139594	0.139077	0.138984	0.136492	0.13458	0.135138	0.131313	0.133908	0.150531	0.183344	0.195832	0.195822	0.194861	0.194633	0.192483	0.189795	0.188834	0.187665	0.186507	0.184523	0.181659	0.180584	0.178806	0.177441	0.177968	0.175901	0.173544	0.174298	0.17067	0.168323	0.165935	0.16487	0.164374	0.163133	0.169222	0.192328	0.211877	0.215216	0.21381	0.212652	0.209861
		0.220974	0.174722	0.145611	0.141041	0.140121	0.139067	0.137475	0.135696	0.134228	0.133298	0.132543	0.132419	0.129318	0.129059	0.133877	0.154449	0.189547	0.193909	0.192379	0.190632	0.190074	0.188006	0.186735	0.18415	0.183654	0.182414	0.181886	0.179271	0.177482	0.177534	0.176159	0.17405	0.173409	0.170039	0.168499	0.167827	0.165697	0.165325	0.162286	0.162027	0.162616	0.169119	0.193382	0.210016	0.21137	0.209778	0.208176	0.207483
		0.223807	0.175353	0.144163	0.142395	0.140865	0.13917	0.138064	0.136296	0.134745	0.13304	0.131024	0.130517	0.129556	0.12907	0.145869	0.17925	0.194437	0.193258	0.192938	0.192576	0.190229	0.188513	0.187293	0.185319	0.183892	0.182641	0.181483	0.179054	0.178092	0.176604	0.17497	0.17497	0.172107	0.168819	0.168364	0.168271	0.166969	0.165935	0.162906	0.161004	0.161955	0.1719	0.195605	0.213645	0.213417	0.212363	0.208434	0.209768
		0.22359	0.166576	0.14375	0.139914	0.14038	0.139594	0.138322	0.136554	0.136038	0.135086	0.133122	0.132378	0.130982	0.131634	0.152237	0.187665	0.197993	0.196577	0.195812	0.194003	0.192317	0.192379	0.190002	0.187862	0.185784	0.185184	0.184812	0.181421	0.181028	0.178837	0.176593	0.174629	0.173389	0.172985	0.170318	0.170329	0.168943	0.168003	0.166162	0.160828	0.16058	0.173172	0.202583	0.212022	0.211742	0.211918	0.210233	0.211267
		0.222587	0.17373	0.142768	0.138901	0.136565	0.134931	0.133329	0.132026	0.131334	0.130507	0.129855	0.126982	0.128336	0.130114	0.150986	0.186807	0.193175	0.193124	0.191894	0.189929	0.187717	0.18689	0.185443	0.183716	0.182641	0.181152	0.178527	0.175901	0.174991	0.172665	0.17099	0.170659	0.168985	0.167785	0.166493	0.165956	0.165387	0.163247	0.162834	0.162048	0.160983	0.172985	0.200102	0.210967	0.212787	0.211339	0.209685	0.209313
		0.2233	0.16396	0.142251	0.139015	0.137588	0.137444	0.137164	0.134156	0.132833	0.131675	0.130011	0.129215	0.128625	0.147316	0.174236	0.192162	0.194292	0.19423	0.191563	0.188978	0.187965	0.186538	0.184016	0.183251	0.180832	0.182186	0.178713	0.177689	0.175932	0.17528	0.173223	0.17097	0.169894	0.168974	0.168323	0.166348	0.166338	0.164632	0.164302	0.161304	0.161583	0.172251	0.199657	0.210419	0.212445	0.209716	0.20953	0.2083
		0.220902	0.163009	0.141031	0.138374	0.139025	0.136896	0.134601	0.132864	0.131944	0.130982	0.12908	0.127302	0.127395	0.146376	0.182858	0.190043	0.190426	0.189671	0.187944	0.187314	0.186683	0.185536	0.184006	0.181597	0.179953	0.179881	0.178713	0.177586	0.176035	0.174836	0.173254	0.172665	0.170432	0.168571	0.168457	0.167579	0.165997	0.16518	0.165366	0.161086	0.162203	0.176624	0.204392	0.213603	0.213407	0.212497	0.212094	0.21106
		0.223135	0.167124	0.141506	0.137826	0.136265	0.134911	0.133174	0.131613	0.131892	0.130662	0.130445	0.130259	0.139894	0.171362	0.189619	0.192224	0.191707	0.190705	0.190302	0.190033	0.187748	0.185773	0.184285	0.183044	0.182879	0.181194	0.180325	0.179385	0.177431	0.176356	0.174412	0.172148	0.172396	0.171528	0.17037	0.16853	0.167703	0.165366	0.16364	0.162523	0.164663	0.176604	0.205891	0.218152	0.217222	0.217263	0.215154	0.214627
		0.222318	0.165821	0.139108	0.136606	0.136627	0.136348	0.135159	0.133877	0.132244	0.130993	0.1303	0.132481	0.150335	0.182186	0.191253	0.192152	0.191904	0.191801	0.191521	0.189692	0.188492	0.187603	0.186611	0.184926	0.183189	0.182414	0.181597	0.179447	0.1777	0.176604	0.175622	0.173399	0.171435	0.171507	0.168819	0.168457	0.167692	0.165284	0.165025	0.163557	0.164663	0.180077	0.210037	0.220478	0.222473	0.22055	0.219206	0.217304
		0.224096	0.170432	0.141899	0.139005	0.137692	0.136865	0.136565	0.1361	0.138643	0.140907	0.149777	0.170298	0.182352	0.188689	0.19118	0.192493	0.191201	0.191004	0.190446	0.189826	0.187727	0.187686	0.186156	0.185339	0.183334	0.18201	0.180863	0.179922	0.178134	0.176273	0.174298	0.172117	0.170639	0.169388	0.167754	0.166628	0.165036	0.165077	0.164146	0.161789	0.164984	0.182155	0.210409	0.21963	0.222173	0.219982	0.218927	0.216488
		0.228345	0.160962	0.140255	0.141765	0.145352	0.153922	0.159257	0.168809	0.174898	0.178475	0.181866	0.182724	0.183809	0.185226	0.187055	0.187655	0.190798	0.189723	0.188286	0.18782	0.188037	0.186601	0.185205	0.184388	0.182631	0.180832	0.179809	0.179343	0.177886	0.176304	0.173833	0.1716	0.17067	0.169801	0.169925	0.167992	0.16608	0.164818	0.163702	0.163175	0.167951	0.188989	0.2181	0.223652	0.223445	0.220209	0.219124	0.217304
		0.224179	0.179405	0.170814	0.171114	0.179798	0.184264	0.182931	0.184636	0.183241	0.182403	0.181742	0.182579	0.181731	0.181669	0.182434	0.183603	0.187293	0.187645	0.188058	0.188689	0.187066	0.186559	0.186497	0.183623	0.183603	0.18201	0.180946	0.180026	0.178868	0.177886	0.177348	0.175518	0.173471	0.173595	0.172293	0.169357	0.167816	0.167393	0.167031	0.166049	0.167351	0.18657	0.215402	0.222928	0.223693	0.221501	0.220178	0.219351
		0.23553	0.212973	0.192183	0.194023	0.193992	0.193351	0.191811	0.189826	0.187583	0.186476	0.185577	0.183861	0.183179	0.182031	0.182383	0.183478	0.183354	0.184905	0.188306	0.189257	0.188989	0.189154	0.188875	0.18719	0.186135	0.18383	0.18382	0.183303	0.180977	0.179426	0.177513	0.177648	0.175766	0.176252	0.175839	0.173502	0.172262	0.170876	0.169626	0.168282	0.173358	0.194085	0.223414	0.22973	0.228996	0.227477	0.225533	0.225244
		0.239365	0.221088	0.201053	0.198117	0.195719	0.193889	0.192772	0.190353	0.189681	0.187004	0.185494	0.184533	0.183571	0.183117	0.18168	0.181731	0.18109	0.182424	0.183882	0.186425	0.187324	0.186828	0.186849	0.186745	0.185773	0.184574	0.183179	0.181339	0.181059	0.180522	0.180398	0.180263	0.177917	0.175311	0.172892	0.170587	0.170194	0.167641	0.166535	0.165635	0.173895	0.199967	0.224169	0.229627	0.228573	0.228717	0.224386	0.224903
		0.23552	0.226753	0.204671	0.19913	0.19789	0.19455	0.192245	0.190353	0.189526	0.188399	0.186683	0.183768	0.183861	0.183137	0.182062	0.180532	0.179095	0.180129	0.18139	0.182982	0.186383	0.188947	0.191346	0.193227	0.198686	0.207318	0.205984	0.204371	0.200484	0.199833	0.198479	0.19516	0.193579	0.192245	0.193082	0.193134	0.19117	0.187893	0.186332	0.188358	0.18902	0.201187	0.223941	0.227001	0.228418	0.226981	0.226526	0.225327
		0.234786	0.225058	0.202045	0.196959	0.195832	0.193206	0.191614	0.189774	0.188482	0.1875	0.184678	0.183303	0.181256	0.178268	0.177627	0.176707	0.175291	0.174815	0.176459	0.183644	0.209096	0.229875	0.238352	0.23798	0.236771	0.234383	0.232036	0.230692	0.229513	0.226805	0.223962	0.220478	0.216736	0.213231	0.210285	0.208155	0.207121	0.203968	0.200557	0.198531	0.198313	0.198303	0.202976	0.220199	0.229565	0.228531	0.227446	0.225606
		0.250293	0.218731	0.201125	0.19636	0.194778	0.195388	0.193165	0.19057	0.189102	0.188368	0.186869	0.18536	0.183003	0.180605	0.178713	0.178702	0.177493	0.175156	0.180729	0.206956	0.236471	0.24257	0.24013	0.237443	0.236667	0.235778	0.233855	0.23033	0.227477	0.223745	0.220964	0.218286	0.215257	0.212497	0.208713	0.206315	0.20494	0.202779	0.199854	0.19789	0.197063	0.194881	0.195677	0.204692	0.230723	0.24838	0.248587	0.248432
		0.240523	0.22512	0.203234	0.198375	0.195946	0.195429	0.194447	0.190498	0.190643	0.189009	0.186104	0.183685	0.181948	0.180605	0.18108	0.180077	0.177906	0.177131	0.194116	0.231292	0.241733	0.241278	0.240678	0.236729	0.233886	0.233649	0.232635	0.229627	0.226888	0.222163	0.220457	0.217139	0.214141	0.211267	0.209065	0.207463	0.203245	0.202759	0.200929	0.199213	0.196907	0.19547	0.194147	0.208403	0.23735	0.248628	0.25081	0.25022
		0.244958	0.21716	0.201952	0.199109	0.196008	0.194933	0.193672	0.192545	0.189402	0.189195	0.187944	0.184274	0.178454	0.177028	0.174464	0.172045	0.171859	0.178154	0.200474	0.231943	0.236037	0.233307	0.229586	0.226319	0.225409	0.223466	0.21932	0.217852	0.214162	0.213428	0.210399	0.20982	0.206646	0.204671	0.203472	0.200412	0.198717	0.198458	0.1973	0.194478	0.193175	0.190581	0.191894	0.210378	0.237691	0.247863	0.2493	0.249135
		0.248897	0.222732	0.198954	0.195005	0.191242	0.189371	0.188844	0.187014	0.184347	0.183086	0.181742	0.177906	0.176438	0.1768	0.174898	0.173823	0.172407	0.184409	0.215826	0.231292	0.229689	0.22789	0.225151	0.223383	0.220974	0.218793	0.217315	0.214896	0.213066	0.211288	0.208372	0.205984	0.206098	0.202986	0.200464	0.199296	0.196029	0.195295	0.194147	0.194013	0.191025	0.190229	0.191604	0.205974	0.235437	0.249311	0.248018	0.246178
		0.258108	0.224903	0.201901	0.199182	0.198107	0.195905	0.194964	0.192369	0.191273	0.188286	0.189175	0.186218	0.184078	0.182145	0.179684	0.17832	0.18657	0.204402	0.23368	0.237174	0.236667	0.234992	0.233256	0.231323	0.228076	0.226216	0.224262	0.220612	0.219951	0.220023	0.217315	0.215164	0.212911	0.212663	0.209396	0.208062	0.205653	0.204713	0.203999	0.201249	0.200474	0.200112	0.199461	0.216973	0.249466	0.255586	0.257405	0.257322
		0.258615	0.231932	0.206594	0.202748	0.200557	0.198634	0.197507	0.195295	0.191015	0.190457	0.189671	0.187882	0.186208	0.184915	0.181597	0.180667	0.181607	0.202707	0.235158	0.238518	0.236554	0.235758	0.232222	0.230247	0.228893	0.226567	0.225109	0.224055	0.221853	0.221998	0.218483	0.21841	0.215299	0.21288	0.211773	0.210461	0.208352	0.206729	0.20401	0.202872	0.201787	0.202004	0.20248	0.214709	0.240802	0.252639	0.253797	0.254459
		0.261489	0.223031	0.202035	0.197414	0.195284	0.193568	0.191004	0.188989	0.186084	0.18231	0.182507	0.180005	0.178175	0.176521	0.175415	0.173554	0.184636	0.218917	0.237753	0.238931	0.238156	0.235509	0.232418	0.230981	0.231591	0.229451	0.226639	0.223311	0.222173	0.221419	0.220716	0.218307	0.217004	0.21503	0.212342	0.209489	0.207804	0.206573	0.20434	0.203431	0.202707	0.200774	0.200598	0.214575	0.244121	0.256444	0.257322	0.255668
		0.255875	0.224644	0.198107	0.192369	0.19117	0.189381	0.187014	0.185536	0.182817	0.183334	0.179343	0.176997	0.175859	0.174412	0.172365	0.173161	0.194023	0.232315	0.240192	0.240895	0.24013	0.237897	0.234734	0.232977	0.233442	0.230495	0.228304	0.225058	0.224251	0.223052	0.220726	0.218028	0.218059	0.216891	0.21533	0.211246	0.210833	0.210729	0.208589	0.207907	0.205995	0.204402	0.204299	0.219403	0.246716	0.258191	0.258821	0.257364
		0.26215	0.224179	0.198065	0.19086	0.188958	0.187107	0.18475	0.183954	0.180729	0.178899	0.176314	0.174174	0.174298	0.172851	0.171579	0.173203	0.201125	0.235975	0.239903	0.239738	0.237505	0.234445	0.235075	0.233969	0.231405	0.228159	0.227497	0.224954	0.222845	0.222525	0.222184	0.219785	0.217294	0.216643	0.213521	0.21074	0.210636	0.206698	0.206677	0.205571	0.203751	0.203855	0.206346	0.226577	0.255968	0.263918	0.264177	0.261251
		0.2655	0.226526	0.198158	0.192431	0.189412	0.187345	0.185898	0.18413	0.183065	0.181359	0.179881	0.177565	0.177183	0.175859	0.173006	0.178278	0.221657	0.241774	0.24349	0.242488	0.242405	0.239758	0.238828	0.236088	0.234755	0.233462	0.23187	0.229482	0.227611	0.22756	0.224179	0.222618	0.21871	0.217583	0.216157	0.213221	0.213241	0.211019	0.208734	0.206305	0.205602	0.203648	0.206594	0.225068	0.254056	0.26062	0.260372	0.260414
		0.262657	0.224189	0.197073	0.192669	0.189929	0.186611	0.18537	0.186373	0.184119	0.181711	0.179953	0.178547	0.176862	0.173812	0.172851	0.17435	0.198985	0.2392	0.244617	0.243852	0.241836	0.240492	0.238973	0.23736	0.235499	0.233762	0.23156	0.230454	0.22726	0.225967	0.224437	0.221274	0.220695	0.219351	0.216446	0.216436	0.213645	0.211918	0.212166	0.210336	0.207535	0.207421	0.207287	0.225823	0.256557	0.267247	0.267598	0.264445
		0.260258	0.223156	0.198861	0.192503	0.189371	0.189764	0.18689	0.188482	0.185763	0.183727	0.181866	0.178888	0.178175	0.176469	0.174133	0.178372	0.22422	0.244814	0.246158	0.243666	0.24257	0.240906	0.2395	0.237029	0.235055	0.23492	0.232025	0.232801	0.228914	0.226753	0.226495	0.223538	0.221109	0.220199	0.217222	0.215526	0.212962	0.214079	0.212321	0.209975	0.20707	0.207028	0.208538	0.228893	0.257891	0.266389	0.266492	0.263753
		0.268188	0.227694	0.201921	0.195564	0.19363	0.192059	0.189516	0.187521	0.186621	0.185773	0.183168	0.181587	0.179777	0.177958	0.175601	0.195191	0.239531	0.248091	0.247832	0.245703	0.24409	0.24226	0.240482	0.238249	0.236078	0.233804	0.231715	0.231095	0.231457	0.229234	0.227105	0.225978	0.223931	0.222876	0.221016	0.217945	0.214596	0.213283	0.212301	0.21015	0.206904	0.205881	0.21076	0.229276	0.26	0.267578	0.265944	0.265448
		0.262884	0.219651	0.199006	0.195708	0.192772	0.191253	0.18842	0.188027	0.184595	0.183944	0.182879	0.180842	0.178289	0.17801	0.176759	0.200495	0.232615	0.245196	0.246437	0.245537	0.244121	0.242922	0.240265	0.238135	0.236657	0.235758	0.232615	0.232294	0.229803	0.22911	0.227952	0.226608	0.223972	0.222173	0.218834	0.216911	0.215361	0.213583	0.213076	0.210791	0.210864	0.208755	0.208166	0.226608	0.256289	0.267526	0.268208	0.265924
		0.265924	0.228159	0.200422	0.195812	0.19302	0.189661	0.191232	0.190415	0.188389	0.185898	0.183913	0.183086	0.180915	0.178857	0.176531	0.196535	0.23951	0.249476	0.249528	0.246643	0.245568	0.245093	0.242798	0.241288	0.239552	0.237288	0.234424	0.234486	0.232284	0.230413	0.227229	0.227105	0.225926	0.223331	0.221295	0.219393	0.217449	0.216002	0.214844	0.211339	0.210502	0.209406	0.212032	0.231457	0.261241	0.27041	0.271175	0.270555
		0.265045	0.225099	0.199244	0.195894	0.19394	0.190529	0.189661	0.188193	0.186993	0.186373	0.183871	0.181597	0.180656	0.177224	0.180201	0.196732	0.24103	0.249124	0.247429	0.24469	0.244627	0.241526	0.240296	0.237329	0.235933	0.234868	0.232822	0.231002	0.229462	0.225957	0.225409	0.224355	0.222432	0.220457	0.219206	0.217894	0.216002	0.212094	0.210802	0.21135	0.210554	0.208941	0.210264	0.23186	0.258894	0.265903	0.265045	0.261871
		0.261509	0.224437	0.198272	0.195016	0.19269	0.190002	0.18996	0.188627	0.185887	0.184171	0.183179	0.181742	0.179271	0.178309	0.17742	0.197828	0.240399	0.248639	0.246757	0.246333	0.243397	0.240906	0.24073	0.238818	0.237887	0.23707	0.235354	0.232594	0.229534	0.227849	0.228169	0.226298	0.22573	0.221563	0.220861	0.219331	0.217697	0.214978	0.215092	0.213417	0.211939	0.211722	0.215185	0.234341	0.264218	0.270679	0.270638	0.269439
		0.264497	0.225905	0.200691	0.196039	0.195253	0.193589	0.19179	0.190229	0.188782	0.18628	0.184016	0.183127	0.180418	0.179653	0.180201	0.210688	0.247656	0.251337	0.249931	0.247781	0.245103	0.242808	0.241836	0.23951	0.23736	0.235809	0.234445	0.232625	0.230216	0.230227	0.229317	0.227694	0.225399	0.223135	0.222773	0.221253	0.219692	0.217149	0.215867	0.215454	0.213076	0.212311	0.220085	0.24531	0.269573	0.271516	0.270421	0.269656
		0.274256	0.228366	0.205447	0.201063	0.199802	0.1979	0.195098	0.192948	0.19178	0.189537	0.188058	0.187531	0.186332	0.184977	0.198014	0.217273	0.25022	0.255648	0.254387	0.251699	0.252619	0.249011	0.24838	0.245599	0.244431	0.24348	0.240709	0.239179	0.237753	0.236006	0.232377	0.230165	0.229245	0.226795	0.224913	0.224551	0.223528	0.221429	0.219155	0.217273	0.215847	0.213241	0.217831	0.239593	0.268115	0.275197	0.275755	0.274308
		0.269966	0.231136	0.206305	0.200112	0.198923	0.196432	0.194147	0.193816	0.190994	0.189661	0.188048	0.185784	0.184306	0.183478	0.201477	0.240482	0.25603	0.25603	0.2545	0.253094	0.250985	0.248763	0.246612	0.244907	0.242622	0.242053	0.239169	0.240368	0.237039	0.23401	0.234527	0.232449	0.229886	0.226681	0.225151	0.226029	0.223383	0.221057	0.219444	0.217149	0.217025	0.216384	0.223031	0.249073	0.273026	0.277316	0.277347	0.27622
		0.274091	0.223828	0.205095	0.201663	0.200164	0.197435	0.195419	0.194251	0.193051	0.190271	0.188193	0.187603	0.18475	0.183478	0.197094	0.242839	0.255803	0.255575	0.254397	0.254583	0.251916	0.250231	0.247894	0.247667	0.24592	0.244214	0.243035	0.239262	0.238693	0.236233	0.23553	0.234238	0.232036	0.229627	0.228438	0.225761	0.224272	0.223249	0.221874	0.220426	0.217697	0.216219	0.222721	0.248773	0.274639	0.277874	0.277233	0.276396
		0.275052	0.234176	0.207835	0.204247	0.201901	0.199792	0.197693	0.196008	0.194933	0.19177	0.189661	0.187304	0.185081	0.184926	0.199316	0.234196	0.255307	0.256175	0.254531	0.253146	0.251874	0.249921	0.249548	0.247584	0.245175	0.242849	0.240968	0.239417	0.238363	0.237773	0.234734	0.232604	0.230558	0.228779	0.228862	0.22787	0.225389	0.223662	0.222442	0.221016	0.218235	0.216777	0.2239	0.249249	0.27559	0.277575	0.278071	0.276613
		0.27284	0.225616	0.205901	0.202211	0.199575	0.198469	0.198954	0.195171	0.193031	0.192348	0.190477	0.18934	0.188069	0.187738	0.198262	0.229462	0.254666	0.256506	0.255658	0.255224	0.253136	0.250024	0.24868	0.246313	0.246064	0.244524	0.24225	0.24166	0.239262	0.236523	0.235768	0.234507	0.231488	0.230558	0.23034	0.228325	0.225895	0.22667	0.223879	0.222597	0.222701	0.219992	0.228387	0.253849	0.277037	0.281389	0.279342	0.278153
		0.278639	0.235737	0.208962	0.204465	0.203286	0.202221	0.198779	0.198076	0.196907	0.194416	0.19179	0.192328	0.190229	0.18812	0.201766	0.25113	0.26123	0.259928	0.25663	0.254914	0.252278	0.250107	0.249466	0.246664	0.244111	0.242984	0.241909	0.240048	0.237453	0.237474	0.233948	0.233163	0.230454	0.229224	0.228655	0.226226	0.224355	0.222442	0.221047	0.220168	0.219496	0.216901	0.226433	0.250665	0.274566	0.278815	0.277068	0.274928
		0.270845	0.23093	0.206439	0.202397	0.199626	0.196845	0.195357	0.193775	0.191656	0.191366	0.190477	0.189164	0.187272	0.185226	0.205839	0.244845	0.255462	0.255203	0.254273	0.25265	0.250737	0.247936	0.245982	0.245031	0.243335	0.242219	0.24011	0.237753	0.236512	0.234662	0.233587	0.232046	0.232046	0.228614	0.227063	0.225854	0.224365	0.224303	0.221109	0.220178	0.218638	0.219299	0.23246	0.262357	0.278102	0.278422	0.276055	0.276365
		0.28539	0.244328	0.219134	0.214637	0.213169	0.210554	0.208879	0.207494	0.207566	0.206119	0.203307	0.199482	0.198655	0.196608	0.213903	0.261116	0.26888	0.267578	0.266192	0.265562	0.262771	0.260465	0.259163	0.257571	0.256092	0.254831	0.251037	0.251492	0.249734	0.248804	0.247016	0.244348	0.244462	0.242736	0.241071	0.241485	0.23982	0.237112	0.235561	0.234744	0.2343	0.233225	0.242084	0.267867	0.286269	0.287437	0.286496	0.286734
		0.275383	0.235882	0.21075	0.204475	0.202893	0.201901	0.199234	0.196814	0.195336	0.193703	0.192845	0.19271	0.189847	0.187552	0.212714	0.255069	0.259411	0.259669	0.257674	0.25633	0.253963	0.251554	0.250613	0.248091	0.248153	0.246251	0.244162	0.24257	0.241257	0.240771	0.23828	0.237546	0.235375	0.235127	0.232925	0.23187	0.23032	0.228542	0.225709	0.225337	0.225554	0.223094	0.234796	0.265738	0.282061	0.281089	0.28049	0.278981
		0.280273	0.237701	0.21015	0.204413	0.202821	0.200081	0.19759	0.197259	0.196225	0.194737	0.193144	0.191294	0.18996	0.191232	0.219289	0.255854	0.26121	0.261065	0.258418	0.256537	0.255637	0.255048	0.252691	0.25083	0.249031	0.247067	0.246457	0.245713	0.243294	0.239758	0.238818	0.238104	0.235789	0.235468	0.234217	0.233928	0.231674	0.227332	0.226236	0.226185	0.222225	0.222225	0.237753	0.270348	0.281761	0.281979	0.280624	0.279601
		0.273016	0.233008	0.207225	0.203824	0.20187	0.201342	0.199905	0.19789	0.195646	0.194199	0.191976	0.190674	0.188968	0.191098	0.226267	0.257312	0.259101	0.257054	0.256526	0.255658	0.251616	0.24991	0.248949	0.246778	0.245227	0.245165	0.244069	0.241971	0.241061	0.238704	0.236491	0.236295	0.234362	0.232139	0.230961	0.228831	0.228583	0.227187	0.225358	0.224282	0.223238	0.223311	0.239159	0.269594	0.282868	0.28293	0.280893	0.279218
		0.276448	0.237101	0.211784	0.206522	0.204981	0.202314	0.199316	0.19852	0.196825	0.196866	0.194799	0.191377	0.1921	0.191894	0.232832	0.259814	0.261106	0.261096	0.258305	0.254697	0.254211	0.253301	0.252267	0.250644	0.24747	0.246261	0.244886	0.242457	0.241505	0.239396	0.238414	0.237091	0.235251	0.233049	0.231436	0.228738	0.228231	0.227622	0.226019	0.224024	0.223621	0.224427	0.239944	0.271558	0.281503	0.282278	0.281637	0.279787
		0.274142	0.226857	0.209158	0.206532	0.203327	0.202283	0.200019	0.200123	0.198727	0.196215	0.194478	0.19331	0.192555	0.202107	0.222659	0.257633	0.262119	0.260734	0.258398	0.256175	0.254438	0.253611	0.253632	0.252391	0.249073	0.247656	0.245217	0.242984	0.243552	0.241195	0.238962	0.237732	0.237194	0.238094	0.235716	0.233638	0.231105	0.229865	0.227797	0.226867	0.225513	0.226857	0.242322	0.273047	0.283788	0.282547	0.28201	0.281069
		0.276716	0.236254	0.210802	0.205912	0.202769	0.201477	0.200298	0.1985	0.197145	0.196029	0.194881	0.192111	0.190756	0.199399	0.247967	0.26245	0.262998	0.260052	0.26	0.259307	0.257529	0.255513	0.254056	0.251864	0.253322	0.250551	0.248339	0.247512	0.246829	0.245258	0.243377	0.241743	0.239076	0.23646	0.234217	0.23309	0.231488	0.230826	0.229999	0.228821	0.227611	0.22848	0.244255	0.277223	0.286837	0.28632	0.284646	0.282588
		0.28173	0.239645	0.212476	0.209158	0.206429	0.205395	0.203245	0.203028	0.201818	0.199502	0.19729	0.196277	0.194013	0.196701	0.224231	0.258687	0.26488	0.263319	0.260476	0.259773	0.258532	0.256092	0.255389	0.253766	0.252546	0.251719	0.248432	0.248597	0.247388	0.2441	0.242446	0.241154	0.238807	0.238011	0.236409	0.233917	0.233132	0.232708	0.234	0.232522	0.230992	0.229307	0.243015	0.275311	0.28508	0.285359	0.282599	0.281544
		0.27927	0.23766	0.210957	0.206894	0.205436	0.204392	0.201332	0.198934	0.198117	0.195956	0.194426	0.193486	0.193351	0.198706	0.246323	0.263546	0.263515	0.26214	0.259897	0.257643	0.258904	0.257405	0.254914	0.253012	0.251016	0.251482	0.249062	0.247388	0.24745	0.246478	0.243728	0.242808	0.241299	0.238673	0.236605	0.235954	0.235737	0.232604	0.231188	0.227746	0.228056	0.227249	0.242849	0.274649	0.286083	0.286186	0.285948	0.284139
		0.28326	0.243325	0.213717	0.208765	0.206491	0.205405	0.202562	0.202128	0.201187	0.199285	0.198686	0.196111	0.195212	0.2074	0.254387	0.266296	0.26551	0.262874	0.261716	0.260134	0.260455	0.258315	0.257467	0.255493	0.254211	0.251326	0.250406	0.248752	0.247729	0.244907	0.243273	0.242363	0.239562	0.236605	0.236119	0.235303	0.23615	0.234372	0.232449	0.23186	0.230506	0.231374	0.248814	0.279983	0.287251	0.287416	0.285742	0.284274
		0.284149	0.24317	0.216002	0.21197	0.211401	0.20982	0.208589	0.207287	0.205509	0.20249	0.202387	0.200402	0.197869	0.224965	0.264952	0.272406	0.271165	0.268239	0.266482	0.264249	0.263184	0.260589	0.259814	0.25968	0.255586	0.253611	0.253394	0.250954	0.247946	0.246881	0.245455	0.243924	0.244224	0.241361	0.239293	0.240048	0.236512	0.23493	0.234331	0.231033	0.229865	0.234775	0.256981	0.284883	0.289804	0.289463	0.286992	0.285648
		0.295314	0.256196	0.231416	0.227601	0.225554	0.223921	0.221925	0.220602	0.217738	0.215443	0.213872	0.213758	0.213707	0.237804	0.275238	0.281151	0.279539	0.278991	0.276458	0.276138	0.273584	0.272612	0.270782	0.269583	0.268136	0.266358	0.265655	0.264259	0.26182	0.259462	0.259111	0.258356	0.254779	0.255048	0.253415	0.25082	0.250448	0.249672	0.24715	0.245672	0.246302	0.248566	0.264673	0.294798	0.301311	0.300814	0.30007	0.300008
		0.288988	0.246406	0.220664	0.217656	0.215661	0.213252	0.212507	0.20984	0.206098	0.204888	0.204227	0.201704	0.201859	0.223662	0.265241	0.270886	0.268715	0.268901	0.265303	0.265045	0.264094	0.262016	0.259462	0.25907	0.257178	0.256154	0.25297	0.252867	0.25022	0.24806	0.244266	0.242446	0.241195	0.241226	0.239603	0.238042	0.236274	0.233979	0.233618	0.23309	0.23002	0.236822	0.257385	0.28387	0.286279	0.28478	0.282526	0.282537
		0.291035	0.250913	0.229069	0.224851	0.222742	0.219155	0.218596	0.216808	0.215071	0.213727	0.211701	0.210409	0.210471	0.231281	0.273853	0.279746	0.277357	0.275424	0.274845	0.272375	0.271165	0.270803	0.26949	0.267909	0.266379	0.264425	0.263081	0.262026	0.257829	0.256899	0.256733	0.256682	0.255296	0.252846	0.250634	0.250613	0.249972	0.249869	0.248773	0.247853	0.246075	0.250882	0.270669	0.295573	0.30008	0.299088	0.296359	0.295604
	570.5	0.289587	0.25419	0.231002	0.226546	0.223828	0.220209	0.219579	0.218431	0.216653	0.21441	0.212507	0.211939	0.211939	0.23676	0.274049	0.279746	0.279642	0.277668	0.275579	0.275176	0.274225	0.271113	0.269594	0.267319	0.267412	0.265365	0.263763	0.261902	0.260579	0.259969	0.259328	0.256392	0.255823	0.254252	0.252195	0.250996	0.249383	0.248587	0.248959	0.247057	0.244514	0.24838	0.267733	0.296483	0.300701	0.301497	0.299481	0.298126
[truncated: 52 more columns]

## Sheet: Dots 6,7
	u7 (mV)
u6 (mV)		650.5
	598	0.141134	0.126754	0.122557	0.121492	0.121347	0.120773	0.119926	0.118721	0.118887	0.119502	0.119135	0.118354	0.117765	0.117858	0.117734	0.117884	0.117041	0.11715	0.119703	0.118096	0.123332	0.120665	0.124014	0.124102	0.125405	0.126165	0.129421	0.127209	0.126919	0.125152	0.129628	0.12985	0.129442	0.128987	0.127891	0.126955	0.126816	0.127364	0.12726	0.127018	0.127302	0.127028	0.126619	0.125968	0.125374	0.125131	0.12512	0.126997
		0.138534	0.127018	0.123389	0.122117	0.121735	0.121285	0.120717	0.11929	0.119357	0.118613	0.118235	0.117956	0.117543	0.117703	0.117905	0.117724	0.118086	0.118566	0.119166	0.12082	0.121337	0.124531	0.127229	0.1254	0.124149	0.126315	0.125751	0.125369	0.130067	0.129845	0.130998	0.130765	0.129163	0.128031	0.127235	0.126976	0.126294	0.12664	0.126754	0.126495	0.125581	0.126268	0.12527	0.125679	0.125942	0.125689	0.126077	0.126847
		0.142364	0.130987	0.126816	0.125953	0.125761	0.12588	0.124681	0.124283	0.123534	0.123777	0.1228	0.12343	0.122841	0.121208	0.124878	0.13031	0.126723	0.127845	0.129447	0.126604	0.130274	0.129757	0.129214	0.127369	0.128191	0.127121	0.128713	0.129111	0.136957	0.137785	0.137309	0.135448	0.133841	0.132326	0.131179	0.130605	0.130429	0.129126	0.129173	0.129261	0.129406	0.129369	0.12969	0.130207	0.132311	0.129747	0.128915	0.13183
		0.140462	0.13107	0.12771	0.127012	0.127312	0.126537	0.12466	0.124252	0.123844	0.123286	0.122887	0.12219	0.123043	0.123828	0.125234	0.128072	0.127591	0.125152	0.129163	0.128325	0.130222	0.125865	0.127369	0.125586	0.12724	0.132869	0.135577	0.13688	0.137826	0.137955	0.137516	0.136782	0.1349	0.133499	0.132104	0.131158	0.1306	0.13001	0.128708	0.128258	0.128253	0.134001	0.134704	0.130134	0.130822	0.135066	0.129008	0.130781
		0.141997	0.131675	0.127602	0.127447	0.127018	0.125612	0.125389	0.125761	0.125296	0.125126	0.123373	0.124934	0.12357	0.127291	0.126061	0.124593	0.128641	0.129173	0.12555	0.134575	0.134962	0.131137	0.139449	0.139113	0.140534	0.14039	0.14041	0.14055	0.140503	0.139687	0.138239	0.136901	0.135159	0.133665	0.132362	0.131054	0.130812	0.129545	0.129219	0.131623	0.130786	0.131065	0.130858	0.131173	0.130843	0.130279	0.129762	0.129132
		0.142654	0.131928	0.128356	0.126924	0.125901	0.126914	0.125131	0.125389	0.125513	0.126454	0.123725	0.1248	0.126103	0.127405	0.128522	0.126692	0.129416	0.134311	0.140333	0.137779	0.13994	0.14072	0.139754	0.140814	0.141268	0.140715	0.13978	0.13919	0.139196	0.138973	0.138953	0.137888	0.136415	0.134549	0.132915	0.131851	0.131721	0.129633	0.128527	0.131075	0.130941	0.129985	0.128884	0.128625	0.129809	0.131359	0.130687	0.133019
		0.143775	0.132192	0.12786	0.127219	0.126227	0.126501	0.125317	0.125503	0.125369	0.126299	0.125751	0.127307	0.129943	0.13031	0.131282	0.13444	0.138524	0.138493	0.139992	0.139635	0.138782	0.139909	0.139537	0.139454	0.139728	0.139594	0.13963	0.139857	0.139366	0.13902	0.138777	0.138234	0.137309	0.136611	0.134854	0.132621	0.131334	0.131995	0.134109	0.133618	0.130972	0.132099	0.136973	0.131711	0.129674	0.133639	0.143315	0.131225
		0.139335	0.130041	0.127746	0.127374	0.128118	0.126811	0.126066	0.127467	0.128212	0.126816	0.127131	0.127281	0.132285	0.133691	0.135867	0.139216	0.139242	0.13932	0.14009	0.140204	0.139511	0.139392	0.140483	0.140658	0.140266	0.141356	0.141454	0.140865	0.140085	0.139981	0.138751	0.138291	0.138079	0.13812	0.137185	0.136368	0.137485	0.138146	0.136415	0.13979	0.139387	0.138038	0.142282	0.149337	0.145982	0.143522	0.142592	0.145982
		0.139113	0.131468	0.128062	0.126382	0.126242	0.126444	0.126061	0.12664	0.128708	0.129033	0.127989	0.13534	0.138534	0.140302	0.140255	0.139614	0.139061	0.139061	0.138984	0.139123	0.139552	0.139893	0.13994	0.139826	0.140183	0.140157	0.1401	0.139744	0.140162	0.139842	0.139707	0.138756	0.138374	0.13764	0.13705	0.137567	0.141739	0.143295	0.146629	0.148019	0.1479	0.149668	0.14989	0.150345	0.149766	0.149528	0.149694	0.150433
		0.153509	0.133236	0.128615	0.12755	0.128	0.12772	0.127772	0.129049	0.12969	0.13152	0.13611	0.138126	0.140183	0.139744	0.14024	0.140276	0.139821	0.13886	0.139159	0.13901	0.139464	0.140121	0.139511	0.13949	0.13993	0.139924	0.138591	0.13934	0.139077	0.139041	0.138162	0.138307	0.138715	0.139542	0.139278	0.140669	0.14699	0.148112	0.150149	0.149363	0.148732	0.149239	0.148738	0.149084	0.148526	0.148836	0.149027	0.14958
		0.141904	0.131721	0.127571	0.127317	0.12833	0.130253	0.126077	0.127317	0.130972	0.135939	0.138849	0.139408	0.139873	0.1404	0.140142	0.139315	0.139371	0.139252	0.139263	0.13811	0.139066	0.13872	0.138441	0.138281	0.138979	0.139356	0.139697	0.139408	0.138891	0.138916	0.139004	0.139428	0.138948	0.139258	0.140219	0.147911	0.149141	0.149285	0.149141	0.149058	0.148371	0.148619	0.14866	0.149136	0.149285	0.149017	0.148887	0.15035
		0.151751	0.132564	0.127503	0.12815	0.13184	0.12755	0.128904	0.13366	0.136797	0.139335	0.139831	0.13979	0.139346	0.13934	0.139108	0.138875	0.13872	0.138131	0.138157	0.138007	0.13841	0.137945	0.13779	0.138079	0.138229	0.139072	0.139103	0.138322	0.139046	0.13918	0.138689	0.138374	0.139072	0.13947	0.141573	0.147068	0.148712	0.150144	0.148624	0.147895	0.149311	0.148903	0.148727	0.147683	0.149249	0.1488	0.14898	0.150221
		0.141341	0.132734	0.130031	0.1346	0.131008	0.131018	0.135257	0.135903	0.138617	0.140653	0.139744	0.139397	0.139966	0.140881	0.140452	0.141015	0.140276	0.139904	0.139857	0.139614	0.139304	0.139185	0.138782	0.139252	0.138803	0.137903	0.137986	0.13795	0.138756	0.140302	0.139707	0.13919	0.139976	0.140255	0.142602	0.14743	0.147988	0.147967	0.148598	0.148505	0.147993	0.148774	0.148722	0.148867	0.14913	0.148794	0.14942	0.149699
		0.141072	0.136864	0.130424	0.12726	0.137257	0.136368	0.136136	0.140478	0.141243	0.141594	0.140048	0.140503	0.140384	0.139402	0.13934	0.13886	0.138508	0.138312	0.138105	0.138115	0.138601	0.13841	0.138214	0.138725	0.138694	0.138234	0.138627	0.138467	0.13825	0.138901	0.138968	0.138172	0.138079	0.14041	0.141801	0.145771	0.1482	0.148184	0.14835	0.148779	0.148784	0.148458	0.148531	0.148862	0.149182	0.149606	0.148634	0.148681
		0.137552	0.130832	0.129287	0.129442	0.136027	0.138436	0.139004	0.142209	0.141641	0.140198	0.139568	0.139625	0.139263	0.13887	0.13888	0.139252	0.139955	0.138751	0.137242	0.137123	0.137324	0.137195	0.137542	0.137578	0.137598	0.137945	0.138183	0.139056	0.139449	0.139599	0.138229	0.138363	0.139175	0.140338	0.143538	0.145559	0.147611	0.147616	0.147978	0.147869	0.147213	0.148231	0.148055	0.147817	0.14836	0.148515	0.14836	0.14896
		0.154749	0.144215	0.146324	0.146267	0.146282	0.145481	0.145373	0.144597	0.143734	0.143233	0.141263	0.14071	0.139563	0.13886	0.13888	0.139625	0.138808	0.138198	0.138849	0.138498	0.138332	0.13766	0.137309	0.137624	0.137423	0.137278	0.137593	0.137035	0.137965	0.138415	0.138214	0.138048	0.13796	0.139423	0.142214	0.146008	0.147342	0.147295	0.147363	0.147337	0.148469	0.148727	0.147357	0.147807	0.147301	0.147714	0.148614	0.147988
		0.160047	0.149534	0.146722	0.146272	0.144897	0.145662	0.145342	0.143961	0.142592	0.141149	0.140364	0.140912	0.141336	0.140576	0.138948	0.139015	0.138834	0.137878	0.138152	0.138756	0.139552	0.138234	0.138606	0.138777	0.138219	0.140007	0.139201	0.139713	0.139139	0.139165	0.139175	0.138214	0.138126	0.140312	0.144008	0.148329	0.147833	0.147404	0.147213	0.146804	0.146675	0.146882	0.146711	0.147326	0.147285	0.146644	0.147419	0.147068
		0.158636	0.149828	0.14727	0.145926	0.146117	0.145874	0.144639	0.143925	0.142804	0.14209	0.14161	0.141728	0.14131	0.140581	0.139506	0.138694	0.138823	0.138591	0.138157	0.138777	0.139356	0.138224	0.139377	0.138358	0.13826	0.138705	0.138027	0.13827	0.138312	0.138327	0.138606	0.138653	0.13934	0.142188	0.144773	0.147554	0.147182	0.147208	0.147285	0.147528	0.147833	0.147052	0.147099	0.148278	0.149161	0.148815	0.149513	0.148825
		0.159034	0.151803	0.149534	0.147781	0.147621	0.146779	0.146427	0.145724	0.145083	0.144437	0.143119	0.143109	0.142731	0.14101	0.139759	0.13917	0.13917	0.138348	0.138363	0.137159	0.137087	0.136565	0.137397	0.137087	0.136704	0.13659	0.137753	0.137567	0.1375	0.138317	0.137081	0.138038	0.142044	0.145548	0.144913	0.146856	0.147197	0.147311	0.147383	0.147611	0.147109	0.147228	0.147373	0.147177	0.147668	0.147606	0.147833	0.147745
		0.159184	0.15142	0.14852	0.148515	0.14836	0.148505	0.147471	0.146448	0.145724	0.144421	0.143155	0.14208	0.140643	0.139738	0.139671	0.13888	0.138431	0.138865	0.138322	0.139128	0.139666	0.138679	0.138503	0.137505	0.137847	0.138679	0.138963	0.140969	0.143155	0.141568	0.142607	0.145264	0.141992	0.142369	0.14636	0.14729	0.149136	0.148593	0.147735	0.147817	0.148458	0.149451	0.148324	0.148696	0.148877	0.148887	0.148133	0.147332
		0.161877	0.153596	0.15018	0.148371	0.148288	0.148887	0.148153	0.147135	0.146158	0.144876	0.143698	0.143227	0.142225	0.140974	0.140007	0.140023	0.141744	0.141615	0.139283	0.140757	0.142369	0.144184	0.144308	0.144168	0.146939	0.145936	0.144116	0.146851	0.147911	0.148887	0.145559	0.150133	0.149988	0.145166	0.148102	0.147347	0.147249	0.146923	0.147037	0.147911	0.147342	0.147363	0.147812	0.148014	0.147637	0.148417	0.149565	0.147781
		0.158636	0.151115	0.148634	0.148102	0.147678	0.147885	0.147295	0.147357	0.146918	0.1459	0.144933	0.143843	0.143021	0.142059	0.140643	0.140814	0.141516	0.138131	0.141031	0.140183	0.143233	0.146861	0.150583	0.146954	0.153023	0.149704	0.149141	0.152263	0.150521	0.149079	0.152697	0.1534	0.149756	0.150552	0.149322	0.148278	0.147611	0.146639	0.146577	0.14652	0.14653	0.14652	0.146499	0.145564	0.147115	0.148231	0.148045	0.150097
		0.160435	0.153012	0.151493	0.151048	0.150485	0.149435	0.149022	0.149053	0.14912	0.147673	0.147068	0.146091	0.1436	0.142969	0.14255	0.145807	0.151141	0.156114	0.159303	0.156243	0.159608	0.158833	0.160425	0.160905	0.160016	0.161035	0.160957	0.161867	0.161376	0.161117	0.159443	0.159308	0.156631	0.154144	0.150175	0.147337	0.146789	0.14699	0.14728	0.145688	0.145858	0.146551	0.146737	0.146949	0.147306	0.149187	0.147042	0.146841
		0.162141	0.152211	0.149823	0.149415	0.149327	0.149751	0.149611	0.149482	0.148991	0.147833	0.147363	0.146582	0.146065	0.14712	0.154408	0.156253	0.159965	0.159618	0.160435	0.161277	0.160714	0.159928	0.159949	0.160507	0.159934	0.159365	0.15906	0.160347	0.160606	0.159779	0.160378	0.159045	0.157783	0.155928	0.15248	0.148407	0.147006	0.146169	0.145672	0.146567	0.14621	0.14681	0.147264	0.151885	0.147213	0.14788	0.161081	0.151007
		0.15968	0.153229	0.14913	0.148593	0.148515	0.149487	0.150035	0.150666	0.149441	0.149647	0.147874	0.147177	0.150397	0.156346	0.158445	0.158471	0.159996	0.15875	0.159572	0.159334	0.159215	0.15983	0.160528	0.160693	0.159541	0.160202	0.159432	0.159065	0.159866	0.160011	0.159205	0.159944	0.159101	0.1583	0.154697	0.151989	0.149663	0.147916	0.147394	0.145755	0.146391	0.151736	0.148531	0.152097	0.151095	0.146034	0.146293	0.147962
		0.156843	0.152687	0.149978	0.150769	0.149999	0.150469	0.149895	0.148133	0.147874	0.146598	0.146923	0.148303	0.151973	0.157602	0.15831	0.157571	0.158264	0.158181	0.158688	0.159163	0.160492	0.160512	0.159732	0.158931	0.159541	0.158626	0.158791	0.159918	0.16012	0.159779	0.160342	0.160761	0.159696	0.159412	0.157975	0.153695	0.148991	0.147631	0.145409	0.148365	0.154563	0.150278	0.148696	0.148515	0.153281	0.154031	0.151245	0.149901
		0.159081	0.152201	0.150412	0.149673	0.149399	0.148376	0.149032	0.14866	0.147895	0.147585	0.150681	0.153235	0.156827	0.157628	0.158331	0.158083	0.158497	0.159003	0.158543	0.158626	0.157695	0.159138	0.159401	0.158838	0.158398	0.158062	0.159417	0.15875	0.160027	0.160352	0.160466	0.159753	0.159127	0.159158	0.157664	0.155576	0.153105	0.150397	0.153162	0.158414	0.152439	0.148727	0.146334	0.148071	0.145796	0.143786	0.145481	0.146008
		0.159484	0.152423	0.149327	0.148825	0.149379	0.1485	0.14912	0.149089	0.149218	0.150619	0.153633	0.156212	0.157995	0.158062	0.157489	0.158352	0.15829	0.158254	0.158889	0.159112	0.158621	0.159298	0.159789	0.15967	0.159479	0.159205	0.15967	0.159525	0.159127	0.159241	0.16012	0.160419	0.159318	0.15892	0.157809	0.15785	0.157241	0.161241	0.166188	0.166198	0.16518	0.165377	0.162048	0.161644	0.161448	0.159799	0.160337	0.154263
		0.153514	0.149239	0.1488	0.149332	0.149404	0.148407	0.149074	0.14897	0.148867	0.152573	0.156367	0.156522	0.157577	0.157452	0.157421	0.158161	0.158274	0.157251	0.158047	0.157902	0.159303	0.159618	0.159804	0.159277	0.158295	0.15783	0.158455	0.159034	0.15861	0.157623	0.158383	0.159355	0.158988	0.159081	0.15953	0.160192	0.160714	0.166255	0.165754	0.16487	0.164798	0.165273	0.164823	0.165981	0.166012	0.165242	0.166441	0.167005
		0.158186	0.152868	0.149932	0.150428	0.150159	0.149105	0.148753	0.149404	0.150748	0.154444	0.157065	0.158243	0.158243	0.159112	0.159236	0.15875	0.158192	0.158497	0.158161	0.15875	0.158569	0.157768	0.158698	0.158745	0.158248	0.158202	0.158755	0.159029	0.159231	0.159644	0.159329	0.15981	0.159241	0.158476	0.159959	0.163474	0.165118	0.165743	0.165568	0.166457	0.167744	0.16732	0.165795	0.166297	0.166736	0.167439	0.168214	0.168033
		0.161097	0.153338	0.151198	0.149394	0.150614	0.149089	0.149249	0.1528	0.154165	0.156832	0.158548	0.158305	0.158161	0.159034	0.158373	0.157328	0.157411	0.158522	0.158812	0.157819	0.158021	0.158564	0.157308	0.158357	0.15815	0.158455	0.158714	0.157866	0.158316	0.159107	0.159231	0.159107	0.159406	0.15953	0.159965	0.161836	0.16427	0.165955	0.165852	0.165821	0.16533	0.166281	0.16625	0.166007	0.16578	0.165899	0.167118	0.166891
		0.161303	0.153193	0.151105	0.149828	0.148841	0.149797	0.15033	0.149963	0.153281	0.156677	0.158497	0.15767	0.158641	0.158124	0.158471	0.157799	0.158016	0.157918	0.158662	0.158233	0.158088	0.158042	0.157613	0.158223	0.159169	0.157819	0.158259	0.158471	0.158662	0.159324	0.159153	0.158486	0.159918	0.158982	0.160063	0.161288	0.162839	0.165128	0.165811	0.166452	0.165072	0.166307	0.166266	0.16641	0.167656	0.166664	0.167413	0.166514
		0.15739	0.151767	0.149053	0.148505	0.148283	0.149528	0.149957	0.148991	0.155922	0.158398	0.159019	0.15876	0.15798	0.158522	0.157608	0.157825	0.157556	0.158373	0.158269	0.157535	0.158181	0.157799	0.158631	0.158864	0.159716	0.160425	0.159799	0.160021	0.159541	0.16044	0.159443	0.160585	0.16044	0.160187	0.160435	0.163883	0.164451	0.165573	0.16656	0.16519	0.165619	0.164767	0.165878	0.165666	0.165563	0.165795	0.16517	0.165966
		0.157959	0.153369	0.152687	0.150004	0.149306	0.151002	0.150759	0.156672	0.158621	0.158698	0.158646	0.159003	0.158569	0.157711	0.157794	0.157975	0.157106	0.157773	0.158569	0.157416	0.157602	0.157881	0.158858	0.158538	0.157892	0.158977	0.159298	0.159298	0.158357	0.158755	0.159608	0.159246	0.158765	0.159039	0.159313	0.162534	0.164549	0.166017	0.16654	0.167062	0.167051	0.167496	0.167827	0.167713	0.167527	0.166503	0.166452	0.166204
		0.156946	0.154987	0.151829	0.153684	0.152775	0.156191	0.158404	0.161515	0.161014	0.159127	0.158435	0.158926	0.158062	0.157871	0.158006	0.15846	0.159391	0.158962	0.157845	0.158445	0.158755	0.157173	0.156879	0.157168	0.157618	0.157147	0.157768	0.158274	0.15907	0.157732	0.158037	0.158838	0.158843	0.160456	0.161779	0.163288	0.164239	0.1658	0.165707	0.165351	0.164746	0.165413	0.166152	0.166054	0.166048	0.166276	0.16641	0.166705
		0.166446	0.167444	0.166472	0.165449	0.166798	0.164105	0.162937	0.162497	0.160998	0.159572	0.158011	0.158083	0.156801	0.156687	0.156693	0.156755	0.157235	0.156274	0.157406	0.157489	0.157628	0.157075	0.157525	0.156424	0.156145	0.15754	0.157788	0.15874	0.159194	0.159163	0.15876	0.158807	0.158021	0.158559	0.159293	0.162678	0.164756	0.164927	0.165134	0.165144	0.16578	0.165759	0.165413	0.166478	0.167134	0.167558	0.166891	0.167144
		0.17175	0.169543	0.168147	0.168736	0.166938	0.165759	0.164813	0.162694	0.161732	0.160083	0.159598	0.158641	0.157437	0.158083	0.157365	0.157463	0.157504	0.156507	0.157608	0.158905	0.158171	0.158827	0.158373	0.157168	0.157375	0.157835	0.156677	0.157628	0.157892	0.157768	0.158171	0.157783	0.158274	0.157969	0.159298	0.162906	0.16458	0.164296	0.164927	0.164332	0.163934	0.164193	0.165087	0.164968	0.164586	0.165351	0.165345	0.16549
		0.17405	0.169176	0.167878	0.168281	0.167842	0.167971	0.166291	0.165309	0.164064	0.162296	0.161314	0.159401	0.157912	0.157592	0.157483	0.157184	0.156698	0.157504	0.156863	0.156527	0.156155	0.156584	0.156651	0.15754	0.156884	0.156951	0.157556	0.157447	0.157794	0.157623	0.156956	0.157447	0.157421	0.159401	0.162301	0.162704	0.164276	0.163955	0.164038	0.163407	0.163562	0.163309	0.164596	0.164503	0.164301	0.165072	0.164792	0.165066
		0.172696	0.168359	0.167775	0.167646	0.166989	0.167971	0.167413	0.166798	0.166855	0.164312	0.161619	0.160828	0.160151	0.159949	0.15845	0.158047	0.158155	0.157602	0.157504	0.156031	0.156377	0.156388	0.155969	0.156129	0.157153	0.157292	0.155907	0.157039	0.157168	0.156284	0.156202	0.157365	0.157861	0.157845	0.160352	0.161598	0.164312	0.163872	0.164203	0.165283	0.165387	0.164803	0.164529	0.164467	0.164539	0.165345	0.165423	0.165056
		0.173414	0.170054	0.168312	0.168271	0.168462	0.167765	0.167367	0.16884	0.167909	0.166281	0.164198	0.160838	0.158559	0.158171	0.158088	0.158657	0.157287	0.156248	0.158476	0.157613	0.157406	0.156491	0.15754	0.157799	0.15906	0.160311	0.160947	0.161324	0.160595	0.159324	0.157773	0.156915	0.156796	0.158822	0.162751	0.162673	0.163438	0.164115	0.164038	0.164012	0.165552	0.164549	0.165681	0.165604	0.164663	0.164291	0.164462	0.164947
		0.173905	0.169672	0.167785	0.167522	0.168452	0.168535	0.167542	0.168023	0.168602	0.166974	0.165552	0.163924	0.161474	0.159406	0.158073	0.157633	0.157788	0.157308	0.157111	0.156967	0.157845	0.156749	0.156703	0.15678	0.156667	0.157137	0.156967	0.15722	0.15785	0.158259	0.158895	0.159008	0.15783	0.160848	0.1632	0.164963	0.165511	0.165356	0.16379	0.16349	0.162968	0.163252	0.163722	0.163903	0.164172	0.164322	0.164177	0.164493
		0.174789	0.171357	0.170085	0.168979	0.169005	0.16931	0.169026	0.169558	0.169631	0.169176	0.168705	0.167987	0.170334	0.172499	0.172386	0.172866	0.172913	0.172939	0.173611	0.173461	0.173347	0.172448	0.170122	0.168126	0.165459	0.162322	0.15999	0.157747	0.155829	0.155674	0.157401	0.157489	0.157396	0.158119	0.158703	0.163878	0.164162	0.164611	0.164348	0.164865	0.164265	0.164394	0.164363	0.164472	0.165041	0.165201	0.164865	0.164963
		0.168938	0.165356	0.165919	0.166446	0.167005	0.167186	0.168302	0.16916	0.169227	0.168395	0.171006	0.172908	0.173745	0.173492	0.172639	0.17313	0.173052	0.174019	0.173817	0.172587	0.172277	0.172117	0.172737	0.17313	0.172934	0.173766	0.174386	0.174541	0.174365	0.173456	0.173833	0.174572	0.173528	0.171548	0.169005	0.165134	0.164069	0.163169	0.162683	0.161117	0.160492	0.160745	0.16167	0.160921	0.161066	0.160631	0.161567	0.161717
		0.172892	0.169558	0.167423	0.167449	0.168297	0.168716	0.167217	0.168757	0.168654	0.167821	0.168586	0.171988	0.172778	0.171507	0.171445	0.172329	0.17283	0.171977	0.172039	0.173264	0.173481	0.174469	0.174727	0.173466	0.174324	0.174582	0.174572	0.175441	0.175017	0.175353	0.173487	0.172918	0.172887	0.173233	0.172474	0.169155	0.166782	0.163846	0.163578	0.163252	0.164441	0.164813	0.163521	0.162859	0.162368	0.163531	0.16472	0.163857
		0.173083	0.16839	0.168685	0.168416	0.167677	0.166612	0.166845	0.168106	0.167847	0.170706	0.171186	0.172189	0.172742	0.171993	0.171378	0.172386	0.17283	0.172525	0.172287	0.17145	0.172551	0.173244	0.173089	0.172954	0.171915	0.172344	0.174122	0.173063	0.174029	0.175172	0.174381	0.173337	0.173993	0.173218	0.174019	0.172908	0.16762	0.164022	0.163335	0.162182	0.161577	0.162234	0.162813	0.163154	0.162451	0.161846	0.163361	0.163774
		0.171347	0.16824	0.168788	0.168271	0.167785	0.168256	0.167542	0.166876	0.168163	0.169171	0.169832	0.169589	0.171068	0.17145	0.17038	0.170633	0.170597	0.171093	0.17266	0.173502	0.172737	0.17266	0.172923	0.172391	0.173094	0.174355	0.17389	0.173177	0.173797	0.17436	0.174381	0.172747	0.172251	0.173068	0.17327	0.17238	0.17008	0.16746	0.165785	0.163893	0.163397	0.1638	0.162828	0.16349	0.163076	0.162585	0.164296	0.16379
		0.170442	0.167191	0.166901	0.167434	0.167315	0.167036	0.167036	0.167682	0.169543	0.170178	0.169481	0.169946	0.170323	0.170385	0.169522	0.169941	0.169998	0.171124	0.171703	0.171373	0.171398	0.172034	0.172892	0.172784	0.172892	0.172851	0.173177	0.173063	0.172758	0.173114	0.172892	0.172954	0.171895	0.172468	0.17267	0.173967	0.174153	0.173058	0.171667	0.16884	0.167155	0.166751	0.164947	0.163112	0.162596	0.162616	0.16274	0.162957
		0.171068	0.166808	0.165294	0.165573	0.165837	0.166498	0.166664	0.166483	0.167299	0.168318	0.168499	0.169439	0.16993	0.169067	0.168752	0.168152	0.168499	0.168716	0.169207	0.16947	0.170153	0.170034	0.17115	0.171998	0.171114	0.17159	0.171502	0.171424	0.170463	0.170964	0.171486	0.171833	0.171404	0.171926	0.17281	0.172453	0.171714	0.172019	0.172081	0.172308	0.172722	0.171269	0.171398	0.17207	0.171104	0.171207	0.171373	0.172034
		0.170897	0.166777	0.16609	0.165216	0.164529	0.165118	0.166405	0.166932	0.167775	0.167491	0.167144	0.167051	0.167956	0.168375	0.168468	0.16885	0.168395	0.167863	0.168059	0.16914	0.170215	0.171047	0.171378	0.171646	0.171068	0.170442	0.17039	0.170768	0.170861	0.171445	0.171512	0.170706	0.170551	0.170608	0.170504	0.170737	0.170938	0.17084	0.17039	0.169811	0.169574	0.171037	0.172339	0.171088	0.170556	0.170158	0.170256	0.171667
		0.169005	0.164276	0.164472	0.165263	0.165625	0.164741	0.164451	0.165811	0.166167	0.165723	0.16624	0.166576	0.166757	0.166188	0.165733	0.166813	0.16778	0.168705	0.167485	0.166896	0.16611	0.167506	0.168039	0.168514	0.16793	0.166907	0.16747	0.168524	0.169331	0.169279	0.168752	0.169708	0.169212	0.168804	0.169905	0.169713	0.167268	0.166431	0.167558	0.168266	0.168778	0.16915	0.170142	0.170427	0.170633	0.170783	0.171279	0.169941
		0.170912	0.164674	0.164674	0.165082	0.16487	0.163929	0.163872	0.164281	0.16594	0.164338	0.163878	0.165154	0.165806	0.166105	0.165806	0.165868	0.16624	0.167759	0.167713	0.167584	0.167196	0.166565	0.166907	0.167305	0.167025	0.167889	0.169346	0.169129	0.169967	0.169967	0.170054	0.170783	0.170421	0.170628	0.170194	0.169077	0.168157	0.166762	0.166689	0.166493	0.167294	0.167299	0.166085	0.165868	0.166121	0.166938	0.166653	0.166379
		0.167899	0.160854	0.159696	0.160368	0.16106	0.160502	0.159556	0.160487	0.16165	0.161867	0.161324	0.160957	0.162063	0.161825	0.161831	0.162291	0.162063	0.161365	0.163231	0.164544	0.1641	0.162802	0.163655	0.164947	0.165314	0.165128	0.165413	0.165712	0.16381	0.165366	0.166855	0.16701	0.167206	0.167868	0.167165	0.16611	0.164767	0.162213	0.162017	0.162125	0.162704	0.163081	0.163722	0.163893	0.16456	0.165092	0.164182	0.165066
		0.169103	0.161769	0.160637	0.159706	0.159122	0.159556	0.159592	0.159551	0.159644	0.159608	0.160037	0.159349	0.160021	0.160368	0.160104	0.161836	0.161128	0.162099	0.161453	0.161882	0.163604	0.162694	0.16134	0.162068	0.162115	0.161469	0.16045	0.160068	0.162637	0.163175	0.163448	0.164415	0.164462	0.163728	0.163567	0.161696	0.162058	0.161474	0.161882	0.161955	0.161831	0.162275	0.161396	0.16165	0.163412	0.163666	0.164048	0.163014
		0.167842	0.159779	0.158047	0.158373	0.157659	0.157147	0.1566	0.156388	0.157427	0.157928	0.156501	0.155964	0.159029	0.158497	0.158274	0.159716	0.158274	0.159262	0.159334	0.157535	0.158553	0.160719	0.15981	0.158812	0.159716	0.159737	0.159003	0.16058	0.161929	0.161903	0.162539	0.162244	0.16241	0.162895	0.161758	0.160497	0.160011	0.158662	0.159143	0.158884	0.159313	0.159355	0.157871	0.159887	0.159815	0.160202	0.160771	0.160363
		0.167206	0.156951	0.154351	0.153922	0.154491	0.154589	0.153943	0.154434	0.154367	0.154248	0.154568	0.155256	0.155907	0.155369	0.15631	0.156817	0.157127	0.157354	0.157566	0.158357	0.158274	0.157328	0.156382	0.155607	0.156791	0.15829	0.158279	0.157871	0.159241	0.160285	0.15907	0.158786	0.158884	0.15831	0.157597	0.158522	0.157995	0.157421	0.15767	0.158099	0.158362	0.158755	0.157783	0.158926	0.158569	0.157918	0.160337	0.159866
		0.164994	0.154796	0.152273	0.15202	0.152066	0.151973	0.152914	0.151839	0.152216	0.153085	0.153472	0.153643	0.153679	0.153963	0.153534	0.153204	0.153834	0.154067	0.154243	0.155111	0.154418	0.154051	0.154129	0.154542	0.154429	0.155793	0.155912	0.155602	0.155959	0.156103	0.156046	0.156507	0.156868	0.156662	0.156936	0.155638	0.155101	0.155886	0.155297	0.155964	0.155897	0.155209	0.156594	0.156884	0.15677	0.157246	0.15678	0.157587
		0.16165	0.15218	0.150361	0.14989	0.150753	0.150175	0.150448	0.149006	0.14989	0.15003	0.150914	0.150996	0.151544	0.152242	0.15295	0.15218	0.15263	0.151979	0.151596	0.151916	0.152635	0.152738	0.154072	0.153519	0.154149	0.154589	0.153111	0.152806	0.154336	0.15479	0.154754	0.154878	0.155395	0.155204	0.154739	0.155008	0.154847	0.154485	0.153405	0.153865	0.154465	0.154656	0.154501	0.154563	0.155638	0.154894	0.154087	0.154956
		0.159841	0.151622	0.148169	0.147926	0.148862	0.149342	0.149746	0.150025	0.149621	0.148722	0.148184	0.148283	0.149063	0.149322	0.150014	0.149849	0.149621	0.149854	0.149637	0.149363	0.149441	0.149647	0.150645	0.150893	0.151901	0.152718	0.153845	0.153948	0.15479	0.155033	0.154444	0.154139	0.154661	0.155013	0.15508	0.154124	0.153064	0.152072	0.15142	0.152516	0.152475	0.152919	0.151916	0.152924	0.153932	0.154072	0.153705	0.153322
		0.161613	0.149151	0.147208	0.147688	0.146872	0.147337	0.146484	0.147042	0.1476	0.147554	0.14836	0.1482	0.148531	0.14865	0.148014	0.148872	0.149523	0.149151	0.148479	0.148443	0.150469	0.151906	0.15187	0.152749	0.151167	0.151389	0.152041	0.152444	0.151694	0.151555	0.152485	0.153586	0.15479	0.154563	0.154046	0.153664	0.152697	0.152206	0.151622	0.150691	0.151126	0.152082	0.15371	0.154005	0.152371	0.152082	0.15219	0.151854
		0.159138	0.14836	0.146582	0.14653	0.146468	0.146706	0.145926	0.146045	0.145647	0.145342	0.145124	0.145078	0.144856	0.144546	0.145197	0.145564	0.145357	0.146122	0.146003	0.146494	0.148329	0.149828	0.15035	0.150764	0.151208	0.150929	0.15201	0.151849	0.15127	0.151674	0.151374	0.152066	0.152707	0.153048	0.153509	0.153302	0.152537	0.151405	0.150655	0.150655	0.150273	0.150433	0.149906	0.151084	0.152325	0.151058	0.150056	0.150697
		0.158993	0.14806	0.145662	0.144995	0.145672	0.145647	0.145011	0.145786	0.145528	0.146086	0.145709	0.145285	0.146127	0.14681	0.14652	0.146318	0.146065	0.146349	0.145791	0.148898	0.149673	0.149683	0.149875	0.150826	0.151715	0.15096	0.151777	0.151022	0.151157	0.151622	0.1534	0.152811	0.152583	0.15218	0.152733	0.152904	0.153669	0.153131	0.151798	0.150774	0.150221	0.151033	0.151487	0.150469	0.149554	0.150464	0.150495	0.150102
		0.157892	0.147414	0.144328	0.145016	0.145812	0.145662	0.145398	0.145672	0.145848	0.145874	0.146184	0.146401	0.147202	0.146887	0.145559	0.146427	0.146484	0.147187	0.147595	0.14729	0.149332	0.150386	0.150759	0.149482	0.149637	0.150283	0.151994	0.151684	0.151963	0.152335	0.152552	0.15339	0.153684	0.153183	0.152532	0.152066	0.151989	0.152433	0.152873	0.152495	0.150433	0.150707	0.15354	0.155576	0.154971	0.156269	0.1566	0.156569
		0.156905	0.146282	0.144396	0.143548	0.143755	0.144313	0.144225	0.143646	0.144158	0.144561	0.143594	0.14422	0.145031	0.145895	0.145481	0.144897	0.14545	0.147828	0.148619	0.149906	0.149818	0.149559	0.14913	0.149404	0.150293	0.151017	0.150671	0.150299	0.150324	0.151229	0.150474	0.150914	0.151922	0.151482	0.151193	0.151689	0.152077	0.152997	0.151906	0.152361	0.153715	0.154728	0.15616	0.155473	0.155359	0.155349	0.155013	0.156165
		0.155695	0.144458	0.142633	0.14238	0.142261	0.142468	0.142194	0.142535	0.142225	0.142364	0.144204	0.144359	0.144633	0.143708	0.144282	0.144344	0.144308	0.146985	0.14774	0.148639	0.149539	0.151472	0.15048	0.150655	0.150092	0.14912	0.15019	0.150536	0.150169	0.150469	0.15278	0.153136	0.152909	0.152227	0.151668	0.153276	0.153488	0.152914	0.152681	0.154589	0.155897	0.157127	0.156279	0.156222	0.155928	0.155752	0.156734	0.157127
		0.154765	0.143925	0.142106	0.141475	0.141294	0.141946	0.142602	0.142628	0.14238	0.143083	0.143672	0.143388	0.143527	0.142778	0.142881	0.143646	0.146443	0.146546	0.147497	0.147616	0.149094	0.150014	0.150076	0.149187	0.147807	0.149058	0.149994	0.150371	0.151017	0.150624	0.15112	0.150583	0.150237	0.149746	0.150304	0.150857	0.151705	0.151906	0.152532	0.152294	0.154801	0.155235	0.154925	0.155276	0.156724	0.155933	0.156176	0.156202
		0.154821	0.145709	0.141217	0.141563	0.140865	0.140219	0.141579	0.141067	0.14102	0.141909	0.142013	0.141744	0.141367	0.142674	0.143507	0.143724	0.145419	0.14638	0.147616	0.147983	0.147905	0.1482	0.148598	0.14987	0.149037	0.149094	0.149957	0.15003	0.149373	0.149885	0.149854	0.150082	0.15126	0.150629	0.150748	0.150893	0.151674	0.151839	0.151162	0.151916	0.155188	0.154398	0.15385	0.152842	0.15279	0.154687	0.155922	0.155142
		0.149751	0.140524	0.139304	0.139666	0.139899	0.139449	0.140529	0.140751	0.140085	0.141062	0.141377	0.142219	0.142716	0.142452	0.144406	0.146773	0.144933	0.146019	0.147285	0.147171	0.146318	0.146851	0.146996	0.147171	0.146592	0.148696	0.15003	0.149523	0.148794	0.148221	0.148872	0.149652	0.149792	0.150257	0.150573	0.151234	0.150562	0.150185	0.151508	0.152728	0.154118	0.154977	0.155964	0.156848	0.157065	0.15477	0.15509	0.156258
		0.151172	0.141222	0.139221	0.139459	0.139899	0.13965	0.139656	0.140038	0.139893	0.139578	0.140322	0.141165	0.14116	0.141961	0.143176	0.144096	0.145972	0.14606	0.145569	0.145838	0.146096	0.145812	0.145905	0.146779	0.147606	0.147854	0.147554	0.146603	0.14637	0.147347	0.148598	0.148691	0.149022	0.148846	0.149523	0.149585	0.149921	0.150004	0.150381	0.15339	0.152816	0.153591	0.153297	0.153152	0.153762	0.153364	0.153612	0.154418
		0.154025	0.142504	0.140038	0.139583	0.13888	0.139418	0.140054	0.140209	0.139454	0.139066	0.139811	0.141635	0.141584	0.141181	0.144132	0.145502	0.145678	0.145342	0.146251	0.145698	0.145967	0.146267	0.146344	0.147326	0.147843	0.146711	0.147755	0.148319	0.147745	0.147373	0.148019	0.14805	0.148112	0.148862	0.150144	0.15111	0.150841	0.150386	0.15141	0.152893	0.15492	0.154635	0.15477	0.155002	0.155519	0.154987	0.155059	0.154522
		0.155044	0.14041	0.138441	0.138291	0.138467	0.139821	0.139681	0.139563	0.139532	0.13993	0.139371	0.140209	0.14041	0.14116	0.142064	0.143956	0.14513	0.145285	0.146039	0.146236	0.145781	0.147301	0.147786	0.147466	0.148112	0.149084	0.149296	0.148598	0.14926	0.149198	0.149275	0.149859	0.14851	0.148996	0.149709	0.149637	0.149911	0.149942	0.151115	0.151963	0.152718	0.152537	0.152888	0.153312	0.154051	0.153348	0.153048	0.153188
		0.157892	0.141356	0.138188	0.13827	0.138813	0.138658	0.1398	0.139108	0.140209	0.139852	0.139821	0.139366	0.141274	0.141909	0.143961	0.143569	0.144168	0.144902	0.144375	0.145724	0.145822	0.14653	0.147052	0.14653	0.147471	0.1485	0.148319	0.146825	0.148112	0.147952	0.147668	0.147704	0.148738	0.149063	0.148469	0.149285	0.149141	0.149771	0.149921	0.151317	0.152454	0.152661	0.153555	0.153271	0.151891	0.152366	0.153488	0.153074
		0.15814	0.141883	0.138307	0.13871	0.13919	0.138586	0.138539	0.139335	0.139335	0.139888	0.139563	0.139919	0.14163	0.143605	0.143563	0.145414	0.14454	0.14621	0.146887	0.146463	0.14698	0.146649	0.145641	0.145771	0.146014	0.146939	0.146603	0.145972	0.146716	0.147254	0.14712	0.146722	0.147699	0.148081	0.149125	0.149322	0.148691	0.148531	0.149813	0.151591	0.152118	0.152868	0.153395	0.152537	0.152744	0.153493	0.153348	0.153028
		0.160611	0.143377	0.138782	0.138177	0.136627	0.137769	0.13781	0.138239	0.137666	0.138239	0.139066	0.137717	0.13826	0.141842	0.14377	0.143388	0.143408	0.143941	0.14515	0.144535	0.144866	0.145083	0.145114	0.145652	0.144375	0.146623	0.146194	0.146148	0.145833	0.146076	0.145848	0.146024	0.148045	0.14898	0.149668	0.149151	0.149032	0.15005	0.150536	0.150531	0.153384	0.152935	0.152066	0.152625	0.153074	0.152868	0.153064	0.15247
		0.160368	0.142395	0.137417	0.137888	0.138901	0.137934	0.137562	0.138792	0.139278	0.139082	0.139583	0.139635	0.139387	0.140374	0.142245	0.144923	0.144768	0.144153	0.145145	0.144406	0.144726	0.145217	0.145352	0.145331	0.145848	0.145791	0.145559	0.146091	0.146081	0.146701	0.147001	0.147507	0.147828	0.148608	0.149322	0.149001	0.149399	0.149415	0.151493	0.151394	0.151606	0.151684	0.152413	0.152764	0.152775	0.153302	0.152868	0.153452
		0.154516	0.138953	0.138379	0.137893	0.138818	0.138606	0.139382	0.139573	0.139227	0.140085	0.139475	0.140276	0.141253	0.143491	0.143295	0.144142	0.144251	0.143905	0.145321	0.145497	0.146742	0.147419	0.146841	0.147642	0.147311	0.147073	0.146582	0.147011	0.146437	0.146251	0.147311	0.147745	0.148029	0.148986	0.150552	0.149435	0.148495	0.148614	0.14834	0.150562	0.152149	0.152588	0.153421	0.15202	0.153017	0.152986	0.153705	0.152702
		0.160316	0.142126	0.138146	0.139459	0.139242	0.138353	0.138513	0.139092	0.138756	0.13764	0.138157	0.140343	0.140467	0.141914	0.14332	0.143998	0.143843	0.145047	0.144592	0.144654	0.145057	0.144365	0.144623	0.144757	0.145833	0.145223	0.145579	0.146401	0.147177	0.148407	0.147745	0.148314	0.14699	0.14699	0.147802	0.14941	0.149074	0.150728	0.150567	0.151679	0.152289	0.151994	0.15201	0.152392	0.152945	0.153193	0.154361	0.153131
		0.158026	0.140302	0.13657	0.136187	0.13628	0.137226	0.138069	0.1372	0.137237	0.137847	0.137676	0.138281	0.142307	0.14192	0.142804	0.141842	0.140777	0.142287	0.143476	0.14377	0.144623	0.143625	0.14499	0.144654	0.145119	0.144949	0.144494	0.145941	0.146112	0.146313	0.146872	0.14652	0.147094	0.146179	0.146117	0.146737	0.146799	0.1482	0.148918	0.150614	0.152216	0.150821	0.151741	0.152418	0.153012	0.15263	0.153038	0.153633
		0.157551	0.142126	0.138317	0.137195	0.137283	0.136601	0.1378	0.137733	0.138084	0.137971	0.138136	0.137945	0.140204	0.140157	0.14162	0.142266	0.141728	0.143026	0.143377	0.142933	0.143124	0.143868	0.1436	0.143863	0.145073	0.143992	0.145429	0.144975	0.145011	0.144944	0.14467	0.146045	0.145843	0.14666	0.145926	0.145559	0.146846	0.147228	0.14821	0.149441	0.150092	0.150474	0.151002	0.15095	0.15141	0.151126	0.151307	0.151984
		0.158383	0.140757	0.13613	0.136027	0.135469	0.136172	0.136456	0.136534	0.136797	0.137521	0.13734	0.137774	0.140023	0.141439	0.14238	0.142219	0.14207	0.143057	0.142623	0.143295	0.143677	0.144132	0.144199	0.144272	0.143775	0.145011	0.143636	0.144582	0.144928	0.145724	0.145584	0.14652	0.145874	0.145972	0.14591	0.146339	0.145636	0.147073	0.148241	0.150655	0.15004	0.150924	0.150635	0.150087	0.151115	0.150666	0.15142	0.151394
		0.158781	0.140245	0.136048	0.135495	0.135898	0.135841	0.137035	0.137149	0.135717	0.135433	0.136808	0.138053	0.140405	0.140896	0.141878	0.141914	0.142132	0.14225	0.141346	0.141765	0.142219	0.14361	0.143357	0.143791	0.143817	0.143941	0.143749	0.144458	0.143987	0.143967	0.146236	0.145507	0.146045	0.146422	0.146505	0.146897	0.146598	0.148567	0.149746	0.151048	0.151234	0.151229	0.15187	0.151384	0.151668	0.15096	0.150019	0.150138
		0.156936	0.137604	0.134135	0.134285	0.133406	0.133194	0.133794	0.134564	0.134264	0.133685	0.134797	0.136053	0.139263	0.140384	0.141361	0.141392	0.141268	0.141883	0.142369	0.14223	0.142075	0.143243	0.142225	0.14208	0.142545	0.142147	0.142359	0.144008	0.145031	0.145822	0.143982	0.143026	0.143408	0.144788	0.145926	0.145367	0.144396	0.145678	0.148681	0.149394	0.148515	0.148469	0.149218	0.149777	0.150071	0.149756	0.149771	0.14959
		0.157344	0.139713	0.135376	0.135572	0.135655	0.136249	0.137645	0.137459	0.136637	0.136575	0.136234	0.136751	0.139392	0.140012	0.141346	0.141925	0.142142	0.142333	0.141294	0.141501	0.142664	0.143145	0.14284	0.142349	0.142039	0.142561	0.14361	0.14438	0.144716	0.144489	0.144504	0.144153	0.144189	0.144075	0.14453	0.143992	0.144582	0.146019	0.147094	0.148691	0.148029	0.149141	0.149585	0.150169	0.150588	0.150784	0.151095	0.150779
		0.155219	0.137971	0.133965	0.133479	0.133758	0.134001	0.133505	0.133551	0.134575	0.134823	0.135753	0.13641	0.138467	0.138503	0.138963	0.139211	0.140286	0.140162	0.141796	0.142101	0.14116	0.14116	0.141258	0.141899	0.142106	0.14345	0.143775	0.144132	0.144742	0.143977	0.143605	0.14453	0.14468	0.145336	0.14408	0.14407	0.144732	0.145367	0.145957	0.14652	0.147471	0.147771	0.148877	0.148024	0.148091	0.148334	0.148634	0.149146
		0.155302	0.1375	0.132957	0.132616	0.13259	0.134104	0.135846	0.135541	0.135593	0.135133	0.134523	0.136353	0.139206	0.137428	0.138539	0.140498	0.139961	0.140235	0.140478	0.14009	0.140126	0.13979	0.140291	0.141149	0.141191	0.141646	0.142101	0.14147	0.141672	0.142959	0.143052	0.143021	0.142835	0.143129	0.143419	0.143403	0.142664	0.144452	0.146882	0.146608	0.147244	0.148396	0.147993	0.148309	0.148371	0.147673	0.14759	0.148505
		0.155855	0.138053	0.13307	0.132243	0.133417	0.133014	0.133406	0.133458	0.134301	0.134812	0.135443	0.135386	0.137092	0.139072	0.139878	0.140674	0.140167	0.139702	0.141341	0.140638	0.140369	0.140643	0.140297	0.140834	0.141801	0.14086	0.141253	0.141237	0.141346	0.141821	0.141511	0.142576	0.142219	0.142617	0.142225	0.143579	0.143191	0.144282	0.146055	0.146432	0.148386	0.148412	0.149151	0.148825	0.148681	0.14851	0.148014	0.149156
		0.156698	0.138058	0.133319	0.132688	0.133334	0.134146	0.133556	0.132765	0.132703	0.134533	0.1349	0.134818	0.135293	0.137888	0.139351	0.138777	0.138188	0.139532	0.139346	0.140183	0.139816	0.140364	0.140974	0.140421	0.141496	0.141149	0.141579	0.141703	0.141796	0.141516	0.142313	0.141982	0.142178	0.142586	0.142674	0.143326	0.143781	0.145062	0.146091	0.147233	0.147146	0.147058	0.147456	0.147895	0.14806	0.148329	0.148029	0.148278
		0.154356	0.136611	0.133463	0.13366	0.133065	0.133143	0.13366	0.132838	0.133634	0.133799	0.135427	0.13628	0.139366	0.138736	0.138317	0.138622	0.140095	0.141858	0.140865	0.139935	0.140126	0.139371	0.140969	0.140452	0.140369	0.140467	0.14041	0.140979	0.141046	0.142437	0.141661	0.142437	0.142881	0.143543	0.144804	0.144287	0.14437	0.143786	0.146458	0.147616	0.148345	0.149332	0.148722	0.148655	0.148696	0.147895	0.148479	0.150004
		0.153312	0.13612	0.132765	0.132998	0.132352	0.133381	0.134021	0.13352	0.133474	0.133804	0.134383	0.134983	0.136404	0.137629	0.138043	0.137955	0.137847	0.138544	0.139733	0.139247	0.138684	0.138239	0.138865	0.138767	0.139971	0.140529	0.139888	0.141263	0.141765	0.141506	0.142478	0.142829	0.143905	0.144215	0.143501	0.143538	0.144287	0.144106	0.146132	0.146706	0.146732	0.146954	0.147419	0.146996	0.147037	0.147595	0.14773	0.147254
		0.155354	0.136399	0.131561	0.131613	0.132026	0.133225	0.133256	0.132745	0.132605	0.132352	0.133339	0.135221	0.136368	0.136265	0.136234	0.137118	0.137604	0.136735	0.137376	0.137738	0.137903	0.138798	0.139594	0.140503	0.140979	0.140591	0.140845	0.140472	0.141062	0.141175	0.14255	0.141181	0.142767	0.141992	0.143837	0.143098	0.142674	0.143558	0.144892	0.14607	0.146127	0.146272	0.145486	0.146499	0.146577	0.146815	0.147104	0.146799
		0.152216	0.132895	0.13108	0.132357	0.132822	0.13306	0.133474	0.135252	0.13335	0.132569	0.132419	0.134052	0.135882	0.136621	0.136689	0.138219	0.137878	0.138115	0.138229	0.138198	0.138431	0.138751	0.139666	0.140359	0.13934	0.139919	0.140488	0.14009	0.140757	0.140369	0.140483	0.142132	0.140307	0.141806	0.141237	0.142664	0.143015	0.143863	0.144328	0.145202	0.14591	0.146122	0.146107	0.146758	0.146515	0.14699	0.148071	0.147637
		0.151043	0.131778	0.127147	0.12694	0.127519	0.127627	0.128077	0.129783	0.128977	0.129633	0.130936	0.132166	0.133194	0.13353	0.134874	0.134109	0.13383	0.134766	0.133908	0.134171	0.134461	0.135696	0.134704	0.134497	0.134357	0.135495	0.135546	0.137268	0.137242	0.137169	0.136373	0.137195	0.1378	0.13764	0.138565	0.138131	0.139645	0.139733	0.141635	0.1427	0.142984	0.14316	0.143868	0.14392	0.143186	0.143527	0.143646	0.144633
		0.150035	0.130858	0.128082	0.127524	0.127777	0.127881	0.127198	0.127984	0.128454	0.127405	0.128734	0.131266	0.132435	0.133742	0.133799	0.13427	0.135815	0.136559	0.136399	0.137392	0.137009	0.137717	0.136746	0.137567	0.13812	0.13855	0.138105	0.138508	0.138307	0.139552	0.139268	0.13932	0.139578	0.139346	0.13994	0.140178	0.139986	0.142199	0.143977	0.145109	0.146277	0.145223	0.146117	0.146184	0.146536	0.147326	0.147523	0.14774
		0.152878	0.13366	0.1294	0.128542	0.129664	0.12862	0.129767	0.130522	0.131344	0.130817	0.131851	0.134094	0.134621	0.134905	0.134595	0.134394	0.134487	0.134962	0.134569	0.13551	0.136575	0.135283	0.135717	0.137014	0.136725	0.137722	0.137847	0.138322	0.138606	0.138338	0.139242	0.138813	0.138617	0.138637	0.138798	0.138937	0.140322	0.142338	0.141501	0.143186	0.143362	0.143496	0.144768	0.144163	0.143641	0.145584	0.143491	0.144902
		0.147786	0.132192	0.129499	0.129219	0.128821	0.12923	0.129431	0.12938	0.129953	0.1297	0.130031	0.133334	0.134451	0.134859	0.134316	0.134528	0.134761	0.135086	0.135298	0.135619	0.136342	0.135169	0.136534	0.136358	0.136487	0.136906	0.137717	0.137841	0.139366	0.140509	0.140379	0.140183	0.139676	0.139718	0.139619	0.140664	0.140633	0.140912	0.140726	0.141775	0.14406	0.144432	0.144561	0.144189	0.144856	0.145533	0.144551	0.145435
		0.153648	0.134419	0.129845	0.128946	0.128496	0.128465	0.128971	0.130134	0.132181	0.131442	0.131969	0.133567	0.135066	0.135314	0.13581	0.136849	0.136601	0.137169	0.136963	0.136373	0.137697	0.137304	0.137293	0.137567	0.138007	0.137138	0.137185	0.137821	0.138508	0.137691	0.138038	0.137686	0.138146	0.138829	0.139289	0.138901	0.138906	0.140002	0.142157	0.142959	0.145	0.142762	0.142514	0.145295	0.144065	0.143357	0.144809	0.144292
		0.151524	0.132398	0.128853	0.129406	0.129773	0.130227	0.129855	0.128537	0.129085	0.128573	0.12816	0.13032	0.131949	0.13336	0.134011	0.134652	0.134595	0.135614	0.134859	0.136068	0.136342	0.134838	0.135975	0.134797	0.134714	0.136099	0.136125	0.135913	0.13673	0.137666	0.137366	0.13766	0.137598	0.137759	0.138586	0.138973	0.139754	0.140431	0.14192	0.142804	0.142804	0.142643	0.142995	0.14315	0.143507	0.143491	0.142943	0.143905
		0.15263	0.132683	0.128206	0.127881	0.129101	0.127958	0.128646	0.129276	0.129798	0.129778	0.132109	0.131416	0.132858	0.13381	0.134316	0.133887	0.134466	0.135076	0.136074	0.136265	0.135862	0.135541	0.134668	0.134668	0.135887	0.137314	0.13857	0.136187	0.13613	0.136787	0.137216	0.137262	0.137231	0.137278	0.137666	0.139449	0.140142	0.142354	0.143351	0.143196	0.143072	0.144049	0.143992	0.144551	0.144644	0.144773	0.144933	0.146107
		0.150593	0.129225	0.127105	0.12817	0.127534	0.127322	0.128243	0.128532	0.128201	0.129959	0.131354	0.132295	0.132621	0.133334	0.133138	0.133737	0.134678	0.135303	0.135696	0.134626	0.134021	0.133866	0.133468	0.134249	0.135515	0.13673	0.136037	0.13657	0.13705	0.1375	0.137847	0.138363	0.139346	0.137113	0.137474	0.137407	0.138379	0.138999	0.141041	0.142499	0.14223	0.141703	0.142767	0.141155	0.142101	0.143853	0.143382	0.142204
		0.142235	0.124738	0.124014	0.123751	0.123286	0.123663	0.123932	0.123621	0.123353	0.124299	0.125544	0.126862	0.128925	0.129359	0.129586	0.129917	0.129819	0.13032	0.130491	0.130605	0.130703	0.131421	0.131659	0.131747	0.13121	0.131442	0.13213	0.132553	0.132476	0.132683	0.133246	0.133701	0.133737	0.134461	0.134394	0.134337	0.135267	0.137195	0.139346	0.138849	0.138229	0.138167	0.138224	0.138756	0.139521	0.139594	0.139485	0.140204
	518	0.148443	0.128971	0.123472	0.123249	0.125146	0.126495	0.127333	0.127111	0.128175	0.127865	0.130615	0.131732	0.132491	0.132212	0.132512	0.132083	0.132326	0.133081	0.133076	0.134259	0.134171	0.134218	0.133918	0.13444	0.134678	0.134983	0.134942	0.135221	0.134761	0.135143	0.135696	0.136254	0.137149	0.137392	0.138307	0.13886	0.138891	0.141367	0.142204	0.142664	0.142101	0.142039	0.142478	0.142302	0.142876	0.143088	0.142705	0.14238
[truncated: 52 more columns]

## Sheet: Dots 7,8
	u8 (mV)
u7 (mV)		598
	405	0.072123	0.0267342	0.0193735	0.018867	0.0186861	0.0184121	0.0181278	0.0179882	0.0179624	0.0176006	0.0173938	0.0172904	0.0167425	0.0178332	0.0206089	0.0234157	0.0240928	0.0240256	0.023824	0.0234984	0.022966	0.0228264	0.0226662	0.0224801	0.0223922	0.0221958	0.0221338	0.021834	0.0212189	0.0209759	0.0209449	0.020857	0.0205727	0.0205004	0.0202884	0.0201696	0.0199576	0.0196733	0.0204745	0.0240773	0.0277473	0.0279437	0.027954	0.0275354	0.0269513	0.0266928	0.0267807	0.026362
		0.0362347	0.0248475	0.0194356	0.0186292	0.0183966	0.0185827	0.0185103	0.0181071	0.0180296	0.0179676	0.0176884	0.0173783	0.0178383	0.0202057	0.0239998	0.0244753	0.0242634	0.0238861	0.023731	0.0235811	0.0236741	0.0228523	0.0224646	0.0224646	0.0221079	0.0218753	0.0216686	0.0211723	0.0216427	0.0211517	0.0214566	0.0213067	0.020764	0.020428	0.0203091	0.0202161	0.0201282	0.0199835	0.0220149	0.0282228	0.0294944	0.0286622	0.028564	0.0281298	0.0280264	0.0277473	0.027096	0.0268737
		0.0388296	0.0252507	0.0197922	0.0189652	0.0189342	0.018624	0.0184379	0.0183139	0.0182105	0.0179159	0.0178177	0.0176833	0.020888	0.0249147	0.0250801	0.0250336	0.0248216	0.0242427	0.0241238	0.0236948	0.0232916	0.0230177	0.0230797	0.0227851	0.0227385	0.0226765	0.0225576	0.0222216	0.0220459	0.0218288	0.0217719	0.0216892	0.0214101	0.021069	0.0206451	0.020304	0.0208312	0.0237723	0.0290137	0.0295099	0.0291119	0.0285536	0.0282952	0.0280936	0.0275819	0.0272924	0.0272821	0.0270236
		0.0421687	0.0262328	0.0200662	0.0197095	0.019265	0.0190944	0.018991	0.0187222	0.0183087	0.018102	0.0193942	0.0223612	0.0256487	0.0260363	0.0257262	0.0254006	0.024956	0.0239739	0.0234467	0.0234777	0.0234105	0.0231314	0.0227385	0.0225266	0.022661	0.0225783	0.0221338	0.0220666	0.0218081	0.0216789	0.0214876	0.0208829	0.0207485	0.0205727	0.0200248	0.0216686	0.0240566	0.0295513	0.0300113	0.0292463	0.0290292	0.0290654	0.0284296	0.027587	0.0271994	0.0267238	0.0268065	0.0262069
		0.0407111	0.0258141	0.0191926	0.0187274	0.0184586	0.0182364	0.0181537	0.0181537	0.0182105	0.0194097	0.0243254	0.0259381	0.0254419	0.0254057	0.0254006	0.0247028	0.0241083	0.0238912	0.0236173	0.0234157	0.0232193	0.0231934	0.0228419	0.0224232	0.0220924	0.022599	0.0222837	0.0218081	0.0216375	0.0214204	0.0215859	0.0211206	0.0206865	0.0208777	0.0226455	0.0281866	0.0305282	0.0305954	0.0302336	0.0295564	0.0291687	0.0287552	0.0282538	0.0281039	0.0277163	0.0275405	0.0274682	0.0270133
		0.0393155	0.0249974	0.0199576	0.0190531	0.0186499	0.0182984	0.0181485	0.0181485	0.0195389	0.0252093	0.0260467	0.0258761	0.0254884	0.0251266	0.0247234	0.0243823	0.0241393	0.0236379	0.0234984	0.0233381	0.0230125	0.0227385	0.02217	0.0221906	0.0220149	0.0219167	0.021622	0.0214308	0.0211206	0.0211103	0.0208725	0.0209863	0.0220252	0.0278196	0.0307453	0.0307866	0.0307608	0.0302025	0.0297684	0.0290602	0.0285175	0.0282125	0.0279334	0.0277731	0.0274785	0.0270288	0.0264809	0.0261449
		0.0409023	0.0257159	0.0192702	0.018655	0.0184224	0.0184638	0.0190634	0.021803	0.0261035	0.0264499	0.0260208	0.0255763	0.0254316	0.0253696	0.024801	0.0246045	0.0242427	0.0239894	0.0235966	0.0230538	0.0229505	0.0228161	0.0225628	0.022599	0.0224594	0.0218495	0.0218081	0.0215755	0.021224	0.0212499	0.0229556	0.0274888	0.0312932	0.031624	0.0317481	0.0313862	0.0308435	0.0305489	0.0303059	0.0297322	0.0290602	0.028626	0.0283314	0.0278196	0.0272304	0.026667	0.0261811	0.0260157
		0.0466709	0.0270029	0.0192391	0.0187378	0.0191771	0.0220201	0.0274837	0.027401	0.0272304	0.0268479	0.0258193	0.0259536	0.0254936	0.0254006	0.0248268	0.0244288	0.0242892	0.0241807	0.0237206	0.0235656	0.0232193	0.0230228	0.0226558	0.0224026	0.0221286	0.0221958	0.0220045	0.0217254	0.0229711	0.0282383	0.0321564	0.0327198	0.0320892	0.0315878	0.0312105	0.030952	0.0308228	0.0304765	0.0299286	0.0295771	0.0298045	0.0301767	0.0298304	0.0289206	0.028657	0.0283314	0.0279282	0.0276646
		0.0412538	0.0227127	0.0205934	0.0231366	0.0287242	0.0291636	0.0291326	0.0285485	0.0279644	0.0276232	0.0273544	0.0272304	0.0269616	0.0265171	0.0258916	0.0257159	0.0256642	0.0252403	0.0253799	0.024956	0.0243513	0.0238395	0.023333	0.0233278	0.0232709	0.0229711	0.0248785	0.0317119	0.0348081	0.0347564	0.034467	0.0343532	0.0336089	0.0332471	0.0329163	0.0328284	0.0322081	0.0318411	0.031226	0.0307815	0.030766	0.0303163	0.0297735	0.0293083	0.0285898	0.0283934	0.027923	0.0276853
		0.0575516	0.0314534	0.0282642	0.0295978	0.0297787	0.0297115	0.0291894	0.0286777	0.0283159	0.0280367	0.0279644	0.0275302	0.0273183	0.0268944	0.0265171	0.025933	0.0256952	0.0255453	0.0251163	0.0245994	0.0241445	0.0238912	0.023731	0.0235914	0.0253385	0.032327	0.0349839	0.035356	0.0349839	0.034498	0.0342447	0.0338053	0.03349	0.0331178	0.0328956	0.0324459	0.0323012	0.0322443	0.031686	0.0311175	0.0305644	0.0302594	0.029789	0.0294841	0.0292359	0.0287862	0.0279282	0.0275767
		0.0736581	0.0398272	0.0311795	0.0302542	0.0298769	0.0296546	0.029086	0.0292411	0.0286984	0.0280626	0.027799	0.0278093	0.0273441	0.0269978	0.0268944	0.0260363	0.0259588	0.025597	0.0250956	0.0248475	0.0245632	0.0240825	0.0247544	0.0302542	0.0366121	0.0367982	0.0359763	0.0353974	0.0349528	0.0353147	0.0345755	0.0347564	0.0346634	0.0342395	0.0335055	0.0325544	0.0320685	0.0318049	0.0317429	0.0314173	0.0310141	0.0306264	0.0302387	0.0302697	0.0292515	0.0290912	0.0300992	0.035723
		0.0508216	0.0403803	0.0322391	0.0311588	0.0308125	0.0304248	0.0296185	0.0296081	0.0293962	0.0291894	0.0285898	0.0275509	0.0276801	0.0273958	0.0271115	0.0265067	0.0260363	0.0258554	0.0256383	0.0250853	0.0251576	0.0286002	0.0363226	0.0369842	0.0367413	0.0365242	0.0362141	0.0355679	0.0355886	0.0350976	0.0345548	0.0344049	0.0343171	0.0339759	0.0334538	0.0327612	0.032725	0.0326113	0.032663	0.0321978	0.0320737	0.0313397	0.0303886	0.0299803	0.030766	0.0339862	0.0428252	0.0443759
		0.0464176	0.0384367	0.0319962	0.0302904	0.0301819	0.0299906	0.0300578	0.0294634	0.0295357	0.0291791	0.0287966	0.0282538	0.027861	0.0273699	0.026729	0.0268789	0.0263103	0.0260932	0.026057	0.0276387	0.0336347	0.0375477	0.0374546	0.0370101	0.0367982	0.0366121	0.0365707	0.0358522	0.035966	0.0358781	0.0358367	0.0351699	0.0348391	0.0343377	0.0342757	0.0337743	0.0333918	0.0330248	0.032756	0.0323839	0.0317584	0.0312363	0.0307763	0.031562	0.0353405	0.0437091	0.0446809	0.0439986
		0.0504649	0.0403751	0.0323683	0.030828	0.0304455	0.0300423	0.0295409	0.0291222	0.0288483	0.0282435	0.0282435	0.0282538	0.0277938	0.0277163	0.0269978	0.0266463	0.0264344	0.0264395	0.0284141	0.0350872	0.0383695	0.0389536	0.038659	0.0387262	0.0379457	0.0374443	0.036824	0.0363691	0.0359815	0.0357644	0.0354025	0.0352061	0.034622	0.0342395	0.0339604	0.0337019	0.0336296	0.0332161	0.0325441	0.0323477	0.0321823	0.0321823	0.0321409	0.0348288	0.0437504	0.0452753	0.0457405	0.0450479
		0.050527	0.0403699	0.0324562	0.031288	0.0307194	0.0306057	0.030554	0.030063	0.0295874	0.029329	0.0292411	0.0290809	0.028688	0.0283624	0.0282487	0.0277214	0.0276181	0.0297218	0.0363743	0.039791	0.0398789	0.0393671	0.0389536	0.0385504	0.0380232	0.0380129	0.0374339	0.0369687	0.0365914	0.0360435	0.0357437	0.0355731	0.035263	0.0350821	0.0348753	0.034255	0.0338467	0.0336916	0.0333453	0.0324562	0.0321926	0.0323425	0.0353715	0.0438176	0.0453735	0.0455234	0.0456991	0.0453011
		0.0493484	0.0410212	0.0328129	0.0317119	0.0308797	0.0304403	0.0304972	0.0301095	0.0296133	0.0296185	0.0293755	0.0288224	0.028626	0.0284554	0.0282435	0.0279954	0.031226	0.0391294	0.0409333	0.0404423	0.0396514	0.039057	0.0384316	0.0384729	0.0381007	0.0377234	0.0373202	0.036917	0.0362192	0.0361314	0.0357489	0.0356196	0.0350666	0.03456	0.034529	0.0344101	0.0341568	0.0338363	0.033764	0.0334332	0.0328232	0.0368447	0.044991	0.0470276	0.0463194	0.045787	0.0454614	0.0452443
		0.0481234	0.0378165	0.0326475	0.031898	0.0307556	0.0302542	0.0303938	0.0300113	0.0299544	0.0296805	0.0293497	0.029055	0.0286312	0.0284244	0.0286984	0.0321823	0.039393	0.0402459	0.0397548	0.0395067	0.0389691	0.0386745	0.0383695	0.0378733	0.0373719	0.0377389	0.0377286	0.0370721	0.0365345	0.0366741	0.0364673	0.0356765	0.0356041	0.0350562	0.0345341	0.0343171	0.0340793	0.033888	0.0341775	0.034131	0.0370411	0.0455596	0.0473739	0.0475445	0.0464693	0.0461385	0.04603	0.0448669
		0.0660391	0.0432439	0.0332988	0.0315206	0.0313759	0.0310399	0.0304145	0.0305075	0.0299751	0.0294427	0.029267	0.0288483	0.0286467	0.0299751	0.0328284	0.0402097	0.0413934	0.0408713	0.0402717	0.0395429	0.039393	0.039026	0.0385763	0.0382817	0.0378733	0.037527	0.0370463	0.036731	0.0363485	0.036121	0.0357127	0.0352475	0.0352837	0.0351906	0.0348443	0.0344514	0.0343119	0.034131	0.0342757	0.0377699	0.0465727	0.0481079	0.0475083	0.0468053	0.0464848	0.0460093	0.0458697	0.045663
		0.0701691	0.043218	0.0325079	0.0314689	0.0313552	0.0307505	0.0303473	0.0303886	0.0298924	0.0295978	0.0292463	0.0291843	0.0289155	0.0325803	0.0407938	0.0423135	0.0418276	0.0414606	0.0413314	0.0404526	0.0397238	0.0394498	0.0393361	0.0386642	0.0381628	0.0375373	0.0372582	0.0372479	0.0367361	0.0365139	0.0363071	0.0358677	0.0353147	0.0350872	0.034834	0.0341103	0.0338312	0.0341723	0.0394085	0.0480872	0.0489556	0.0490435	0.048418	0.0472085	0.0466141	0.046583	0.0466296	0.046185
		0.0702776	0.0434817	0.0332109	0.0321409	0.0318618	0.0314689	0.0309055	0.0309365	0.0308487	0.0303369	0.029634	0.0296546	0.0318773	0.0411608	0.0427632	0.0424479	0.0419465	0.0413365	0.0411349	0.0410109	0.0403854	0.0394757	0.0395842	0.038752	0.0385194	0.0380697	0.0374546	0.0372375	0.0369274	0.0362192	0.0364932	0.0355835	0.0351493	0.0346013	0.0346065	0.0345238	0.0367775	0.0435127	0.0503977	0.0508733	0.049581	0.0484749	0.0477926	0.0475341	0.047193	0.0467019	0.0464228	0.0462315
		0.0654136	0.0415329	0.0329369	0.0315155	0.0314173	0.0311381	0.0309831	0.0308228	0.0305437	0.0299544	0.0307091	0.0339707	0.0425461	0.0434868	0.0435695	0.0432956	0.0424272	0.0414968	0.0416156	0.0412228	0.0406491	0.0398685	0.0396308	0.0395119	0.0389485	0.0383489	0.0375528	0.0377286	0.0374753	0.0373047	0.0363381	0.0359918	0.0355576	0.0353457	0.0354594	0.0390312	0.0491003	0.0521345	0.0513643	0.0511989	0.0502478	0.0496121	0.049059	0.0482526	0.0478133	0.0470379	0.0464848	0.0455596
		0.0693059	0.0436574	0.0333298	0.0321771	0.0315413	0.0309572	0.0306781	0.0306833	0.030461	0.0310658	0.0357282	0.0437143	0.0452701	0.0443397	0.0435333	0.0429182	0.0422773	0.0419154	0.0407628	0.0412073	0.0404061	0.0401425	0.0405353	0.0399616	0.0395532	0.0391294	0.0383592	0.0379302	0.0376149	0.0372117	0.0366431	0.0359763	0.0365139	0.0367465	0.0414451	0.0514367	0.0546363	0.0544502	0.0535405	0.0525377	0.0513075	0.0503202	0.0500566	0.0494725	0.0488419	0.0486972	0.0475858	0.0464383
		0.0725106	0.0452081	0.0338622	0.032327	0.0320996	0.0317998	0.0313501	0.0312157	0.0329059	0.0395584	0.0458232	0.0462574	0.0458232	0.045265	0.0443811	0.0439314	0.0427993	0.0420757	0.0412693	0.0405457	0.040525	0.04083	0.0400908	0.0396256	0.0394085	0.0393982	0.0390415	0.0388968	0.0381163	0.0377389	0.0373616	0.0373357	0.0407679	0.0507699	0.05582	0.0557373	0.0553134	0.0540522	0.053494	0.0527806	0.0520311	0.0507596	0.0503357	0.0500979	0.0490435	0.0481803	0.0474308	0.0472343
		0.0805846	0.0462057	0.033888	0.0324252	0.0318618	0.0316757	0.0319393	0.0348856	0.0440916	0.0472964	0.0467898	0.0463659	0.0455699	0.0445103	0.04343	0.0429803	0.0423186	0.04236	0.0420705	0.0418844	0.0407318	0.0404371	0.0398582	0.039698	0.0389174	0.038597	0.038354	0.0380129	0.0370721	0.0369636	0.0389019	0.0458697	0.0552101	0.0565643	0.0562284	0.0553651	0.0549206	0.054016	0.0530753	0.0527445	0.0519381	0.0517934	0.0510284	0.0498653	0.0491003	0.0481286	0.047958	0.0473894
		0.0658685	0.0427942	0.0333866	0.0322288	0.0324769	0.0358936	0.0445465	0.049152	0.0491262	0.0479321	0.0471516	0.0461954	0.0456888	0.0453321	0.044164	0.0441329	0.043492	0.0428562	0.0423341	0.0417759	0.0410212	0.0409954	0.0403906	0.0399978	0.0395687	0.0390518	0.0390363	0.0386642	0.0392793	0.0430785	0.0541194	0.0575361	0.0566832	0.0566419	0.0563162	0.0560164	0.0555512	0.0552101	0.0545536	0.0537628	0.0533906	0.0522586	0.0513799	0.0502582	0.0491985	0.0485317	0.0481751	0.0478184
		0.070717	0.0452133	0.0346634	0.036333	0.0443552	0.0508836	0.0516641	0.0506252	0.0495345	0.0487954	0.0479838	0.0473791	0.0464797	0.0458232	0.0447429	0.0437401	0.0430578	0.0427321	0.0423755	0.0417966	0.0410729	0.0412176	0.0404475	0.0398789	0.0393206	0.0385711	0.0387003	0.042086	0.0540315	0.0590403	0.0587508	0.0587146	0.057593	0.0570451	0.05628	0.0553134	0.0553031	0.054657	0.0541918	0.0535198	0.0528685	0.0513695	0.0503874	0.0503926	0.0497258	0.048051	0.0479942	0.0472912
		0.0676001	0.0473946	0.0464021	0.0516486	0.0526773	0.0519691	0.0513333	0.0511679	0.0502168	0.0489142	0.0474566	0.0478908	0.0474152	0.0468932	0.045756	0.0447274	0.0436264	0.0431974	0.0426081	0.041962	0.0414709	0.0415898	0.0408145	0.0399926	0.0398737	0.0428045	0.0527445	0.0599087	0.0608287	0.0604462	0.0595985	0.0584872	0.0576705	0.0574792	0.0565488	0.0559234	0.0552204	0.0546622	0.0538093	0.0531838	0.0525067	0.0520518	0.0513488	0.0505011	0.0495655	0.0492037	0.0485628	0.0477512
		0.0702725	0.0588284	0.0544709	0.0534371	0.0526979	0.0522379	0.0513385	0.0506252	0.0503357	0.0496844	0.0489556	0.0482578	0.0472343	0.0462884	0.0453632	0.044288	0.0437659	0.0429492	0.042665	0.0418431	0.0407421	0.0401787	0.0406387	0.0460765	0.0582908	0.0626586	0.0623588	0.0623639	0.061449	0.0605134	0.0598466	0.0587922	0.0578824	0.0573965	0.0563627	0.0559699	0.0558097	0.0549103	0.0541349	0.0535198	0.0528633	0.0517624	0.051659	0.0514626	0.0507182	0.0497723	0.049059	0.0517417
		0.0699003	0.0617953	0.0556391	0.0545329	0.0538506	0.0530288	0.0523154	0.0512506	0.0504443	0.0503202	0.0493691	0.0489556	0.0482268	0.0470482	0.0460455	0.0454614	0.0450272	0.0440089	0.0433162	0.0425616	0.0426546	0.045725	0.0573707	0.0647468	0.0645401	0.0643385	0.0635786	0.0627154	0.0622192	0.0608908	0.0599138	0.059459	0.0590403	0.0578669	0.0575051	0.0566315	0.0557011	0.0555305	0.0547552	0.0536594	0.0527962	0.0521966	0.0517313	0.0514419	0.0507492	0.0504029	0.054781	0.0679981
		0.072583	0.0657599	0.0567401	0.0554272	0.0543985	0.0530649	0.0519639	0.0515453	0.0508113	0.050253	0.049426	0.0487747	0.0479787	0.0472395	0.04649	0.0455079	0.0455751	0.0445878	0.0441071	0.0464383	0.0586164	0.0663596	0.0662665	0.0657651	0.0644625	0.0646641	0.0634029	0.0625914	0.061418	0.060746	0.0601775	0.0589472	0.0580633	0.0574999	0.057319	0.0565437	0.0551842	0.0547965	0.054016	0.053525	0.0533079	0.0526773	0.0527341	0.0520622	0.052088	0.0587353	0.0720868	0.0746403
		0.0775762	0.0666025	0.055515	0.0534113	0.0528737	0.0523464	0.051385	0.0508785	0.0506045	0.049793	0.0491985	0.0485576	0.0481441	0.0475858	0.0469087	0.0458904	0.0451771	0.0495345	0.0614387	0.0674605	0.0683755	0.0678431	0.067047	0.0662975	0.0657599	0.0649226	0.0636148	0.0623536	0.0612474	0.0603635	0.0595572	0.0590351	0.0584097	0.0574327	0.056585	0.0553031	0.0549981	0.0546208	0.0537938	0.0530804	0.0524136	0.0516073	0.0508164	0.0548793	0.0662252	0.0744593	0.0749194	0.0735703
		0.0783361	0.0674295	0.0558458	0.0540315	0.054047	0.0535198	0.0522017	0.0523258	0.0510749	0.050589	0.0499274	0.0492709	0.0489504	0.0477357	0.047286	0.0468001	0.0516228	0.0646073	0.0689492	0.0687166	0.0683186	0.0676673	0.0664629	0.0659822	0.0651397	0.0637802	0.0632427	0.0627413	0.0619556	0.0608184	0.0601361	0.059552	0.0590765	0.0582546	0.0579755	0.0574172	0.0564506	0.0559027	0.0554168	0.0539075	0.0534888	0.0529822	0.0574276	0.0694816	0.0766768	0.0774057	0.0758446	0.075152
		0.0696057	0.0647313	0.0551325	0.0539695	0.0531063	0.0529616	0.0523878	0.0520208	0.0509767	0.0507958	0.0504804	0.0496327	0.0486455	0.0476065	0.0477099	0.0533802	0.0669281	0.0697607	0.0691766	0.0679568	0.0679981	0.0672641	0.0660236	0.0661321	0.0642299	0.0638526	0.0632788	0.0635993	0.0623639	0.0617126	0.0609166	0.0602395	0.0594693	0.0585957	0.0576291	0.0565592	0.056187	0.0557425	0.0548276	0.0538403	0.0541297	0.0586474	0.0745679	0.0793957	0.0787237	0.0783102	0.0777313	0.0768371
		0.0816701	0.0683393	0.0562542	0.054352	0.0541142	0.053618	0.0526928	0.0521397	0.0519329	0.0510025	0.0502427	0.0496017	0.0490641	0.0495294	0.0571794	0.069218	0.0707532	0.0704637	0.0692645	0.0688975	0.0683083	0.0677397	0.0665456	0.0667265	0.0664526	0.0656928	0.0643281	0.0639663	0.0633822	0.0623898	0.0614025	0.0597588	0.0591437	0.0586164	0.057624	0.057226	0.0568124	0.056218	0.0553393	0.0569675	0.0656617	0.0793957	0.0810033	0.0801762	0.0802486	0.0790494	0.0769043	0.0761858
		0.103643	0.0716784	0.057717	0.0555254	0.0541142	0.0538971	0.0535818	0.0523309	0.0517934	0.0507906	0.0505063	0.0503461	0.0519484	0.0627464	0.0716939	0.0721643	0.0711925	0.0703965	0.0702518	0.069709	0.0678275	0.0677087	0.0673985	0.0666025	0.065791	0.0645711	0.0633874	0.0622812	0.0616196	0.061144	0.060379	0.0595727	0.0590661	0.058818	0.0574948	0.0562025	0.0552928	0.0561818	0.0645246	0.0803003	0.083014	0.0818303	0.0814219	0.0802176	0.0798196	0.0795404	0.0785842	0.076987
		0.105096	0.0701174	0.0559854	0.0543727	0.0537989	0.0534319	0.0523309	0.0512868	0.0510025	0.0511007	0.050558	0.0532665	0.06209	0.0727381	0.0745524	0.0739631	0.0726554	0.0714562	0.071022	0.0701536	0.0691508	0.0673572	0.0665456	0.066556	0.0652637	0.0652172	0.0640955	0.0631961	0.062917	0.061878	0.0618367	0.0606116	0.0595365	0.0592729	0.0578928	0.0575619	0.0629894	0.0759583	0.0846319	0.0853607	0.0845233	0.0831691	0.0820577	0.0804605	0.0798351	0.0782792	0.0772816	0.0760876
		0.107928	0.0718904	0.0577946	0.0556287	0.0547552	0.0541763	0.0529202	0.0522172	0.0523826	0.0517158	0.0524343	0.0611751	0.0740717	0.0755552	0.0743715	0.0745265	0.0732963	0.0730172	0.0716733	0.0696522	0.0690267	0.0682721	0.0671969	0.0670832	0.0670108	0.0656876	0.0644574	0.0638216	0.0634081	0.06255	0.0621727	0.0607926	0.0601619	0.0599655	0.0605289	0.0685874	0.0849265	0.0879762	0.0878005	0.0863325	0.0858414	0.0848748	0.0833086	0.0815874	0.0805019	0.0800315	0.0789408	0.07769
		0.109298	0.0734049	0.0586836	0.0564248	0.0556029	0.0546363	0.0537731	0.0533854	0.0529874	0.0559699	0.0695436	0.0775452	0.077018	0.0766045	0.0757257	0.0745265	0.0737098	0.0723401	0.0717198	0.0715389	0.0705568	0.0692593	0.068391	0.0671504	0.0660753	0.0651293	0.0645349	0.0638112	0.0625655	0.0620228	0.0615214	0.060317	0.0607771	0.0663699	0.078455	0.089072	0.0904056	0.0903746	0.0898732	0.0882915	0.0867615	0.0854538	0.0834585	0.0822231	0.08121	0.080321	0.0791941	0.0780363
		0.109738	0.0744542	0.0590454	0.0565333	0.0555357	0.055055	0.0546053	0.057319	0.0712391	0.081117	0.0813909	0.0792355	0.0777055	0.0771007	0.0757568	0.0742009	0.0732498	0.0724228	0.0713683	0.0706033	0.0706188	0.0693214	0.0662717	0.0651655	0.0643023	0.063651	0.0621623	0.0609942	0.0603997	0.0598932	0.0599345	0.063284	0.0781655	0.0883587	0.0886482	0.0874645	0.0870458	0.0863738	0.0852625	0.0842339	0.0847663	0.0829881	0.0818148	0.0803726	0.0789047	0.078274	0.0762323	0.0750796
		0.104961	0.0701639	0.0558252	0.0532097	0.0528272	0.0567556	0.0700192	0.0800729	0.0796593	0.0785635	0.077845	0.0770904	0.0757309	0.0750951	0.0733584	0.0730327	0.0715234	0.0702776	0.0696574	0.0686029	0.0683806	0.068882	0.0681945	0.0666387	0.0659357	0.0650466	0.0642041	0.0635011	0.0624725	0.0654188	0.0780621	0.0933571	0.0944219	0.0936466	0.0930677	0.0927162	0.0913619	0.0892685	0.0889325	0.0884673	0.0877126	0.0860585	0.0849317	0.0838307	0.0823007	0.0811893	0.0796128	0.0780725
		0.106647	0.0739786	0.0589524	0.0595158	0.0709754	0.0837635	0.0855778	0.0858207	0.0845802	0.0834895	0.0836291	0.0819647	0.0796955	0.0786462	0.0783154	0.0765424	0.0749349	0.0740872	0.0732912	0.0719214	0.0706343	0.0702208	0.0686701	0.0672228	0.0668764	0.0658685	0.0649226	0.0656824	0.0740562	0.0925404	0.0981281	0.0972287	0.0965981	0.0966704	0.0951611	0.0941273	0.0932124	0.0910724	0.0902506	0.0892736	0.0878832	0.0871233	0.084911	0.0828279	0.0828951	0.0815357	0.0796955	0.0792975
		0.107241	0.0779277	0.0777675	0.0865703	0.0881003	0.0864617	0.0854124	0.0849885	0.0839341	0.0830192	0.0824196	0.081484	0.0803003	0.0798661	0.0788013	0.0783981	0.0772299	0.0752812	0.0740613	0.0722108	0.0711098	0.0707532	0.0700502	0.0685719	0.0676363	0.0705516	0.0846526	0.0979058	0.100599	0.100899	0.0997305	0.098371	0.0973062	0.0963189	0.0950422	0.0945718	0.093078	0.0926593	0.0912378	0.0903436	0.0893977	0.0891806	0.0873198	0.0860327	0.0843889	0.0821715	0.0810239	0.0793027
		0.108637	0.0999786	0.0923595	0.0890048	0.087387	0.0866064	0.0858673	0.0858001	0.0851126	0.0834223	0.0823627	0.0811222	0.0806311	0.0793182	0.0783981	0.078088	0.0771317	0.0757257	0.0742577	0.0727949	0.0719886	0.0712752	0.0731774	0.0838824	0.100749	0.104052	0.103643	0.101379	0.10094	0.0998028	0.0986398	0.0988001	0.096505	0.0954971	0.0952335	0.0945977	0.0919563	0.0916824	0.090447	0.0897492	0.0892168	0.0874438	0.0863997	0.0852056	0.0840375	0.0836446	0.0813341	0.0809929
		0.114395	0.0991722	0.0902454	0.0880899	0.0875213	0.0864927	0.0858414	0.085614	0.0847921	0.084177	0.0833552	0.0823524	0.0809257	0.0809206	0.0796748	0.0777727	0.0758446	0.0761082	0.07509	0.0740717	0.075612	0.0872112	0.102041	0.105106	0.105882	0.104496	0.102837	0.101932	0.10062	0.0996529	0.0993221	0.0983555	0.0970168	0.095678	0.094484	0.0932176	0.0929694	0.0921424	0.0910052	0.0899869	0.088948	0.087754	0.0861309	0.0845233	0.0833913	0.0826987	0.084544	0.0983659
		0.109712	0.101059	0.0905555	0.0883019	0.0882398	0.0886947	0.0878108	0.0867408	0.0860999	0.0860637	0.084818	0.0847611	0.0829675	0.0808999	0.07968	0.0800987	0.0796955	0.0782379	0.0780725	0.0843373	0.103209	0.107257	0.10752	0.106207	0.10539	0.105323	0.10355	0.102697	0.101974	0.101271	0.100366	0.100149	0.0987897	0.0972855	0.0953368	0.0950215	0.0946494	0.0933416	0.0916772	0.0904522	0.0892116	0.0879762	0.0863842	0.0858569	0.0849885	0.093719	0.113682	0.119207
		0.110275	0.101105	0.0901782	0.0884001	0.0872319	0.0869166	0.0870044	0.0869011	0.0850868	0.0850092	0.084606	0.0840375	0.0832363	0.0824144	0.0817734	0.0803313	0.0797369	0.0803313	0.0902867	0.104233	0.106998	0.106802	0.106771	0.105933	0.105034	0.104119	0.1037	0.103447	0.10324	0.101705	0.0999114	0.0991671	0.0985726	0.097208	0.0959261	0.0948199	0.0942514	0.0937034	0.0926438	0.0919977	0.0906021	0.0890824	0.0884156	0.0908915	0.103561	0.118814	0.121233	0.12081
		0.107288	0.0999321	0.0889687	0.0881365	0.0879349	0.0871492	0.0851643	0.0852522	0.0857639	0.0850713	0.0846526	0.0836498	0.0830864	0.0820939	0.0820577	0.0808482	0.0815822	0.0936518	0.106926	0.107215	0.106326	0.106114	0.10674	0.105882	0.104905	0.104269	0.103028	0.102305	0.101167	0.100464	0.0995806	0.099012	0.0980609	0.0970219	0.0961639	0.0951663	0.0938844	0.0940859	0.0923388	0.0911965	0.0899559	0.090204	0.0996736	0.11882	0.122443	0.121306	0.120618	0.119088
		0.105261	0.097115	0.0863687	0.0846267	0.0848283	0.085278	0.0842339	0.0820319	0.0816132	0.0820836	0.0820888	0.0810498	0.0798454	0.0791218	0.0783826	0.078119	0.0849214	0.0994048	0.102026	0.103271	0.102656	0.101808	0.102026	0.101705	0.100992	0.100873	0.100558	0.0996736	0.0980609	0.0981229	0.0973114	0.0965102	0.0957969	0.0946339	0.0941531	0.092711	0.0908088	0.0905917	0.0894804	0.0887516	0.0959985	0.115274	0.120153	0.12066	0.11883	0.118577	0.117853	0.115672
		0.127302	0.10095	0.087542	0.0854848	0.0854383	0.0838565	0.082218	0.0823007	0.081515	0.08121	0.0810239	0.0802951	0.0793337	0.0784756	0.0784291	0.0846215	0.101586	0.103375	0.101994	0.102522	0.102372	0.102222	0.101147	0.100764	0.100211	0.0992084	0.0990688	0.098981	0.0987174	0.0984331	0.0974871	0.0961225	0.0959726	0.095373	0.0940549	0.0928919	0.0927679	0.0909846	0.0934347	0.104543	0.121104	0.123658	0.123084	0.121306	0.119502	0.118427	0.118313	0.118127
		0.148019	0.104951	0.086839	0.0851384	0.0843321	0.0841874	0.0836136	0.0832931	0.0828021	0.0822645	0.081148	0.0812514	0.0811118	0.080843	0.0853039	0.0988621	0.104703	0.104631	0.104078	0.104196	0.105029	0.104651	0.103788	0.102723	0.102191	0.102124	0.102206	0.101762	0.100831	0.0994875	0.0991257	0.0985313	0.09834	0.0975957	0.0964792	0.0948458	0.0943082	0.0979265	0.114007	0.1248	0.124893	0.126444	0.127751	0.126351	0.124702	0.123839	0.123761	0.122216
		0.15049	0.107577	0.0904418	0.0877953	0.0874593	0.0869166	0.0868649	0.0855054	0.084942	0.0846577	0.0841047	0.0846887	0.083717	0.0837325	0.0886792	0.104946	0.108213	0.109128	0.108704	0.108451	0.107448	0.107034	0.107298	0.105871	0.104362	0.104672	0.103902	0.102341	0.102511	0.102248	0.10201	0.100821	0.0997667	0.0988724	0.0989396	0.0977611	0.102573	0.12206	0.127912	0.128553	0.127834	0.127586	0.12634	0.126899	0.126402	0.124707	0.124051	0.123068
		0.150009	0.106305	0.0896199	0.0877178	0.0870096	0.0863273	0.0859862	0.0857432	0.0856553	0.084606	0.0843476	0.0851126	0.0844096	0.0879142	0.103023	0.108482	0.10827	0.107432	0.107784	0.106781	0.106187	0.105866	0.105618	0.105695	0.105577	0.104388	0.104217	0.103039	0.102299	0.101555	0.100775	0.100888	0.100428	0.099379	0.0998855	0.104987	0.121528	0.127767	0.127984	0.128108	0.127881	0.127307	0.125875	0.124071	0.123182	0.122505	0.1216	0.121895
		0.150728	0.104905	0.0877953	0.0853762	0.0849214	0.0841253	0.0842132	0.0846215	0.0841408	0.0845957	0.0831329	0.0830967	0.0834275	0.089377	0.103845	0.105416	0.106099	0.105184	0.106006	0.105489	0.104264	0.10338	0.103395	0.103344	0.102532	0.101555	0.101447	0.100676	0.100041	0.0992032	0.0989913	0.0982108	0.0975957	0.0975905	0.101121	0.112394	0.124056	0.126004	0.125307	0.125276	0.125307	0.125338	0.124702	0.123761	0.122774	0.121931	0.120882	0.120375
		0.149368	0.104424	0.0868597	0.0852367	0.0849058	0.0843528	0.0845544	0.0842442	0.0838617	0.0827969	0.0817734	0.0814168	0.0851953	0.0957555	0.104631	0.105768	0.105117	0.105018	0.10493	0.103447	0.103235	0.103101	0.102491	0.102496	0.10201	0.100888	0.101581	0.100682	0.100702	0.100702	0.100237	0.0997615	0.0987122	0.0985106	0.105458	0.123161	0.126754	0.127255	0.126485	0.126826	0.125498	0.125725	0.12556	0.123968	0.122975	0.121874	0.12127	0.121254
		0.145605	0.102853	0.0870251	0.0851333	0.0840788	0.0831691	0.0835671	0.0828486	0.082678	0.0826728	0.0828124	0.0822128	0.0873559	0.101431	0.104631	0.104863	0.104088	0.10307	0.103525	0.103075	0.102113	0.102646	0.102672	0.101028	0.101323	0.100893	0.100077	0.0995909	0.0994255	0.0988259	0.0982263	0.0979834	0.0975905	0.101715	0.119585	0.124423	0.1248	0.124862	0.123911	0.124242	0.122784	0.122086	0.12082	0.120675	0.121559	0.120453	0.119233	0.118561
		0.150262	0.150883	0.143062	0.141563	0.142033	0.141082	0.140384	0.139883	0.138136	0.138095	0.139004	0.137593	0.132228	0.116359	0.106093	0.104191	0.103809	0.10324	0.102026	0.101271	0.101049	0.102491	0.1014	0.0999527	0.0995496	0.0991309	0.098707	0.0984124	0.0978128	0.0973941	0.0962776	0.0960191	0.0982832	0.106357	0.121626	0.124443	0.123942	0.124702	0.123456	0.121761	0.121668	0.121109	0.121378	0.121223	0.12173	0.121254	0.120401	0.119585
		0.153235	0.151689	0.14314	0.142411	0.141873	0.140689	0.140111	0.140012	0.13933	0.139966	0.139216	0.138648	0.138136	0.130196	0.112431	0.105132	0.10308	0.103426	0.103235	0.102951	0.10215	0.101162	0.100733	0.10018	0.0997718	0.099746	0.100397	0.100785	0.100118	0.0983348	0.0968462	0.097146	0.101627	0.118778	0.122939	0.123291	0.122102	0.122665	0.122376	0.121704	0.122071	0.121828	0.12053	0.120603	0.120039	0.120246	0.118794	0.118525
		0.154439	0.153695	0.144716	0.142199	0.141687	0.141124	0.141299	0.140757	0.140503	0.139857	0.138736	0.138529	0.138994	0.145305	0.160642	0.164389	0.163697	0.162539	0.161427	0.159939	0.160363	0.160848	0.160549	0.158941	0.157639	0.156796	0.155964	0.155049	0.154801	0.153281	0.152557	0.151307	0.146107	0.13137	0.12527	0.123394	0.122717	0.122727	0.122417	0.12158	0.121259	0.1202	0.118964	0.120096	0.119724	0.119812	0.118406	0.119104
		0.14788	0.148464	0.140891	0.138534	0.138539	0.141501	0.141765	0.140384	0.14514	0.142209	0.140674	0.140943	0.140219	0.14819	0.162342	0.164777	0.163697	0.162658	0.161427	0.163004	0.163076	0.161055	0.16029	0.159872	0.158864	0.158848	0.158957	0.157235	0.155871	0.155902	0.157287	0.157173	0.155307	0.14528	0.126749	0.122381	0.121239	0.121295	0.121957	0.121781	0.120567	0.120499	0.120039	0.118613	0.118266	0.118494	0.118577	0.117672
		0.150345	0.151612	0.144148	0.141935	0.142969	0.141977	0.14254	0.140684	0.144597	0.143093	0.139227	0.140291	0.144225	0.158269	0.163872	0.162332	0.161205	0.161086	0.161877	0.161882	0.161117	0.160182	0.159039	0.160047	0.16013	0.158021	0.157266	0.155969	0.156067	0.156672	0.155664	0.154439	0.153891	0.154118	0.151529	0.146329	0.14209	0.136244	0.133365	0.130258	0.128067	0.126289	0.124624	0.122252	0.123043	0.122122	0.121404	0.119926
		0.149844	0.148707	0.141594	0.14194	0.141077	0.139371	0.149441	0.142674	0.142106	0.139888	0.137268	0.139221	0.151312	0.160797	0.16227	0.161738	0.161396	0.1609	0.162089	0.161893	0.160838	0.160032	0.160569	0.159623	0.159034	0.158212	0.160068	0.158264	0.158709	0.159804	0.158336	0.156341	0.156067	0.162223	0.176071	0.179002	0.178806	0.178263	0.177177	0.17651	0.177658	0.176112	0.174944	0.173347	0.173239	0.172091	0.16932	0.168881
		0.14834	0.148153	0.141553	0.14041	0.141361	0.140607	0.139263	0.138798	0.137759	0.137728	0.138348	0.145858	0.159861	0.162234	0.160771	0.160993	0.162265	0.159298	0.161458	0.161143	0.15983	0.158879	0.158202	0.158843	0.157892	0.156605	0.157809	0.157649	0.156331	0.155576	0.157085	0.156853	0.159458	0.174862	0.178811	0.178382	0.177126	0.176976	0.176934	0.176293	0.175714	0.177244	0.174272	0.174443	0.17511	0.173378	0.173388	0.172691
		0.150402	0.145424	0.142008	0.141072	0.143336	0.141547	0.139325	0.140648	0.141191	0.141754	0.142033	0.148986	0.162074	0.163247	0.163097	0.164208	0.162477	0.160342	0.159799	0.160631	0.159236	0.158202	0.158517	0.158192	0.156998	0.15738	0.157706	0.157354	0.15998	0.159825	0.156879	0.155132	0.169119	0.177312	0.177989	0.178723	0.17742	0.177642	0.177115	0.176231	0.17589	0.17482	0.174862	0.17467	0.173673	0.17236	0.172551	0.173492
		0.15845	0.152795	0.142685	0.140209	0.139221	0.139149	0.139511	0.139661	0.140834	0.139475	0.144742	0.160073	0.162704	0.163293	0.160942	0.160166	0.160585	0.158331	0.159592	0.158677	0.157602	0.158864	0.157023	0.156057	0.157685	0.155995	0.158104	0.155163	0.157437	0.157623	0.155478	0.162621	0.175621	0.177219	0.178914	0.176753	0.178728	0.177746	0.174975	0.176707	0.175487	0.176335	0.175694	0.174794	0.174732	0.172489	0.174474	0.172804
		0.162001	0.1531	0.142788	0.14116	0.140384	0.139594	0.139309	0.138555	0.138906	0.139444	0.144561	0.157432	0.160559	0.160347	0.162368	0.160373	0.158833	0.159267	0.158677	0.158502	0.15952	0.158584	0.15692	0.158073	0.158026	0.156041	0.154997	0.155731	0.156238	0.157571	0.160833	0.168406	0.174748	0.175968	0.176898	0.175787	0.174422	0.174784	0.174014	0.174991	0.173611	0.173817	0.1748	0.173114	0.171445	0.171951	0.172386	0.171099
		0.163278	0.151632	0.141842	0.140219	0.139702	0.139289	0.140209	0.139909	0.139273	0.140695	0.153664	0.160404	0.160357	0.160285	0.160368	0.161924	0.159846	0.158248	0.158057	0.157928	0.158171	0.156848	0.156884	0.157147	0.157799	0.158367	0.156248	0.158285	0.155664	0.154904	0.160817	0.174159	0.175895	0.175136	0.175503	0.175885	0.176066	0.175089	0.175105	0.173001	0.173104	0.172944	0.171626	0.171564	0.171099	0.170633	0.169967	0.169884
		0.163335	0.150965	0.140979	0.139868	0.139309	0.138384	0.138772	0.137852	0.139159	0.14407	0.158497	0.159324	0.15953	0.159851	0.160673	0.160363	0.158864	0.158936	0.160104	0.15966	0.160016	0.157349	0.155013	0.155881	0.156884	0.155984	0.156476	0.156496	0.155173	0.158248	0.166483	0.173321	0.174557	0.17512	0.174929	0.174246	0.173874	0.172654	0.172804	0.173285	0.173197	0.172479	0.171486	0.171662	0.170561	0.17129	0.170639	0.170235
		0.163293	0.150738	0.14085	0.138622	0.138203	0.138338	0.138989	0.137945	0.137536	0.144757	0.158559	0.159887	0.159427	0.15845	0.158435	0.15784	0.157101	0.157406	0.156915	0.157116	0.156171	0.157085	0.156967	0.156698	0.15509	0.154899	0.153529	0.154356	0.153953	0.157235	0.171078	0.174753	0.175182	0.174696	0.173817	0.173166	0.17435	0.173833	0.173947	0.173171	0.172334	0.171858	0.17175	0.172194	0.171	0.170561	0.169718	0.168431
		0.163604	0.151477	0.1407	0.138782	0.138053	0.13735	0.137257	0.137495	0.139914	0.153798	0.158786	0.158817	0.158843	0.159887	0.159174	0.157768	0.15784	0.156899	0.15738	0.156961	0.156874	0.156605	0.156812	0.156682	0.155773	0.156176	0.15907	0.156641	0.156021	0.165283	0.17299	0.1739	0.173766	0.174588	0.17373	0.173373	0.173693	0.173998	0.173497	0.171414	0.170189	0.170613	0.171528	0.169713	0.168964	0.168643	0.168824	0.16762
		0.161112	0.147776	0.139309	0.138369	0.138658	0.138715	0.136642	0.138725	0.144277	0.158404	0.159763	0.159815	0.160523	0.158636	0.158078	0.158362	0.158993	0.157881	0.156512	0.155757	0.156233	0.156057	0.156057	0.155948	0.156052	0.158951	0.157266	0.154966	0.158342	0.170039	0.173197	0.174019	0.173709	0.172629	0.173699	0.174391	0.172618	0.172799	0.170318	0.170437	0.171729	0.16978	0.169698	0.168581	0.167558	0.167656	0.168943	0.166648
		0.16106	0.149854	0.140116	0.139046	0.138829	0.138767	0.138058	0.138374	0.14667	0.156822	0.157778	0.158202	0.158264	0.158874	0.156843	0.156052	0.15737	0.155287	0.154703	0.156522	0.156382	0.155323	0.155959	0.155281	0.153384	0.153643	0.153798	0.152175	0.159313	0.170478	0.172132	0.173512	0.172794	0.170509	0.172396	0.17052	0.169853	0.170933	0.169532	0.171311	0.171584	0.168819	0.16946	0.167713	0.167883	0.168829	0.167615	0.166845
		0.161655	0.150635	0.140421	0.137867	0.138053	0.137324	0.137273	0.143145	0.154274	0.158781	0.158476	0.157184	0.158352	0.156868	0.156553	0.15662	0.156698	0.155085	0.155364	0.155917	0.154155	0.153612	0.155524	0.155814	0.153762	0.154212	0.153131	0.156248	0.165418	0.171714	0.17251	0.170075	0.171161	0.170628	0.169077	0.168659	0.169093	0.168804	0.167465	0.167661	0.168349	0.166467	0.167697	0.166483	0.16549	0.165764	0.165185	0.164617
		0.156718	0.144018	0.139356	0.137433	0.136466	0.138208	0.13567	0.143326	0.15538	0.156305	0.157566	0.156005	0.156109	0.156594	0.154682	0.154604	0.155933	0.155271	0.153788	0.155085	0.154341	0.153286	0.152692	0.15355	0.153033	0.1528	0.152397	0.156713	0.168969	0.171099	0.171869	0.170116	0.169388	0.168881	0.168566	0.167553	0.167568	0.168359	0.167971	0.167961	0.166881	0.165128	0.165506	0.16563	0.163903	0.16395	0.164518	0.163784
		0.161024	0.147792	0.137707	0.137195	0.138431	0.136415	0.138477	0.14331	0.155147	0.158776	0.158254	0.156698	0.156134	0.157003	0.156548	0.156491	0.155959	0.15707	0.156088	0.155974	0.156155	0.154734	0.153664	0.154997	0.152433	0.152759	0.151865	0.156868	0.167118	0.170442	0.169874	0.168783	0.16839	0.168049	0.169202	0.168633	0.167418	0.166581	0.166219	0.165201	0.165061	0.164927	0.165552	0.165997	0.16565	0.164854	0.163826	0.163195
		0.159174	0.147037	0.138043	0.137779	0.136642	0.136084	0.137986	0.148712	0.155323	0.155814	0.155897	0.156553	0.15525	0.154175	0.15387	0.153746	0.153767	0.154594	0.153498	0.153374	0.152578	0.152764	0.153214	0.152749	0.15126	0.150919	0.152113	0.156651	0.16701	0.167997	0.16914	0.169465	0.168711	0.166586	0.166317	0.166571	0.166297	0.165304	0.165459	0.163764	0.164694	0.164689	0.163681	0.163469	0.164157	0.163666	0.161955	0.161179
		0.159432	0.148753	0.138188	0.137738	0.132285	0.133256	0.136715	0.152082	0.156181	0.153984	0.153943	0.153834	0.152604	0.154243	0.152273	0.151518	0.151229	0.150779	0.150852	0.150862	0.15112	0.14974	0.149342	0.150092	0.149389	0.149358	0.152439	0.161236	0.165718	0.165712	0.166534	0.166126	0.164379	0.164648	0.164849	0.164658	0.163257	0.163175	0.163299	0.162901	0.16198	0.160171	0.1609	0.160171	0.158228	0.158791	0.160027	0.159701
		0.158367	0.143264	0.133587	0.133923	0.132119	0.132848	0.137629	0.149544	0.150702	0.150175	0.149926	0.150371	0.152449	0.150604	0.151508	0.152573	0.151389	0.149942	0.149275	0.150769	0.149766	0.150175	0.149973	0.152831	0.14927	0.149001	0.152366	0.164498	0.165919	0.165909	0.164472	0.164224	0.164684	0.163872	0.163495	0.162456	0.163004	0.162642	0.162239	0.162508	0.161205	0.161329	0.160616	0.16014	0.159427	0.158414	0.1583	0.158517
		0.155297	0.143915	0.135298	0.134425	0.134569	0.13642	0.143408	0.151151	0.152976	0.152087	0.15187	0.150712	0.149895	0.149523	0.150516	0.150872	0.151327	0.150423	0.150536	0.150118	0.150883	0.150593	0.150169	0.149316	0.148913	0.148283	0.153328	0.162787	0.164291	0.16548	0.165402	0.164203	0.163448	0.163784	0.163102	0.162342	0.163428	0.162492	0.163707	0.16273	0.162099	0.160058	0.15952	0.157354	0.158254	0.158192	0.156171	0.157153
		0.157856	0.149125	0.140152	0.135784	0.136022	0.141041	0.152868	0.154	0.154946	0.154356	0.153441	0.153322	0.154289	0.153023	0.152862	0.153643	0.1534	0.151818	0.15141	0.1514	0.152294	0.151348	0.150309	0.153519	0.15066	0.151503	0.16045	0.166782	0.166876	0.164761	0.165625	0.165775	0.163479	0.16412	0.1641	0.164684	0.16227	0.162094	0.163206	0.161712	0.162037	0.160724	0.159861	0.160916	0.16089	0.159076	0.158972	0.1612
		0.156687	0.14421	0.137774	0.135216	0.136389	0.139955	0.152263	0.156315	0.154522	0.155943	0.155085	0.152511	0.153028	0.153214	0.151901	0.154062	0.153374	0.151363	0.152082	0.150412	0.150144	0.150955	0.148991	0.150976	0.149156	0.152377	0.163784	0.164705	0.165196	0.166007	0.163474	0.164405	0.163748	0.162487	0.163474	0.162916	0.162735	0.161644	0.162105	0.160326	0.160295	0.160135	0.15861	0.160544	0.157685	0.156987	0.157096	0.15708
		0.158528	0.144628	0.13627	0.134518	0.136146	0.147895	0.152485	0.153426	0.15264	0.152738	0.15295	0.151162	0.152263	0.151301	0.150092	0.15171	0.149136	0.150862	0.150624	0.149647	0.14989	0.150495	0.148696	0.149487	0.147833	0.153105	0.164689	0.165532	0.165847	0.166322	0.16457	0.161846	0.163593	0.162172	0.160916	0.162151	0.15998	0.160228	0.16106	0.158373	0.157856	0.158595	0.156951	0.157959	0.156145	0.156134	0.155023	0.157639
		0.157334	0.144308	0.136363	0.135515	0.138906	0.148567	0.153121	0.154444	0.153431	0.15218	0.153116	0.152904	0.150293	0.150118	0.15033	0.150195	0.150934	0.150123	0.151296	0.151668	0.152046	0.150562	0.149115	0.149094	0.149792	0.153638	0.16304	0.16458	0.163412	0.16228	0.161939	0.161779	0.161443	0.160771	0.160905	0.160187	0.159892	0.159008	0.158698	0.15737	0.155886	0.155964	0.156346	0.155845	0.154739	0.153576	0.154263	0.155442
		0.157664	0.14483	0.135422	0.134786	0.139594	0.151348	0.152775	0.151787	0.152495	0.150671	0.153839	0.152444	0.150588	0.151389	0.150304	0.15018	0.151689	0.149963	0.151033	0.149384	0.149358	0.150686	0.151684	0.148148	0.149544	0.153845	0.161557	0.162332	0.161024	0.162012	0.161262	0.1606	0.159489	0.159825	0.158688	0.157845	0.158491	0.15662	0.155762	0.156496	0.154315	0.152992	0.153731	0.152811	0.152578	0.152532	0.152625	0.153178
		0.156656	0.142721	0.135386	0.134425	0.146169	0.149218	0.150226	0.149125	0.150159	0.150784	0.149704	0.150392	0.149151	0.150609	0.147125	0.150035	0.147998	0.150231	0.146644	0.148639	0.145703	0.1488	0.146422	0.148691	0.147166	0.159696	0.159236	0.160843	0.158703	0.160249	0.158279	0.159567	0.156868	0.158869	0.156408	0.158331	0.154687	0.156129	0.153048	0.152847	0.155897	0.15173	0.152521	0.150221	0.151834	0.150304	0.152837	0.156512
		0.155426	0.139868	0.13475	0.135417	0.146267	0.151043	0.148515	0.150045	0.149678	0.146432	0.150433	0.148417	0.147006	0.147797	0.147363	0.14775	0.146308	0.146665	0.147678	0.148009	0.146711	0.148774	0.145037	0.145631	0.147471	0.159169	0.157923	0.161314	0.15737	0.160523	0.159024	0.15891	0.159525	0.155778	0.155447	0.157742	0.153612	0.153183	0.155126	0.151157	0.153317	0.150909	0.152154	0.148619	0.151022	0.148696	0.151472	0.157184
		0.153105	0.142349	0.136885	0.136182	0.14484	0.146055	0.150019	0.151472	0.148681	0.146944	0.149565	0.150459	0.147254	0.145326	0.14729	0.149994	0.14898	0.145124	0.144468	0.146908	0.146277	0.142302	0.14561	0.147352	0.149311	0.156987	0.160492	0.158662	0.155907	0.1586	0.156202	0.154067	0.15706	0.153157	0.154599	0.15248	0.15339	0.151901	0.151741	0.15203	0.150247	0.151131	0.148329	0.148309	0.147202	0.147078	0.150076	0.155473
		0.155855	0.140689	0.134104	0.136771	0.144587	0.149482	0.147182	0.148086	0.145719	0.146163	0.146701	0.14391	0.147239	0.144582	0.147487	0.145409	0.14699	0.144825	0.146846	0.144447	0.147104	0.144065	0.144499	0.143667	0.1534	0.156357	0.155767	0.158228	0.155261	0.157313	0.156972	0.15339	0.155592	0.152609	0.154434	0.152914	0.150676	0.152795	0.150464	0.1505	0.150381	0.149084	0.149301	0.146784	0.149156	0.146355	0.15247	0.154532
		0.153607	0.139971	0.133039	0.140757	0.147466	0.146706	0.146003	0.146163	0.144897	0.145383	0.147409	0.146691	0.145409	0.145409	0.145512	0.145657	0.145951	0.144261	0.144897	0.145006	0.144003	0.145982	0.145548	0.146541	0.153369	0.157153	0.156088	0.157752	0.157504	0.155742	0.156563	0.153653	0.153581	0.153348	0.152139	0.153509	0.150226	0.151513	0.148577	0.151818	0.149554	0.148712	0.148996	0.147187	0.145383	0.14622	0.148867	0.15448
		0.153948	0.14026	0.133251	0.140452	0.146412	0.146468	0.145052	0.144944	0.145553	0.145982	0.14714	0.146437	0.144639	0.144566	0.144892	0.144468	0.143739	0.144452	0.142762	0.142623	0.142183	0.141196	0.143047	0.145393	0.155312	0.156005	0.15507	0.153514	0.154615	0.153317	0.152402	0.152899	0.153002	0.15111	0.150852	0.149994	0.150128	0.149942	0.148665	0.148334	0.148505	0.147781	0.14745	0.145424	0.145605	0.145895	0.151565	0.153782
		0.149844	0.139837	0.136844	0.141067	0.145667	0.146437	0.145011	0.146396	0.144757	0.145817	0.144633	0.144577	0.143946	0.145884	0.142695	0.143021	0.144085	0.142406	0.144163	0.142984	0.144571	0.141641	0.142928	0.144639	0.154005	0.154625	0.154346	0.153891	0.152361	0.154134	0.151901	0.153782	0.151389	0.151746	0.149668	0.152206	0.14928	0.151074	0.146794	0.14911	0.145703	0.146536	0.144969	0.146262	0.145383	0.147409	0.153612	0.154077
		0.14865	0.140095	0.134662	0.145249	0.14315	0.146132	0.143579	0.143408	0.145109	0.142271	0.144266	0.143491	0.142235	0.143594	0.140777	0.143093	0.139971	0.143584	0.141041	0.141305	0.142628	0.139387	0.14147	0.144452	0.152289	0.153876	0.152335	0.153297	0.151808	0.152966	0.150009	0.152273	0.148696	0.150893	0.148851	0.147487	0.149782	0.145781	0.146732	0.147931	0.144339	0.145243	0.14653	0.143196	0.142059	0.147699	0.152671	0.15141
		0.142142	0.130517	0.134569	0.14421	0.143605	0.143956	0.143967	0.142736	0.143589	0.142571	0.143191	0.141336	0.141858	0.141542	0.141243	0.140855	0.141904	0.14072	0.142767	0.141527	0.141408	0.140136	0.139025	0.146603	0.150423	0.153121	0.150459	0.152759	0.149808	0.150588	0.149172	0.148639	0.149239	0.147151	0.148495	0.146561	0.146463	0.145988	0.144639	0.144706	0.144933	0.143894	0.14467	0.143414	0.14194	0.145993	0.150743	0.152702
		0.151281	0.137288	0.134637	0.144628	0.144861	0.142039	0.141217	0.14208	0.144613	0.143682	0.139909	0.140705	0.143408	0.13963	0.141423	0.142757	0.138953	0.139563	0.13857	0.140731	0.140369	0.1372	0.142121	0.14453	0.150309	0.152314	0.14959	0.151441	0.148614	0.15033	0.148009	0.14974	0.146174	0.1479	0.146262	0.147342	0.14499	0.146158	0.143424	0.146536	0.142659	0.144856	0.141997	0.141666	0.143894	0.143445	0.151705	0.150924
		0.147094	0.137485	0.132616	0.140576	0.144313	0.14224	0.143491	0.142137	0.143346	0.141196	0.142969	0.140907	0.143553	0.13995	0.141232	0.140384	0.141062	0.13995	0.138772	0.140498	0.13841	0.140824	0.140162	0.145316	0.151916	0.148557	0.150542	0.148143	0.148433	0.149616	0.146205	0.148278	0.146784	0.146344	0.148252	0.145445	0.146474	0.143641	0.145926	0.14316	0.142209	0.144194	0.140571	0.143439	0.140612	0.145228	0.150562	0.151705
		0.147952	0.139986	0.134683	0.14362	0.142064	0.142798	0.14285	0.139702	0.141956	0.140963	0.139997	0.142597	0.140028	0.142178	0.139614	0.140281	0.141413	0.137604	0.139588	0.136554	0.138317	0.135815	0.139718	0.146127	0.150779	0.148112	0.147926	0.149001	0.146629	0.148918	0.145336	0.146153	0.147177	0.143212	0.14514	0.143713	0.143853	0.142478	0.144085	0.141666	0.142607	0.140374	0.142385	0.140777	0.138591	0.144122	0.152738	0.14973
		0.148355	0.13597	0.141082	0.145037	0.141573	0.143015	0.143718	0.14116	0.143791	0.140012	0.141703	0.143346	0.14025	0.13705	0.139299	0.140059	0.137066	0.138632	0.138276	0.135634	0.140286	0.13901	0.138369	0.14819	0.149265	0.146737	0.148298	0.145502	0.146468	0.145445	0.145409	0.146567	0.144023	0.146939	0.144101	0.142411	0.142292	0.14193	0.142974	0.139583	0.140379	0.141563	0.13857	0.140994	0.140783	0.142406	0.150402	0.150288
		0.145972	0.138699	0.139759	0.14178	0.142049	0.139366	0.13965	0.142023	0.139056	0.141527	0.139382	0.140483	0.141274	0.138343	0.140627	0.138338	0.138705	0.140514	0.136032	0.137697	0.13704	0.136032	0.140534	0.145414	0.147285	0.148696	0.14469	0.145512	0.147363	0.144592	0.143103	0.145367	0.142581	0.143827	0.141806	0.142349	0.142235	0.140664	0.142297	0.14041	0.140307	0.138508	0.140286	0.140183	0.140912	0.145166	0.148526	0.14882
		0.148815	0.137164	0.141336	0.139283	0.138829	0.139392	0.137371	0.139397	0.136761	0.139165	0.135887	0.137076	0.135071	0.135303	0.137753	0.135396	0.136249	0.137691	0.137273	0.134761	0.13641	0.133877	0.139242	0.147735	0.144318	0.145931	0.145843	0.143687	0.146189	0.143403	0.145011	0.142121	0.143491	0.140555	0.139361	0.142493	0.1407	0.139309	0.140917	0.136906	0.137872	0.138363	0.135541	0.139656	0.138343	0.145967	0.149001	0.145688
		0.146742	0.134352	0.135557	0.139268	0.138472	0.136192	0.138627	0.135727	0.138053	0.135334	0.137381	0.137862	0.134228	0.136627	0.137371	0.133308	0.135707	0.137133	0.13749	0.135076	0.133587	0.132109	0.138296	0.141977	0.145858	0.143874	0.143403	0.14163	0.141697	0.141547	0.14009	0.141641	0.138467	0.14072	0.138379	0.140043	0.137521	0.139408	0.138255	0.138152	0.136988	0.136611	0.136022	0.135402	0.139439	0.145388	0.146463	0.147864
	325	0.141093	0.136839	0.134843	0.137242	0.13582	0.13611	0.135562	0.134544	0.137392	0.134673	0.134854	0.136167	0.133034	0.135546	0.133474	0.132528	0.134709	0.131592	0.133132	0.132031	0.131111	0.134316	0.139759	0.142535	0.143326	0.141579	0.141165	0.141935	0.140969	0.139671	0.140855	0.13856	0.140447	0.138084	0.139377	0.136797	0.137857	0.136099	0.137929	0.135169	0.13703	0.134285	0.136425	0.133603	0.13734	0.142214	0.144907	0.142152
[truncated: 52 more columns]

## Sheet: Dots 8,9
	u9 (mV)
u8 (mV)		405
	387	0.131819	0.0459111	0.019022	0.0168614	0.0161894	0.0165823	0.0175541	0.0176678	0.0191771	0.0215187	0.0216686	0.0229556	0.0231469	0.0235191	0.0238344	0.0234364	0.0247751	0.024863	0.02462	0.025566	0.0254212	0.0273803	0.0286002	0.030399	0.0335365	0.0344308	0.0361675	0.0375373	0.0372272	0.0381679	0.0385608	0.0385866	0.0398685	0.0389588	0.0396256	0.0402614	0.0399771	0.0422721	0.0423652	0.0448256	0.0531735	0.0546156	0.0564196	0.0543779	0.0567142	0.0560319	0.0577687	0.0587146
		0.114095	0.0523103	0.0195648	0.0163342	0.0163187	0.0167322	0.0172077	0.0177505	0.0193115	0.0214101	0.0220407	0.0229505	0.0236741	0.0234777	0.0239326	0.0246097	0.0247441	0.0251525	0.0252248	0.025597	0.0259743	0.0272872	0.0287087	0.0317791	0.0338932	0.0357695	0.036824	0.0369894	0.0377441	0.0375218	0.0385143	0.039729	0.0391345	0.0408041	0.0401373	0.0409333	0.0404992	0.0417294	0.0410419	0.0455699	0.0520466	0.0554168	0.0548948	0.0555564	0.0554737	0.0566729	0.0566522	0.0597691
		0.115594	0.0525739	0.0195338	0.0163652	0.0164117	0.0166857	0.0171044	0.0178694	0.0195183	0.0207278	0.0223664	0.02309	0.0235863	0.0239274	0.0242531	0.0242065	0.0242375	0.0247079	0.0253437	0.0254988	0.0262431	0.0271167	0.0289361	0.031562	0.0346479	0.0363226	0.0360952	0.0373512	0.0364312	0.0374598	0.0385194	0.038659	0.0392896	0.039884	0.0406594	0.0406025	0.0413055	0.0423135	0.042086	0.045265	0.0529926	0.0563059	0.0578411	0.0567659	0.0585957	0.0572725	0.0582856	0.0594176
		0.108911	0.0491262	0.0186034	0.0156829	0.0160706	0.0164582	0.0175644	0.0179986	0.0204332	0.0212602	0.0227127	0.0223974	0.0238912	0.0239016	0.0232813	0.0242375	0.0248578	0.024832	0.0251008	0.0251886	0.0255815	0.0273596	0.0279851	0.0316033	0.0337123	0.035387	0.0364622	0.0371238	0.037863	0.0377596	0.0385608	0.0388244	0.0389898	0.0388244	0.0390105	0.0399874	0.0400701	0.0403079	0.0418172	0.0437091	0.053282	0.0552824	0.0565695	0.056187	0.05628	0.0567969	0.0569572	0.0592729
		0.113775	0.0504649	0.0191047	0.0161533	0.0159207	0.0163393	0.0171871	0.0180865	0.0194769	0.0214308	0.0226248	0.0229556	0.0234312	0.0237258	0.0242427	0.024067	0.024527	0.0246562	0.024801	0.0254316	0.0255143	0.0270029	0.0288741	0.0316137	0.0347771	0.0358419	0.0367878	0.0377596	0.0381576	0.0381007	0.0381473	0.0389174	0.0394395	0.039853	0.0396928	0.0399978	0.0405353	0.0414037	0.0419826	0.0434661	0.050589	0.0558458	0.0563731	0.0562904	0.0572621	0.0571226	0.0571071	0.0585544
		0.117	0.0518916	0.0192908	0.0162463	0.0163652	0.0165513	0.0170061	0.0183346	0.0198542	0.0218133	0.0224801	0.0233692	0.0236224	0.0241807	0.024191	0.0240876	0.0249302	0.0246821	0.0255143	0.0253282	0.0263413	0.0268686	0.0299027	0.0324976	0.0355576	0.036059	0.0378526	0.0372892	0.0388244	0.0378992	0.0389019	0.0387572	0.0395532	0.0403493	0.0405405	0.0407576	0.0415329	0.0419878	0.0417345	0.0447015	0.0504443	0.0581047	0.0581719	0.060255	0.0593608	0.0603222	0.0601723	0.0612733
		0.116349	0.0406542	0.0174817	0.0165409	0.0158535	0.0166133	0.0172801	0.0179676	0.0205107	0.0224181	0.0229505	0.024129	0.023793	0.0243358	0.0252403	0.0246356	0.0247906	0.0257882	0.0252352	0.0249819	0.0264964	0.0274682	0.0288328	0.0325234	0.036395	0.0377389	0.0368705	0.0385711	0.0386176	0.0378733	0.0388658	0.0404733	0.0408868	0.0396825	0.040494	0.0424582	0.0423652	0.0410316	0.0414916	0.0467743	0.0550343	0.0581254	0.0582339	0.0607202	0.0619556	0.0598053	0.0592212	0.0614645
		0.118075	0.0489453	0.0186292	0.0163497	0.0167374	0.0172336	0.0176006	0.0184845	0.0207071	0.0231366	0.0243358	0.0247648	0.0243202	0.0237982	0.0243668	0.0255195	0.0258709	0.0250284	0.024589	0.0247648	0.0256952	0.0271115	0.029696	0.034131	0.0362089	0.036488	0.0367568	0.0371031	0.0374339	0.0375787	0.0386021	0.0406335	0.0413572	0.041595	0.0416053	0.0414399	0.041166	0.0406077	0.0418948	0.0459007	0.0536439	0.0590868	0.0582288	0.0597743	0.0619969	0.062426	0.0607409	0.0614697
		0.11867	0.0533492	0.0201592	0.0169648	0.0168407	0.017399	0.0180813	0.0193063	0.0216582	0.0230022	0.0237568	0.0243616	0.024558	0.0250439	0.0256177	0.0249715	0.0247699	0.0244598	0.0247079	0.024956	0.0255608	0.0259795	0.0287552	0.0339552	0.0363898	0.0374391	0.0379508	0.03762	0.0373616	0.0372013	0.0371238	0.0382196	0.0392483	0.0403493	0.0398168	0.0393723	0.038995	0.0403441	0.0426339	0.0423238	0.0467588	0.0581254	0.0606582	0.0596347	0.058053	0.0588852	0.060622	0.0623639
		0.119864	0.0549361	0.0192805	0.0160861	0.0163032	0.017094	0.0180865	0.0199318	0.0227437	0.0233433	0.0229143	0.0232399	0.0240566	0.024558	0.024894	0.0255866	0.0258554	0.0266928	0.026729	0.0266204	0.0271373	0.0276646	0.0297632	0.0335831	0.0366017	0.0381111	0.0390984	0.039517	0.0404578	0.0411091	0.0415433	0.0414141	0.0416001	0.0413727	0.04129	0.0411711	0.0416208	0.0423858	0.0429234	0.0442156	0.0499429	0.0604359	0.0631238	0.0641472	0.0641627	0.0652844	0.0649226	0.064814
		0.118204	0.0503822	0.0198387	0.0165513	0.01697	0.0175747	0.0177091	0.0197715	0.0224749	0.0228212	0.0244495	0.0253799	0.0251059	0.0246407	0.0256797	0.0259175	0.0250697	0.0257055	0.0264964	0.0258089	0.0260363	0.0281505	0.0313501	0.0351131	0.0367051	0.0380077	0.0398168	0.0410316	0.0407731	0.039026	0.0402614	0.0417087	0.0417604	0.0404475	0.0410419	0.0429544	0.0438952	0.0428459	0.0427063	0.0453838	0.051752	0.0614283	0.0617592	0.0615782	0.0638578	0.0656979	0.0656876	0.06469
		0.119181	0.0530236	0.0201696	0.0166391	0.0162308	0.0174403	0.0189342	0.020764	0.0222268	0.0232709	0.0240928	0.0246407	0.0251163	0.0252093	0.0245063	0.0248785	0.0254574	0.0262276	0.0266721	0.0272097	0.027768	0.0284399	0.0309004	0.0349942	0.0373254	0.0396463	0.0403286	0.039455	0.038964	0.0406439	0.041657	0.0399978	0.0406335	0.04282	0.0418276	0.0417345	0.0442415	0.0442467	0.0436212	0.0453735	0.0511938	0.0602963	0.0609942	0.0643436	0.0644005	0.0631548	0.064416	0.0671763
		0.122898	0.0550602	0.0199938	0.0167684	0.0171715	0.0180399	0.0192391	0.0221028	0.0237878	0.0243874	0.0245322	0.0250594	0.0258399	0.0261191	0.0265274	0.0263258	0.0265429	0.0268324	0.0271063	0.0269358	0.0271735	0.0277008	0.0305023	0.0356248	0.037527	0.0384936	0.0391707	0.0393878	0.0404423	0.041688	0.0425306	0.0427632	0.041383	0.0410781	0.0419878	0.0440916	0.0456423	0.0456319	0.0445671	0.0445671	0.0491675	0.0597484	0.0644315	0.065057	0.0659512	0.0665663	0.0676931	0.0687993
		0.126785	0.0574069	0.0209501	0.0173525	0.0172543	0.017797	0.0190014	0.0217306	0.0235294	0.0243513	0.0250594	0.0258813	0.0260208	0.0254523	0.0250129	0.024894	0.0251214	0.0254264	0.0262276	0.0271994	0.0281091	0.0291119	0.0316447	0.0359039	0.0383437	0.0396928	0.0407576	0.0425823	0.0423807	0.0418999	0.0421584	0.0421481	0.042758	0.0424323	0.0424065	0.0430681	0.0439469	0.0450944	0.0456009	0.0472188	0.0521552	0.0623329	0.0665818	0.0676208	0.067414	0.0680963	0.0688768	0.0694144
		0.127674	0.05689	0.021069	0.0177091	0.0175954	0.0179417	0.019358	0.0217254	0.0234674	0.0240928	0.0247028	0.0255298	0.0261656	0.0263982	0.0270029	0.0268996	0.0268582	0.0268065	0.027034	0.0267187	0.027401	0.0293135	0.0345083	0.039026	0.0408196	0.040432	0.0401115	0.0403441	0.0399874	0.0409282	0.0418793	0.0432904	0.0441743	0.0444121	0.0442156	0.0442673	0.0446912	0.0455182	0.0455079	0.0478081	0.0540574	0.0614852	0.0645452	0.0658685	0.0671607	0.0681584	0.0687373	0.0700399
		0.129049	0.0571536	0.0209139	0.0173783	0.017461	0.0179572	0.0202678	0.023302	0.0247338	0.0243616	0.0244701	0.0256694	0.0262845	0.0252662	0.025292	0.0267703	0.0277111	0.0267393	0.0266876	0.0282073	0.0293497	0.03089	0.0350149	0.0380232	0.0384057	0.0395222	0.0415174	0.0427632	0.0436471	0.0440296	0.0442777	0.0448566	0.045053	0.0449651	0.0450789	0.0456578	0.0462522	0.0466192	0.0478339	0.05016	0.0541969	0.0624311	0.0655739	0.066158	0.0673055	0.0670005	0.0661425	0.0684995
		0.130098	0.0580478	0.0221493	0.0183863	0.0182157	0.0189083	0.0210483	0.023121	0.0245477	0.0252558	0.0258296	0.0262276	0.0264602	0.0268427	0.0266876	0.0270753	0.0272407	0.027892	0.0285433	0.0285485	0.0289672	0.0308538	0.0352733	0.0387417	0.0400805	0.0403286	0.0403441	0.0406594	0.0406335	0.04129	0.0430268	0.0443242	0.0445775	0.0449651	0.0445206	0.0436729	0.0440141	0.0462109	0.0485679	0.0517417	0.0588232	0.0631444	0.0638216	0.0663647	0.0688613	0.0681635	0.0688562	0.0735082
		0.123797	0.0543882	0.0207071	0.0183708	0.0190634	0.0200972	0.0215238	0.0228316	0.0236948	0.0239377	0.0243099	0.0247648	0.0257831	0.0270701	0.027189	0.0270236	0.0265532	0.0264395	0.0268065	0.0275612	0.0292049	0.0317067	0.0358574	0.0377441	0.0386797	0.0395946	0.0406284	0.0419206	0.043523	0.0439882	0.0443242	0.0437918	0.0424479	0.0425719	0.0432232	0.0446085	0.0461282	0.0474152	0.0481492	0.0483146	0.0525584	0.0608184	0.0651138	0.0677707	0.0698228	0.071146	0.0720764	0.0750073
		0.123487	0.0518968	0.0202264	0.0177556	0.0184069	0.0197871	0.0212757	0.0219684	0.0223095	0.0227592	0.0235604	0.0242789	0.0254678	0.0260105	0.0266618	0.0267652	0.0263413	0.0270236	0.0271994	0.0275819	0.0284709	0.0312932	0.036059	0.0391345	0.0406025	0.0411194	0.0413986	0.0417759	0.0421067	0.0426184	0.042117	0.0424944	0.0426443	0.0429854	0.0431095	0.0440502	0.0441536	0.0448049	0.0454045	0.0473222	0.0520001	0.0589369	0.062245	0.063682	0.0651914	0.0664216	0.0667162	0.0688045
		0.129659	0.0574948	0.0227902	0.019203	0.0190376	0.0201747	0.0218133	0.0227696	0.0234364	0.024191	0.0247389	0.0251266	0.0257727	0.025902	0.0260932	0.027432	0.0282487	0.0289982	0.0294427	0.029789	0.0300526	0.0317481	0.0357747	0.03869	0.0402149	0.0408455	0.0413934	0.0418638	0.0425202	0.0435954	0.0444017	0.0455079	0.046521	0.0470379	0.0470327	0.0469087	0.0466968	0.0469862	0.0482888	0.0511628	0.0566781	0.0624983	0.065791	0.067781	0.0698486	0.0702931	0.0715389	0.0738546
		0.13322	0.059092	0.0223354	0.0190376	0.0192391	0.0196682	0.021467	0.0232193	0.0240721	0.024956	0.0256383	0.0258761	0.0260725	0.0262018	0.0257624	0.0263051	0.0264654	0.0278041	0.0290033	0.0301147	0.0316654	0.0341465	0.0372634	0.0388813	0.0400701	0.0404578	0.0407266	0.0404733	0.0409437	0.0426908	0.0443087	0.0454665	0.0458956	0.0461127	0.0463763	0.0468105	0.0469655	0.0481441	0.0488471	0.0511111	0.0579341	0.0645452	0.0680085	0.0698331	0.0710788	0.0728311	0.0738391	0.0761961
		0.132326	0.0588955	0.0227334	0.0203867	0.0206761	0.0205262	0.0220717	0.0234364	0.0232089	0.0250439	0.0255556	0.0258606	0.0266153	0.0262431	0.0271632	0.0282332	0.0276749	0.0276077	0.0287811	0.030735	0.0315051	0.033826	0.0374288	0.040432	0.0408713	0.0407059	0.0409178	0.0413572	0.0421481	0.0431198	0.0444172	0.0457922	0.0471309	0.0479787	0.0480562	0.0490176	0.0488677	0.0483353	0.0494725	0.052057	0.0567246	0.0612733	0.0644057	0.0672279	0.0690578	0.0725675	0.0764907	0.0789408
		0.126945	0.0588284	0.0236328	0.0206141	0.0210018	0.0211258	0.0217358	0.0230332	0.024036	0.0246872	0.0250801	0.0256642	0.0260829	0.0268169	0.0277783	0.0289517	0.0299027	0.030032	0.0302852	0.0311691	0.0317636	0.0335831	0.0359349	0.0374443	0.0394498	0.0414864	0.0434765	0.044531	0.0451822	0.0458697	0.0460868	0.0450013	0.0444276	0.0467846	0.0476944	0.047348	0.0473842	0.0495552	0.0523878	0.0556959	0.0604928	0.0649277	0.0683186	0.0710168	0.0723814	0.0734979	0.0764132	0.0789564
		0.126475	0.0565488	0.0224904	0.0191875	0.0197405	0.0202368	0.0208002	0.0219115	0.0235811	0.0246562	0.0247596	0.0252765	0.0265274	0.0281039	0.0281556	0.0286622	0.0291481	0.0298097	0.0306419	0.0313604	0.0320582	0.0325958	0.0342705	0.0363226	0.0383695	0.0399771	0.041321	0.0425512	0.0428252	0.0435799	0.0442105	0.0448359	0.0453528	0.0472602	0.0498602	0.0515194	0.0528065	0.0533492	0.0548379	0.0568538	0.0598673	0.0635838	0.0672641	0.0700812	0.0716578	0.074051	0.0753898	0.0775194
		0.132342	0.0621417	0.0241962	0.019968	0.0199731	0.0207226	0.0218236	0.0223095	0.0224801	0.0229401	0.0242582	0.0252196	0.0266101	0.0276491	0.0283314	0.0292876	0.0303111	0.0309159	0.0318101	0.0333143	0.0343015	0.0354387	0.0364002	0.0381938	0.0398789	0.040954	0.0417139	0.0419878	0.0430836	0.0448153	0.0472395	0.0482733	0.0490486	0.0485059	0.0478288	0.0486455	0.0504598	0.0539127	0.0551325	0.0545381	0.0573345	0.0621882	0.0665456	0.068944	0.0692542	0.0730896	0.0790391	0.0834844
		0.127762	0.0592057	0.0237878	0.021131	0.0211982	0.0206761	0.0206244	0.0222216	0.0233898	0.0240773	0.0245477	0.0254781	0.0267859	0.0286105	0.029329	0.0290137	0.0291739	0.0309934	0.0323528	0.0325338	0.0321926	0.0327664	0.035232	0.0382093	0.0392586	0.0405095	0.0428407	0.0429027	0.0434713	0.0457663	0.0473429	0.046397	0.0470482	0.0498085	0.050589	0.0499739	0.0523671	0.0547604	0.0547397	0.0559906	0.0594021	0.0605186	0.065243	0.0686546	0.0710633	0.0765011	0.0780208	0.079344
		0.132786	0.0625604	0.0251421	0.0218133	0.0217151	0.0219322	0.0222061	0.0227851	0.0232348	0.0239326	0.0254006	0.0268272	0.0274165	0.029453	0.030368	0.0300423	0.0317843	0.0322701	0.0316654	0.0327664	0.0340741	0.0339449	0.035325	0.0381163	0.0396101	0.0423031	0.042484	0.0447325	0.0465934	0.046123	0.0469759	0.0492709	0.0496689	0.0496017	0.0505476	0.0508371	0.0547294	0.0567763	0.0558355	0.0561301	0.0581564	0.0636045	0.0657858	0.0672796	0.0721591	0.0783257	0.0802021	0.0807241
		0.132342	0.0628963	0.0241032	0.0202109	0.0208312	0.0216479	0.0213636	0.0212189	0.0229505	0.0241497	0.0250181	0.0264912	0.0287914	0.0306574	0.0304558	0.0302594	0.0317016	0.0330093	0.0324769	0.0315775	0.0320375	0.0332884	0.0359815	0.0375166	0.0386383	0.0408661	0.0443397	0.0453942	0.045389	0.0476478	0.0500876	0.0504546	0.0496276	0.0515504	0.0534888	0.0533234	0.0530339	0.0552773	0.057991	0.0586681	0.0582959	0.0623536	0.0662303	0.0673106	0.0745576	0.0786514	0.0794474	0.0830398
		0.129995	0.0595107	0.0246976	0.0217461	0.021255	0.0209449	0.0216686	0.0226507	0.0224956	0.0230797	0.0256125	0.0289568	0.0310451	0.0314276	0.0312725	0.0310503	0.0316809	0.0330558	0.0342188	0.0344721	0.0339914	0.0335727	0.0341516	0.0360383	0.0388502	0.0427528	0.0462315	0.04863	0.0505942	0.0509922	0.0509095	0.0503564	0.0509818	0.0533544	0.0556287	0.0556184	0.0549568	0.0550033	0.0569779	0.0587198	0.0611389	0.0630824	0.0650001	0.0680963	0.073012	0.0781241	0.0837893	0.0870561
		0.133866	0.0621365	0.0245787	0.0210121	0.0210845	0.0216324	0.021865	0.0224956	0.0224853	0.0227179	0.0257314	0.0296236	0.0314328	0.032327	0.0333815	0.0339811	0.0339811	0.0339811	0.0338157	0.0337019	0.0334642	0.033552	0.0338105	0.0347099	0.0372944	0.0418172	0.0459886	0.0495138	0.051018	0.0527651	0.0536284	0.0542073	0.054962	0.0555874	0.0560268	0.0566315	0.0568176	0.0576912	0.058818	0.0595985	0.0600327	0.061051	0.0643333	0.0695953	0.0762375	0.0819078	0.0862963	0.0876092
		0.133551	0.0556132	0.0232348	0.020795	0.0207175	0.0205107	0.0206451	0.0209501	0.0220356	0.0247234	0.0289827	0.0318411	0.0329059	0.0325699	0.0319031	0.0320892	0.0329524	0.033397	0.0343636	0.0357075	0.0361314	0.0358781	0.0367568	0.0378526	0.0399823	0.045115	0.0492657	0.0517313	0.0530856	0.0539023	0.0541918	0.0549309	0.0558769	0.0558769	0.0559751	0.0564558	0.0573655	0.0577119	0.0578152	0.057686	0.0582649	0.0597019	0.0628395	0.0677965	0.0749246	0.0793854	0.0826212	0.0846526
		0.132378	0.06148	0.0254988	0.0216892	0.0216479	0.0219218	0.0218546	0.0214618	0.0216117	0.0232037	0.0286157	0.030828	0.0319497	0.0330455	0.033764	0.0343584	0.0344514	0.0347254	0.0336916	0.03303	0.0337743	0.0358006	0.0364415	0.0366741	0.0374236	0.0434455	0.0498808	0.0526049	0.0537679	0.0545846	0.0550343	0.0548482	0.0559492	0.0558614	0.0555616	0.0543882	0.0545123	0.0561043	0.0573087	0.0593349	0.0612888	0.0631444	0.0656979	0.0718955	0.0806363	0.0856812	0.0881675	0.0896716
		0.131654	0.0612216	0.0248371	0.0213481	0.0213636	0.0217099	0.0221958	0.022232	0.0218236	0.0236276	0.029789	0.0317998	0.0330093	0.0338467	0.0339656	0.0335107	0.0327353	0.0327767	0.033397	0.0344256	0.0346324	0.0348805	0.0351131	0.0363278	0.0392276	0.045725	0.0502582	0.0516486	0.0510387	0.0509302	0.0510232	0.0525429	0.0537834	0.0553083	0.0548017	0.0537524	0.0541349	0.0561095	0.0583683	0.0598053	0.0601258	0.0592987	0.0606582	0.0671297	0.0773488	0.0828538	0.0858052	0.0885603
		0.135262	0.0601206	0.0239894	0.0203195	0.0200352	0.0201851	0.0203298	0.0205055	0.0217254	0.0273544	0.0307143	0.031624	0.0325131	0.0334228	0.0344256	0.034286	0.0341672	0.0350717	0.0356817	0.0358264	0.0360797	0.0365966	0.0368447	0.0372375	0.0401528	0.0495707	0.0526669	0.0532872	0.0548534	0.055086	0.0558458	0.0561095	0.0565643	0.0557115	0.0557063	0.0556081	0.0563162	0.0572673	0.0582959	0.059185	0.0601775	0.0617488	0.0651345	0.0745007	0.0831691	0.0847663	0.0855882	0.0868649
		0.140214	0.0648657	0.0260984	0.0222268	0.0221028	0.0221338	0.0220924	0.0222423	0.0244288	0.0323942	0.0342964	0.0346841	0.0352526	0.0351854	0.0355835	0.0351182	0.03502	0.0353974	0.0352216	0.0348908	0.035785	0.0358626	0.0363485	0.0376304	0.040525	0.0504236	0.0525946	0.0534268	0.0533544	0.053282	0.0532665	0.0550757	0.0565592	0.0570761	0.0582546	0.0589266	0.0592677	0.0593918	0.0606427	0.0614335	0.0618522	0.0622967	0.0640232	0.0722418	0.0827969	0.0873663	0.0890462	0.0902764
		0.138699	0.0640128	0.024863	0.0207898	0.0216014	0.0225008	0.0219994	0.0215083	0.0234829	0.0306833	0.03303	0.0347512	0.0338984	0.0329163	0.0335727	0.0349683	0.0356817	0.0343998	0.0337743	0.0340741	0.0356403	0.037067	0.0370256	0.0364415	0.0386642	0.0499325	0.0536904	0.0561922	0.0570451	0.0556339	0.0539798	0.0552669	0.0569313	0.0558717	0.0546932	0.0548069	0.0560061	0.058358	0.0601981	0.0604101	0.0591953	0.0593711	0.0655222	0.0790494	0.0847404	0.084084	0.085738	0.0897233
		0.136663	0.0603894	0.02462	0.0216065	0.0220821	0.0218546	0.0214618	0.0214515	0.0246717	0.0336813	0.0344721	0.0336968	0.0341	0.0354801	0.035966	0.0351493	0.0341568	0.0338002	0.0353508	0.0364725	0.0360176	0.0356713	0.0353043	0.0353508	0.0386331	0.0505218	0.0540781	0.0561973	0.0577532	0.0578928	0.0572105	0.0564868	0.0558303	0.0554065	0.056492	0.0584045	0.0597639	0.0588077	0.057717	0.0573552	0.0583373	0.0605548	0.0662562	0.0800108	0.087816	0.0880951	0.086653	0.0854641
		0.136275	0.0609218	0.0252248	0.0221234	0.0218495	0.0211206	0.0206761	0.0220562	0.0258244	0.032968	0.0337278	0.0330713	0.0334332	0.0349218	0.0339759	0.0333918	0.0338622	0.034834	0.0360176	0.036519	0.0358057	0.0346841	0.0350252	0.0364725	0.0423341	0.0545639	0.0565023	0.0548689	0.054016	0.0541504	0.0556494	0.0577946	0.057717	0.056616	0.0560474	0.0551532	0.0552669	0.056921	0.0593349	0.0606013	0.0612268	0.0630979	0.069492	0.0831949	0.0864927	0.0862498	0.0865548	0.0871182
		0.141439	0.0629997	0.0249612	0.0212344	0.0218908	0.0222165	0.0213533	0.0226455	0.0270236	0.0322495	0.0332057	0.0345548	0.0336399	0.0343998	0.0356558	0.0347099	0.0340328	0.0357695	0.0345548	0.0343584	0.0357644	0.0362037	0.0352165	0.0371135	0.043859	0.0518451	0.0548637	0.0561146	0.054228	0.0551687	0.0571433	0.0556701	0.0547759	0.0568073	0.0574121	0.0556236	0.0573965	0.0589576	0.0571381	0.057779	0.060684	0.0626379	0.0702931	0.0814219	0.0867305	0.086684	0.0862188	0.0895889
		0.144447	0.0608184	0.0217771	0.0209966	0.0207847	0.0200041	0.019663	0.0216892	0.028564	0.0330403	0.0336296	0.0332057	0.03242	0.0320065	0.0323373	0.0333866	0.034622	0.0350045	0.0349373	0.0343843	0.0334125	0.0330403	0.0334073	0.0353457	0.0445465	0.0541039	0.0541401	0.0526152	0.0524188	0.0533544	0.0553083	0.055913	0.0552618	0.0535301	0.0530081	0.0530391	0.053494	0.055148	0.0567556	0.0571174	0.0563214	0.0596502	0.0739476	0.0832311	0.0845492	0.0833396	0.0827297	0.0842546
		0.143837	0.0631858	0.0253024	0.0214566	0.0210018	0.0217771	0.0215962	0.0230642	0.031624	0.0345445	0.0343119	0.033521	0.0348546	0.0354852	0.0341568	0.0344153	0.0358626	0.0357799	0.0341982	0.035294	0.035356	0.0347357	0.0367671	0.0387003	0.0496844	0.0570864	0.0574844	0.0551532	0.0564816	0.0569107	0.0549051	0.055789	0.0570399	0.0559027	0.0558355	0.057748	0.0588645	0.0571433	0.0569468	0.0596864	0.0591592	0.0659409	0.0837997	0.0865082	0.0866064	0.0894029	0.0896199	0.0871544
		0.139733	0.0628446	0.0253179	0.0208674	0.0198904	0.02049	0.0215962	0.0241652	0.0332419	0.0346272	0.0342085	0.0335934	0.033397	0.0334797	0.0336347	0.0343687	0.034865	0.0352475	0.0352837	0.0346065	0.0346685	0.0349063	0.035661	0.0391397	0.0508061	0.0536335	0.0538971	0.0551635	0.0553134	0.0547449	0.055148	0.0557631	0.0559389	0.0576291	0.0585285	0.0586784	0.059185	0.0596812	0.0587818	0.0575568	0.0603429	0.0721126	0.083686	0.0870665	0.0861309	0.0868959	0.0886068	0.0891031
		0.142969	0.0597846	0.0242944	0.020857	0.0205521	0.0206296	0.0215393	0.0253179	0.0318308	0.0331437	0.0328542	0.0330041	0.0328284	0.032999	0.0334642	0.0338518	0.0336761	0.0338105	0.0338415	0.0341413	0.0338932	0.0341982	0.0354025	0.0414192	0.0546208	0.0577377	0.0570502	0.0560836	0.054688	0.0554117	0.0576343	0.0577997	0.0563524	0.0550291	0.0545743	0.0552773	0.0567918	0.0586888	0.0586991	0.0578514	0.0652534	0.0845957	0.0888343	0.0869062	0.0865806	0.0895166	0.0903901	0.0897233
		0.14437	0.061051	0.0250594	0.021069	0.0211568	0.02156	0.0223095	0.0296081	0.0341775	0.034622	0.0333866	0.0345031	0.0344618	0.03303	0.0341568	0.0357282	0.0352113	0.0341413	0.034498	0.0356713	0.0347771	0.0350097	0.0371341	0.0421842	0.0533027	0.0572518	0.0558458	0.0548586	0.0563007	0.057226	0.0563369	0.0564351	0.0579031	0.0554168	0.0554117	0.0579651	0.0576808	0.0563679	0.0582753	0.0612009	0.0697504	0.0837325	0.0889687	0.0911293	0.0897492	0.0873042	0.0883897	0.0915842
		0.144985	0.0631289	0.0252455	0.0208519	0.0208105	0.0215962	0.0230125	0.0302749	0.0335831	0.0339862	0.033123	0.0343584	0.0344618	0.0332626	0.0330455	0.0345135	0.0347616	0.0337019	0.0344566	0.0355473	0.0347357	0.0338002	0.0373202	0.0493278	0.0566315	0.0572673	0.0553031	0.0545381	0.0558924	0.0571329	0.0578049	0.0573035	0.05628	0.0546105	0.0543107	0.0559596	0.0579961	0.05842	0.0591592	0.0622089	0.08075	0.0866478	0.0903643	0.0923595	0.0914394	0.0884414	0.0891392	0.0925301
		0.14743	0.0618884	0.0252093	0.0211258	0.0204177	0.0206296	0.0238757	0.0330507	0.0351493	0.0350097	0.0337019	0.0329886	0.0332316	0.0342809	0.0353664	0.0358109	0.0351803	0.0345238	0.0338777	0.0337795	0.0338363	0.0346169	0.0391294	0.0532045	0.0563679	0.0549103	0.0541091	0.0543055	0.0548586	0.0568331	0.0577274	0.0563834	0.0553703	0.0546828	0.0552101	0.0571329	0.0578617	0.0575413	0.0574276	0.0670574	0.0856295	0.0909484	0.0909949	0.0910466	0.0914911	0.0915376	0.0918736	0.0921476
		0.143258	0.0509663	0.0222837	0.0205314	0.0208725	0.0219477	0.0252507	0.0313759	0.0320944	0.0320375	0.0335262	0.034529	0.0339707	0.0333505	0.0328491	0.0330507	0.0343791	0.0349322	0.0355783	0.0344825	0.0335831	0.034162	0.0390208	0.0536439	0.0565798	0.0551015	0.0534371	0.0549413	0.0563576	0.0555564	0.0539747	0.0541194	0.05628	0.0569934	0.0561456	0.0553134	0.0581771	0.0579445	0.0617488	0.0812617	0.0881985	0.0911034	0.0918891	0.0900852	0.0878263	0.0871182	0.0895941	0.0925094
		0.14575	0.0635941	0.0247596	0.0202264	0.0209087	0.0229039	0.0289878	0.0317532	0.0333349	0.0328852	0.0323477	0.0337381	0.0341982	0.0333401	0.0333298	0.0348805	0.0344463	0.0333866	0.0345962	0.0357334	0.0350355	0.035785	0.040096	0.051659	0.0546622	0.056828	0.0559647	0.0546466	0.0569365	0.0565747	0.0545123	0.0547449	0.0557218	0.0573242	0.0556701	0.0547552	0.0568693	0.0587715	0.0642403	0.0864514	0.0890255	0.0873353	0.0897388	0.0917599	0.0891341	0.0886999	0.092649	0.0920804
		0.146272	0.063894	0.0242789	0.021131	0.02217	0.0260002	0.0304041	0.0313139	0.0329163	0.032818	0.0330093	0.0333711	0.0330972	0.0337846	0.0332678	0.0337743	0.0335469	0.0344411	0.0343636	0.0346117	0.0347357	0.0365242	0.0454872	0.0534113	0.0564868	0.0559079	0.0555254	0.0556494	0.055422	0.0558872	0.0557735	0.0556908	0.0559699	0.0561095	0.0564403	0.0557321	0.0562232	0.0596502	0.0770645	0.0876557	0.0904677	0.0908708	0.089713	0.090752	0.0908864	0.0906072	0.0913154	0.0903901
		0.146484	0.0652792	0.0292928	0.0272304	0.0283107	0.0289206	0.0298304	0.0314379	0.0327767	0.0326578	0.0332522	0.0326165	0.0332419	0.0337536	0.0335676	0.0343532	0.0339345	0.0350872	0.0343532	0.0355679	0.0348753	0.0385298	0.0497103	0.0559699	0.0557942	0.0564713	0.0553548	0.0563576	0.0547655	0.055882	0.0554168	0.0572208	0.0556287	0.0557115	0.0563938	0.0556184	0.0574586	0.0627878	0.0853555	0.0896871	0.0907726	0.0911086	0.0912999	0.0913981	0.090173	0.0918374	0.0908347	0.0917858
		0.146711	0.0732033	0.0322184	0.0288948	0.0278093	0.0287139	0.0290033	0.0302542	0.0306884	0.0321151	0.0320117	0.0329628	0.0330196	0.0339242	0.0335676	0.0341516	0.0337019	0.0343015	0.0334021	0.0348546	0.0348753	0.0413986	0.0510594	0.0527858	0.054719	0.0538299	0.0558562	0.0548896	0.0555771	0.0558665	0.0548844	0.0552256	0.0558665	0.0561922	0.056187	0.0556494	0.0600172	0.0731671	0.0867098	0.0871182	0.0896406	0.0909122	0.0883639	0.0907364	0.0899094	0.0902351	0.0925869	0.0914032
		0.141821	0.0705619	0.0324924	0.0287449	0.027861	0.027587	0.0286002	0.0295978	0.0302749	0.0307401	0.0305489	0.0308642	0.0317739	0.0323839	0.0335055	0.0336451	0.0332161	0.0331489	0.0354232	0.0395998	0.0444793	0.0474721	0.0494053	0.053158	0.0544967	0.0538816	0.0528582	0.052026	0.0523103	0.0539178	0.0548276	0.0555564	0.0550653	0.055851	0.0565902	0.0580478	0.0653516	0.0847973	0.0874386	0.0865651	0.0886223	0.0903901	0.0909432	0.0886482	0.0873353	0.0886637	0.0902454	0.0922975
		0.147497	0.0712959	0.0314379	0.0264654	0.0264137	0.0276026	0.0279592	0.0282538	0.0277783	0.0278352	0.0296753	0.0320065	0.0332161	0.035201	0.038752	0.0425616	0.0442105	0.0453063	0.044624	0.0438435	0.0442984	0.0448773	0.0463763	0.0482113	0.0496327	0.0509715	0.0526307	0.0538713	0.0546053	0.0546466	0.0550757	0.0555099	0.0542125	0.0534991	0.0533647	0.0548276	0.0660442	0.079923	0.0856192	0.0877384	0.0888446	0.0896251	0.0893874	0.0870872	0.0859758	0.0888808	0.0910052	0.0912585
		0.140441	0.0692542	0.0331747	0.0293135	0.0290705	0.0287139	0.0279075	0.0272304	0.0276801	0.028962	0.0319186	0.0414192	0.0469862	0.0481389	0.0468828	0.0459938	0.0463659	0.0480045	0.0482113	0.0462832	0.0459989	0.0467329	0.0484956	0.050682	0.0519484	0.0522741	0.0526411	0.0528789	0.0533234	0.0535301	0.0539282	0.0548689	0.0565282	0.0572725	0.0598725	0.0668196	0.0793337	0.085614	0.0877333	0.0890307	0.0890617	0.0888498	0.0886689	0.087847	0.0877023	0.0880176	0.0882812	0.0887722
		0.147135	0.0740613	0.0324924	0.0275509	0.0271684	0.0271735	0.0277266	0.0282228	0.0288224	0.030523	0.0383127	0.0445568	0.0453683	0.0455699	0.0449341	0.0445154	0.0444483	0.0449858	0.0460558	0.0475651	0.0474824	0.0465262	0.0462212	0.0465055	0.0487902	0.0519174	0.0539127	0.0541556	0.054688	0.058482	0.0622967	0.0660908	0.0676931	0.0690681	0.0717043	0.0760824	0.0791941	0.0803003	0.0840375	0.0884828	0.0872215	0.0853814	0.0870665	0.0916875	0.0914549	0.0887361	0.0905142	0.0927834
		0.14008	0.07081	0.031531	0.0282745	0.0273751	0.0278455	0.0275354	0.0278713	0.0281505	0.0313811	0.044319	0.0459783	0.0469087	0.0457457	0.0465262	0.0452029	0.0466554	0.0454304	0.046826	0.0459111	0.0471775	0.0452701	0.0470741	0.0460403	0.0478856	0.0490435	0.0572156	0.0694454	0.0739735	0.0721953	0.0734359	0.0716371	0.0731516	0.0727484	0.0735599	0.0752347	0.0754414	0.0794939	0.0807396	0.0850919	0.0846009	0.0869321	0.0864255	0.088214	0.0878263	0.0900128	0.088917	0.0904315
		0.140317	0.0715492	0.0315878	0.0280574	0.0276129	0.028259	0.0273855	0.0284089	0.0277576	0.0317894	0.0438952	0.0466968	0.0459214	0.0469552	0.0458697	0.047348	0.0457198	0.0466399	0.0470276	0.046123	0.0474359	0.0463504	0.0469707	0.0485834	0.0470482	0.0508888	0.0698331	0.0734772	0.0764287	0.0763925	0.0749039	0.076589	0.0771007	0.0748108	0.0762116	0.0744025	0.0749194	0.0782327	0.077783	0.0808895	0.0853555	0.0850506	0.0868545	0.0892219	0.0882864	0.0909897	0.0906434	0.0892581
		0.145249	0.0708307	0.0333556	0.0285536	0.0280316	0.0288534	0.0282383	0.0283934	0.0296185	0.0319238	0.0436574	0.0481958	0.0475858	0.0482526	0.0487075	0.0481803	0.0481441	0.0466451	0.0482733	0.0466657	0.047715	0.0472653	0.0481027	0.0472085	0.0476272	0.0533286	0.0716681	0.0774729	0.0769818	0.076682	0.0779174	0.0752967	0.076987	0.0756947	0.0764029	0.0747902	0.0766975	0.0752502	0.0768009	0.0769249	0.0812721	0.0836911	0.0879866	0.0881209	0.0917496	0.0903539	0.0927524	0.0926645
		0.143341	0.0699106	0.0324872	0.0289878	0.028626	0.0284606	0.028502	0.0279385	0.0293652	0.0361986	0.0452805	0.0481389	0.0485886	0.04802	0.0492347	0.0480665	0.048785	0.0465469	0.0472757	0.0467795	0.0474411	0.0481389	0.0476168	0.0486196	0.0485317	0.0565643	0.0738442	0.0766251	0.0770748	0.0763098	0.076744	0.0740717	0.0762995	0.0738494	0.0758705	0.0752967	0.0764959	0.077142	0.0767854	0.0779897	0.0797472	0.0818717	0.0899042	0.0998235	0.10492	0.109241	0.111418	0.112043
		0.143553	0.0724073	0.0326578	0.0282125	0.0279695	0.0286208	0.0276232	0.0285226	0.0310141	0.0447842	0.046428	0.0482888	0.047162	0.0478805	0.0466916	0.0473739	0.0465675	0.0476634	0.048356	0.0469139	0.0476944	0.0468312	0.0480924	0.0472653	0.051721	0.0696263	0.0764391	0.0775245	0.0759635	0.0764907	0.0749297	0.0761961	0.0752295	0.0757878	0.0740407	0.0763719	0.0744697	0.0768164	0.0750383	0.0768836	0.0815357	0.10766	0.116897	0.118716	0.117925	0.119305	0.116705	0.118225
		0.14439	0.0705981	0.0330248	0.0280057	0.0280523	0.0280523	0.0282332	0.0288845	0.0309676	0.045389	0.0470121	0.0475031	0.0467691	0.0477564	0.0463401	0.0475083	0.0465313	0.0475703	0.0465469	0.0484904	0.0465985	0.0469345	0.047255	0.0463298	0.0537472	0.0723969	0.078486	0.0781397	0.0765011	0.0774677	0.0759997	0.0779432	0.0752967	0.0746609	0.0778915	0.0759325	0.0752915	0.0777261	0.0768681	0.0763564	0.0890824	0.115227	0.120401	0.121166	0.118189	0.119383	0.119176	0.117274
		0.139945	0.0716939	0.0323012	0.0284503	0.0273131	0.0278455	0.0273699	0.0289878	0.0322133	0.0448101	0.0458801	0.0460868	0.0469294	0.0461644	0.0466141	0.0461695	0.0470638	0.0454252	0.0469397	0.0461178	0.0466089	0.0464642	0.0463039	0.0474876	0.0541608	0.0740303	0.0761341	0.0769198	0.0765838	0.0743766	0.0756534	0.0747591	0.0767389	0.0745472	0.075488	0.0747643	0.0759067	0.0758498	0.0758911	0.0809826	0.110802	0.119042	0.11959	0.117476	0.119585	0.11775	0.117507	0.11854
		0.142628	0.0716784	0.0317222	0.0287914	0.0279075	0.0285226	0.0280161	0.0291481	0.0339345	0.0453632	0.0474308	0.0484904	0.0469449	0.0468622	0.0461023	0.0460661	0.046888	0.0463143	0.0472188	0.0472395	0.0463504	0.0476789	0.0464073	0.0500876	0.0613663	0.0750176	0.0761341	0.0769508	0.0752605	0.0766768	0.0743301	0.0751778	0.0740665	0.0759428	0.0740562	0.0759739	0.0742526	0.0744025	0.0774418	0.0904056	0.113981	0.11852	0.11915	0.119827	0.118577	0.118742	0.117786	0.11701
		0.149043	0.0712184	0.0322081	0.0279747	0.0278868	0.0277886	0.0282177	0.0297942	0.0385763	0.0458749	0.0475341	0.0468467	0.0470793	0.0478753	0.0462315	0.0464952	0.0470534	0.0465934	0.0470638	0.0469294	0.046185	0.0474514	0.0476065	0.0514367	0.0682411	0.0758653	0.0782896	0.0785377	0.076713	0.0764442	0.0769094	0.0767285	0.075581	0.0757981	0.0755707	0.0755345	0.076346	0.0763253	0.0815719	0.102827	0.117734	0.118768	0.119362	0.119822	0.11898	0.120076	0.120293	0.11898
		0.154951	0.0730172	0.0323322	0.0271167	0.0277576	0.0272356	0.0273596	0.0305954	0.0433989	0.0460972	0.0463711	0.0467226	0.0462057	0.0468828	0.0462419	0.0456113	0.0462315	0.0463091	0.0459369	0.046521	0.0467588	0.0468828	0.0467691	0.0530029	0.071818	0.0761909	0.0764339	0.0777261	0.0750279	0.0766613	0.0780001	0.0755603	0.0750073	0.0762116	0.0749039	0.0758653	0.074723	0.0767389	0.0831794	0.114328	0.119528	0.119145	0.119559	0.117553	0.11821	0.117925	0.117703	0.117088
		0.155137	0.0712804	0.0317326	0.027954	0.0268582	0.0279437	0.0273544	0.0317067	0.0456991	0.0464745	0.0480665	0.0467691	0.0477409	0.0469294	0.0473222	0.0468828	0.045818	0.0475083	0.0464228	0.0474256	0.0464797	0.0470069	0.0470276	0.054047	0.0706912	0.0759377	0.0750848	0.0755603	0.0759325	0.0745007	0.0754363	0.0745782	0.0739631	0.0745369	0.0735444	0.0745265	0.0749711	0.0776176	0.0920029	0.111971	0.117744	0.116514	0.115703	0.117305	0.115728	0.117253	0.116333	0.118127
		0.151916	0.0730482	0.0311691	0.0277731	0.0267445	0.0265532	0.0290654	0.0336037	0.0448514	0.0451564	0.0463091	0.045482	0.0471154	0.0459989	0.0468828	0.0459783	0.0462471	0.0472912	0.045296	0.0467019	0.0459162	0.0464073	0.0484956	0.0590351	0.0723917	0.0764597	0.0757826	0.0750073	0.0746403	0.0756585	0.0758963	0.0749401	0.0750486	0.0740665	0.0752347	0.0748315	0.0761703	0.0813858	0.104781	0.115563	0.118752	0.116561	0.117357	0.116049	0.117584	0.115661	0.117512	0.116597
		0.152537	0.0705154	0.0313862	0.0275922	0.027401	0.0268479	0.0289	0.0372634	0.0443707	0.0455544	0.0462315	0.0456526	0.0449135	0.0455027	0.0448618	0.0456009	0.044531	0.0454976	0.0453477	0.0452081	0.0462832	0.0462729	0.0486196	0.064416	0.0738391	0.0776796	0.0748212	0.0758291	0.0740045	0.0740923	0.0759739	0.0734617	0.0751778	0.074051	0.0745576	0.0759377	0.074449	0.082156	0.111211	0.116085	0.118055	0.115816	0.116788	0.115785	0.114958	0.117383	0.114715	0.117181
		0.152072	0.0716578	0.0310864	0.0279437	0.0267497	0.0267807	0.030735	0.0429699	0.0446085	0.0440606	0.0461902	0.046216	0.0451512	0.0464797	0.0478598	0.0458801	0.0462005	0.0470069	0.045482	0.0465934	0.0455596	0.0482113	0.0553445	0.0701949	0.0776021	0.0758653	0.0754776	0.0774522	0.0745782	0.0752243	0.0762323	0.0734772	0.075612	0.0739373	0.0752812	0.0744438	0.0750073	0.0896458	0.110105	0.11838	0.117522	0.117119	0.118101	0.115496	0.119114	0.116483	0.117465	0.117212
		0.15003	0.0665715	0.0313449	0.0265481	0.0276129	0.0271115	0.0304558	0.0410316	0.0450065	0.0449548	0.0455699	0.0461178	0.0452908	0.0453993	0.0448308	0.0461075	0.0441329	0.0445982	0.0428304	0.0440864	0.0437763	0.0452805	0.0545278	0.0707739	0.0720558	0.0720868	0.0722315	0.072185	0.0728621	0.0716423	0.0735186	0.0731929	0.071942	0.0720092	0.0708824	0.0736685	0.079618	0.101064	0.112074	0.112234	0.114354	0.110761	0.113847	0.112942	0.110146	0.112234	0.114664	0.11302
		0.151157	0.0706808	0.031593	0.027034	0.0272872	0.0273906	0.0310916	0.0390312	0.0440761	0.0462884	0.0452856	0.046061	0.0445413	0.0458542	0.0448669	0.045849	0.0464176	0.0448669	0.0465365	0.0455544	0.046857	0.0471723	0.052517	0.071756	0.075457	0.0761134	0.0737822	0.0760979	0.0754053	0.0758756	0.0738494	0.0737719	0.0731361	0.0730741	0.0747591	0.0745317	0.077416	0.1046	0.11487	0.115568	0.116742	0.115641	0.116323	0.116121	0.116969	0.11639	0.116499	0.114322
		0.152149	0.0722884	0.0314483	0.0272666	0.0265274	0.0291222	0.032999	0.0390208	0.0443655	0.0454769	0.0456113	0.0456526	0.0451564	0.045022	0.0455803	0.0455079	0.0449341	0.0445206	0.0453632	0.0453735	0.045694	0.050496	0.0662148	0.0748212	0.0752554	0.0740665	0.0743611	0.0736065	0.074051	0.0732601	0.0741957	0.0744283	0.0737667	0.0743405	0.0762013	0.0765011	0.0838049	0.109417	0.115568	0.115553	0.114824	0.115258	0.11471	0.114746	0.114405	0.115687	0.115853	0.115036
		0.145605	0.0676001	0.0304972	0.0268582	0.026424	0.0274992	0.0376097	0.0430113	0.0447119	0.0451254	0.0446498	0.04435	0.0444172	0.044686	0.0446602	0.044717	0.0446653	0.0450117	0.0450117	0.0442001	0.0446033	0.0496793	0.068117	0.0735393	0.0750021	0.0731878	0.0743301	0.0725623	0.0736116	0.072645	0.07295	0.0742371	0.0744438	0.0734824	0.0741389	0.0744128	0.0843062	0.108311	0.113444	0.114276	0.114302	0.112343	0.113315	0.112425	0.112839	0.113284	0.113397	0.113035
		0.151348	0.0705051	0.0306522	0.0264344	0.0260622	0.0290654	0.0396153	0.0424944	0.0447015	0.0447274	0.0445361	0.0449445	0.0447274	0.0455337	0.0447067	0.0452753	0.0444689	0.0456681	0.0454097	0.0444534	0.0459007	0.0523464	0.0702983	0.074449	0.073989	0.0733894	0.0732136	0.0727381	0.0737925	0.0730327	0.0728673	0.0734669	0.0729345	0.0736478	0.0738597	0.0751778	0.0880537	0.111733	0.115088	0.115046	0.112973	0.111919	0.1138	0.113588	0.113397	0.113821	0.112425	0.11303
		0.146939	0.0705413	0.0306522	0.0268272	0.0264602	0.0303628	0.0363433	0.0428407	0.0436471	0.0433524	0.0441329	0.0437556	0.0444793	0.0439882	0.044898	0.043523	0.0446757	0.0442518	0.0448256	0.0447739	0.0459059	0.0521707	0.0706395	0.0701898	0.0727743	0.072919	0.0736892	0.0725572	0.0729293	0.0735238	0.0732033	0.0733945	0.0736633	0.0736065	0.0751468	0.0771007	0.0888756	0.107866	0.114193	0.113547	0.113893	0.113066	0.113309	0.113594	0.112586	0.114059	0.111991	0.11425
		0.149451	0.0698589	0.0306833	0.0266153	0.0269254	0.0288741	0.037832	0.0448876	0.045022	0.0435333	0.0446085	0.0445103	0.0459111	0.0450117	0.0455699	0.0447791	0.0441536	0.0450737	0.0444948	0.0452908	0.0464848	0.0499584	0.0683393	0.0735703	0.0754621	0.0736013	0.0742164	0.0737512	0.0757671	0.0734049	0.0746919	0.0730741	0.0746506	0.0740665	0.0743921	0.0772971	0.0902764	0.109975	0.114431	0.114741	0.116649	0.113532	0.115041	0.114354	0.113599	0.115749	0.115361	0.113614
		0.149384	0.0703448	0.0313139	0.0267652	0.0272045	0.028688	0.0405353	0.0432387	0.0453321	0.0439675	0.0445982	0.0437349	0.0440399	0.0440709	0.0451822	0.0436936	0.0450582	0.0438745	0.0449135	0.0441898	0.0480924	0.0559647	0.0686132	0.0733635	0.0740148	0.0744128	0.0731929	0.0742216	0.0735031	0.0729655	0.0733997	0.0723194	0.0740458	0.0729603	0.0738649	0.0777985	0.0969754	0.11012	0.114038	0.11318	0.113795	0.114374	0.112183	0.114276	0.113733	0.114927	0.113408	0.113795
		0.1459	0.0696935	0.0304093	0.0266153	0.0257469	0.0290292	0.0397135	0.043859	0.04389	0.0443035	0.0440554	0.0444017	0.0449703	0.043828	0.0448928	0.0442673	0.0447842	0.0447791	0.0439624	0.0452494	0.0472447	0.0622967	0.0712442	0.0732653	0.0745679	0.0729707	0.073653	0.0745731	0.0738132	0.0741802	0.0740923	0.0736737	0.0740148	0.0741699	0.0742836	0.0787444	0.0996788	0.111759	0.113961	0.115237	0.111929	0.112043	0.113201	0.111717	0.113893	0.111454	0.112327	0.113609
		0.143258	0.0693679	0.0313914	0.0275354	0.0265222	0.0288896	0.0406284	0.0446395	0.0436005	0.0441588	0.0437349	0.0437866	0.0437711	0.0444586	0.043616	0.0447222	0.0440399	0.0447739	0.0448618	0.0446964	0.0486403	0.0673158	0.0740148	0.0732033	0.0732033	0.0734876	0.0725365	0.0735444	0.0728466	0.0743663	0.074387	0.073317	0.0744955	0.0735961	0.074909	0.0795663	0.0949595	0.109583	0.113015	0.111867	0.111888	0.110916	0.111878	0.111164	0.110958	0.111764	0.110585	0.113242
		0.139216	0.0643281	0.0294065	0.0258761	0.0259485	0.0285175	0.0408351	0.044717	0.0429906	0.0430578	0.0436729	0.0429906	0.0436574	0.0428407	0.043156	0.0436471	0.0426805	0.0430423	0.0435799	0.0435075	0.0476737	0.0627981	0.0699261	0.0735082	0.0722729	0.0720919	0.0734721	0.0730224	0.0722263	0.0722418	0.0724486	0.0725468	0.0729655	0.0730947	0.0738959	0.0804243	0.102796	0.109939	0.110559	0.111283	0.110337	0.110151	0.110709	0.110063	0.109825	0.109422	0.109996	0.11148
		0.139904	0.0658427	0.0297425	0.025933	0.0259123	0.0277059	0.0399823	0.0429131	0.042665	0.0438228	0.0429182	0.0432749	0.0435954	0.0433059	0.0436109	0.0444638	0.0440761	0.044562	0.0439779	0.0445154	0.048325	0.064721	0.069187	0.0730275	0.0730172	0.0727432	0.0734772	0.0729862	0.0721178	0.0728725	0.0728621	0.0721385	0.0724279	0.0732084	0.0735806	0.0791373	0.101648	0.107918	0.110833	0.110151	0.111723	0.111981	0.109272	0.110446	0.108709	0.110306	0.109371	0.111169
		0.142747	0.0631755	0.0293497	0.025628	0.0261449	0.0329163	0.0392534	0.043523	0.0429079	0.043616	0.0424479	0.0438021	0.0422773	0.0433318	0.0425823	0.0436574	0.0429389	0.043063	0.0430475	0.0449083	0.0492141	0.0701071	0.0723866	0.0744748	0.072645	0.0731516	0.0712494	0.0734307	0.0715182	0.073622	0.072552	0.073684	0.0721798	0.073622	0.0736168	0.0824557	0.10707	0.110058	0.110916	0.11073	0.111449	0.109789	0.110653	0.10873	0.109665	0.109009	0.107918	0.110244
		0.14316	0.0675432	0.0299389	0.0256073	0.0262896	0.0372427	0.0421067	0.0423858	0.0423341	0.0424168	0.0415174	0.0423186	0.0416932	0.0425823	0.041719	0.0428355	0.0419103	0.0434041	0.0419568	0.0432077	0.0501651	0.0660546	0.0665405	0.0704534	0.0702156	0.071146	0.0696729	0.0716061	0.0712804	0.0707118	0.071482	0.070381	0.0718025	0.0705826	0.0726864	0.0764029	0.106042	0.108973	0.109417	0.109396	0.10936	0.109588	0.106755	0.109179	0.107484	0.108513	0.110198	0.108414
		0.136311	0.065946	0.0298097	0.0259795	0.028688	0.0347512	0.0382196	0.0418534	0.0438952	0.041993	0.0436626	0.0425616	0.042696	0.0442156	0.0429958	0.0428717	0.0441174	0.0419826	0.0433731	0.0440813	0.0496224	0.0689595	0.0714613	0.0692025	0.069709	0.0716267	0.0713735	0.0693421	0.0690733	0.0719937	0.0711615	0.0692955	0.0696884	0.071849	0.0734979	0.0785118	0.101183	0.108321	0.110932	0.109293	0.106528	0.106616	0.108244	0.108161	0.10522	0.106093	0.10921	0.108461
		0.136968	0.0653516	0.0289465	0.0254523	0.0272821	0.0391449	0.0384419	0.0416415	0.0434558	0.0422773	0.0437349	0.0418689	0.0426288	0.0420602	0.0424479	0.0414502	0.0408351	0.0415071	0.0402304	0.0428407	0.0491727	0.0667162	0.067078	0.0673675	0.0690578	0.0670987	0.0687373	0.0689234	0.0673778	0.0688717	0.0670315	0.0685719	0.0678069	0.0690009	0.0690423	0.0809309	0.098614	0.10353	0.10401	0.102635	0.104594	0.101633	0.103483	0.103349	0.101969	0.103597	0.102429	0.102692
		0.133194	0.0616041	0.0281091	0.0255453	0.0271787	0.0332884	0.041228	0.0424375	0.0413882	0.042789	0.0415898	0.0424272	0.0423962	0.0434972	0.042024	0.0430113	0.0428252	0.0426236	0.0424892	0.0420654	0.0476944	0.0653051	0.0703086	0.0697607	0.0710892	0.0703655	0.0705206	0.0702415	0.0708721	0.0703448	0.0712701	0.0701071	0.0719731	0.0711615	0.0723659	0.0774677	0.103504	0.106812	0.108544	0.108011	0.109241	0.107934	0.107908	0.10798	0.10722	0.10829	0.108456	0.107706
		0.136353	0.0652534	0.0293703	0.0254212	0.027401	0.0401218	0.0399099	0.0419465	0.0422566	0.0418793	0.0425874	0.0430268	0.0424323	0.0426908	0.0428821	0.0422049	0.0429079	0.0427477	0.0425151	0.0456371	0.0537369	0.0689389	0.0708772	0.0702621	0.0699778	0.0707015	0.0703707	0.0695695	0.0706498	0.0708049	0.0703138	0.0704069	0.0708514	0.0705516	0.0720403	0.0809567	0.102646	0.106316	0.106388	0.108022	0.106564	0.105489	0.105695	0.106455	0.10676	0.106187	0.106078	0.106853
		0.133561	0.0638423	0.0290809	0.0251318	0.0264809	0.0373151	0.0403234	0.0414296	0.0429131	0.0425461	0.0427373	0.0423031	0.0422308	0.0408196	0.0417449	0.0421274	0.0417914	0.042758	0.0423393	0.0452236	0.0529254	0.064018	0.068453	0.0705929	0.0697194	0.0692955	0.069523	0.0701174	0.0691405	0.0692542	0.0689285	0.0687011	0.0711409	0.0693782	0.072676	0.079313	0.101845	0.105608	0.104512	0.106554	0.105592	0.106533	0.104186	0.106212	0.104641	0.106161	0.105789	0.104729
		0.133753	0.0619349	0.0293652	0.0254264	0.0274733	0.0393206	0.041321	0.0419723	0.0416156	0.0428562	0.042391	0.0419516	0.0419361	0.041228	0.0422618	0.0422204	0.0426339	0.0421532	0.0424168	0.0458646	0.0568124	0.0665456	0.0695798	0.0697917	0.0695333	0.0692542	0.0695488	0.0699985	0.0696677	0.0700502	0.0695695	0.0698538	0.0703655	0.0713476	0.0720764	0.0773643	0.101509	0.105509	0.105845	0.105747	0.105039	0.105215	0.10461	0.104708	0.104377	0.104734	0.105323	0.105701
		0.136539	0.0657496	0.0293962	0.0253954	0.0276801	0.0394137	0.0399874	0.0418741	0.0431457	0.0421739	0.0420912	0.0417966	0.0426391	0.0421584	0.0428304	0.0420602	0.0427735	0.0428304	0.0424065	0.0436988	0.050496	0.0619711	0.0684065	0.0695643	0.0701174	0.0706446	0.0700399	0.0701019	0.0711047	0.0706653	0.0713631	0.0712287	0.0704224	0.0708049	0.0717973	0.0764442	0.0994617	0.10506	0.106011	0.105726	0.106652	0.106259	0.105349	0.105871	0.105654	0.104124	0.104455	0.103969
		0.135939	0.0616971	0.0284658	0.0249095	0.0270236	0.0376355	0.0369377	0.0415485	0.0424995	0.0420912	0.0428304	0.0423858	0.0420757	0.0421222	0.0425978	0.0424582	0.0420912	0.0425409	0.0425409	0.0450944	0.0590868	0.0620951	0.0672228	0.068024	0.0680808	0.0690319	0.0682256	0.0681635	0.068546	0.0679102	0.0688407	0.0682204	0.068148	0.0696212	0.0715906	0.0784963	0.100346	0.103773	0.104083	0.104078	0.103297	0.102537	0.102299	0.101731	0.102987	0.103256	0.103375	0.103762
		0.131597	0.0606788	0.028228	0.0247183	0.02783	0.0378888	0.0399978	0.0414399	0.0413003	0.0413314	0.0414347	0.0411504	0.0406697	0.0406491	0.0411608	0.041719	0.0418534	0.0409489	0.04129	0.0444017	0.0578307	0.0630876	0.0665818	0.06775	0.0680653	0.0683444	0.0681428	0.0681687	0.0678689	0.0673623	0.0678947	0.0682876	0.068055	0.0685977	0.070779	0.0787341	0.100852	0.103783	0.103726	0.102517	0.103194	0.103152	0.102294	0.102392	0.102268	0.103028	0.102971	0.103344
		0.129602	0.0622812	0.0279075	0.0243202	0.0273286	0.0378061	0.0392689	0.0394964	0.0401632	0.0405198	0.0401735	0.0405302	0.0401425	0.0408868	0.040985	0.0414192	0.0413365	0.0421067	0.0421429	0.0443087	0.054016	0.0651242	0.0663182	0.0671142	0.066344	0.0680343	0.0676156	0.0690991	0.0668713	0.067781	0.066189	0.0671297	0.067078	0.066618	0.0718025	0.0816856	0.0982108	0.101333	0.101178	0.10155	0.102351	0.100997	0.100568	0.100614	0.102284	0.101643	0.101839	0.101824
		0.134099	0.0635993	0.0282125	0.0246666	0.0280781	0.0395791	0.0432335	0.0428097	0.0422928	0.0427425	0.0425357	0.041719	0.0420343	0.0422669	0.041383	0.0423186	0.0419878	0.0416105	0.0422463	0.0424272	0.0502634	0.065915	0.0686029	0.0692128	0.0691611	0.06928	0.0678172	0.0679929	0.0680395	0.0693937	0.0692749	0.0692438	0.0706343	0.0697969	0.0709496	0.0756172	0.0976164	0.104305	0.105173	0.104548	0.105204	0.103287	0.103721	0.104507	0.102925	0.103974	0.104176	0.102951
		0.12986	0.0621417	0.0276904	0.0247493	0.0285588	0.037651	0.0399099	0.0406646	0.0398789	0.0413417	0.0399978	0.0408403	0.0403544	0.0400598	0.0414089	0.040525	0.0411453	0.0412331	0.0414296	0.045358	0.0605858	0.0651707	0.0653774	0.0676673	0.0671349	0.0691094	0.0680963	0.0688407	0.0681273	0.068789	0.0687476	0.0695695	0.0701743	0.0684323	0.0698486	0.075214	0.0961122	0.101529	0.101271	0.102853	0.10094	0.100294	0.0999786	0.100392	0.101043	0.10064	0.101788	0.100966
		0.132755	0.0640387	0.028657	0.0253024	0.0338363	0.0387314	0.0403441	0.0394447	0.0397703	0.0403803	0.0397393	0.0398168	0.0402252	0.0407421	0.0403648	0.0397186	0.040954	0.0408403	0.0414037	0.0446137	0.0611906	0.0624828	0.0655377	0.066158	0.0669385	0.0655067	0.0649433	0.0653361	0.0661321	0.0655997	0.0670108	0.0667731	0.0657238	0.0682462	0.0684013	0.0789512	0.101183	0.10307	0.103824	0.102966	0.1008	0.101788	0.101498	0.10108	0.101426	0.100418	0.0998183	0.0996581
		0.130124	0.0619039	0.0273234	0.0241807	0.0257779	0.0362244	0.0386693	0.0396463	0.0391707	0.039057	0.0393361	0.0399306	0.0399254	0.0402097	0.0409437	0.0400184	0.0402769	0.0403699	0.0399564	0.0436367	0.0629945	0.063315	0.0657961	0.0655894	0.0649588	0.064845	0.0658633	0.065181	0.0648037	0.0668971	0.0665456	0.0663182	0.0668454	0.0663027	0.0688665	0.0814116	0.0955126	0.101819	0.0990688	0.100154	0.100087	0.100976	0.102594	0.101105	0.102527	0.100423	0.101845	0.102336
		0.124686	0.0598466	0.0271167	0.0254109	0.0313656	0.0365397	0.0390053	0.0390312	0.0392896	0.0389278	0.0387882	0.03915	0.0391862	0.0392431	0.039331	0.0388502	0.0393516	0.0394447	0.0402304	0.0455441	0.0628498	0.064783	0.0651138	0.0656617	0.0650518	0.0644677	0.0660184	0.065243	0.0652275	0.0660959	0.0653258	0.0655273	0.0657341	0.066158	0.0689337	0.0805691	0.096138	0.0982005	0.0974768	0.0977869	0.0981384	0.0975026	0.0981229	0.0986243	0.0987225	0.0988104	0.0998855	0.0992911
		0.123859	0.0595365	0.0271115	0.0261656	0.0332574	0.0356403	0.0389743	0.0385815	0.038964	0.0388761	0.0397186	0.0394033	0.0403079	0.0404733	0.039822	0.040587	0.040463	0.0400908	0.0407628	0.0438228	0.0597536	0.0657806	0.0669281	0.0675484	0.0668609	0.0661993	0.0660598	0.0667886	0.0668609	0.0669178	0.0678844	0.0671814	0.0678172	0.0677242	0.0677603	0.0734876	0.0957814	0.0986812	0.0996633	0.0996012	0.0994358	0.100578	0.0997408	0.0998804	0.100795	0.0999838	0.0997667	0.0996271
	307	0.125777	0.0601619	0.0269358	0.0271322	0.0360848	0.0385401	0.0389536	0.0390363	0.03823	0.0385039	0.0387624	0.0398892	0.0397238	0.0396618	0.0399254	0.0399771	0.0399823	0.0400133	0.0404371	0.0431353	0.0589369	0.0646279	0.0652379	0.0659564	0.065026	0.0649019	0.0657599	0.0656772	0.0651603	0.0654085	0.0655635	0.065915	0.0664629	0.0673417	0.0691611	0.0780931	0.0957193	0.099441	0.099136	0.099136	0.0985468	0.0976887	0.0980506	0.0983555	0.0985571	0.0985468	0.0984692	0.0989293
[truncated: 52 more columns]
