# Supplementary material for: Shuttling a single charge across a one-dimensional array of silicon quantum dots
Source: Nat Commun. 2019 Mar 5;10:1063. doi: 10.1038/s41467-019-08970-z (PMC6401174; doi:10.1038/s41467-019-08970-z)
Supplement: Supplementary file 3 — Source Data [file 41467_2019_8970_MOESM3_ESM.zip › TableS1Data_Ec_All.xlsx]

## Sheet: Dots1&2
DQD 1&2	P2 (mV)
P1 (mV)		800
	815	0.162576	0.0511737	0.0464389	0.0484031	0.0491681	0.048982	0.0493335	0.0484445	0.047452	0.0471005	0.0457566	0.0453844	0.0457152	0.0447021	0.0450743	0.0442473	0.045095	0.0478449	0.0520007	0.0572111	0.060085	0.0627729	0.0624421	0.0628142	0.0641375	0.062256	0.0620286	0.0621319	0.0619045	0.0634345	0.0638067	0.0636413	0.0636413	0.0616977	0.0603331	0.0609534	0.06085	0.0615737	0.0620906	0.0614496	0.0631657	0.0685828	0.0728834	0.0767498	0.0762949	0.0765637	0.0769772	0.0773287
		0.0914711	0.0512771	0.0497677	0.0501812	0.0487133	0.0484238	0.049561	0.0497057	0.0495196	0.0494576	0.0478655	0.0459427	0.0446401	0.0441852	0.046749	0.0507188	0.0545852	0.0608087	0.0626695	0.0627936	0.0631244	0.0618218	0.0616771	0.0609534	0.0603124	0.061553	0.0614289	0.0628556	0.0624214	0.0625868	0.0610361	0.0609534	0.0606639	0.0601677	0.0612015	0.061615	0.0612635	0.0625868	0.0610775	0.0602504	0.0608293	0.0638894	0.0698647	0.0759021	0.0781351	0.0775562	0.0780731	0.0779077
		0.0958543	0.0546266	0.051856	0.0515252	0.0518146	0.0508842	0.0499952	0.0500985	0.0495403	0.0500572	0.0498504	0.0481343	0.0484238	0.051215	0.0566321	0.0612635	0.0631864	0.0643443	0.0636413	0.0647164	0.0643029	0.0645717	0.0659983	0.063145	0.0633518	0.0626902	0.0628556	0.0646751	0.0641375	0.0645924	0.0641168	0.0636619	0.0628556	0.0619872	0.0611602	0.0607673	0.0620492	0.0628349	0.0625454	0.0631244	0.0622146	0.0628556	0.0693892	0.0766257	0.078714	0.0789414	0.0791482	0.0784866
		0.0987076	0.0558464	0.0516492	0.0513184	0.0504707	0.050388	0.0506775	0.0501812	0.0509256	0.0513598	0.0501606	0.0507808	0.0513184	0.0543371	0.0589272	0.061491	0.0635172	0.065378	0.0657502	0.0645924	0.064613	0.0639721	0.063848	0.0635792	0.0636826	0.0635172	0.064489	0.0641582	0.0643029	0.0639101	0.0625661	0.0627109	0.0616771	0.0620286	0.0631244	0.0635379	0.0641788	0.0636826	0.0624421	0.0611395	0.0611395	0.0631037	0.07278	0.0799752	0.0820428	0.0811744	0.0813399	0.0800373
		0.0724906	0.0541924	0.0534067	0.053448	0.0542337	0.0534687	0.0512357	0.051029	0.0510703	0.0508222	0.0512357	0.0514425	0.054089	0.0566115	0.0614703	0.063786	0.063145	0.0641788	0.064551	0.0656468	0.0661224	0.065957	0.0656055	0.0655228	0.0646337	0.0646337	0.0638687	0.0646957	0.0653987	0.065378	0.0663498	0.0649852	0.0644683	0.0629796	0.06238	0.0629176	0.0625454	0.0633932	0.0639928	0.0635999	0.0636206	0.0626902	0.0745995	0.0789621	0.0781351	0.0792516	0.0794583	0.0795617
		0.0987076	0.0556397	0.0525383	0.0528071	0.0524763	0.0529105	0.0528691	0.0517526	0.0508636	0.0508222	0.0502846	0.05045	0.0537582	0.0583276	0.0635999	0.0653987	0.0650266	0.0643443	0.0635379	0.0649025	0.0660397	0.0661017	0.0652333	0.065378	0.0661017	0.0639101	0.0638894	0.0635586	0.0626281	0.0634552	0.0636206	0.0639928	0.0637033	0.0628142	0.0628556	0.0618631	0.062194	0.0619252	0.0626695	0.0638894	0.0639307	0.0688102	0.0781144	0.0790035	0.0790242	0.0789001	0.0785279	0.0794997
		0.10092	0.0539029	0.0527037	0.0520421	0.0517113	0.0531793	0.0527864	0.0518973	0.0524349	0.0508636	0.0507808	0.0508636	0.051794	0.0573144	0.0635379	0.0654401	0.0662258	0.0648611	0.0647371	0.0634965	0.0635999	0.0638894	0.0644476	0.0658743	0.065378	0.0654607	0.0646957	0.0634138	0.0642822	0.0650886	0.063145	0.0647578	0.0642822	0.0642409	0.0646751	0.0635379	0.0643029	0.0627522	0.0620492	0.0629176	0.0636826	0.0751784	0.081588	0.0825804	0.0812365	0.079479	0.0795204	0.0792929
		0.102926	0.057087	0.0545852	0.0535101	0.0530966	0.0526003	0.0528278	0.0536962	0.0535307	0.0539236	0.0528484	0.0524349	0.0534274	0.0552468	0.061615	0.0651713	0.0664739	0.0662671	0.0660603	0.0667013	0.0651713	0.0656468	0.0659156	0.0645303	0.0648198	0.0649645	0.0653987	0.065957	0.0663291	0.0658949	0.0643236	0.0639514	0.063724	0.0650472	0.0659156	0.0647991	0.0655848	0.0658743	0.0634759	0.0628556	0.0637653	0.0751164	0.0804715	0.0815673	0.0826424	0.0819808	0.0807196	0.0793343
		0.0958957	0.0565908	0.0537995	0.0542337	0.0537789	0.052621	0.0524142	0.0527244	0.0519801	0.0531172	0.0528484	0.0527244	0.0539856	0.056446	0.0638894	0.0648405	0.0659776	0.0654607	0.0678592	0.0674043	0.0669287	0.0670528	0.0664945	0.0657295	0.0655641	0.0647164	0.0647578	0.0665772	0.0662878	0.0663498	0.066081	0.0650472	0.0643856	0.0642409	0.0649025	0.0640755	0.0656882	0.0654401	0.0648818	0.0654607	0.0650886	0.0762329	0.0812365	0.0802027	0.0804508	0.0815466	0.0814639	0.0826631
		0.101065	0.0558258	0.0534894	0.0545232	0.0537168	0.0543371	0.0536962	0.0531586	0.0525797	0.0520421	0.0528484	0.0539029	0.0553089	0.0611602	0.0670114	0.0676731	0.067611	0.0682313	0.0663705	0.0681279	0.0685621	0.0684381	0.0687482	0.0686242	0.0668874	0.0661844	0.0656055	0.0664945	0.0660397	0.0671562	0.0677351	0.067425	0.0671768	0.0676937	0.0655435	0.0658329	0.0657089	0.0658949	0.0666393	0.0664945	0.0700922	0.0818361	0.085413	0.0839243	0.08318	0.0845239	0.0846067	0.0855577
		0.0991625	0.0576659	0.0545439	0.0552882	0.0549781	0.0541097	0.0542958	0.0537995	0.053262	0.0520421	0.0512564	0.0524556	0.0538822	0.0624007	0.0671148	0.0671562	0.0667427	0.0654607	0.0657089	0.065378	0.064613	0.0665772	0.06666	0.0677765	0.0683761	0.0673423	0.0655021	0.0643029	0.0647991	0.0643029	0.0653574	0.0665772	0.0659776	0.0663912	0.0647991	0.0636413	0.0638894	0.0640134	0.0641788	0.0650472	0.0739999	0.0818774	0.0827872	0.0822909	0.0810504	0.0808023	0.080947	0.0813812
		0.103525	0.0571904	0.0534274	0.052683	0.0523522	0.0535721	0.0542958	0.0540063	0.0545852	0.0543371	0.0528071	0.0530966	0.0548127	0.0632898	0.0681073	0.0676731	0.0695132	0.0688723	0.0670941	0.0663705	0.0655848	0.0658329	0.0661431	0.067611	0.0664945	0.0667013	0.068252	0.0669081	0.0655228	0.0648405	0.0642615	0.0650059	0.0656262	0.0665979	0.0662878	0.0659776	0.0655021	0.0637033	0.0630623	0.0631244	0.073359	0.0811124	0.0824357	0.0841931	0.0845239	0.0829733	0.0810504	0.0799959
		0.106068	0.0598989	0.0560532	0.0546472	0.0535514	0.054027	0.0538616	0.0539649	0.0551021	0.0544198	0.0549987	0.054854	0.0587411	0.0677558	0.0683554	0.06819	0.0689757	0.0695959	0.0704023	0.0693685	0.0695132	0.0677351	0.0672389	0.06666	0.0663085	0.0680039	0.0681073	0.0689757	0.0692858	0.0685828	0.067425	0.0663291	0.0664325	0.0665359	0.067549	0.0678178	0.0673836	0.0671148	0.0656055	0.0668667	0.0783418	0.082353	0.0825184	0.0825804	0.08318	0.0837796	0.0834902	0.08318
		0.104063	0.0598989	0.0561773	0.056322	0.0562806	0.0555363	0.0554123	0.0546266	0.0546266	0.0544818	0.0556604	0.057087	0.0661224	0.0699474	0.0687275	0.0688309	0.0676317	0.0670528	0.0683554	0.0687275	0.0692238	0.0693892	0.0692444	0.067611	0.0673009	0.0670321	0.0658536	0.0670941	0.0686035	0.0681693	0.0682727	0.0670735	0.0662878	0.0655021	0.0650679	0.065378	0.0648611	0.066722	0.0662051	0.0723458	0.0821255	0.0828699	0.0836762	0.0817534	0.0827458	0.0845239	0.08471	0.0864261
		0.101809	0.0577693	0.0545645	0.0545439	0.0560119	0.0565908	0.0560119	0.0537789	0.0536134	0.0533033	0.0532413	0.0572938	0.0670321	0.0689343	0.0695959	0.0689757	0.0686655	0.0682313	0.0671975	0.0674456	0.0674043	0.0695753	0.0679832	0.0685208	0.0684794	0.0671148	0.0662878	0.0653574	0.0660397	0.0659363	0.0669287	0.0672389	0.0676731	0.0673836	0.0662464	0.064489	0.064613	0.0645097	0.0655641	0.0757987	0.0833454	0.0840691	0.0840277	0.0824564	0.0815259	0.081774	0.0814226	0.0819601
		0.107805	0.0606639	0.0573765	0.0550608	0.055681	0.0561359	0.0557431	0.0563013	0.0558258	0.0561566	0.0557637	0.0580794	0.0681486	0.0699267	0.0710019	0.071312	0.0715395	0.0700508	0.0696373	0.0698854	0.0685208	0.0681693	0.0675283	0.0694719	0.0700715	0.0698647	0.0700301	0.068252	0.068314	0.0681279	0.06819	0.0696166	0.0711053	0.0700922	0.0701542	0.0693685	0.06819	0.0670528	0.0674043	0.0774735	0.0858886	0.0879562	0.0874599	0.088287	0.087584	0.0853096	0.0857645	0.0844619
		0.107143	0.0615737	0.0569216	0.0554536	0.0559291	0.0548127	0.055495	0.0553916	0.0559498	0.0562186	0.0559705	0.0621113	0.067425	0.069658	0.0699888	0.0694099	0.0707124	0.0705677	0.07125	0.0719943	0.0692651	0.0694099	0.0686448	0.0678798	0.0685208	0.0695959	0.070423	0.0696166	0.0691617	0.0684174	0.0682934	0.06819	0.0678178	0.0697407	0.0683761	0.0679625	0.0686242	0.0671355	0.0678385	0.0789208	0.0833661	0.0834488	0.0866536	0.0870671	0.0867363	0.0867776	0.0866329	0.0848134
		0.111382	0.0639721	0.0598369	0.0582035	0.0579347	0.0575419	0.0573971	0.0578107	0.0581828	0.0587411	0.0595888	0.0685828	0.0729041	0.0733383	0.0733796	0.0730281	0.0752611	0.0758401	0.0754886	0.0759021	0.0759848	0.0741653	0.0731522	0.0723252	0.0730075	0.0725939	0.0754472	0.0749924	0.0754679	0.0760261	0.0725319	0.0725939	0.0731935	0.0727387	0.0733796	0.0733383	0.0744134	0.0736898	0.0756126	0.0878941	0.0909542	0.0908094	0.0901685	0.0895275	0.0924015	0.0922774	0.0922981	0.092753
		0.0940969	0.0625454	0.0609534	0.060726	0.0603952	0.0597335	0.0585343	0.0589685	0.0590512	0.0597542	0.063083	0.0724906	0.0768945	0.0762949	0.0753232	0.0743928	0.0734623	0.0744755	0.0740619	0.0750957	0.0764603	0.0754472	0.0760261	0.0737725	0.0734003	0.0735037	0.0736484	0.0738759	0.0742687	0.0738552	0.0749096	0.0736277	0.071953	0.0716015	0.0717876	0.0713534	0.0708985	0.0723665	0.0779077	0.0891347	0.092753	0.0912436	0.0911402	0.0916985	0.0901271	0.0909335	0.0912023	0.0912023
		0.103546	0.0650059	0.0619045	0.0621526	0.0630623	0.0634552	0.063083	0.0620079	0.0616564	0.0609948	0.0647371	0.0749096	0.0794377	0.0791896	0.0791482	0.0789414	0.0767085	0.076481	0.0770393	0.0770599	0.0783625	0.077887	0.0792309	0.0792309	0.0784866	0.0760261	0.07431	0.075716	0.0751784	0.075654	0.0772874	0.0766878	0.0773701	0.0761295	0.0745995	0.0745582	0.0734003	0.0738552	0.0830973	0.0947172	0.0970949	0.0967021	0.095813	0.0933526	0.0934559	0.0935386	0.09205	0.0950893
		0.11192	0.0615323	0.0587204	0.0595061	0.0609534	0.0612842	0.0609741	0.0602297	0.060023	0.0592993	0.0644063	0.0737725	0.0751578	0.0769359	0.0784039	0.0773494	0.0769152	0.0740206	0.074889	0.0753438	0.0742687	0.0754059	0.0751578	0.0757574	0.075716	0.0754679	0.0745168	0.0737104	0.074248	0.0742273	0.0737104	0.0752611	0.0751991	0.0748476	0.07431	0.0730695	0.0733383	0.0724906	0.0855991	0.091988	0.0943657	0.0943243	0.0931665	0.0940142	0.0913677	0.0909748	0.092939	0.0914504
		0.0874599	0.0622767	0.0602918	0.059961	0.0602711	0.0602711	0.0616564	0.0616977	0.0614703	0.061615	0.0717049	0.0751784	0.0762122	0.075778	0.0760468	0.0770393	0.0770599	0.079417	0.0780524	0.0760055	0.075592	0.0759434	0.0760468	0.0760675	0.0771426	0.0784039	0.0771013	0.0774735	0.0754886	0.0743514	0.0753438	0.0733796	0.0748063	0.074248	0.0741033	0.0748683	0.0745168	0.0756953	0.0870464	0.0922981	0.0932492	0.094221	0.0957716	0.0962265	0.0946551	0.0955029	0.0944897	0.0941796
		0.0967434	0.0663498	0.0631657	0.0624627	0.0614083	0.061615	0.061491	0.0625041	0.0628142	0.0638894	0.0762743	0.0790862	0.0776595	0.0774114	0.0766464	0.0781558	0.0789828	0.0790655	0.0793756	0.0781971	0.0779904	0.0764397	0.0760261	0.0767085	0.0760261	0.0779283	0.0777216	0.0770599	0.077949	0.0771013	0.0761089	0.0763776	0.0772667	0.077887	0.0775148	0.0781351	0.076543	0.0795204	0.092112	0.0954408	0.0978186	0.09511	0.0948206	0.097405	0.096578	0.0969088	0.0963712	0.0935386
		0.116117	0.0661637	0.0621733	0.0624214	0.0619252	0.0609948	0.0597749	0.0601677	0.0598576	0.062959	0.0747856	0.0789208	0.0804921	0.0792309	0.0772047	0.0779283	0.0771633	0.0784246	0.0790035	0.0790862	0.079355	0.077949	0.0784452	0.0766671	0.0756953	0.0760261	0.0755713	0.0773081	0.0779904	0.0791275	0.0796238	0.0778043	0.0767291	0.075654	0.075778	0.075654	0.0771013	0.0843379	0.0949446	0.0985422	0.0977979	0.0950893	0.0953168	0.0946345	0.09511	0.0969295	0.0976738	0.0992866
		0.098108	0.0649232	0.0628142	0.0618218	0.0621526	0.0632691	0.0624834	0.0608707	0.0609948	0.0651299	0.0743721	0.0781558	0.0781764	0.0785073	0.0778663	0.076419	0.0759641	0.075654	0.075716	0.0760261	0.0767705	0.0762329	0.0769772	0.0770393	0.0754265	0.0747029	0.0746409	0.0737311	0.0755506	0.0759641	0.0768945	0.0774114	0.0765637	0.0769152	0.0784659	0.0838416	0.0918019	0.0962265	0.0962058	0.0962265	0.0957923	0.0963506	0.0939728	0.0944484	0.0942623	0.0940969	0.0964953	0.0959784
		0.089941	0.0641995	0.0617391	0.0616771	0.0634552	0.0625868	0.0631037	0.0636413	0.0627522	0.0695339	0.0758607	0.0791069	0.0781144	0.0793756	0.0797685	0.0786313	0.0800373	0.0788794	0.0776802	0.0765224	0.0766257	0.0779077	0.0783212	0.0784039	0.0781351	0.0773701	0.0767498	0.0756953	0.0770186	0.0769566	0.0809057	0.0871291	0.0964953	0.106172	0.108115	0.108467	0.108032	0.104745	0.0987076	0.0978392	0.0983561	0.10032	0.100134	0.102967	0.106854	0.114773	0.126145	0.133009
		0.12081	0.068252	0.0631037	0.0619872	0.0620492	0.0617598	0.0635999	0.0631657	0.0647371	0.075013	0.0777216	0.0778043	0.0777836	0.0769152	0.0787347	0.0798925	0.0785279	0.0793963	0.0788174	0.0776182	0.0766257	0.0762949	0.0779283	0.0779283	0.0795204	0.0808023	0.0833868	0.09205	0.101478	0.106234	0.111299	0.111837	0.114463	0.116241	0.114649	0.113987	0.111196	0.104724	0.0998655	0.102016	0.106813	0.116696	0.130114	0.136896	0.143905	0.143595	0.138674	0.140411
		0.112643	0.0681486	0.0647164	0.0619458	0.0619252	0.0613669	0.0632277	0.0664532	0.0722425	0.0798719	0.080885	0.0808436	0.0788174	0.0777216	0.0787347	0.0770599	0.0781971	0.078776	0.0783625	0.0793136	0.0792723	0.080885	0.0847307	0.0924015	0.102512	0.109108	0.117047	0.117068	0.118226	0.118701	0.115703	0.115972	0.114856	0.114835	0.116427	0.115827	0.115951	0.116758	0.1254	0.129473	0.13915	0.14465	0.146118	0.145042	0.148206	0.146924	0.145952	0.146035
		0.120914	0.0705677	0.0677351	0.0690377	0.0731108	0.0740206	0.0778663	0.0814432	0.0815466	0.0826631	0.0825184	0.0831593	0.0834281	0.0805128	0.0807196	0.0808023	0.0811951	0.0843585	0.0901064	0.100568	0.110741	0.117626	0.119632	0.118846	0.118019	0.117378	0.117192	0.118515	0.118081	0.118763	0.118246	0.116572	0.11531	0.11498	0.116117	0.117047	0.117605	0.121617	0.122733	0.136586	0.145104	0.145477	0.14682	0.145394	0.144774	0.14618	0.148164	0.147689
		0.139046	0.0852476	0.0869844	0.0885558	0.090706	0.0909955	0.0879355	0.0865502	0.0857438	0.0828699	0.0811951	0.0813399	0.0839037	0.084007	0.0873772	0.0968675	0.106709	0.114711	0.11651	0.116675	0.120045	0.120335	0.121451	0.12141	0.119032	0.117709	0.116489	0.116944	0.115145	0.117688	0.11866	0.117192	0.117998	0.115931	0.11529	0.114876	0.11316	0.117109	0.121492	0.135573	0.144608	0.146924	0.146428	0.144381	0.142892	0.143037	0.14436	0.146386
		0.136855	0.0978806	0.0947378	0.0936834	0.0950687	0.0955442	0.0920086	0.0908094	0.0865295	0.084007	0.0889693	0.0966607	0.108797	0.116861	0.119694	0.122609	0.121699	0.120541	0.119652	0.118846	0.119528	0.119962	0.121079	0.121058	0.12172	0.121368	0.116861	0.117461	0.120273	0.117998	0.121079	0.121823	0.12203	0.120831	0.118846	0.116654	0.115186	0.116427	0.118598	0.137992	0.149984	0.148495	0.149984	0.148785	0.144856	0.146614	0.145787	0.145125
		0.170143	0.101954	0.095751	0.0933939	0.0939522	0.0953168	0.0970122	0.0937661	0.0923394	0.0924635	0.100527	0.111279	0.117337	0.118991	0.120355	0.11988	0.121492	0.121803	0.12232	0.122299	0.118619	0.119094	0.119942	0.120024	0.120004	0.118887	0.120665	0.118164	0.116365	0.117109	0.115558	0.117089	0.118867	0.118432	0.119239	0.117357	0.116179	0.115703	0.121823	0.141383	0.145539	0.148599	0.149178	0.148723	0.14864	0.145663	0.145249	0.144339
		0.171301	0.102305	0.097343	0.0963299	0.0953375	0.0954202	0.0959164	0.0950066	0.0950066	0.0977565	0.104373	0.117026	0.119404	0.120376	0.121451	0.119694	0.122299	0.12294	0.123643	0.124428	0.124863	0.121803	0.120397	0.119239	0.118619	0.119549	0.121803	0.119673	0.12081	0.120004	0.117068	0.118329	0.117688	0.11866	0.119073	0.11806	0.119528	0.118122	0.130011	0.145022	0.147854	0.148847	0.147606	0.148123	0.150191	0.149219	0.149674	0.145642
		0.171135	0.105221	0.0983975	0.0970742	0.0968054	0.0952754	0.0933732	0.0963299	0.0956269	0.0975498	0.105076	0.11682	0.121782	0.122423	0.119177	0.119218	0.118887	0.118949	0.120665	0.12143	0.123498	0.122444	0.119632	0.116923	0.115248	0.117399	0.116117	0.117895	0.118494	0.118825	0.117399	0.11684	0.115476	0.115496	0.113966	0.114773	0.115848	0.117316	0.135118	0.145166	0.147441	0.145187	0.144691	0.144422	0.145022	0.148413	0.145456	0.146883
		0.169109	0.10276	0.0992245	0.0990591	0.100072	0.100341	0.0977979	0.0977565	0.0954408	0.0965573	0.104559	0.12141	0.125731	0.123353	0.123788	0.121451	0.121865	0.123395	0.120624	0.122216	0.123312	0.122195	0.124242	0.121823	0.120665	0.118949	0.11988	0.119301	0.121679	0.124677	0.122609	0.121782	0.120914	0.117151	0.116468	0.117068	0.119073	0.121534	0.142644	0.152961	0.154533	0.15232	0.150687	0.147999	0.150253	0.149467	0.151576	0.154429
		0.133319	0.0988317	0.0946758	0.0963506	0.095813	0.0963506	0.0954822	0.0940555	0.0943037	0.0937454	0.107081	0.118184	0.122733	0.121865	0.120665	0.12294	0.120479	0.11928	0.118557	0.118784	0.120852	0.120645	0.122278	0.121038	0.121017	0.119218	0.118081	0.11897	0.117564	0.118143	0.121513	0.120645	0.1211	0.119115	0.117978	0.119983	0.116737	0.1199	0.142995	0.151224	0.153685	0.151638	0.149653	0.148082	0.146945	0.145787	0.146138	0.148785
		0.166463	0.0986869	0.0946758	0.0940349	0.0954822	0.0962265	0.0965573	0.09664	0.0950687	0.0960404	0.111258	0.118929	0.122671	0.121679	0.122526	0.122878	0.121906	0.120748	0.118474	0.119652	0.119673	0.116944	0.120024	0.120024	0.119776	0.119425	0.117357	0.116344	0.115889	0.11622	0.116241	0.118205	0.118412	0.117047	0.119404	0.117089	0.115889	0.121534	0.140762	0.147606	0.147958	0.149488	0.149446	0.150521	0.147379	0.143678	0.14436	0.144443
		0.147751	0.103525	0.096516	0.0974464	0.0965987	0.0957716	0.0981287	0.0976325	0.0987076	0.10032	0.115703	0.121162	0.121699	0.121162	0.120665	0.123002	0.124077	0.123953	0.124987	0.120955	0.120955	0.121017	0.11897	0.123105	0.121058	0.121513	0.120727	0.121017	0.119466	0.117854	0.118515	0.117936	0.118577	0.119838	0.120707	0.120645	0.119921	0.129308	0.14618	0.148226	0.149612	0.149798	0.151803	0.150646	0.150728	0.151638	0.147275	0.147978
		0.173782	0.105489	0.0954408	0.0958337	0.0950273	0.0954408	0.0959784	0.0976118	0.0983561	0.103691	0.120541	0.12143	0.120748	0.120996	0.119466	0.120707	0.122133	0.121534	0.122402	0.120769	0.120645	0.117729	0.117233	0.118557	0.118825	0.12296	0.121451	0.121596	0.11959	0.117605	0.116985	0.117357	0.117089	0.11837	0.118205	0.117523	0.118432	0.133567	0.144071	0.146118	0.146883	0.149157	0.148475	0.146552	0.14833	0.146841	0.144112	0.143512
		0.171301	0.104538	0.0975704	0.0959577	0.0947792	0.0952341	0.0951514	0.0957303	0.0976945	0.106027	0.119073	0.122712	0.119549	0.120335	0.119197	0.120521	0.122464	0.12203	0.12296	0.121451	0.121203	0.117233	0.117502	0.118515	0.116034	0.119528	0.120087	0.119549	0.11928	0.118598	0.115889	0.115207	0.115062	0.116241	0.117151	0.117605	0.118184	0.138695	0.145787	0.146572	0.147337	0.145456	0.144918	0.147854	0.146138	0.147999	0.146717	0.1462
		0.168737	0.103608	0.098749	0.0975498	0.0979013	0.0966607	0.0946138	0.0968675	0.0951927	0.109997	0.1211	0.123622	0.123746	0.122216	0.121492	0.120748	0.118474	0.119508	0.118805	0.121513	0.121327	0.119962	0.120335	0.117936	0.118887	0.119652	0.117812	0.12079	0.122195	0.120438	0.119301	0.117957	0.116696	0.115662	0.117523	0.116737	0.118908	0.145063	0.148805	0.149033	0.145642	0.144939	0.145435	0.144277	0.145518	0.146593	0.146883	0.149488
		0.169068	0.102905	0.0984388	0.0977565	0.098046	0.097343	0.0962265	0.0946345	0.0959164	0.112312	0.11928	0.123395	0.122857	0.122237	0.122444	0.118825	0.118164	0.118288	0.118577	0.119322	0.119425	0.120479	0.119528	0.120314	0.119425	0.117585	0.117833	0.117667	0.117874	0.119652	0.119156	0.119156	0.120107	0.117812	0.117089	0.116344	0.123808	0.142954	0.148433	0.15108	0.150335	0.148082	0.144319	0.14283	0.143264	0.142706	0.145084	0.14589
		0.170536	0.10063	0.0976325	0.097219	0.0978806	0.098749	0.0981907	0.0996587	0.101251	0.116075	0.120066	0.120438	0.123064	0.124139	0.123271	0.123684	0.121741	0.120562	0.11866	0.119156	0.118391	0.120521	0.120645	0.120314	0.121823	0.121327	0.118743	0.118143	0.115972	0.117729	0.119135	0.118453	0.119921	0.118825	0.117254	0.116985	0.130652	0.1468	0.147792	0.15017	0.15108	0.150542	0.148537	0.14529	0.145042	0.143616	0.145456	0.147544
		0.17525	0.104766	0.0984802	0.0975498	0.0993072	0.0991625	0.0992866	0.0998862	0.11163	0.120707	0.121327	0.120686	0.12203	0.123271	0.123023	0.123415	0.123043	0.123705	0.121782	0.123043	0.122299	0.120686	0.122278	0.123395	0.124118	0.123808	0.123064	0.123498	0.123147	0.12294	0.120335	0.120645	0.123788	0.121058	0.119508	0.121079	0.140349	0.148929	0.146593	0.147627	0.151224	0.153809	0.150687	0.151328	0.151493	0.147007	0.14651	0.146965
		0.167641	0.107722	0.097984	0.0967434	0.0969502	0.0963919	0.0963712	0.0995347	0.117068	0.12509	0.12416	0.123912	0.122754	0.121741	0.122216	0.123002	0.124118	0.124325	0.123498	0.124718	0.120893	0.121141	0.118722	0.118412	0.119528	0.121451	0.12112	0.119652	0.120211	0.118288	0.118887	0.118867	0.116179	0.119259	0.120293	0.123891	0.145104	0.149632	0.149384	0.148991	0.146696	0.147958	0.14955	0.15232	0.153292	0.151927	0.151762	0.147027
		0.160777	0.10551	0.101478	0.0976118	0.0975084	0.098749	0.0979219	0.10611	0.120376	0.126351	0.128233	0.127881	0.126786	0.124945	0.125069	0.123643	0.12356	0.125524	0.125855	0.125483	0.124677	0.123663	0.125318	0.121492	0.121823	0.121679	0.123353	0.126207	0.125586	0.124718	0.12172	0.120914	0.123064	0.121389	0.123436	0.134808	0.150418	0.159267	0.154471	0.153933	0.151617	0.150232	0.151741	0.153457	0.155711	0.153354	0.153685	0.151907
		0.168179	0.104456	0.099576	0.0990178	0.0987697	0.0991211	0.0977359	0.111609	0.120541	0.122754	0.125338	0.125545	0.128812	0.126372	0.121885	0.121451	0.121534	0.121162	0.12234	0.122113	0.123622	0.123705	0.123209	0.12112	0.11959	0.119818	0.119756	0.120479	0.121844	0.121741	0.121079	0.120996	0.119776	0.118143	0.118102	0.139791	0.150108	0.155112	0.153085	0.153788	0.153933	0.149178	0.151411	0.14957	0.148681	0.148578	0.151224	0.153313
		0.172169	0.10673	0.0998655	0.101023	0.103256	0.101726	0.10245	0.113346	0.125111	0.125731	0.124284	0.124222	0.126372	0.127199	0.126868	0.125504	0.126083	0.121968	0.122257	0.121596	0.123023	0.124387	0.124346	0.123808	0.12294	0.12141	0.120355	0.119218	0.119611	0.119425	0.121348	0.121927	0.120852	0.120852	0.120231	0.139067	0.151369	0.151845	0.15383	0.15505	0.154491	0.15416	0.152961	0.150563	0.149446	0.147648	0.148123	0.148495
		0.177421	0.105861	0.100713	0.100486	0.100217	0.099638	0.102926	0.11957	0.126889	0.12877	0.125338	0.125876	0.12571	0.126062	0.128316	0.127943	0.129122	0.126723	0.126951	0.125834	0.123188	0.124346	0.123105	0.126434	0.127096	0.126517	0.127096	0.124677	0.123167	0.123188	0.122774	0.122774	0.124759	0.124925	0.127199	0.147255	0.155649	0.154119	0.152692	0.154533	0.155174	0.157634	0.15658	0.158027	0.159019	0.154533	0.152527	0.151514
		0.180295	0.109707	0.103422	0.101313	0.100506	0.100134	0.104766	0.121658	0.12906	0.127675	0.12968	0.131789	0.128336	0.127985	0.123953	0.125193	0.125173	0.125318	0.126165	0.125338	0.125049	0.12203	0.121989	0.123643	0.120562	0.121844	0.124242	0.123767	0.12387	0.121823	0.120645	0.120397	0.120335	0.12112	0.131396	0.14924	0.154698	0.153168	0.152941	0.150046	0.149984	0.149694	0.147978	0.151969	0.151142	0.150728	0.1517	0.148185
		0.176139	0.109252	0.104394	0.104373	0.103256	0.101271	0.109749	0.124987	0.126248	0.127716	0.127509	0.129887	0.129908	0.127881	0.12538	0.125442	0.124428	0.124304	0.125193	0.126558	0.127633	0.128936	0.127571	0.12265	0.12296	0.12112	0.12143	0.126186	0.124883	0.12416	0.124697	0.121761	0.120376	0.119115	0.135718	0.148516	0.152713	0.154119	0.153395	0.152796	0.153437	0.149984	0.148743	0.147668	0.148681	0.151907	0.149384	0.151555
		0.179096	0.108343	0.103194	0.102636	0.102574	0.105055	0.116406	0.126868	0.128254	0.128336	0.128936	0.128626	0.132058	0.130404	0.129722	0.130817	0.127923	0.126806	0.127447	0.123374	0.126145	0.127116	0.12784	0.127737	0.126496	0.124408	0.122299	0.12265	0.122464	0.12387	0.125318	0.126083	0.125069	0.125793	0.141631	0.152238	0.153313	0.154512	0.156517	0.1566	0.156786	0.157117	0.154843	0.153003	0.151142	0.151452	0.150439	0.151307
		0.189309	0.107412	0.103918	0.102057	0.103815	0.107433	0.124118	0.131686	0.131975	0.130528	0.130197	0.128564	0.129267	0.129473	0.131872	0.132554	0.130549	0.129411	0.126992	0.126661	0.125855	0.124263	0.126972	0.127861	0.128378	0.128067	0.127426	0.125772	0.124511	0.124656	0.124987	0.126062	0.129742	0.127943	0.150708	0.161087	0.158296	0.158378	0.156042	0.155794	0.15811	0.158378	0.161748	0.160281	0.158771	0.155236	0.151845	0.152879
		0.179426	0.109273	0.103732	0.104104	0.103256	0.109935	0.128191	0.133319	0.13365	0.131314	0.132161	0.131851	0.129763	0.129866	0.130197	0.132099	0.131376	0.131624	0.131003	0.127695	0.128129	0.128874	0.127654	0.130052	0.128936	0.130362	0.130631	0.128295	0.126496	0.125772	0.13028	0.128005	0.129887	0.135221	0.156972	0.164891	0.160549	0.157882	0.157717	0.159143	0.160756	0.160756	0.160673	0.160839	0.159536	0.159081	0.156311	0.156083
		0.184678	0.108963	0.104848	0.104745	0.102202	0.112064	0.124987	0.131541	0.13152	0.131314	0.132471	0.130156	0.13028	0.128481	0.128626	0.128564	0.12997	0.130197	0.128832	0.129949	0.128088	0.128005	0.128357	0.128336	0.126848	0.129391	0.128398	0.129143	0.129515	0.125545	0.12538	0.12356	0.124945	0.137268	0.158461	0.161811	0.161438	0.160508	0.156021	0.155194	0.154801	0.155401	0.157303	0.155546	0.157076	0.156104	0.155546	0.153251
		0.184327	0.115	0.106275	0.105655	0.105303	0.116799	0.127571	0.129163	0.12968	0.1315	0.133464	0.13334	0.132492	0.131396	0.128109	0.127757	0.127034	0.12722	0.130094	0.130238	0.12997	0.131479	0.129101	0.126165	0.126165	0.126558	0.125069	0.128398	0.129101	0.129701	0.130073	0.127881	0.128254	0.142954	0.155835	0.158275	0.161025	0.163134	0.160529	0.163733	0.158916	0.156187	0.155918	0.154512	0.156993	0.160363	0.160074	0.158978
		0.181887	0.11285	0.10797	0.107392	0.107784	0.122919	0.132554	0.132968	0.131293	0.132182	0.131624	0.136483	0.137144	0.133836	0.134146	0.131065	0.129639	0.129411	0.128791	0.130094	0.131024	0.132161	0.134187	0.133133	0.131293	0.12753	0.129473	0.128894	0.129225	0.131086	0.129742	0.131458	0.131334	0.152672	0.159722	0.159784	0.160384	0.160218	0.163733	0.162762	0.162534	0.162679	0.160756	0.158771	0.155566	0.157448	0.159247	0.158337
		0.143306	0.1095	0.10704	0.107598	0.110617	0.1303	0.136152	0.136669	0.135139	0.132864	0.134001	0.133464	0.134456	0.135986	0.135242	0.136152	0.133815	0.130569	0.130052	0.129453	0.129411	0.130652	0.132327	0.13121	0.132306	0.130487	0.128316	0.12722	0.12722	0.126331	0.129701	0.130156	0.131065	0.152217	0.161004	0.15964	0.161645	0.163299	0.160363	0.164044	0.163547	0.165346	0.164891	0.157799	0.158585	0.156393	0.157055	0.157427
		0.193031	0.117667	0.108322	0.109273	0.115	0.131706	0.137248	0.136586	0.138219	0.135056	0.134766	0.13425	0.132802	0.134849	0.135862	0.136917	0.135821	0.134973	0.133464	0.132492	0.132492	0.131624	0.132327	0.133877	0.131107	0.132244	0.13212	0.129639	0.128005	0.128254	0.12844	0.129742	0.139729	0.158709	0.165387	0.166173	0.161707	0.161397	0.163713	0.161769	0.163113	0.162059	0.165367	0.167248	0.168117	0.169709	0.17525	0.199627
		0.146283	0.112829	0.106192	0.106192	0.121017	0.131086	0.13456	0.136048	0.136545	0.136545	0.134477	0.135015	0.132761	0.13305	0.132265	0.133877	0.135469	0.136441	0.13731	0.134994	0.131189	0.130487	0.129081	0.129763	0.131314	0.132616	0.133009	0.133898	0.140411	0.147461	0.160756	0.173782	0.177876	0.170226	0.164188	0.163403	0.164953	0.163299	0.161914	0.161852	0.165284	0.172252	0.1878	0.20889	0.222515	0.235541	0.240048	0.233969
		0.187986	0.116303	0.111072	0.10766	0.12112	0.132223	0.132844	0.134622	0.137351	0.138075	0.13762	0.135552	0.134394	0.133526	0.133877	0.132409	0.136689	0.13609	0.134477	0.13549	0.134911	0.134063	0.133485	0.134498	0.142292	0.152858	0.171611	0.184719	0.193217	0.195181	0.195822	0.196939	0.195512	0.181308	0.17494	0.170825	0.172872	0.179923	0.19667	0.215072	0.230909	0.238105	0.23918	0.244245	0.245961	0.242881	0.24561	0.239986
		0.146965	0.114752	0.112126	0.115207	0.131706	0.138302	0.138323	0.137268	0.136131	0.136379	0.137206	0.135366	0.138095	0.136875	0.135469	0.134953	0.134456	0.135469	0.137516	0.147048	0.160239	0.179612	0.192514	0.195181	0.19514	0.194168	0.194499	0.199255	0.200723	0.198407	0.200619	0.194995	0.191729	0.190612	0.195533	0.224562	0.237919	0.24286	0.244907	0.243625	0.241516	0.237877	0.238911	0.236637	0.236471	0.241433	0.240606	0.24377
		0.176656	0.115496	0.116406	0.126021	0.135531	0.136503	0.136875	0.133174	0.130569	0.133216	0.132699	0.134394	0.138033	0.138343	0.145559	0.15691	0.174195	0.189992	0.193073	0.19758	0.201364	0.203162	0.204692	0.202666	0.202811	0.198345	0.198386	0.197766	0.197146	0.201405	0.199255	0.199937	0.200702	0.19545	0.208621	0.232439	0.23858	0.239366	0.241082	0.24408	0.241785	0.243501	0.241247	0.238394	0.238435	0.238601	0.242736	0.243232
		0.19268	0.132616	0.130197	0.135676	0.139191	0.13886	0.139253	0.139935	0.139377	0.141962	0.149281	0.167455	0.180998	0.196381	0.203018	0.205437	0.20889	0.20155	0.202873	0.201756	0.199689	0.201612	0.204651	0.207029	0.203803	0.202976	0.201364	0.197621	0.19851	0.197001	0.198903	0.201508	0.198986	0.201405	0.227395	0.241268	0.241971	0.235169	0.237319	0.239759	0.242178	0.242798	0.241744	0.241413	0.235665	0.234776	0.236409	0.231654
		0.246458	0.147027	0.144339	0.149198	0.142561	0.146593	0.156724	0.175353	0.191522	0.19849	0.200909	0.202377	0.200474	0.204155	0.205271	0.207091	0.205106	0.204196	0.199937	0.19789	0.198572	0.198366	0.19882	0.203431	0.199627	0.198655	0.199627	0.195781	0.1933	0.193093	0.193589	0.196608	0.199048	0.201115	0.22971	0.244121	0.241351	0.238932	0.239014	0.23583	0.241351	0.239076	0.238063	0.241868	0.239779	0.236678	0.232584	0.231075
		0.260993	0.17678	0.146986	0.14467	0.152072	0.15751	0.183107	0.204113	0.207835	0.209014	0.208021	0.207587	0.207049	0.201839	0.201777	0.201984	0.20614	0.210502	0.207422	0.20769	0.203721	0.202294	0.199792	0.199565	0.202232	0.199234	0.199255	0.199751	0.198221	0.195988	0.193486	0.195884	0.197394	0.2031	0.237381	0.247698	0.248153	0.248877	0.243915	0.241868	0.240338	0.240482	0.24071	0.240069	0.243791	0.2453	0.243501	0.237774
		0.258512	0.175994	0.166628	0.162451	0.160611	0.164106	0.189537	0.201219	0.202625	0.205561	0.203721	0.204258	0.205127	0.202294	0.20186	0.199213	0.199668	0.199875	0.202377	0.202769	0.201074	0.202852	0.197745	0.196525	0.196918	0.196939	0.196939	0.198634	0.201343	0.201343	0.198262	0.197042	0.193279	0.206822	0.236947	0.240069	0.24377	0.244204	0.245755	0.247305	0.244866	0.241992	0.237919	0.23887	0.241227	0.240834	0.244431	0.242881
		0.255596	0.173637	0.16698	0.169833	0.165925	0.175312	0.199709	0.203142	0.203783	0.201405	0.203659	0.206595	0.205768	0.207029	0.205478	0.206636	0.204217	0.199027	0.198944	0.198304	0.203535	0.205209	0.204796	0.205912	0.199668	0.196629	0.196836	0.194954	0.197807	0.198965	0.198944	0.201033	0.200082	0.219868	0.236161	0.24102	0.241227	0.242612	0.24652	0.246685	0.24408	0.243584	0.238787	0.238001	0.23736	0.238415	0.239056	0.239118
		0.260579	0.172769	0.166028	0.166855	0.168654	0.186043	0.202749	0.208228	0.204238	0.202356	0.203617	0.202046	0.204238	0.207628	0.206202	0.206946	0.204651	0.203721	0.200805	0.199896	0.200681	0.200805	0.204568	0.201653	0.202211	0.201219	0.196257	0.196195	0.195905	0.196711	0.199255	0.19973	0.20188	0.227911	0.242777	0.244121	0.240007	0.242405	0.240896	0.243439	0.244907	0.24805	0.247988	0.240793	0.241495	0.239697	0.236078	0.23889
		0.26794	0.177545	0.166587	0.166297	0.168592	0.195099	0.211888	0.21503	0.21441	0.212363	0.213914	0.209737	0.210626	0.207608	0.207029	0.210668	0.209138	0.210171	0.209737	0.208042	0.208621	0.203824	0.204465	0.204424	0.205664	0.205581	0.203824	0.205664	0.20004	0.198614	0.199709	0.197787	0.202501	0.234921	0.249931	0.24958	0.245961	0.244183	0.241433	0.240627	0.240979	0.242219	0.246706	0.245507	0.243832	0.244452	0.238187	0.240296
		0.21747	0.175084	0.169688	0.166504	0.169791	0.195057	0.206057	0.205313	0.209882	0.212549	0.211391	0.210999	0.209944	0.205768	0.208662	0.204072	0.207484	0.209985	0.209469	0.210606	0.20769	0.205251	0.203741	0.202666	0.203535	0.202087	0.205251	0.203783	0.202749	0.205168	0.199875	0.199689	0.206574	0.238766	0.247678	0.248939	0.251234	0.252805	0.249518	0.246499	0.241992	0.244452	0.242963	0.247181	0.249208	0.248608	0.249642	0.24683
		0.261282	0.176408	0.171094	0.169171	0.184244	0.204982	0.204217	0.205354	0.205395	0.205519	0.208993	0.210006	0.210874	0.209841	0.209779	0.20798	0.201322	0.202707	0.201715	0.205168	0.205933	0.204837	0.207277	0.202832	0.197911	0.200392	0.20002	0.200888	0.203948	0.204858	0.204093	0.201839	0.217966	0.239903	0.242178	0.2453	0.24348	0.24776	0.251854	0.247905	0.247119	0.242281	0.242054	0.243666	0.243811	0.245817	0.246086	0.247161
		0.246251	0.177235	0.167765	0.170226	0.186229	0.211681	0.213893	0.210854	0.208228	0.206987	0.210006	0.209737	0.20982	0.213149	0.210502	0.211123	0.20891	0.203555	0.203762	0.201467	0.204051	0.211061	0.21042	0.210089	0.2086	0.20645	0.204093	0.201384	0.20308	0.201343	0.202749	0.205333	0.229834	0.249311	0.250758	0.247429	0.247512	0.246086	0.24714	0.250386	0.25202	0.251544	0.250097	0.247905	0.244824	0.240999	0.245445	0.243749
		0.269015	0.180956	0.169915	0.171425	0.199131	0.209117	0.214431	0.213397	0.210978	0.214513	0.209096	0.209882	0.209696	0.208579	0.208745	0.208559	0.213294	0.210564	0.207732	0.205726	0.204196	0.203224	0.202273	0.204651	0.205127	0.206553	0.204775	0.204899	0.201302	0.200226	0.20035	0.204031	0.236905	0.249228	0.250552	0.253488	0.248587	0.247678	0.243997	0.244762	0.243088	0.245837	0.248608	0.247078	0.249166	0.244948	0.240544	0.240462
		0.270524	0.181845	0.172541	0.175064	0.196753	0.206346	0.206595	0.209034	0.209779	0.210854	0.213376	0.212963	0.209138	0.206346	0.206905	0.204754	0.206016	0.209344	0.206967	0.207215	0.210461	0.206925	0.204134	0.203452	0.202956	0.203741	0.2037	0.205375	0.205478	0.203679	0.200723	0.205478	0.23889	0.24714	0.248505	0.250035	0.249001	0.24805	0.247119	0.242405	0.243232	0.242529	0.242054	0.244886	0.244907	0.247864	0.24714	0.244824
		0.268994	0.183624	0.17678	0.18108	0.203679	0.21013	0.207504	0.211557	0.208993	0.209944	0.211639	0.209923	0.210647	0.211515	0.205995	0.204816	0.203286	0.202645	0.205954	0.208331	0.211743	0.205788	0.206512	0.204444	0.200578	0.200909	0.198882	0.200702	0.20339	0.199958	0.201818	0.211164	0.238766	0.242984	0.241475	0.243232	0.246582	0.246768	0.246995	0.243108	0.243522	0.241123	0.240131	0.239883	0.23734	0.244721	0.248132	0.243687
		0.269532	0.181845	0.175105	0.199151	0.215733	0.216126	0.215733	0.213397	0.214121	0.214451	0.209262	0.214307	0.215382	0.213872	0.215258	0.212446	0.210275	0.208559	0.207732	0.208683	0.211743	0.212715	0.213645	0.212446	0.212032	0.208207	0.210089	0.206346	0.203969	0.208621	0.208828	0.227849	0.247347	0.246851	0.247822	0.246789	0.246458	0.247657	0.248918	0.25233	0.249332	0.250055	0.247243	0.242095	0.242984	0.241495	0.264198	0.285721
		0.245589	0.209841	0.208517	0.231199	0.251544	0.252433	0.252785	0.252971	0.249022	0.246065	0.247264	0.245713	0.250489	0.250324	0.250614	0.250448	0.248381	0.246789	0.242302	0.243708	0.24408	0.245259	0.250469	0.247657	0.247533	0.247657	0.242901	0.243894	0.241475	0.242364	0.247367	0.270731	0.291738	0.293806	0.29302	0.288781	0.284026	0.28537	0.286052	0.287003	0.292048	0.291262	0.290394	0.287851	0.281834	0.282124	0.280387	0.280428
		0.303523	0.220634	0.216767	0.243708	0.24774	0.250676	0.25266	0.250138	0.251461	0.250035	0.247595	0.244866	0.24377	0.245713	0.245424	0.249869	0.251006	0.249931	0.250593	0.245259	0.245941	0.246272	0.244204	0.249538	0.248897	0.249022	0.247119	0.243005	0.242695	0.238787	0.243853	0.276686	0.286941	0.292813	0.291903	0.290746	0.290187	0.287872	0.289546	0.28721	0.287396	0.290332	0.289815	0.291159	0.292999	0.28781	0.285783	0.283406
		0.260145	0.222122	0.222556	0.245858	0.256465	0.256506	0.255865	0.261737	0.260269	0.26426	0.263412	0.261344	0.259504	0.257292	0.255721	0.254976	0.257023	0.257168	0.257892	0.257106	0.255018	0.251565	0.251792	0.247305	0.2453	0.248174	0.248835	0.252061	0.248215	0.247926	0.248443	0.276458	0.291717	0.290332	0.292999	0.295439	0.293909	0.294922	0.289195	0.28721	0.287024	0.287458	0.291511	0.292503	0.290456	0.294054	0.293681	0.29364
		0.31047	0.227415	0.221688	0.248277	0.254873	0.253612	0.253446	0.254128	0.257602	0.258615	0.2551	0.259318	0.25601	0.254935	0.256299	0.258078	0.260207	0.261551	0.257664	0.258388	0.254418	0.253922	0.253591	0.253736	0.252371	0.251234	0.254149	0.253984	0.251193	0.251255	0.259897	0.287872	0.294178	0.292317	0.29364	0.295708	0.295666	0.297651	0.295604	0.293206	0.293516	0.290725	0.294984	0.294343	0.296328	0.29608	0.292606	0.295625
		0.308444	0.227973	0.247305	0.259752	0.265356	0.262709	0.257685	0.262068	0.258036	0.257375	0.257478	0.258615	0.257933	0.255989	0.258326	0.254707	0.255969	0.255369	0.254645	0.255121	0.256837	0.254914	0.257871	0.256258	0.247057	0.248525	0.245961	0.247822	0.253033	0.252061	0.272075	0.292689	0.301332	0.295108	0.292255	0.295087	0.29333	0.295253	0.298602	0.29608	0.296969	0.293661	0.290043	0.290642	0.288285	0.288823	0.2924	0.292524
		0.265252	0.22541	0.24683	0.258739	0.265293	0.264694	0.265728	0.262213	0.257664	0.259235	0.258408	0.259029	0.262461	0.261717	0.266637	0.262688	0.261675	0.256961	0.252516	0.254583	0.253198	0.256279	0.258408	0.255514	0.256403	0.252102	0.249435	0.250138	0.247946	0.249766	0.272199	0.295708	0.30435	0.301828	0.30127	0.296473	0.29426	0.295811	0.292834	0.297713	0.296742	0.293516	0.294715	0.296349	0.290518	0.289898	0.293681	0.294033
		0.31779	0.236182	0.254625	0.26153	0.264177	0.266183	0.26978	0.269181	0.269863	0.268023	0.262316	0.263991	0.264653	0.266823	0.268478	0.265252	0.265562	0.264136	0.261158	0.263329	0.257912	0.257685	0.25847	0.259277	0.261344	0.259773	0.262006	0.258636	0.253177	0.255907	0.282723	0.301807	0.308754	0.307307	0.309685	0.308134	0.302427	0.300484	0.299016	0.300856	0.299533	0.302035	0.30466	0.301332	0.300629	0.298251	0.298602	0.297134
		0.327487	0.247616	0.267713	0.269532	0.270876	0.269904	0.272716	0.273833	0.272323	0.274701	0.271806	0.268974	0.268891	0.265087	0.265438	0.266948	0.2704	0.270235	0.268498	0.271269	0.265087	0.264673	0.264074	0.262275	0.267361	0.266162	0.268416	0.267547	0.265521	0.265645	0.290621	0.308093	0.308982	0.311215	0.312021	0.30923	0.311421	0.313592	0.306501	0.304722	0.305322	0.304185	0.304971	0.306583	0.307803	0.305363	0.306335	0.303482
		0.323351	0.247864	0.264115	0.267651	0.26734	0.265852	0.264756	0.266265	0.267423	0.270876	0.268891	0.26703	0.269429	0.263453	0.266245	0.265852	0.261096	0.265872	0.263887	0.266596	0.262358	0.262482	0.260352	0.257126	0.259897	0.260021	0.260889	0.265376	0.263081	0.267444	0.295212	0.306563	0.305611	0.303213	0.306749	0.307658	0.307617	0.307865	0.304929	0.305425	0.299905	0.300856	0.300153	0.303751	0.307555	0.304536	0.305756	0.305363
		0.318369	0.256858	0.265769	0.269346	0.268312	0.267547	0.263825	0.261799	0.263639	0.261861	0.266948	0.268353	0.264983	0.265004	0.261717	0.26153	0.258905	0.261344	0.261717	0.262171	0.26612	0.26395	0.26366	0.263205	0.260145	0.25847	0.259401	0.260021	0.261055	0.27284	0.302448	0.307989	0.305281	0.303585	0.300194	0.305343	0.306666	0.307328	0.306418	0.303275	0.30648	0.299595	0.299988	0.298023	0.297651	0.299429	0.300897	0.299988
		0.322132	0.266865	0.266534	0.269553	0.270607	0.270711	0.270132	0.267609	0.26304	0.264549	0.266575	0.263784	0.269635	0.269511	0.2661	0.268353	0.262047	0.264384	0.261034	0.25938	0.26213	0.26273	0.266534	0.266844	0.265252	0.261117	0.256113	0.258119	0.257375	0.281545	0.305922	0.308692	0.310367	0.304991	0.303358	0.30464	0.301973	0.303544	0.306294	0.307658	0.307555	0.307266	0.308382	0.305674	0.303709	0.302407	0.301394	0.306108
		0.329616	0.271186	0.26916	0.273585	0.273192	0.272902	0.274722	0.274804	0.276686	0.269201	0.267651	0.266513	0.261923	0.266451	0.267361	0.267299	0.267899	0.264694	0.26304	0.260559	0.263371	0.262792	0.263784	0.264156	0.263536	0.266286	0.265087	0.257933	0.261592	0.292524	0.306769	0.313344	0.312579	0.312889	0.313696	0.310905	0.309395	0.307162	0.307307	0.303751	0.30772	0.308692	0.307555	0.306935	0.299099	0.30007	0.298003	0.298623
		0.34746	0.276665	0.269139	0.267237	0.268457	0.268105	0.269201	0.270256	0.268498	0.271827	0.26916	0.261076	0.264363	0.262275	0.263701	0.270711	0.263867	0.266431	0.264839	0.263329	0.264115	0.258491	0.259628	0.258367	0.263143	0.264074	0.261055	0.263081	0.266203	0.295315	0.303978	0.3022	0.306831	0.308775	0.309375	0.30985	0.308775	0.30679	0.304598	0.301745	0.30158	0.30526	0.305033	0.302862	0.303234	0.303503	0.296493	0.296845
		0.342911	0.277451	0.272261	0.273833	0.267278	0.269201	0.269181	0.267899	0.272882	0.270524	0.272778	0.271	0.269036	0.267609	0.263081	0.265211	0.262709	0.264715	0.266968	0.265025	0.266844	0.264177	0.262006	0.263722	0.260228	0.26244	0.266534	0.266596	0.276851	0.302903	0.312	0.308341	0.306831	0.308982	0.307596	0.311794	0.310367	0.312538	0.313737	0.307534	0.305343	0.303151	0.301187	0.303482	0.304474	0.306459	0.305301	0.305198
		0.315887	0.276004	0.27069	0.272013	0.272468	0.270628	0.268457	0.26703	0.267402	0.267258	0.272551	0.273523	0.272303	0.271744	0.266058	0.267278	0.266493	0.263226	0.268622	0.266327	0.267506	0.266513	0.266596	0.260931	0.257251	0.259814	0.258884	0.260393	0.285907	0.307142	0.316177	0.313592	0.30619	0.307596	0.305756	0.306604	0.307824	0.307328	0.309953	0.306769	0.306625	0.300877	0.302944	0.30526	0.300608	0.304929	0.303895	0.303916
		0.356247	0.278878	0.274474	0.273957	0.275818	0.275466	0.276272	0.272385	0.268519	0.268436	0.266617	0.268788	0.272013	0.272509	0.27497	0.271476	0.268829	0.268229	0.263929	0.266534	0.265831	0.26734	0.267899	0.265914	0.270152	0.264694	0.26395	0.262833	0.289174	0.312207	0.313675	0.314709	0.317376	0.315784	0.312062	0.308982	0.30526	0.310202	0.306583	0.31231	0.3132	0.312621	0.310264	0.307948	0.306294	0.304991	0.304536	0.304681
		0.364724	0.280821	0.269367	0.266141	0.269139	0.267175	0.272323	0.275797	0.272054	0.27129	0.266617	0.265562	0.267899	0.265066	0.269759	0.268788	0.272054	0.272902	0.266575	0.265852	0.261386	0.263619	0.262171	0.264012	0.268808	0.264859	0.266948	0.266203	0.295336	0.310574	0.31014	0.306728	0.311215	0.313055	0.31291	0.311339	0.308527	0.305653	0.305136	0.305301	0.305239	0.309912	0.309044	0.308361	0.307038	0.303192	0.30342	0.300877
		0.352339	0.284377	0.27435	0.269863	0.269222	0.272923	0.270586	0.273212	0.271	0.271455	0.272923	0.268478	0.268002	0.266886	0.266183	0.26825	0.268519	0.272571	0.27069	0.272137	0.266927	0.263536	0.266141	0.26122	0.263887	0.266493	0.264549	0.269553	0.300856	0.312331	0.312	0.313923	0.313965	0.309664	0.312889	0.316136	0.313138	0.310636	0.306501	0.306004	0.309705	0.305467	0.310594	0.308237	0.309685	0.310987	0.305012	0.302407
		0.370885	0.292979	0.277368	0.277678	0.275631	0.274494	0.274267	0.27193	0.271393	0.274866	0.276086	0.277265	0.272964	0.27253	0.267692	0.266575	0.266141	0.264425	0.270235	0.267754	0.268478	0.268353	0.261014	0.261014	0.259835	0.261696	0.263867	0.274784	0.306211	0.315598	0.31932	0.317562	0.312662	0.311938	0.308485	0.316136	0.317604	0.316466	0.315701	0.312827	0.312724	0.309437	0.309209	0.310718	0.311483	0.313675	0.315722	0.314998
		0.370038	0.287148	0.277968	0.27803	0.279581	0.273212	0.27222	0.271786	0.268953	0.269449	0.271558	0.273502	0.272117	0.274184	0.276396	0.269863	0.267402	0.267899	0.268581	0.268436	0.26916	0.270256	0.267837	0.266968	0.266803	0.26213	0.265066	0.284233	0.312414	0.322959	0.319568	0.3181	0.316983	0.312455	0.311794	0.309912	0.310967	0.31475	0.314316	0.316942	0.313654	0.312352	0.311856	0.310098	0.314771	0.313572	0.325522	0.338693
		0.370989	0.280656	0.275776	0.277968	0.27894	0.279953	0.277658	0.276707	0.275073	0.275942	0.27437	0.273068	0.279167	0.273667	0.273791	0.27222	0.26734	0.267961	0.266348	0.265934	0.266513	0.26825	0.270318	0.269201	0.267423	0.266823	0.264653	0.29302	0.308051	0.312269	0.316198	0.316156	0.320271	0.314854	0.310346	0.308113	0.304909	0.308134	0.309126	0.312786	0.317521	0.322669	0.334248	0.34777	0.370679	0.382092	0.388853	0.392843
		0.37225	0.278257	0.273957	0.272861	0.272654	0.277306	0.278588	0.278774	0.275363	0.272427	0.272675	0.268974	0.269201	0.266782	0.271579	0.274081	0.273336	0.275011	0.270132	0.268085	0.269532	0.267733	0.272034	0.276231	0.285101	0.305095	0.324013	0.328624	0.316921	0.315577	0.316466	0.316508	0.319878	0.317996	0.323351	0.324633	0.33127	0.351119	0.367743	0.382071	0.392471	0.397206	0.401879	0.397268	0.398467	0.397185	0.393505	0.393236
		0.376757	0.293681	0.278547	0.275652	0.275797	0.273212	0.271724	0.271538	0.277223	0.279084	0.276252	0.276334	0.270359	0.272509	0.270008	0.270649	0.277244	0.279705	0.283716	0.297941	0.315226	0.333421	0.342994	0.347811	0.337907	0.343159	0.354117	0.350085	0.336729	0.321367	0.329306	0.343118	0.361354	0.380644	0.392512	0.401444	0.404649	0.402416	0.400989	0.395821	0.395469	0.396379	0.394353	0.399108	0.399377	0.399584	0.399129	0.393753
		0.37012	0.28965	0.274246	0.277285	0.271992	0.271434	0.272861	0.27222	0.274308	0.275693	0.278774	0.277513	0.278588	0.291676	0.304578	0.327714	0.340182	0.346819	0.355275	0.356205	0.357715	0.356784	0.354324	0.352484	0.35085	0.343552	0.343717	0.353704	0.355957	0.381885	0.401176	0.401258	0.400452	0.399067	0.397847	0.401424	0.401961	0.403098	0.400286	0.397764	0.397991	0.394973	0.395366	0.393774	0.399873	0.402395	0.39917	0.400597
		0.371237	0.287458	0.278836	0.28109	0.277782	0.276458	0.278857	0.283964	0.301745	0.318451	0.337969	0.353931	0.360878	0.368342	0.369645	0.364228	0.364786	0.363194	0.362036	0.360899	0.362615	0.363525	0.357591	0.358935	0.353207	0.354159	0.355523	0.354096	0.360258	0.395531	0.405704	0.408929	0.403739	0.405042	0.401527	0.398529	0.400741	0.401052	0.404918	0.40438	0.402106	0.403925	0.397764	0.397309	0.396399	0.396648	0.400245	0.398736
		0.324509	0.287293	0.287293	0.310946	0.328707	0.347108	0.361085	0.360051	0.359162	0.359782	0.360568	0.361995	0.36245	0.365282	0.363938	0.365861	0.366564	0.360816	0.36245	0.361457	0.359844	0.366192	0.364414	0.366089	0.364517	0.35848	0.35786	0.353021	0.370761	0.399956	0.408888	0.411638	0.407275	0.406034	0.40345	0.403202	0.403967	0.401238	0.405001	0.408309	0.405083	0.407089	0.403098	0.399852	0.395862	0.395779	0.394911	0.396916
		0.421893	0.368239	0.365613	0.366936	0.365303	0.368838	0.37043	0.372126	0.369087	0.369107	0.361995	0.3646	0.364434	0.362222	0.369479	0.366564	0.367205	0.367474	0.365634	0.36154	0.359162	0.358087	0.35511	0.359596	0.36092	0.357322	0.361891	0.35817	0.376447	0.401093	0.40376	0.408164	0.412816	0.412217	0.41263	0.409591	0.408598	0.404153	0.402644	0.402892	0.404835	0.408619	0.4056	0.405621	0.402085	0.397971	0.400224	0.398219
		0.432189	0.380417	0.367867	0.36737	0.368611	0.364062	0.367681	0.366812	0.369169	0.368487	0.366275	0.364476	0.359576	0.362718	0.363277	0.365179	0.370286	0.365427	0.366605	0.360775	0.356205	0.356908	0.352608	0.356164	0.358811	0.359514	0.361085	0.359472	0.383084	0.40008	0.403305	0.407172	0.403016	0.406407	0.409735	0.405559	0.407213	0.403016	0.402933	0.400948	0.399005	0.400286	0.399852	0.402147	0.402271	0.404091	0.397971	0.395345
		0.43893	0.38052	0.372415	0.372746	0.369169	0.365696	0.36888	0.36828	0.366047	0.37194	0.370224	0.36857	0.369686	0.364104	0.367846	0.364579	0.363153	0.367701	0.364372	0.36766	0.36245	0.360692	0.355068	0.353931	0.358066	0.354696	0.358831	0.361747	0.391582	0.40866	0.404959	0.40316	0.401568	0.400555	0.402127	0.403119	0.402809	0.404422	0.403016	0.403036	0.399356	0.39855	0.398591	0.399666	0.404504	0.404566	0.402127	0.401506
		0.442507	0.376737	0.368673	0.367867	0.369748	0.365075	0.363277	0.361147	0.356784	0.361374	0.365799	0.366998	0.36979	0.364372	0.363277	0.364786	0.360837	0.360527	0.360423	0.361499	0.361519	0.358976	0.361044	0.359514	0.355399	0.354034	0.354489	0.357797	0.389907	0.406861	0.406531	0.40835	0.402685	0.397309	0.399356	0.398095	0.397681	0.404835	0.400948	0.401527	0.402933	0.396069	0.398364	0.394435	0.394973	0.398632	0.401879	0.403553
		0.447324	0.377212	0.365158	0.363731	0.36888	0.367701	0.366295	0.367205	0.358211	0.359183	0.358852	0.3591	0.360692	0.360816	0.366399	0.363856	0.36063	0.357095	0.356061	0.35726	0.352794	0.355482	0.359472	0.358211	0.362367	0.358335	0.353166	0.368673	0.393525	0.403409	0.403739	0.40469	0.404752	0.403347	0.40376	0.395076	0.393608	0.39611	0.393898	0.39824	0.398777	0.397888	0.397371	0.393836	0.392554	0.390714	0.38908	0.388605
		0.449123	0.374545	0.367122	0.365199	0.364352	0.365179	0.366688	0.364745	0.366399	0.364269	0.361457	0.36092	0.356991	0.358831	0.359762	0.363731	0.363442	0.360713	0.361209	0.35666	0.354779	0.354924	0.35205	0.355792	0.35633	0.356784	0.357901	0.37256	0.396916	0.398529	0.401114	0.401465	0.401403	0.408619	0.406923	0.403222	0.397847	0.398467	0.400514	0.39795	0.399646	0.397723	0.395717	0.396089	0.396544	0.393112	0.394187	0.394208
		0.423444	0.375103	0.367122	0.361023	0.360858	0.359348	0.358728	0.362594	0.364848	0.362656	0.363091	0.363752	0.356247	0.355957	0.355172	0.357053	0.360754	0.359266	0.362139	0.357694	0.355502	0.356784	0.355895	0.354365	0.351078	0.354159	0.3585	0.386971	0.401982	0.401155	0.397681	0.400059	0.397764	0.399067	0.404091	0.40316	0.40254	0.400224	0.398302	0.395614	0.395366	0.395634	0.392244	0.399811	0.397226	0.397929	0.397185	0.392016
		0.448627	0.37899	0.369211	0.368652	0.364062	0.363649	0.360589	0.358335	0.361499	0.36431	0.364042	0.361871	0.360982	0.361747	0.355296	0.356226	0.357901	0.355523	0.357405	0.361085	0.359534	0.357673	0.355854	0.353394	0.350313	0.353228	0.357611	0.389018	0.403036	0.404008	0.406386	0.401382	0.400224	0.40314	0.397061	0.397929	0.399377	0.399749	0.404442	0.404029	0.40192	0.394621	0.391313	0.394456	0.392719	0.396896	0.39855	0.397805
		0.44782	0.380065	0.371278	0.371464	0.369417	0.3689	0.3695	0.364062	0.357756	0.361209	0.359927	0.362904	0.365055	0.361395	0.363297	0.363545	0.357963	0.35513	0.351739	0.353662	0.354965	0.357777	0.360093	0.356578	0.359679	0.354427	0.355771	0.388315	0.400721	0.406551	0.4062	0.405311	0.406923	0.402106	0.399315	0.398384	0.399356	0.39948	0.399315	0.400617	0.39917	0.396875	0.394766	0.391065	0.394084	0.392244	0.39152	0.394166
		0.442589	0.366626	0.359989	0.359224	0.362119	0.362119	0.364724	0.365923	0.361519	0.360217	0.355937	0.359576	0.36154	0.360382	0.362491	0.359514	0.362119	0.358521	0.352897	0.35145	0.353187	0.352277	0.358066	0.3548	0.35788	0.357157	0.364145	0.395758	0.399232	0.399584	0.403305	0.402768	0.402892	0.404401	0.402395	0.401899	0.399335	0.402478	0.400307	0.402561	0.405125	0.402271	0.404628	0.403739	0.397929	0.397888	0.396875	0.397847
		0.448999	0.376509	0.36981	0.364476	0.364455	0.36979	0.366771	0.369521	0.369583	0.364765	0.365882	0.363773	0.364186	0.364538	0.368487	0.369314	0.365613	0.366213	0.36125	0.359245	0.359017	0.358397	0.359038	0.365365	0.362594	0.362491	0.38693	0.399108	0.406241	0.402519	0.403202	0.406324	0.405931	0.407234	0.407502	0.40682	0.404711	0.399687	0.402416	0.402251	0.403553	0.4062	0.405455	0.404318	0.40469	0.398529	0.397764	0.396482
		0.447841	0.381844	0.368032	0.362222	0.363607	0.362574	0.364166	0.367867	0.370389	0.372519	0.368322	0.364972	0.363256	0.362222	0.359927	0.358459	0.362139	0.369376	0.364641	0.364083	0.360982	0.3591	0.358335	0.36003	0.361085	0.364207	0.393133	0.409839	0.410397	0.407854	0.407358	0.405063	0.405476	0.402457	0.404298	0.410562	0.413188	0.412465	0.407399	0.400018	0.399253	0.399542	0.400183	0.402292	0.405083	0.403925	0.401672	0.397475
		0.45086	0.388667	0.374111	0.374876	0.370761	0.364	0.365882	0.363856	0.362925	0.368094	0.367102	0.370389	0.369128	0.364724	0.363669	0.362181	0.363008	0.363856	0.365634	0.365344	0.364228	0.365489	0.362739	0.357715	0.358397	0.361478	0.396668	0.41416	0.411762	0.413953	0.413809	0.407626	0.407875	0.401465	0.402519	0.40314	0.403553	0.404773	0.403595	0.40132	0.399542	0.395841	0.398405	0.398426	0.396792	0.40223	0.400824	0.402519
		0.448255	0.378329	0.371423	0.372085	0.371795	0.371919	0.370368	0.363194	0.365137	0.360361	0.36369	0.36766	0.369273	0.367805	0.362987	0.360547	0.358645	0.357632	0.358004	0.359658	0.364786	0.364021	0.362574	0.363194	0.357487	0.363256	0.396441	0.403429	0.408474	0.411162	0.408205	0.408578	0.406613	0.404236	0.403181	0.399356	0.401982	0.405042	0.405001	0.411638	0.407978	0.407626	0.401755	0.396461	0.397288	0.399666	0.403057	0.404008
		0.447882	0.375992	0.366481	0.367991	0.367825	0.371568	0.369273	0.366419	0.366275	0.363856	0.362119	0.360671	0.365199	0.36826	0.367205	0.36704	0.363794	0.359121	0.361457	0.358087	0.35695	0.362656	0.362739	0.365448	0.364393	0.374338	0.402354	0.406551	0.406758	0.409653	0.412713	0.411638	0.410294	0.407668	0.404339	0.401879	0.400597	0.402457	0.402912	0.408391	0.408288	0.405352	0.407213	0.39855	0.394828	0.397888	0.395428	0.39795
		0.429233	0.373036	0.364765	0.367226	0.362201	0.370637	0.36888	0.368384	0.368466	0.367122	0.363049	0.362119	0.359968	0.365634	0.369934	0.370782	0.367784	0.36737	0.365468	0.358376	0.359079	0.357363	0.35542	0.360361	0.363649	0.379921	0.404401	0.406427	0.402085	0.402995	0.402685	0.407647	0.40897	0.403553	0.406469	0.40405	0.403429	0.39948	0.398777	0.398798	0.400576	0.404877	0.401444	0.401031	0.40192	0.397268	0.396234	0.394911
		0.449805	0.384407	0.370968	0.369955	0.369831	0.36826	0.371133	0.369603	0.37256	0.371836	0.368466	0.36553	0.363049	0.360299	0.362884	0.366833	0.36857	0.367763	0.366833	0.364414	0.362636	0.361726	0.358542	0.356392	0.362946	0.38846	0.406696	0.411886	0.408433	0.407316	0.405042	0.405786	0.407482	0.410438	0.414491	0.414201	0.408081	0.405393	0.399563	0.400927	0.401031	0.398632	0.401465	0.40285	0.402437	0.403967	0.400204	0.397413
		0.420549	0.377254	0.376426	0.370493	0.369934	0.368797	0.366688	0.368156	0.370927	0.372374	0.372167	0.370555	0.367619	0.365799	0.366564	0.364641	0.361685	0.366605	0.370162	0.369583	0.367329	0.366502	0.36491	0.363256	0.364042	0.399191	0.414594	0.414181	0.414263	0.411968	0.410314	0.406469	0.404835	0.407585	0.409673	0.410376	0.413705	0.409508	0.41232	0.401982	0.403243	0.401755	0.398984	0.405724	0.405786	0.40438	0.404256	0.401114
		0.433492	0.379032	0.372663	0.371133	0.369211	0.365882	0.364248	0.361809	0.361478	0.364621	0.36644	0.368797	0.367019	0.364021	0.364827	0.360527	0.359803	0.358811	0.357425	0.36675	0.362966	0.36092	0.366998	0.362842	0.36979	0.402127	0.409281	0.414367	0.414077	0.414677	0.415731	0.415607	0.408371	0.401072	0.402395	0.404153	0.404463	0.40651	0.406241	0.406262	0.410211	0.404091	0.405435	0.401196	0.397061	0.402788	0.404091	0.405414
		0.447986	0.379693	0.368859	0.369976	0.374793	0.373925	0.371506	0.372395	0.364497	0.366295	0.363628	0.362119	0.37012	0.370513	0.369252	0.370265	0.370451	0.364497	0.360279	0.360837	0.359121	0.361519	0.368239	0.363028	0.374442	0.402768	0.409012	0.409343	0.404939	0.404918	0.411782	0.411948	0.413809	0.411576	0.408474	0.40835	0.402644	0.405848	0.405104	0.408081	0.408123	0.405993	0.409301	0.402189	0.399129	0.398632	0.395469	0.398839
		0.45177	0.380603	0.37196	0.367515	0.366585	0.371113	0.373408	0.373966	0.372147	0.370472	0.367598	0.367329	0.368673	0.366275	0.371609	0.369996	0.37043	0.372002	0.36737	0.364228	0.361126	0.359968	0.363814	0.366771	0.394828	0.412196	0.415463	0.415152	0.410108	0.409363	0.408846	0.408143	0.413044	0.410749	0.411824	0.412217	0.408453	0.405766	0.405373	0.402726	0.402209	0.406965	0.410686	0.407978	0.406138	0.402788	0.400783	0.402726
		0.454271	0.385917	0.374235	0.368921	0.366978	0.367536	0.365572	0.368983	0.368838	0.368177	0.370265	0.372147	0.366151	0.365882	0.363194	0.36491	0.36431	0.368115	0.366171	0.365096	0.364807	0.358893	0.359596	0.360341	0.392016	0.412961	0.415463	0.415752	0.414636	0.412072	0.410459	0.406593	0.405931	0.405518	0.407895	0.413064	0.407482	0.408908	0.409012	0.403698	0.402003	0.400741	0.398591	0.401052	0.401692	0.404174	0.399914	0.400989
		0.4117	0.375269	0.374876	0.372746	0.373056	0.370472	0.367102	0.367598	0.366854	0.368838	0.371919	0.370865	0.372953	0.368135	0.366213	0.366151	0.365365	0.365489	0.365861	0.371547	0.368301	0.365613	0.366792	0.368508	0.400948	0.41172	0.409653	0.411596	0.411141	0.415649	0.413188	0.410211	0.407709	0.403905	0.405662	0.40622	0.406489	0.410873	0.406923	0.408805	0.409156	0.401879	0.402974	0.399935	0.401362	0.402974	0.402685	0.40438
		0.447593	0.38019	0.3744	0.372663	0.372477	0.375165	0.368528	0.365199	0.363607	0.365572	0.367619	0.371154	0.372064	0.368322	0.366109	0.365489	0.360258	0.359638	0.357901	0.362139	0.365613	0.364497	0.366171	0.370865	0.4013	0.412154	0.408805	0.410811	0.410645	0.413271	0.412154	0.410935	0.412154	0.404174	0.402437	0.403636	0.398839	0.403698	0.404401	0.403698	0.403429	0.404422	0.401796	0.397578	0.397847	0.399397	0.399273	0.402437
		0.450446	0.382174	0.369624	0.370203	0.37072	0.375951	0.376013	0.372891	0.374772	0.368218	0.367949	0.367784	0.364807	0.3689	0.369273	0.37043	0.369397	0.37165	0.365096	0.36398	0.36247	0.362491	0.360609	0.373491	0.403181	0.413478	0.412134	0.408309	0.408226	0.406179	0.406448	0.411265	0.411658	0.414057	0.412072	0.413933	0.407399	0.40744	0.409549	0.405373	0.409963	0.408453	0.408061	0.40957	0.405331	0.403222	0.399708	0.401961
		0.441576	0.386041	0.372209	0.368776	0.373511	0.369252	0.371423	0.374483	0.372767	0.375703	0.376468	0.370017	0.364951	0.364124	0.36247	0.366151	0.369417	0.370058	0.368073	0.367081	0.358728	0.359741	0.364641	0.385296	0.40897	0.41691	0.417199	0.418895	0.415876	0.412671	0.410769	0.406923	0.406076	0.408102	0.412051	0.410356	0.411059	0.413333	0.407626	0.40591	0.405228	0.406324	0.409984	0.409239	0.411348	0.408164	0.407688	0.401941
		0.4576	0.389659	0.383518	0.380148	0.373036	0.373697	0.373759	0.375041	0.375517	0.37806	0.380665	0.377088	0.377129	0.369996	0.372064	0.371588	0.366254	0.371712	0.372374	0.372912	0.372788	0.368177	0.368942	0.396958	0.412175	0.41445	0.416724	0.418171	0.418626	0.418709	0.415752	0.412154	0.412754	0.410025	0.409529	0.412217	0.413271	0.412651	0.410811	0.407337	0.403905	0.400762	0.402127	0.401279	0.405642	0.405435	0.402209	0.404484
		0.453527	0.386516	0.380644	0.380748	0.382319	0.376695	0.373553	0.375269	0.374524	0.371816	0.373511	0.371878	0.37196	0.3744	0.369831	0.368673	0.368466	0.365778	0.363566	0.369397	0.37134	0.367908	0.372643	0.402271	0.412878	0.413312	0.411844	0.413726	0.416683	0.416558	0.415587	0.412465	0.409591	0.408081	0.406923	0.409218	0.406923	0.409467	0.408391	0.40897	0.409653	0.404649	0.406076	0.403326	0.403264	0.407771	0.406283	0.407523
		0.447841	0.379673	0.370761	0.373615	0.377853	0.379755	0.372808	0.372085	0.369169	0.365075	0.367226	0.365406	0.370265	0.369686	0.369335	0.370803	0.364869	0.365117	0.362925	0.36278	0.367474	0.366357	0.375951	0.409343	0.416021	0.41354	0.40897	0.410294	0.4105	0.410108	0.413602	0.409818	0.412403	0.412237	0.406944	0.40467	0.40407	0.40436	0.406613	0.408557	0.405228	0.406717	0.40622	0.400721	0.399914	0.402189	0.399604	0.403016
		0.451645	0.382547	0.371754	0.369314	0.371712	0.373284	0.372415	0.375248	0.373284	0.367494	0.367308	0.365303	0.371258	0.371878	0.374814	0.374855	0.370927	0.371113	0.367391	0.363752	0.361809	0.360568	0.386558	0.406861	0.413457	0.414904	0.410128	0.409218	0.40895	0.408412	0.410418	0.411327	0.412154	0.411369	0.407833	0.409177	0.406055	0.403657	0.402416	0.403987	0.406262	0.405414	0.406965	0.404856	0.401155	0.40008	0.3952	0.399087
		0.45394	0.384883	0.368053	0.367825	0.36766	0.364972	0.367784	0.368197	0.36979	0.369211	0.366481	0.362512	0.365013	0.363856	0.364786	0.366316	0.364455	0.363339	0.367536	0.366337	0.363049	0.363856	0.387261	0.408143	0.415173	0.412217	0.417096	0.412299	0.414387	0.409756	0.406882	0.409984	0.407399	0.412899	0.411617	0.409508	0.41019	0.407461	0.403243	0.401403	0.402561	0.403533	0.405724	0.407151	0.407089	0.404132	0.401775	0.399315
		0.426235	0.379094	0.376013	0.370658	0.369355	0.368549	0.368508	0.369686	0.369293	0.374752	0.371919	0.371133	0.369645	0.368652	0.368528	0.365985	0.369893	0.370968	0.368425	0.370596	0.368549	0.369231	0.398715	0.409405	0.413747	0.414119	0.417344	0.41906	0.417799	0.41937	0.413829	0.409735	0.412175	0.408019	0.410769	0.409591	0.415256	0.410749	0.40895	0.4062	0.402664	0.40407	0.401941	0.406882	0.410955	0.40589	0.409529	0.401692
		0.449474	0.382774	0.37591	0.370058	0.372126	0.368549	0.364186	0.364	0.362388	0.363587	0.368673	0.367164	0.367784	0.368508	0.363731	0.359596	0.357818	0.359059	0.356371	0.362884	0.366709	0.371795	0.403905	0.412444	0.41079	0.407771	0.407358	0.409053	0.407999	0.411555	0.411183	0.407606	0.410666	0.405249	0.40316	0.400597	0.402065	0.40438	0.404815	0.409591	0.406572	0.401692	0.400907	0.403036	0.40163	0.401692	0.405683	0.404877
		0.434381	0.376116	0.3701	0.367081	0.374876	0.373015	0.372643	0.373077	0.365654	0.362119	0.361292	0.363194	0.362201	0.365013	0.36737	0.365799	0.368487	0.365551	0.360051	0.361188	0.364414	0.373304	0.408061	0.411658	0.414119	0.413002	0.410418	0.406034	0.405187	0.405993	0.405166	0.410914	0.413064	0.412072	0.409715	0.402602	0.402664	0.40283	0.4007	0.404546	0.404649	0.40866	0.405187	0.401362	0.400369	0.399894	0.404877	0.398508
		0.450177	0.384242	0.369996	0.369934	0.368466	0.369583	0.37409	0.373904	0.375207	0.374276	0.373036	0.370472	0.371898	0.367805	0.368156	0.371733	0.370513	0.370761	0.369748	0.360279	0.361953	0.384966	0.406076	0.4105	0.414408	0.414532	0.415793	0.415607	0.411245	0.407937	0.410852	0.409198	0.412733	0.411762	0.410769	0.414801	0.412837	0.4117	0.409156	0.404463	0.406076	0.405373	0.408474	0.405518	0.403512	0.389907	0.379797	0.394539
		0.461136	0.38937	0.379983	0.38019	0.377998	0.379052	0.375372	0.375972	0.380851	0.377936	0.377729	0.375269	0.371506	0.372891	0.364621	0.362863	0.366502	0.370244	0.37163	0.367867	0.36735	0.392057	0.407275	0.411658	0.410459	0.412651	0.413312	0.411596	0.413684	0.407875	0.408019	0.409136	0.408433	0.405497	0.406469	0.408288	0.406469	0.406779	0.40589	0.403347	0.402933	0.400989	0.403905	0.407751	0.407564	0.406076	0.402685	0.401362
		0.433988	0.383994	0.372788	0.375848	0.37012	0.371278	0.369769	0.368611	0.37163	0.372684	0.37194	0.373408	0.370348	0.370699	0.36307	0.366089	0.365117	0.366419	0.369934	0.367577	0.368611	0.396937	0.406076	0.40957	0.407213	0.409405	0.412651	0.417179	0.414594	0.410749	0.411121	0.405745	0.406861	0.403119	0.401692	0.408391	0.406055	0.408205	0.407151	0.405931	0.400659	0.399149	0.401258	0.399894	0.403181	0.401692	0.402912	0.405704
		0.451025	0.382009	0.372291	0.373015	0.371175	0.377274	0.371547	0.368921	0.368528	0.367081	0.368942	0.372395	0.375434	0.369852	0.37134	0.368797	0.36123	0.363256	0.360134	0.363711	0.36826	0.399025	0.415421	0.413292	0.410376	0.406655	0.408991	0.410418	0.407523	0.410935	0.414284	0.411576	0.411617	0.406634	0.405373	0.405952	0.40742	0.40897	0.412237	0.412175	0.410294	0.411576	0.40283	0.40132	0.399563	0.398467	0.403884	0.404815
		0.446849	0.377088	0.367867	0.370617	0.371568	0.374028	0.373263	0.371133	0.368797	0.365572	0.367329	0.365654	0.370947	0.370906	0.368652	0.37041	0.36828	0.364786	0.363215	0.362842	0.380934	0.407626	0.417158	0.41753	0.415566	0.415194	0.408991	0.410769	0.408453	0.408764	0.41507	0.415277	0.417985	0.415649	0.414842	0.411576	0.40897	0.410873	0.406696	0.412651	0.412775	0.412423	0.412217	0.41019	0.406386	0.403967	0.404194	0.401362
		0.452907	0.386248	0.371216	0.366027	0.367494	0.367949	0.371051	0.372705	0.374256	0.372974	0.368652	0.367432	0.363256	0.36431	0.366998	0.366461	0.368239	0.365199	0.36706	0.363401	0.378453	0.404608	0.40895	0.411389	0.413726	0.413912	0.414139	0.411782	0.411927	0.406096	0.407027	0.407833	0.407151	0.410852	0.40804	0.409694	0.412196	0.403905	0.403243	0.400245	0.402519	0.403905	0.406551	0.409715	0.408888	0.409549	0.404029	0.403243
		0.445277	0.388997	0.377832	0.372994	0.372395	0.36857	0.371154	0.368487	0.373635	0.373366	0.373449	0.374566	0.372415	0.369314	0.366399	0.365964	0.370038	0.369934	0.371485	0.372684	0.402602	0.415814	0.413643	0.415318	0.41507	0.416331	0.419267	0.418481	0.417365	0.415111	0.41079	0.409218	0.410562	0.409756	0.410749	0.413767	0.414553	0.411989	0.411141	0.406303	0.406014	0.401589	0.404649	0.409322	0.407957	0.409343	0.405745	0.406985
		0.454726	0.388687	0.37928	0.376034	0.371981	0.37378	0.367019	0.369149	0.367122	0.375021	0.376757	0.372829	0.377067	0.369645	0.369976	0.366254	0.367412	0.365634	0.366523	0.371051	0.398881	0.417758	0.411617	0.409963	0.410852	0.4062	0.412527	0.415959	0.413622	0.417778	0.413478	0.408329	0.407626	0.407461	0.404298	0.406469	0.410149	0.408267	0.409694	0.409115	0.403843	0.405042	0.400721	0.40192	0.403222	0.405642	0.405187	0.406179
		0.445153	0.383001	0.377874	0.37347	0.375248	0.36857	0.3695	0.366295	0.366502	0.369314	0.368714	0.37103	0.372167	0.373284	0.368239	0.36584	0.366461	0.36429	0.364579	0.376323	0.407688	0.41753	0.418109	0.414615	0.410376	0.410542	0.411369	0.410686	0.411576	0.415256	0.412485	0.414181	0.408743	0.405497	0.409653	0.404318	0.407606	0.407999	0.408267	0.411286	0.407709	0.40498	0.400783	0.40101	0.40405	0.404525	0.408846	0.408867
		0.45361	0.383622	0.37591	0.375765	0.377088	0.379073	0.377936	0.373697	0.369562	0.366709	0.366936	0.366543	0.371526	0.37165	0.371154	0.370493	0.365799	0.365944	0.365055	0.379693	0.410004	0.41844	0.419494	0.418543	0.416931	0.415587	0.410604	0.412692	0.410852	0.407813	0.415525	0.415297	0.416166	0.415669	0.408474	0.407647	0.406841	0.406427	0.406448	0.409177	0.415028	0.408764	0.409405	0.407337	0.403202	0.405331	0.402127	0.400824
		0.455822	0.383188	0.3744	0.371981	0.376178	0.378784	0.375848	0.374545	0.37378	0.369025	0.369521	0.367805	0.369955	0.369397	0.370472	0.372726	0.367867	0.369231	0.363339	0.381223	0.40895	0.412671	0.417592	0.419412	0.416021	0.416331	0.41631	0.414512	0.411617	0.410108	0.410666	0.412196	0.418419	0.412754	0.41141	0.413292	0.410686	0.407957	0.407296	0.40316	0.409632	0.408226	0.410707	0.410397	0.406799	0.404029	0.402933	0.404711
		0.463369	0.389494	0.379693	0.377626	0.373863	0.372539	0.373697	0.376675	0.375703	0.374876	0.375848	0.37256	0.376178	0.373449	0.371196	0.375951	0.374028	0.376034	0.377171	0.404132	0.41782	0.419081	0.421521	0.419288	0.421789	0.424974	0.422038	0.421769	0.420714	0.415959	0.416083	0.415504	0.414636	0.417117	0.416786	0.419515	0.41753	0.414181	0.412258	0.410438	0.411369	0.408474	0.414222	0.414987	0.412775	0.411803	0.408805	0.406696
		0.459172	0.390569	0.381099	0.377957	0.374566	0.369603	0.370224	0.372622	0.3695	0.375724	0.373821	0.37409	0.373697	0.370637	0.369376	0.370679	0.368384	0.369335	0.374793	0.409694	0.419722	0.421086	0.417055	0.415049	0.414946	0.411989	0.412527	0.416186	0.416372	0.420756	0.41753	0.413747	0.412217	0.406985	0.407916	0.409177	0.412527	0.415669	0.411265	0.412341	0.408433	0.405373	0.407647	0.404029	0.404649	0.405393	0.408846	0.407916
		0.423547	0.383022	0.377667	0.379693	0.37899	0.377005	0.376716	0.371671	0.369686	0.372395	0.371175	0.375682	0.373821	0.376695	0.376116	0.370286	0.370203	0.367991	0.378184	0.40773	0.417385	0.416372	0.419288	0.419308	0.417737	0.410562	0.414119	0.411865	0.41232	0.416683	0.416166	0.415959	0.417861	0.414346	0.411369	0.409508	0.409777	0.409715	0.41325	0.414512	0.412154	0.411493	0.40498	0.404959	0.404029	0.399521	0.405518	0.406407
		0.455739	0.385234	0.374938	0.374462	0.376923	0.380024	0.378639	0.377894	0.372539	0.37043	0.372581	0.369479	0.372167	0.373242	0.37256	0.373284	0.372126	0.368735	0.381037	0.409301	0.416455	0.42059	0.418357	0.416124	0.415545	0.415525	0.411514	0.409673	0.409074	0.407606	0.411493	0.41325	0.414057	0.410935	0.411596	0.406903	0.405042	0.408929	0.411968	0.416579	0.417592	0.414594	0.417344	0.410066	0.404959	0.404029	0.403098	0.402395
		0.458696	0.387798	0.375227	0.372229	0.372663	0.370906	0.376302	0.377832	0.374586	0.377005	0.37165	0.369459	0.369645	0.364703	0.371609	0.373449	0.374566	0.372912	0.390321	0.413871	0.416827	0.417489	0.415339	0.418523	0.422141	0.419556	0.417282	0.416083	0.409508	0.409818	0.408391	0.409115	0.415669	0.415318	0.415297	0.416558	0.413416	0.411245	0.406158	0.408867	0.407337	0.40957	0.411534	0.407316	0.4111	0.408185	0.40316	0.40192
		0.457952	0.391789	0.381533	0.372374	0.370162	0.374834	0.371175	0.374979	0.375165	0.37531	0.376302	0.372912	0.37072	0.367143	0.366667	0.36584	0.367453	0.373428	0.397123	0.413498	0.417427	0.412403	0.412878	0.411617	0.413705	0.417737	0.419267	0.419763	0.417241	0.412816	0.409921	0.407564	0.404959	0.405476	0.410128	0.4117	0.411162	0.410252	0.405001	0.405352	0.404897	0.4013	0.407048	0.40558	0.406572	0.406551	0.402623	0.401279
		0.435063	0.383704	0.376261	0.372498	0.368135	0.369583	0.368776	0.371092	0.371588	0.373759	0.375393	0.371051	0.37043	0.365406	0.364062	0.36706	0.364021	0.37043	0.401961	0.415566	0.420011	0.414077	0.41354	0.411348	0.411431	0.412154	0.411576	0.414139	0.414222	0.411555	0.412423	0.407916	0.410128	0.407358	0.407337	0.411327	0.410707	0.411803	0.409653	0.403863	0.401961	0.402416	0.402788	0.403822	0.407564	0.409735	0.406489	0.406593
		0.457331	0.389266	0.381347	0.373511	0.375724	0.373821	0.369748	0.369438	0.366275	0.369831	0.373201	0.375227	0.376613	0.37471	0.373284	0.366916	0.365923	0.376054	0.403388	0.417158	0.417013	0.418192	0.418895	0.416683	0.414222	0.414387	0.411617	0.41323	0.415194	0.415339	0.417551	0.415525	0.415463	0.410997	0.408267	0.412237	0.408267	0.409673	0.413519	0.412134	0.412857	0.406241	0.40682	0.405331	0.403615	0.40376	0.405001	0.411451
		0.435312	0.382526	0.378866	0.377543	0.380003	0.38234	0.382733	0.382443	0.37775	0.37591	0.373428	0.373821	0.375682	0.377005	0.376344	0.375682	0.373408	0.385048	0.411576	0.414946	0.416434	0.415959	0.419618	0.419308	0.4166	0.418709	0.414284	0.411658	0.41141	0.410873	0.415008	0.411203	0.414739	0.415525	0.413747	0.410438	0.406779	0.409177	0.406985	0.408495	0.411617	0.409425	0.411286	0.411948	0.405621	0.404711	0.403078	0.401879
		0.463989	0.391603	0.381678	0.378618	0.377109	0.380562	0.37928	0.380479	0.37744	0.377543	0.373863	0.370224	0.372684	0.371299	0.373408	0.377129	0.376013	0.39977	0.417882	0.417985	0.420797	0.41753	0.416951	0.417944	0.418667	0.420776	0.417365	0.416228	0.41416	0.413374	0.413933	0.412196	0.415855	0.412982	0.415628	0.416931	0.414325	0.409818	0.406696	0.406448	0.407296	0.409177	0.410831	0.411989	0.411369	0.409177	0.404566	0.40591
		0.465043	0.393815	0.382092	0.37744	0.373697	0.376799	0.37409	0.380024	0.385751	0.381554	0.383125	0.379797	0.376447	0.377874	0.374049	0.376344	0.381368	0.41447	0.43068	0.429109	0.429894	0.423154	0.420797	0.423133	0.417448	0.423216	0.423671	0.42241	0.420797	0.418647	0.415235	0.410935	0.414367	0.413622	0.4166	0.420011	0.417448	0.417716	0.413044	0.408888	0.410294	0.407316	0.411451	0.415566	0.413478	0.413168	0.410046	0.408061
		0.449826	0.391995	0.384345	0.383725	0.381161	0.377998	0.375661	0.374069	0.371898	0.377398	0.380789	0.377109	0.378494	0.376447	0.372829	0.372105	0.377378	0.410542	0.424787	0.426049	0.425594	0.423051	0.424911	0.417944	0.417323	0.419494	0.418068	0.421273	0.418936	0.421045	0.422162	0.420776	0.421438	0.413023	0.411534	0.414822	0.41722	0.420838	0.417551	0.418771	0.418192	0.41048	0.41354	0.409756	0.410025	0.413292	0.412299	0.413602
		0.455036	0.38511	0.380272	0.384077	0.382588	0.383849	0.381575	0.380913	0.376137	0.375331	0.377874	0.378287	0.381699	0.382443	0.37959	0.377791	0.376654	0.412154	0.422596	0.421976	0.425408	0.424932	0.425945	0.425883	0.422017	0.418812	0.416042	0.418068	0.415235	0.418316	0.421231	0.418895	0.418523	0.413064	0.411948	0.413312	0.413085	0.413809	0.416993	0.416207	0.418275	0.414863	0.412382	0.410976	0.410728	0.412775	0.408598	0.413354
		0.458386	0.3848	0.376364	0.374979	0.376881	0.378866	0.378556	0.378928	0.377915	0.374586	0.371568	0.370327	0.372643	0.379259	0.38174	0.382464	0.386826	0.418481	0.424146	0.421169	0.420425	0.420797	0.42365	0.423444	0.424725	0.425635	0.418419	0.417572	0.417137	0.415008	0.41784	0.421872	0.42059	0.419722	0.417096	0.416269	0.411886	0.416517	0.410128	0.411658	0.419246	0.415752	0.417034	0.413188	0.410935	0.406737	0.403615	0.409301
		0.463762	0.394146	0.376654	0.377626	0.376861	0.375992	0.378928	0.379321	0.385441	0.382733	0.381906	0.378453	0.373739	0.378391	0.378577	0.375207	0.400266	0.421211	0.426462	0.427951	0.420756	0.420363	0.419288	0.420301	0.421086	0.426421	0.429191	0.427227	0.424994	0.420508	0.418791	0.419618	0.418688	0.423113	0.426131	0.425139	0.423402	0.419288	0.418543	0.420508	0.419184	0.416765	0.415318	0.419639	0.41904	0.417737	0.41629	0.411224
		0.467669	0.401238	0.389597	0.3799	0.378246	0.379425	0.376985	0.381161	0.380252	0.384263	0.380148	0.380934	0.376881	0.373284	0.374524	0.372167	0.403719	0.424498	0.428819	0.429129	0.428654	0.424084	0.420756	0.421893	0.422575	0.421727	0.428406	0.426007	0.427289	0.429378	0.424498	0.423444	0.421397	0.42028	0.420487	0.42243	0.42365	0.421273	0.419763	0.417137	0.412217	0.416703	0.413333	0.416434	0.420776	0.417096	0.417902	0.415752
		0.461115	0.397247	0.385834	0.384966	0.383746	0.383601	0.380562	0.378846	0.380252	0.375289	0.377667	0.380231	0.379921	0.381699	0.375972	0.378163	0.407358	0.420508	0.424415	0.427124	0.43068	0.426504	0.424601	0.423237	0.419391	0.41966	0.419308	0.421479	0.427248	0.424064	0.425697	0.421479	0.418171	0.415959	0.416062	0.418378	0.416931	0.419453	0.421459	0.420466	0.41875	0.411451	0.414636	0.411679	0.411803	0.415897	0.41323	0.41569
		0.459564	0.392885	0.384201	0.38356	0.382112	0.3854	0.379197	0.375145	0.375062	0.375641	0.382505	0.383001	0.383932	0.382753	0.383498	0.390858	0.418047	0.42669	0.426483	0.42731	0.429212	0.42609	0.428199	0.424622	0.422348	0.421355	0.417861	0.423113	0.422265	0.424084	0.427579	0.424436	0.420032	0.414181	0.415876	0.413498	0.413333	0.418378	0.417427	0.417716	0.419226	0.41538	0.413602	0.413767	0.413705	0.412237	0.412609	0.412506
		0.460888	0.393629	0.376199	0.379611	0.381389	0.382712	0.382381	0.380562	0.380851	0.37593	0.375124	0.377522	0.380086	0.383518	0.380686	0.394849	0.42243	0.425077	0.42425	0.421004	0.424105	0.425284	0.424643	0.427868	0.425056	0.425098	0.421934	0.41906	0.418275	0.417985	0.421335	0.425098	0.423402	0.423878	0.418667	0.415793	0.413747	0.414387	0.41354	0.414387	0.417696	0.414636	0.416538	0.412837	0.409756	0.409467	0.408391	0.409963
		0.468228	0.398405	0.386578	0.385834	0.383704	0.38509	0.386847	0.382753	0.386186	0.385772	0.381037	0.377915	0.380045	0.376737	0.381285	0.407647	0.42487	0.431507	0.426834	0.425139	0.42609	0.42181	0.42547	0.428344	0.427517	0.428468	0.423878	0.423857	0.419267	0.418026	0.41784	0.417675	0.422761	0.420342	0.419784	0.420652	0.416434	0.418709	0.415483	0.413705	0.412485	0.414863	0.418502	0.417592	0.417696	0.412733	0.412258	0.412361
		0.463555	0.396792	0.382815	0.376447	0.37746	0.378287	0.381017	0.383477	0.387261	0.385751	0.381141	0.380768	0.374917	0.373677	0.374111	0.403677	0.424146	0.425552	0.426317	0.426504	0.421045	0.4215	0.418564	0.421397	0.424911	0.422927	0.425449	0.423237	0.425263	0.417034	0.415752	0.41447	0.412919	0.413912	0.417117	0.415897	0.416083	0.415256	0.413002	0.410686	0.409322	0.409694	0.409632	0.416538	0.414512	0.412961	0.412837	0.406096
		0.467297	0.409549	0.401382	0.399894	0.39367	0.394704	0.391871	0.393567	0.394001	0.397661	0.399749	0.396999	0.395862	0.394104	0.395076	0.425304	0.436428	0.437627	0.443685	0.442217	0.442507	0.439488	0.436035	0.433988	0.4325	0.433947	0.432727	0.434609	0.436904	0.434402	0.435684	0.431383	0.430039	0.430825	0.428178	0.432272	0.431528	0.434691	0.432541	0.430556	0.427289	0.422368	0.424291	0.423774	0.42671	0.430494	0.427103	0.426793
		0.462376	0.403119	0.397206	0.395862	0.396937	0.397288	0.39274	0.388873	0.389452	0.388253	0.389969	0.392078	0.391644	0.395903	0.403471	0.428509	0.435001	0.43436	0.435415	0.435249	0.439426	0.438971	0.439984	0.438454	0.432686	0.430101	0.42824	0.428323	0.431714	0.431817	0.433389	0.432169	0.431962	0.429109	0.424705	0.424022	0.423278	0.42762	0.43068	0.427455	0.427992	0.426235	0.422865	0.422906	0.418688	0.42088	0.425304	0.427455
		0.470605	0.412919	0.403491	0.404256	0.404504	0.405683	0.404463	0.401858	0.397433	0.400183	0.397206	0.396027	0.400493	0.399315	0.414387	0.437855	0.439964	0.437979	0.439509	0.436593	0.437276	0.439633	0.438868	0.439364	0.439467	0.43802	0.436428	0.434919	0.432727	0.432045	0.436821	0.433099	0.433285	0.432107	0.428385	0.428861	0.424684	0.426255	0.429791	0.4325	0.431259	0.431383	0.43006	0.426359	0.422389	0.422451	0.422492	0.430018
		0.471949	0.411121	0.395965	0.394187	0.391644	0.397371	0.400679	0.397723	0.398467	0.395965	0.393753	0.392409	0.389452	0.394001	0.412733	0.434629	0.444099	0.4423	0.439922	0.437607	0.437152	0.436862	0.432892	0.438702	0.438496	0.434195	0.437172	0.43312	0.430453	0.432727	0.430432	0.429956	0.433161	0.433575	0.434898	0.434443	0.429626	0.428282	0.429233	0.426834	0.425904	0.430101	0.430535	0.429915	0.429088	0.425201	0.426462	0.428902
		0.445153	0.409673	0.401672	0.399646	0.397909	0.396482	0.399666	0.401982	0.401899	0.399232	0.397702	0.396978	0.391003	0.392285	0.417096	0.433968	0.443871	0.438123	0.440336	0.441018	0.435725	0.436449	0.433823	0.433409	0.436862	0.436283	0.437296	0.435725	0.435249	0.436428	0.429274	0.430453	0.431011	0.431052	0.433781	0.430205	0.432624	0.433761	0.426255	0.426317	0.425511	0.425615	0.426359	0.428613	0.430577	0.42946	0.429832	0.434629
		0.471019	0.409198	0.403264	0.407482	0.399521	0.396089	0.395448	0.394828	0.399377	0.397268	0.400907	0.400555	0.398881	0.399108	0.427207	0.438041	0.439219	0.440894	0.444616	0.442838	0.440687	0.441163	0.435746	0.434484	0.435518	0.432045	0.435249	0.437069	0.436676	0.435911	0.432127	0.430122	0.426111	0.426214	0.430825	0.426917	0.4313	0.430329	0.431114	0.431073	0.423857	0.425408	0.422203	0.421459	0.423319	0.425325	0.427558	0.441349
		0.467504	0.407337	0.397123	0.400245	0.399708	0.400121	0.395965	0.39245	0.393484	0.387964	0.392182	0.397247	0.394973	0.398756	0.426421	0.436842	0.439013	0.433409	0.435622	0.436552	0.439137	0.441432	0.437028	0.440935	0.434898	0.431693	0.433492	0.43221	0.431693	0.433926	0.433389	0.433761	0.432541	0.431218	0.42824	0.428902	0.430701	0.429481	0.430845	0.431011	0.430515	0.431631	0.425739	0.427951	0.42394	0.426752	0.430473	0.446683
		0.451604	0.409591	0.401486	0.397392	0.40223	0.40314	0.401031	0.403822	0.399501	0.399129	0.397351	0.397247	0.398736	0.409549	0.440398	0.445008	0.441866	0.44168	0.435684	0.436862	0.436676	0.436387	0.439984	0.438992	0.441824	0.440356	0.432934	0.433347	0.430494	0.43128	0.433451	0.433575	0.438309	0.435477	0.43527	0.434898	0.427744	0.429812	0.427992	0.429088	0.4325	0.432892	0.432789	0.428592	0.42762	0.425677	0.425656	0.453403
		0.468248	0.410914	0.401031	0.397764	0.395903	0.398219	0.399894	0.402106	0.401858	0.400865	0.395448	0.393236	0.393712	0.403347	0.429315	0.440873	0.440667	0.440915	0.441266	0.435704	0.436283	0.433203	0.432872	0.434671	0.434815	0.436201	0.435725	0.435332	0.431631	0.427331	0.430039	0.429646	0.429688	0.434402	0.430804	0.431135	0.43161	0.425925	0.427227	0.425697	0.424333	0.426545	0.425325	0.42853	0.42762	0.427517	0.426442	0.452059
		0.472921	0.413457	0.402478	0.399914	0.396213	0.397413	0.394663	0.393629	0.401858	0.402106	0.401341	0.400493	0.397867	0.418791	0.435952	0.439116	0.439777	0.439922	0.444202	0.442176	0.440749	0.440708	0.434484	0.433699	0.434671	0.434009	0.437751	0.439343	0.439943	0.439695	0.432644	0.433409	0.434774	0.430577	0.431032	0.431528	0.434298	0.434298	0.432065	0.430866	0.427372	0.429129	0.430535	0.431507	0.435415	0.434422	0.435601	0.464775
		0.450095	0.410149	0.408826	0.407213	0.40376	0.411472	0.404484	0.401155	0.401341	0.399873	0.402809	0.4001	0.407234	0.425821	0.441742	0.446952	0.44048	0.43862	0.440853	0.440749	0.44323	0.44321	0.442693	0.43984	0.43558	0.440315	0.438847	0.438868	0.439033	0.438537	0.441535	0.437482	0.433347	0.434547	0.430018	0.430618	0.431135	0.432748	0.432479	0.428861	0.430825	0.429378	0.42241	0.425036	0.422865	0.424229	0.431052	0.458055
		0.470068	0.413953	0.399708	0.403264	0.402892	0.401692	0.40345	0.39917	0.399604	0.395138	0.396255	0.395945	0.398157	0.426173	0.444492	0.445236	0.444264	0.441246	0.442507	0.440894	0.437482	0.442383	0.441494	0.443168	0.44137	0.441183	0.436842	0.433554	0.433637	0.434898	0.434795	0.438041	0.435787	0.435849	0.433513	0.429708	0.433389	0.428034	0.432045	0.435312	0.433533	0.434567	0.430783	0.427475	0.427992	0.425387	0.435312	0.464919
		0.473004	0.413271	0.402644	0.402726	0.404029	0.402685	0.404442	0.406117	0.403181	0.402313	0.398591	0.397309	0.40345	0.431652	0.445133	0.446911	0.445071	0.446104	0.441018	0.44017	0.439984	0.437586	0.441948	0.441246	0.443044	0.444698	0.442114	0.440646	0.435332	0.435952	0.435994	0.436635	0.43955	0.437689	0.437958	0.436552	0.431259	0.433595	0.430618	0.430887	0.433244	0.430763	0.433513	0.431424	0.431941	0.42975	0.44811	0.467318
		0.471763	0.413705	0.397185	0.39702	0.395821	0.395945	0.400266	0.397847	0.401155	0.401238	0.39733	0.397805	0.405311	0.429109	0.440026	0.441287	0.443995	0.44168	0.443375	0.440522	0.43558	0.435374	0.434857	0.436428	0.439819	0.437462	0.438309	0.436242	0.434505	0.430908	0.428096	0.431342	0.431859	0.432479	0.434402	0.433492	0.432748	0.426173	0.426834	0.429109	0.424084	0.429481	0.428819	0.428282	0.428364	0.429129	0.455843	0.464175
		0.476519	0.41385	0.411555	0.405104	0.401755	0.402189	0.400369	0.405807	0.405021	0.402147	0.406696	0.400803	0.414925	0.438185	0.441225	0.445484	0.446187	0.447655	0.449206	0.447779	0.443334	0.440274	0.439881	0.439695	0.437979	0.442279	0.441618	0.438372	0.439509	0.435498	0.433533	0.432644	0.430349	0.431445	0.435684	0.437731	0.436842	0.433533	0.432396	0.430018	0.428426	0.429109	0.430184	0.433161	0.428861	0.429109	0.457952	0.467731
		0.447634	0.409239	0.401672	0.404132	0.401444	0.397971	0.396606	0.396586	0.399935	0.4001	0.400183	0.40283	0.425118	0.442445	0.441721	0.443292	0.442507	0.438992	0.444078	0.443789	0.444285	0.441163	0.438723	0.438061	0.435787	0.431859	0.433347	0.435187	0.435518	0.434733	0.436449	0.436242	0.430184	0.428075	0.428344	0.427413	0.433078	0.42944	0.430866	0.430205	0.426648	0.425739	0.42669	0.427847	0.427082	0.43556	0.464671	0.472466
		0.43558	0.403636	0.400845	0.402209	0.403863	0.398798	0.399294	0.396606	0.395056	0.396668	0.39427	0.397847	0.429956	0.444368	0.448854	0.444285	0.444616	0.441638	0.439157	0.439943	0.439736	0.438826	0.440584	0.438041	0.439405	0.436924	0.434919	0.437731	0.435601	0.436573	0.435932	0.436345	0.436283	0.433327	0.429832	0.429708	0.428778	0.429005	0.430494	0.431693	0.432251	0.429398	0.430473	0.426834	0.425139	0.441183	0.462893	0.472053
		0.470295	0.411576	0.400183	0.400224	0.398943	0.4007	0.403574	0.403595	0.403202	0.402189	0.399149	0.400266	0.429522	0.442507	0.448255	0.445422	0.444802	0.445815	0.440542	0.438744	0.437999	0.434526	0.433657	0.434216	0.439116	0.438392	0.435125	0.43558	0.432086	0.43068	0.429522	0.429026	0.432748	0.431859	0.434671	0.434691	0.428985	0.427951	0.42638	0.426235	0.426276	0.42884	0.428199	0.428426	0.42946	0.44139	0.458613	0.464754
		0.471556	0.415442	0.404628	0.402954	0.397599	0.392719	0.393774	0.391582	0.396627	0.393174	0.392802	0.402788	0.425718	0.432251	0.433037	0.43159	0.436076	0.425428	0.425118	0.426255	0.42487	0.423402	0.417737	0.419308	0.41784	0.416414	0.420714	0.419805	0.419412	0.417654	0.412671	0.414822	0.413643	0.411762	0.415773	0.417468	0.417137	0.418564	0.413829	0.411141	0.409239	0.410811	0.41019	0.411638	0.412444	0.435063	0.454912	0.457559
		0.454147	0.400824	0.394332	0.392595	0.390424	0.384759	0.385524	0.383208	0.383477	0.387219	0.38939	0.402974	0.430205	0.428385	0.425594	0.426731	0.427082	0.425697	0.428075	0.429357	0.428323	0.427207	0.425573	0.422596	0.422575	0.421872	0.420735	0.425966	0.425015	0.42241	0.425904	0.421996	0.419577	0.417861	0.415938	0.418006	0.418833	0.419825	0.417448	0.41784	0.41356	0.409405	0.413498	0.411348	0.414346	0.446849	0.457125	0.458117
		0.462397	0.401548	0.393525	0.390424	0.391396	0.390527	0.38817	0.387261	0.387633	0.383208	0.386475	0.411472	0.429295	0.436014	0.435084	0.430804	0.43128	0.426421	0.426917	0.428799	0.432189	0.431569	0.429357	0.433823	0.426752	0.427124	0.428695	0.427103	0.429274	0.428034	0.425552	0.424974	0.422203	0.422616	0.419825	0.419908	0.417344	0.420197	0.424622	0.421872	0.424291	0.419432	0.413271	0.41478	0.416104	0.446787	0.460433	0.457021
		0.458014	0.398508	0.386558	0.391665	0.389101	0.390176	0.388749	0.38083	0.381368	0.380872	0.380975	0.409756	0.428468	0.431941	0.430101	0.430825	0.426566	0.424271	0.424022	0.421314	0.421459	0.426504	0.421769	0.425242	0.420342	0.416538	0.413581	0.412589	0.41447	0.413395	0.417096	0.416	0.415545	0.41569	0.411183	0.410397	0.407916	0.406283	0.412113	0.411162	0.412196	0.410128	0.410873	0.413002	0.419618	0.44811	0.457083	0.458014
		0.4576	0.397475	0.382981	0.382981	0.385627	0.386454	0.389411	0.386061	0.380065	0.376964	0.383746	0.415277	0.424126	0.429522	0.428633	0.428737	0.42915	0.423506	0.424291	0.424002	0.42363	0.426131	0.423506	0.427434	0.426131	0.427393	0.422947	0.418254	0.418192	0.419226	0.420983	0.421789	0.418957	0.420466	0.416062	0.415711	0.412919	0.41447	0.414636	0.415401	0.421913	0.420301	0.419288	0.41722	0.435208	0.456608	0.458096	0.45669
		0.461591	0.397454	0.382009	0.380438	0.379238	0.381968	0.386454	0.385462	0.385028	0.381223	0.387447	0.418978	0.426586	0.428881	0.427455	0.427972	0.429109	0.429688	0.428943	0.422079	0.42119	0.420838	0.418212	0.422286	0.424994	0.427144	0.42762	0.42243	0.419598	0.417448	0.41906	0.418543	0.419618	0.423423	0.422596	0.422761	0.420673	0.419288	0.416352	0.414532	0.413974	0.419267	0.418254	0.421438	0.439137	0.456256	0.459296	0.45667
		0.467401	0.405021	0.398819	0.393257	0.390838	0.389783	0.389432	0.392636	0.394311	0.393277	0.406407	0.43436	0.438454	0.432458	0.43008	0.432003	0.430556	0.437276	0.435601	0.435642	0.435146	0.432065	0.429667	0.426628	0.4264	0.428488	0.429274	0.429295	0.427455	0.43008	0.42547	0.420425	0.420921	0.418771	0.421376	0.422058	0.422927	0.426069	0.423878	0.422451	0.41813	0.418399	0.419164	0.419308	0.448069	0.463637	0.46523	0.464444
		0.462935	0.401217	0.394125	0.395242	0.395407	0.389845	0.389535	0.385648	0.388956	0.389101	0.413044	0.43587	0.441556	0.441349	0.436387	0.432644	0.433451	0.429357	0.430804	0.437524	0.43343	0.434588	0.432314	0.430391	0.42702	0.428695	0.424643	0.422927	0.429357	0.429915	0.427207	0.427682	0.42334	0.423154	0.419143	0.420383	0.422224	0.421273	0.426028	0.422844	0.420508	0.422244	0.418523	0.423071	0.452224	0.461239	0.465085	0.464382
		0.467194	0.40283	0.393505	0.393215	0.392574	0.393877	0.390114	0.390548	0.386351	0.385462	0.41662	0.429605	0.435642	0.437317	0.435291	0.43436	0.430143	0.43037	0.431032	0.427744	0.433058	0.4313	0.43161	0.431176	0.430391	0.430349	0.428323	0.424188	0.423278	0.425408	0.429295	0.426793	0.427165	0.428654	0.42394	0.423444	0.419308	0.421913	0.42547	0.424209	0.426069	0.42243	0.422989	0.426338	0.450612	0.461591	0.462128	0.46616
		0.44627	0.401465	0.391561	0.389328	0.392182	0.391458	0.395758	0.39305	0.394869	0.396978	0.421521	0.432665	0.433533	0.431631	0.436035	0.438309	0.43986	0.434877	0.429832	0.430473	0.423836	0.426338	0.425842	0.427661	0.43008	0.428406	0.428571	0.423361	0.419867	0.417778	0.414656	0.416124	0.418212	0.419887	0.422492	0.419226	0.417551	0.415917	0.413995	0.416145	0.415483	0.421603	0.421355	0.432706	0.456587	0.457352	0.457042	0.456876
		0.433906	0.399997	0.388129	0.385441	0.386909	0.382547	0.386578	0.388811	0.388853	0.396379	0.424167	0.430659	0.431714	0.432127	0.433657	0.432003	0.433161	0.435043	0.434112	0.430908	0.424974	0.427144	0.425222	0.423195	0.427103	0.428447	0.429295	0.433533	0.432872	0.428488	0.423485	0.423009	0.41966	0.422906	0.426131	0.423444	0.424953	0.421624	0.416331	0.414884	0.412279	0.413664	0.417365	0.438537	0.459254	0.460164	0.463245	0.459957
		0.465271	0.399273	0.392698	0.391809	0.387033	0.387405	0.386227	0.3848	0.392492	0.400307	0.432127	0.437338	0.435601	0.434919	0.430143	0.431011	0.43006	0.431259	0.435084	0.433533	0.4319	0.429315	0.425759	0.424167	0.42334	0.426772	0.426317	0.427351	0.427558	0.423898	0.424581	0.421086	0.421934	0.418978	0.424436	0.425966	0.423733	0.423278	0.418295	0.418047	0.416021	0.413106	0.41569	0.443933	0.462438	0.463121	0.461549	0.460019
		0.452576	0.399749	0.390734	0.394166	0.387736	0.385999	0.383622	0.384656	0.382774	0.402313	0.427165	0.430411	0.428923	0.428799	0.421562	0.425139	0.423712	0.423878	0.427331	0.428613	0.428199	0.425346	0.425056	0.422265	0.41937	0.423009	0.422513	0.426814	0.424084	0.422885	0.423816	0.41904	0.41875	0.41691	0.414036	0.417385	0.417696	0.420363	0.42119	0.417592	0.413064	0.41019	0.414036	0.444595	0.454375	0.463741	0.464423	0.462893
	575	0.458324	0.396586	0.388108	0.38693	0.389328	0.389659	0.386909	0.383125	0.382505	0.410211	0.424436	0.433637	0.433575	0.431673	0.433864	0.428509	0.426483	0.426049	0.425759	0.426111	0.427847	0.428323	0.423836	0.423774	0.422162	0.419536	0.417365	0.416104	0.420032	0.422141	0.420818	0.423216	0.418399	0.417489	0.41201	0.413767	0.413002	0.41691	0.418647	0.415049	0.418068	0.414057	0.413581	0.444574	0.451645	0.45485	0.457828	0.455036
[truncated: 153 more columns]

## Sheet: Dot 3
Dot 3	B4 (mV)
P3 (mV)		750
	800	5.42991e-09	4.37017e-09	3.91369e-09	3.64915e-09	3.46706e-09	3.30513e-09	3.18764e-09	3.2269e-09	3.41187e-09	3.28296e-09	3.19176e-09	3.07327e-09	2.93242e-09	2.83285e-09	3.20599e-09	3.12333e-09	3.03461e-09	2.94343e-09	2.86226e-09	2.77391e-09	2.75948e-09	3.13149e-09	3.08237e-09	2.99325e-09	2.87042e-09	2.7551e-09	2.65674e-09	2.56376e-09	2.51874e-09	2.95921e-09	2.86431e-09	2.76457e-09	2.70846e-09	2.59867e-09	2.54787e-09	2.44147e-09	2.35797e-09	2.2629e-09	2.18651e-09	2.08463e-09	2.02524e-09	1.90855e-09	1.82982e-09	1.75111e-09	1.68193e-09	1.64911e-09	1.53825e-09	1.48217e-09
		5.49599e-09	4.03772e-09	3.70819e-09	3.4824e-09	3.32496e-09	3.20213e-09	3.09478e-09	3.3936e-09	3.28185e-09	3.17459e-09	3.03847e-09	2.90882e-09	2.85685e-09	3.22647e-09	3.14019e-09	3.0549e-09	2.98706e-09	2.85553e-09	2.74702e-09	2.71707e-09	3.14418e-09	3.03459e-09	2.94055e-09	2.89268e-09	2.80427e-09	2.67324e-09	2.59472e-09	2.52255e-09	2.9486e-09	2.83098e-09	2.76877e-09	2.72667e-09	2.68164e-09	2.60386e-09	2.54678e-09	2.42369e-09	2.36727e-09	2.25415e-09	2.12162e-09	2.02956e-09	1.95674e-09	1.84782e-09	1.75548e-09	1.71421e-09	1.61209e-09	1.55581e-09	1.48403e-09	1.40782e-09
		5.50379e-09	4.37731e-09	3.60346e-09	3.39212e-09	3.22911e-09	3.10726e-09	3.06063e-09	3.2939e-09	3.17645e-09	3.0682e-09	2.96334e-09	2.89198e-09	2.74452e-09	3.18434e-09	3.06167e-09	2.93317e-09	2.88437e-09	2.77907e-09	2.67338e-09	2.58034e-09	3.08895e-09	2.95931e-09	2.86233e-09	2.79404e-09	2.69363e-09	2.61802e-09	2.57202e-09	2.52512e-09	2.92996e-09	2.84519e-09	2.79516e-09	2.75589e-09	2.67196e-09	2.53809e-09	2.45477e-09	2.3522e-09	2.25126e-09	2.17716e-09	2.09105e-09	1.96844e-09	1.87383e-09	1.80288e-09	1.72947e-09	1.64092e-09	1.55023e-09	1.47647e-09	1.42312e-09	1.36051e-09
		5.26288e-09	3.99958e-09	3.50016e-09	3.30968e-09	3.1998e-09	3.07572e-09	3.41328e-09	3.30636e-09	3.16856e-09	3.01954e-09	2.89239e-09	2.7922e-09	2.75501e-09	3.15919e-09	3.00454e-09	2.90706e-09	2.81797e-09	2.71091e-09	2.62505e-09	3.10878e-09	3.04756e-09	2.8968e-09	2.83291e-09	2.74783e-09	2.70965e-09	2.61878e-09	2.51424e-09	2.45567e-09	2.89768e-09	2.81444e-09	2.72732e-09	2.6648e-09	2.59258e-09	2.4742e-09	2.3819e-09	2.27613e-09	2.1855e-09	2.09976e-09	2.02183e-09	1.95121e-09	1.8483e-09	1.76809e-09	1.67397e-09	1.61962e-09	1.51393e-09	1.47162e-09	1.37035e-09	1.2944e-09
		5.48843e-09	4.15928e-09	3.54995e-09	3.29041e-09	3.12845e-09	3.00665e-09	3.37389e-09	3.25501e-09	3.117e-09	2.9748e-09	2.846e-09	2.75308e-09	3.1842e-09	3.07525e-09	2.96051e-09	2.90237e-09	2.82907e-09	2.71978e-09	2.62233e-09	3.05622e-09	2.92729e-09	2.87101e-09	2.79971e-09	2.73299e-09	2.66203e-09	2.5767e-09	2.51183e-09	2.66661e-09	2.87398e-09	2.78355e-09	2.70981e-09	2.61916e-09	2.51749e-09	2.3655e-09	2.30473e-09	2.21923e-09	2.16058e-09	2.07381e-09	1.97855e-09	1.89887e-09	1.80715e-09	1.70256e-09	1.61124e-09	1.52917e-09	1.45246e-09	1.3719e-09	1.29265e-09	1.21274e-09
		5.48981e-09	4.1713e-09	3.4485e-09	3.2231e-09	3.05626e-09	3.36466e-09	3.36613e-09	3.24018e-09	3.09442e-09	2.95535e-09	2.84815e-09	2.72028e-09	3.16648e-09	3.04142e-09	2.94846e-09	2.85316e-09	2.75513e-09	2.69144e-09	2.60997e-09	3.05215e-09	2.97582e-09	2.89944e-09	2.80403e-09	2.68586e-09	2.63338e-09	2.5455e-09	2.42551e-09	2.93204e-09	2.87015e-09	2.77943e-09	2.69848e-09	2.56782e-09	2.46857e-09	2.408e-09	2.29675e-09	2.21679e-09	2.12894e-09	2.01555e-09	1.9236e-09	1.83939e-09	1.76723e-09	1.68487e-09	1.58815e-09	1.50077e-09	1.40829e-09	1.37129e-09	1.27277e-09	1.19543e-09
		5.48565e-09	3.61235e-09	3.27209e-09	3.11712e-09	2.96317e-09	3.37057e-09	3.24119e-09	3.11293e-09	3.01632e-09	2.88966e-09	2.77098e-09	3.02943e-09	3.09672e-09	2.9911e-09	2.87886e-09	2.80952e-09	2.69851e-09	2.64178e-09	3.07604e-09	2.97346e-09	2.88796e-09	2.7999e-09	2.73626e-09	2.62084e-09	2.54467e-09	2.45856e-09	2.34521e-09	2.86128e-09	2.79084e-09	2.6955e-09	2.5741e-09	2.47452e-09	2.39019e-09	2.27641e-09	2.21531e-09	2.11099e-09	2.02058e-09	1.93205e-09	1.85746e-09	1.76143e-09	1.67324e-09	1.59624e-09	1.53401e-09	1.45265e-09	1.3458e-09	1.27838e-09	1.18466e-09	1.1171e-09
		5.4976e-09	4.02724e-09	3.26607e-09	3.06408e-09	2.90614e-09	3.32984e-09	3.18466e-09	3.08661e-09	2.91975e-09	2.80975e-09	2.69686e-09	3.14832e-09	2.98934e-09	2.93295e-09	2.8327e-09	2.77034e-09	2.69517e-09	2.59228e-09	3.01231e-09	2.91153e-09	2.79629e-09	2.76583e-09	2.70398e-09	2.57549e-09	2.50413e-09	2.40168e-09	2.47039e-09	2.81482e-09	2.68783e-09	2.56261e-09	2.47196e-09	2.36597e-09	2.27048e-09	2.16728e-09	2.10492e-09	2.03694e-09	1.95814e-09	1.86125e-09	1.75018e-09	1.65322e-09	1.57862e-09	1.49239e-09	1.40324e-09	1.33033e-09	1.23998e-09	1.18048e-09	1.13354e-09	1.0322e-09
		5.46518e-09	3.60684e-09	3.1191e-09	2.90452e-09	3.36941e-09	3.23132e-09	3.07522e-09	2.93957e-09	2.76287e-09	2.64411e-09	2.57647e-09	3.01351e-09	2.88583e-09	2.79492e-09	2.71335e-09	2.58914e-09	2.50475e-09	2.38349e-09	2.90905e-09	2.81993e-09	2.71925e-09	2.63996e-09	2.53526e-09	2.41772e-09	2.31832e-09	2.22756e-09	2.71339e-09	2.62885e-09	2.54566e-09	2.47586e-09	2.34108e-09	2.26214e-09	2.13307e-09	2.06306e-09	1.95966e-09	1.85011e-09	1.77577e-09	1.69169e-09	1.62486e-09	1.52485e-09	1.46038e-09	1.38889e-09	1.31319e-09	1.2261e-09	1.18618e-09	1.12127e-09	1.03487e-09	9.72677e-10
		5.47007e-09	3.68004e-09	3.11249e-09	2.88197e-09	3.32493e-09	3.12867e-09	2.99703e-09	2.8507e-09	2.73101e-09	2.62031e-09	2.97093e-09	2.93922e-09	2.87683e-09	2.79357e-09	2.6557e-09	2.55069e-09	2.40449e-09	2.91821e-09	2.82916e-09	2.72098e-09	2.6592e-09	2.56504e-09	2.44495e-09	2.34874e-09	2.2594e-09	2.16992e-09	2.66411e-09	2.56554e-09	2.48054e-09	2.44205e-09	2.39955e-09	2.26879e-09	2.1995e-09	2.09671e-09	1.95722e-09	1.87969e-09	1.77533e-09	1.7161e-09	1.64501e-09	1.53957e-09	1.47788e-09	1.4323e-09	1.35969e-09	1.27847e-09	1.20127e-09	1.13894e-09	1.08233e-09	1.01796e-09
		5.48132e-09	3.71189e-09	3.01722e-09	3.0423e-09	3.28132e-09	3.15615e-09	2.998e-09	2.88097e-09	2.76655e-09	2.65013e-09	3.11247e-09	2.99494e-09	2.86348e-09	2.76231e-09	2.68987e-09	2.60516e-09	2.49776e-09	3.00145e-09	2.87232e-09	2.80504e-09	2.67471e-09	2.58055e-09	2.48938e-09	2.43867e-09	2.32168e-09	2.38946e-09	2.71363e-09	2.65468e-09	2.55998e-09	2.45751e-09	2.35341e-09	2.25352e-09	2.16704e-09	2.05412e-09	1.98151e-09	1.84736e-09	1.76045e-09	1.70788e-09	1.58766e-09	1.5049e-09	1.42796e-09	1.36726e-09	1.30825e-09	1.23838e-09	1.14079e-09	1.09148e-09	1.02811e-09	9.83226e-10
		5.47722e-09	3.44092e-09	2.98201e-09	3.38239e-09	3.24088e-09	3.11942e-09	2.99228e-09	2.82476e-09	2.66656e-09	2.55291e-09	3.07068e-09	2.97777e-09	2.83213e-09	2.70093e-09	2.61168e-09	2.49617e-09	2.44008e-09	2.88552e-09	2.79963e-09	2.68031e-09	2.58328e-09	2.49597e-09	2.38957e-09	2.29675e-09	2.20475e-09	2.69204e-09	2.59339e-09	2.47721e-09	2.38388e-09	2.31538e-09	2.22489e-09	2.11686e-09	2.02905e-09	1.93384e-09	1.8509e-09	1.78038e-09	1.73908e-09	1.66044e-09	1.5801e-09	1.46928e-09	1.37837e-09	1.31486e-09	1.2443e-09	1.18078e-09	1.1222e-09	1.05897e-09	1.00279e-09	9.5218e-10
		5.46394e-09	3.32461e-09	2.99188e-09	3.38585e-09	3.23313e-09	3.107e-09	3.00303e-09	2.86808e-09	2.73104e-09	2.88731e-09	3.06077e-09	2.95141e-09	2.80681e-09	2.68558e-09	2.57273e-09	2.46795e-09	2.96683e-09	2.83134e-09	2.7632e-09	2.66769e-09	2.58822e-09	2.50972e-09	2.42993e-09	2.3135e-09	2.24887e-09	2.72026e-09	2.61915e-09	2.49693e-09	2.40767e-09	2.28864e-09	2.1906e-09	2.12009e-09	2.02301e-09	1.86753e-09	1.81498e-09	1.71749e-09	1.67273e-09	1.60502e-09	1.49226e-09	1.43942e-09	1.38099e-09	1.30415e-09	1.24151e-09	1.16045e-09	1.10368e-09	1.03274e-09	9.87536e-10	9.35911e-10
		4.96706e-09	3.41276e-09	3.20713e-09	3.32827e-09	3.23315e-09	3.10157e-09	2.97439e-09	2.82342e-09	2.67469e-09	3.13947e-09	2.9844e-09	2.85626e-09	2.74018e-09	2.66021e-09	2.53341e-09	2.43034e-09	2.93495e-09	2.83237e-09	2.73552e-09	2.60479e-09	2.4861e-09	2.43282e-09	2.28608e-09	2.18829e-09	2.09422e-09	2.59506e-09	2.50362e-09	2.42893e-09	2.29743e-09	2.20461e-09	2.14924e-09	2.01899e-09	1.92733e-09	1.85206e-09	1.76597e-09	1.68673e-09	1.59834e-09	1.56754e-09	1.46248e-09	1.39994e-09	1.34449e-09	1.26777e-09	1.19325e-09	1.11222e-09	1.03394e-09	9.66381e-10	9.01156e-10	8.46993e-10
		5.45982e-09	3.70923e-09	3.55404e-09	3.36884e-09	3.22006e-09	3.06578e-09	2.91403e-09	2.77175e-09	2.63497e-09	3.07173e-09	2.93737e-09	2.82309e-09	2.70467e-09	2.58767e-09	2.45927e-09	2.46858e-09	2.89007e-09	2.79045e-09	2.68266e-09	2.53499e-09	2.47371e-09	2.35872e-09	2.27936e-09	2.18849e-09	2.65368e-09	2.56734e-09	2.47992e-09	2.3565e-09	2.26885e-09	2.17932e-09	2.10616e-09	1.9782e-09	1.88571e-09	1.7836e-09	1.7183e-09	1.63256e-09	1.5518e-09	1.48273e-09	1.44882e-09	1.37829e-09	1.29621e-09	1.20448e-09	1.12026e-09	1.05013e-09	1.00207e-09	9.40397e-10	8.82245e-10	7.95801e-10
		5.43544e-09	3.35729e-09	3.48699e-09	3.28414e-09	3.08677e-09	2.94312e-09	2.81017e-09	2.6552e-09	3.12983e-09	2.99822e-09	2.86589e-09	2.76051e-09	2.6679e-09	2.52476e-09	2.40225e-09	2.92414e-09	2.82592e-09	2.7032e-09	2.58868e-09	2.50167e-09	2.33773e-09	2.29582e-09	2.2325e-09	2.13764e-09	2.60976e-09	2.53994e-09	2.42882e-09	2.32516e-09	2.23252e-09	2.14197e-09	2.00645e-09	1.92903e-09	1.85527e-09	1.77905e-09	1.71879e-09	1.64806e-09	1.5446e-09	1.47415e-09	1.42711e-09	1.32458e-09	1.24626e-09	1.20151e-09	1.14465e-09	1.038e-09	9.75585e-10	9.08133e-10	8.48202e-10	7.85933e-10
		5.44595e-09	3.69942e-09	3.47316e-09	3.2507e-09	3.0561e-09	2.86869e-09	2.72708e-09	2.58041e-09	3.09298e-09	2.93451e-09	2.8082e-09	2.6904e-09	2.55274e-09	2.4265e-09	2.32927e-09	2.84185e-09	2.75889e-09	2.64984e-09	2.54034e-09	2.43619e-09	2.29839e-09	2.20132e-09	2.14225e-09	2.06397e-09	2.55636e-09	2.43416e-09	2.33346e-09	2.26675e-09	2.14794e-09	2.05499e-09	1.94531e-09	1.88244e-09	1.80441e-09	1.71675e-09	1.63537e-09	1.59409e-09	1.48601e-09	1.40637e-09	1.34045e-09	1.25748e-09	1.17421e-09	1.07673e-09	1.00391e-09	9.35591e-10	8.77935e-10	7.93727e-10	7.5125e-10	6.85024e-10
		5.40754e-09	3.54735e-09	3.21111e-09	3.06795e-09	2.90992e-09	2.74146e-09	2.58805e-09	2.46366e-09	2.92631e-09	2.83323e-09	2.67981e-09	2.58002e-09	2.45102e-09	2.33601e-09	2.27505e-09	2.77089e-09	2.64294e-09	2.51394e-09	2.43726e-09	2.33892e-09	2.23434e-09	2.15958e-09	2.04129e-09	2.57178e-09	2.47931e-09	2.35649e-09	2.26362e-09	2.15272e-09	2.01074e-09	1.94104e-09	1.84903e-09	1.74766e-09	1.65655e-09	1.5962e-09	1.52991e-09	1.45006e-09	1.38265e-09	1.31276e-09	1.24997e-09	1.17694e-09	1.08196e-09	1.0139e-09	9.56128e-10	8.67394e-10	8.02257e-10	7.7689e-10	7.0444e-10	6.57782e-10
		5.43706e-09	4.05994e-09	3.3222e-09	3.05899e-09	2.91229e-09	2.72371e-09	2.58444e-09	2.70857e-09	2.89486e-09	2.74928e-09	2.61119e-09	2.50247e-09	2.38437e-09	2.26708e-09	2.75804e-09	2.65561e-09	2.55617e-09	2.47674e-09	2.33629e-09	2.23352e-09	2.14095e-09	2.03503e-09	1.94547e-09	2.454e-09	2.35922e-09	2.28398e-09	2.19122e-09	2.06829e-09	1.99476e-09	1.91559e-09	1.84079e-09	1.74194e-09	1.70457e-09	1.60739e-09	1.49791e-09	1.46216e-09	1.37341e-09	1.26243e-09	1.19818e-09	1.13261e-09	1.05676e-09	1.00313e-09	9.29143e-10	8.42788e-10	7.97636e-10	7.44682e-10	6.70341e-10	6.32526e-10
		5.40545e-09	3.72969e-09	3.2138e-09	2.91673e-09	2.74087e-09	2.62962e-09	2.4687e-09	2.95714e-09	2.80655e-09	2.68297e-09	2.58329e-09	2.47385e-09	2.32396e-09	2.17362e-09	2.6884e-09	2.58509e-09	2.47156e-09	2.36333e-09	2.26758e-09	2.20144e-09	2.05935e-09	1.96333e-09	1.89207e-09	2.3723e-09	2.27185e-09	2.21118e-09	2.10456e-09	1.99361e-09	1.91171e-09	1.86871e-09	1.79954e-09	1.70923e-09	1.62747e-09	1.58216e-09	1.50657e-09	1.40688e-09	1.34999e-09	1.26887e-09	1.21275e-09	1.11875e-09	1.02165e-09	9.58379e-10	8.85649e-10	8.16972e-10	7.34661e-10	6.82308e-10	6.44381e-10	5.93069e-10
		5.55212e-09	3.99142e-09	3.20853e-09	2.93731e-09	2.75258e-09	2.58649e-09	2.43601e-09	2.92903e-09	2.78425e-09	2.63664e-09	2.52584e-09	2.36473e-09	2.27976e-09	2.17678e-09	2.66922e-09	2.52393e-09	2.43187e-09	2.31126e-09	2.20689e-09	2.11768e-09	2.06418e-09	1.94159e-09	2.05159e-09	2.38098e-09	2.28787e-09	2.19853e-09	2.10512e-09	2.00274e-09	1.90962e-09	1.85839e-09	1.7806e-09	1.66035e-09	1.56025e-09	1.50697e-09	1.44077e-09	1.36812e-09	1.27028e-09	1.18938e-09	1.10404e-09	1.05451e-09	9.76722e-10	9.23592e-10	8.51991e-10	7.70514e-10	7.09863e-10	6.65848e-10	6.10707e-10	5.54822e-10
		5.5214e-09	3.63959e-09	3.12281e-09	2.86185e-09	2.70778e-09	2.59369e-09	2.6868e-09	2.87984e-09	2.73772e-09	2.57307e-09	2.44444e-09	2.33659e-09	2.216e-09	2.74091e-09	2.65546e-09	2.49949e-09	2.3657e-09	2.26582e-09	2.17817e-09	2.07476e-09	1.99921e-09	1.96572e-09	2.42551e-09	2.31516e-09	2.25746e-09	2.1214e-09	2.05559e-09	1.99108e-09	1.89884e-09	1.81632e-09	1.72328e-09	1.62329e-09	1.51751e-09	1.44755e-09	1.37326e-09	1.31014e-09	1.21527e-09	1.14933e-09	1.06775e-09	1.00682e-09	9.45948e-10	8.69933e-10	7.94584e-10	7.44722e-10	6.86273e-10	6.43837e-10	5.73341e-10	5.28982e-10
		5.50146e-09	3.82721e-09	3.13056e-09	2.87405e-09	2.68218e-09	2.50532e-09	2.97005e-09	2.80668e-09	2.7141e-09	2.5824e-09	2.40875e-09	2.31659e-09	2.19755e-09	2.69613e-09	2.60563e-09	2.50711e-09	2.41705e-09	2.29754e-09	2.18268e-09	2.09145e-09	1.97723e-09	1.92891e-09	2.42299e-09	2.30122e-09	2.21119e-09	2.1093e-09	2.01412e-09	1.93395e-09	1.84234e-09	1.74943e-09	1.67144e-09	1.60491e-09	1.52818e-09	1.44229e-09	1.3385e-09	1.2695e-09	1.21239e-09	1.13196e-09	1.06115e-09	9.99919e-10	9.29071e-10	8.3662e-10	7.73245e-10	7.28502e-10	6.80915e-10	6.22626e-10	5.58482e-10	5.31465e-10
		5.4441e-09	3.82869e-09	3.08381e-09	2.79548e-09	2.61831e-09	2.46364e-09	2.94771e-09	2.79736e-09	2.65447e-09	2.53085e-09	2.41714e-09	2.26832e-09	2.12475e-09	2.65801e-09	2.54898e-09	2.41662e-09	2.29088e-09	2.24197e-09	2.10661e-09	2.01393e-09	1.95745e-09	1.85537e-09	2.3598e-09	2.27501e-09	2.18589e-09	2.09904e-09	2.04181e-09	1.92158e-09	1.82559e-09	1.77459e-09	1.66137e-09	1.5853e-09	1.50169e-09	1.39346e-09	1.33477e-09	1.24559e-09	1.15759e-09	1.0915e-09	1.03983e-09	9.56152e-10	8.76213e-10	8.29707e-10	7.41646e-10	6.71215e-10	6.39543e-10	5.95761e-10	5.31609e-10	4.83181e-10
		5.42943e-09	3.72817e-09	2.99206e-09	2.68628e-09	2.51485e-09	2.4437e-09	2.88987e-09	2.75346e-09	2.60345e-09	2.48729e-09	2.2933e-09	2.19982e-09	2.40548e-09	2.59703e-09	2.47967e-09	2.38406e-09	2.26141e-09	2.18598e-09	2.07745e-09	1.97483e-09	1.91243e-09	1.81326e-09	2.28679e-09	2.25291e-09	2.1268e-09	2.03013e-09	1.94104e-09	1.8174e-09	1.72411e-09	1.6815e-09	1.57183e-09	1.48342e-09	1.40287e-09	1.31965e-09	1.23964e-09	1.18291e-09	1.09581e-09	1.0423e-09	9.87263e-10	9.11129e-10	8.32174e-10	7.63762e-10	6.87395e-10	6.3891e-10	5.76809e-10	5.39283e-10	4.92673e-10	4.22393e-10
		5.43071e-09	3.4489e-09	2.83729e-09	2.61315e-09	2.44631e-09	2.95984e-09	2.80199e-09	2.62189e-09	2.4635e-09	2.34598e-09	2.17672e-09	2.09191e-09	2.64386e-09	2.49888e-09	2.38324e-09	2.29768e-09	2.18836e-09	2.10914e-09	2.00409e-09	1.8918e-09	1.80887e-09	2.29083e-09	2.22348e-09	2.1189e-09	2.00858e-09	1.89188e-09	1.80683e-09	1.70569e-09	1.62946e-09	1.5479e-09	1.4722e-09	1.40746e-09	1.32918e-09	1.25226e-09	1.18261e-09	1.09705e-09	1.03835e-09	9.96515e-10	9.09895e-10	8.49436e-10	7.82032e-10	7.33252e-10	6.75187e-10	6.13118e-10	5.71395e-10	5.07307e-10	4.4507e-10	4.02841e-10
		5.43261e-09	3.46366e-09	2.86429e-09	2.61609e-09	2.46242e-09	2.91051e-09	2.73613e-09	2.60067e-09	2.46386e-09	2.30448e-09	2.17547e-09	2.08421e-09	2.56602e-09	2.4457e-09	2.34777e-09	2.25775e-09	2.1359e-09	2.04852e-09	1.94778e-09	1.89227e-09	1.79767e-09	2.20094e-09	2.18489e-09	2.11269e-09	2.02802e-09	1.89795e-09	1.83492e-09	1.71567e-09	1.61093e-09	1.56084e-09	1.43887e-09	1.36142e-09	1.28692e-09	1.1809e-09	1.13694e-09	1.08164e-09	9.78741e-10	9.38963e-10	8.53609e-10	7.83442e-10	7.37409e-10	6.72368e-10	6.12013e-10	5.61759e-10	5.16238e-10	4.4346e-10	3.95368e-10	3.55406e-10
		5.40873e-09	3.47258e-09	2.75242e-09	2.4674e-09	2.31054e-09	2.81345e-09	2.65191e-09	2.51164e-09	2.31901e-09	2.21306e-09	2.08809e-09	1.98876e-09	2.48885e-09	2.36588e-09	2.26595e-09	2.14823e-09	2.04246e-09	1.94076e-09	1.82894e-09	1.75253e-09	1.66941e-09	2.16694e-09	2.06289e-09	1.93499e-09	1.84501e-09	1.74087e-09	1.68189e-09	1.58333e-09	1.49521e-09	1.37855e-09	1.3257e-09	1.23012e-09	1.13955e-09	1.06491e-09	1.01595e-09	9.48687e-10	8.78232e-10	8.25702e-10	7.74094e-10	7.0432e-10	6.61747e-10	5.94079e-10	5.23159e-10	4.79392e-10	4.28489e-10	3.71875e-10	3.2444e-10	2.91831e-10
		5.39718e-09	3.0485e-09	2.54887e-09	2.37002e-09	2.87028e-09	2.69982e-09	2.53095e-09	2.41209e-09	2.28188e-09	2.14769e-09	2.03772e-09	2.50604e-09	2.38748e-09	2.2772e-09	2.15236e-09	2.02563e-09	1.9182e-09	1.80806e-09	1.70922e-09	1.64298e-09	1.53662e-09	1.44635e-09	1.83331e-09	1.85508e-09	1.75577e-09	1.66799e-09	1.56625e-09	1.4864e-09	1.39012e-09	1.32046e-09	1.27408e-09	1.15944e-09	1.08408e-09	1.02855e-09	9.49384e-10	9.09222e-10	8.52159e-10	8.07664e-10	7.30424e-10	6.65247e-10	6.0502e-10	5.59099e-10	5.07267e-10	4.61049e-10	4.1959e-10	3.76232e-10	3.10198e-10	2.66688e-10
		5.40892e-09	3.37628e-09	2.65612e-09	2.40553e-09	2.89422e-09	2.73559e-09	2.59907e-09	2.42678e-09	2.27139e-09	2.1636e-09	2.02592e-09	2.5224e-09	2.42525e-09	2.30841e-09	2.24689e-09	2.12622e-09	2.00341e-09	1.91929e-09	1.83099e-09	1.74333e-09	2.24788e-09	2.11904e-09	2.02567e-09	1.94776e-09	1.81843e-09	1.71503e-09	1.64456e-09	1.56624e-09	1.4505e-09	1.3643e-09	1.30015e-09	1.20748e-09	1.12509e-09	1.04687e-09	9.82986e-10	9.25907e-10	8.54266e-10	7.96522e-10	7.33692e-10	6.9019e-10	6.42667e-10	5.77346e-10	5.22702e-10	4.80466e-10	4.24484e-10	3.61173e-10	3.28212e-10	2.80001e-10
		4.89385e-09	2.88018e-09	2.45349e-09	2.24313e-09	2.74437e-09	2.5558e-09	2.40304e-09	2.26255e-09	2.14752e-09	2.0088e-09	1.88578e-09	2.38224e-09	2.286e-09	2.13976e-09	2.01721e-09	1.93216e-09	1.83183e-09	1.69455e-09	1.59583e-09	1.49998e-09	1.42945e-09	1.40287e-09	1.32378e-09	1.76763e-09	1.65934e-09	1.54143e-09	1.46019e-09	1.39429e-09	1.30233e-09	1.21146e-09	1.18495e-09	1.11018e-09	1.00765e-09	9.40653e-10	8.64559e-10	8.0748e-10	7.48559e-10	7.09102e-10	6.38718e-10	6.01224e-10	5.50625e-10	4.88972e-10	4.31693e-10	3.95088e-10	3.44008e-10	2.98792e-10	2.74298e-10	2.17098e-10
		5.43689e-09	2.98446e-09	2.47106e-09	2.77431e-09	2.7499e-09	2.61118e-09	2.4713e-09	2.33721e-09	2.20653e-09	2.09103e-09	1.97706e-09	2.47329e-09	2.3401e-09	2.1991e-09	2.08564e-09	1.96477e-09	1.85185e-09	1.74943e-09	1.63838e-09	1.56963e-09	1.47371e-09	1.38618e-09	1.68303e-09	1.77325e-09	1.67137e-09	1.60513e-09	1.5059e-09	1.39616e-09	1.31131e-09	1.19678e-09	1.11856e-09	1.03172e-09	9.75889e-10	9.19931e-10	8.75709e-10	8.01977e-10	7.2106e-10	6.83654e-10	6.13527e-10	5.72804e-10	5.07187e-10	4.46744e-10	3.94222e-10	3.7302e-10	3.3245e-10	2.78959e-10	2.42194e-10	1.95952e-10
		5.40191e-09	2.90086e-09	2.39084e-09	2.8231e-09	2.68422e-09	2.55644e-09	2.41914e-09	2.28882e-09	2.16123e-09	2.03081e-09	2.50086e-09	2.38366e-09	2.283e-09	2.13072e-09	2.00659e-09	1.90821e-09	1.81066e-09	1.70946e-09	1.61666e-09	1.51181e-09	1.42159e-09	1.35313e-09	1.27351e-09	1.72486e-09	1.62487e-09	1.51039e-09	1.4417e-09	1.3508e-09	1.27754e-09	1.17369e-09	1.11197e-09	1.0466e-09	9.54647e-10	9.23376e-10	8.30621e-10	7.50921e-10	6.883e-10	6.21104e-10	5.61206e-10	5.12313e-10	4.78543e-10	4.2949e-10	3.82592e-10	3.41181e-10	2.93185e-10	2.39238e-10	2.06734e-10	1.63296e-10
		4.57482e-09	2.81058e-09	2.36069e-09	2.79419e-09	2.59058e-09	2.44447e-09	2.30988e-09	2.19294e-09	2.04762e-09	1.92836e-09	2.42552e-09	2.27128e-09	2.16029e-09	2.05724e-09	1.95549e-09	1.86184e-09	1.76375e-09	1.62762e-09	1.54257e-09	1.47107e-09	1.38045e-09	1.84447e-09	1.71574e-09	1.61351e-09	1.53812e-09	1.46057e-09	1.34467e-09	1.26637e-09	1.16412e-09	1.12739e-09	1.06391e-09	9.64555e-10	8.90247e-10	8.34337e-10	7.59356e-10	7.1587e-10	6.32871e-10	5.78956e-10	5.34997e-10	4.90142e-10	4.49683e-10	4.17868e-10	3.66909e-10	3.21676e-10	2.74049e-10	2.50428e-10	2.15921e-10	1.71538e-10
		5.34887e-09	3.07832e-09	2.37337e-09	2.79397e-09	2.56433e-09	2.39375e-09	2.266e-09	2.12359e-09	1.97242e-09	1.85592e-09	2.33312e-09	2.20728e-09	2.11195e-09	1.9892e-09	1.90072e-09	1.757e-09	1.63642e-09	1.5512e-09	1.47384e-09	1.58856e-09	1.84221e-09	1.74526e-09	1.63621e-09	1.55521e-09	1.48394e-09	1.41419e-09	1.32782e-09	1.25745e-09	1.14627e-09	1.06409e-09	9.95169e-10	9.24009e-10	8.5292e-10	7.87855e-10	7.30096e-10	6.84847e-10	6.25646e-10	5.85316e-10	5.2416e-10	4.67081e-10	4.27888e-10	3.63232e-10	3.35958e-10	3.0363e-10	2.55426e-10	2.11756e-10	1.68334e-10	1.26802e-10
		5.34868e-09	3.07015e-09	2.96633e-09	2.73926e-09	2.51314e-09	2.34186e-09	2.22187e-09	2.07429e-09	1.93824e-09	1.79524e-09	2.24219e-09	2.15782e-09	2.0258e-09	1.91697e-09	1.81625e-09	1.73699e-09	1.64217e-09	1.54447e-09	1.44466e-09	1.33259e-09	1.24971e-09	1.1956e-09	1.38493e-09	1.52321e-09	1.43855e-09	1.36434e-09	1.27722e-09	1.2051e-09	1.13072e-09	1.05451e-09	9.6586e-10	9.00267e-10	8.45407e-10	7.78932e-10	7.34541e-10	6.66737e-10	5.97074e-10	5.60797e-10	4.93898e-10	4.62523e-10	4.20263e-10	3.97963e-10	3.34396e-10	2.97759e-10	2.45502e-10	2.01543e-10	1.57953e-10	1.32746e-10
		5.31431e-09	3.00595e-09	2.89446e-09	2.65233e-09	2.50549e-09	2.34531e-09	2.18772e-09	2.04921e-09	1.88218e-09	2.28489e-09	2.22701e-09	2.1019e-09	1.96419e-09	1.87905e-09	1.7701e-09	1.62936e-09	1.51804e-09	1.42143e-09	1.35272e-09	1.28321e-09	1.18304e-09	1.09252e-09	1.21591e-09	1.47593e-09	1.36782e-09	1.26337e-09	1.17439e-09	1.10812e-09	1.03248e-09	9.84756e-10	8.93338e-10	8.25831e-10	7.60245e-10	7.0637e-10	6.4861e-10	5.9214e-10	5.55863e-10	5.01564e-10	4.77382e-10	4.27384e-10	3.76857e-10	3.36783e-10	2.88395e-10	2.41521e-10	2.0204e-10	1.61501e-10	1.48661e-10	1.07867e-10
		5.21266e-09	2.38152e-09	2.70117e-09	2.51003e-09	2.35732e-09	2.19198e-09	2.03951e-09	1.8908e-09	1.75933e-09	1.62908e-09	2.13384e-09	2.01045e-09	1.89807e-09	1.7986e-09	1.71272e-09	1.61161e-09	1.51723e-09	1.41341e-09	1.33695e-09	1.25361e-09	1.16428e-09	1.09227e-09	1.02208e-09	1.38039e-09	1.30591e-09	1.22053e-09	1.14362e-09	1.08133e-09	9.80358e-10	9.1579e-10	8.61363e-10	8.0957e-10	7.22014e-10	6.72088e-10	6.0506e-10	5.51402e-10	5.05208e-10	4.62299e-10	4.11332e-10	3.71907e-10	3.26627e-10	2.86425e-10	2.5879e-10	2.12212e-10	1.79692e-10	1.36342e-10	1.04054e-10	7.68282e-11
		5.12729e-09	2.58249e-09	2.77957e-09	2.55531e-09	2.38182e-09	2.1935e-09	2.01973e-09	1.86545e-09	1.72308e-09	1.58787e-09	2.07938e-09	1.95716e-09	1.8304e-09	1.76667e-09	1.64019e-09	1.52532e-09	1.44542e-09	1.35859e-09	1.25948e-09	1.1835e-09	1.1204e-09	1.01885e-09	9.60486e-10	1.35042e-09	1.25648e-09	1.16025e-09	1.07859e-09	1.00766e-09	9.3664e-10	8.85056e-10	8.01336e-10	7.32859e-10	6.658e-10	6.25269e-10	5.7262e-10	5.42006e-10	4.8729e-10	4.34985e-10	3.80445e-10	3.48454e-10	2.99729e-10	2.61514e-10	2.30203e-10	1.95271e-10	1.44368e-10	1.08732e-10	9.3585e-11	5.78126e-11
		5.2662e-09	2.88983e-09	2.72288e-09	2.50742e-09	2.35286e-09	2.16332e-09	2.02988e-09	1.86655e-09	1.71346e-09	1.58967e-09	1.45404e-09	1.37517e-09	1.81035e-09	1.70438e-09	1.59156e-09	1.53214e-09	1.43812e-09	1.33072e-09	1.24692e-09	1.1569e-09	1.07315e-09	1.29968e-09	1.38189e-09	1.28519e-09	1.22493e-09	1.13543e-09	1.05644e-09	9.90027e-10	9.08501e-10	8.45311e-10	7.86598e-10	7.19603e-10	6.60465e-10	6.17988e-10	5.71611e-10	5.3048e-10	4.90206e-10	4.54073e-10	4.05164e-10	3.43584e-10	3.10639e-10	2.45013e-10	2.1029e-10	1.72747e-10	1.48349e-10	1.08347e-10	7.24147e-11	3.74032e-11
		5.42554e-09	3.45346e-09	2.65931e-09	2.41645e-09	2.21904e-09	2.03955e-09	1.88306e-09	1.74967e-09	1.63645e-09	1.50384e-09	1.38706e-09	1.26187e-09	1.72317e-09	1.59918e-09	1.49171e-09	1.40035e-09	1.30844e-09	1.25144e-09	1.1741e-09	1.08909e-09	1.01145e-09	1.1859e-09	1.30205e-09	1.21768e-09	1.1458e-09	1.11594e-09	1.01771e-09	9.15053e-10	8.79674e-10	8.32943e-10	7.67558e-10	7.15125e-10	6.56236e-10	5.8989e-10	5.29879e-10	4.78095e-10	4.34705e-10	3.89352e-10	3.51169e-10	3.09782e-10	2.68426e-10	2.36531e-10	2.01263e-10	1.70681e-10	1.2786e-10	8.29478e-11	4.33626e-11	2.54204e-11
		5.41983e-09	3.41131e-09	2.62704e-09	2.32951e-09	2.15707e-09	1.99062e-09	1.85365e-09	1.74692e-09	1.96711e-09	2.03771e-09	1.89436e-09	1.78507e-09	1.68252e-09	1.56549e-09	1.46176e-09	1.39221e-09	1.30599e-09	1.19178e-09	1.12985e-09	1.07324e-09	9.87143e-10	9.2976e-10	1.28474e-09	1.21753e-09	1.13183e-09	1.04403e-09	9.81216e-10	9.06138e-10	8.5944e-10	7.89105e-10	7.17095e-10	6.60697e-10	6.1283e-10	5.56576e-10	5.03879e-10	4.60753e-10	4.28048e-10	3.69167e-10	3.2653e-10	2.86497e-10	2.33431e-10	1.87085e-10	1.47804e-10	1.17431e-10	7.69083e-11	4.13361e-11	1.85078e-11	-9.28676e-12
		5.40185e-09	3.09418e-09	2.44974e-09	2.23872e-09	2.05906e-09	1.89139e-09	1.73607e-09	1.609e-09	1.47564e-09	1.36987e-09	1.82589e-09	1.70611e-09	1.58812e-09	1.52179e-09	1.43792e-09	1.33989e-09	1.25726e-09	1.16926e-09	1.07441e-09	1.50048e-09	1.41987e-09	1.32535e-09	1.25363e-09	1.15233e-09	1.06291e-09	9.90411e-10	9.24794e-10	8.56204e-10	8.09218e-10	7.18714e-10	6.65215e-10	6.18853e-10	5.71178e-10	5.05561e-10	4.57637e-10	4.25221e-10	3.7596e-10	3.38786e-10	2.96189e-10	2.54753e-10	2.08896e-10	1.73524e-10	1.4581e-10	9.47465e-11	5.82611e-11	2.98659e-11	-1.84552e-12	-3.31404e-11
		5.36692e-09	3.00307e-09	2.3681e-09	2.13633e-09	2.00995e-09	1.87034e-09	1.71857e-09	1.53104e-09	1.4383e-09	1.30872e-09	1.2059e-09	1.667e-09	1.53881e-09	1.42533e-09	1.34245e-09	1.23672e-09	1.15989e-09	1.07753e-09	1.01492e-09	9.3507e-10	1.27794e-09	1.26393e-09	1.20448e-09	1.13804e-09	1.03173e-09	9.71179e-10	9.08197e-10	8.21673e-10	7.5648e-10	6.99305e-10	6.41802e-10	5.85909e-10	5.2722e-10	4.80329e-10	4.32021e-10	3.88167e-10	3.49775e-10	3.25866e-10	2.82388e-10	2.19149e-10	1.86853e-10	1.49735e-10	1.15148e-10	9.22954e-11	6.34836e-11	3.38388e-11	-1.03651e-12	-3.26518e-11
		5.41433e-09	2.76469e-09	2.34988e-09	2.11354e-09	1.94182e-09	1.7958e-09	1.67211e-09	1.5443e-09	1.38752e-09	1.25755e-09	1.17278e-09	1.59536e-09	1.53346e-09	1.42445e-09	1.32012e-09	1.23963e-09	1.19167e-09	1.09971e-09	1.0081e-09	9.05906e-10	1.30962e-09	1.21928e-09	1.14377e-09	1.0768e-09	1.00802e-09	9.40325e-10	8.66169e-10	8.05694e-10	7.6288e-10	7.11344e-10	6.66569e-10	5.87959e-10	5.3072e-10	4.79352e-10	4.33367e-10	3.94679e-10	3.39955e-10	2.93914e-10	2.54064e-10	1.98499e-10	1.75158e-10	1.38112e-10	1.07522e-10	7.84702e-11	3.1604e-11	2.61603e-12	-3.29321e-11	-6.10631e-11
		5.45752e-09	2.93176e-09	2.31882e-09	2.12257e-09	1.94808e-09	1.78527e-09	1.63293e-09	1.49112e-09	1.3683e-09	1.25243e-09	1.11982e-09	1.56131e-09	1.44933e-09	1.36818e-09	1.27062e-09	1.17579e-09	1.08975e-09	1.03129e-09	9.64627e-10	8.72617e-10	8.17108e-10	1.17309e-09	1.09452e-09	1.02123e-09	9.56977e-10	8.89766e-10	8.59344e-10	7.85589e-10	7.27428e-10	6.81467e-10	6.15217e-10	5.46035e-10	5.1136e-10	4.48121e-10	3.97499e-10	3.42206e-10	2.94731e-10	2.5666e-10	2.10971e-10	1.86861e-10	1.47957e-10	9.96966e-11	7.78535e-11	2.96977e-11	-7.11606e-12	-2.28156e-11	-5.74105e-11	-8.49568e-11
		5.318e-09	2.74884e-09	2.26294e-09	2.04604e-09	1.86953e-09	1.72941e-09	1.59887e-09	1.44669e-09	1.31433e-09	1.21217e-09	1.41023e-09	1.52419e-09	1.44849e-09	1.32231e-09	1.21929e-09	1.13377e-09	1.07404e-09	1.00606e-09	9.3302e-10	8.84247e-10	8.10932e-10	1.15857e-09	1.07947e-09	1.03755e-09	9.53133e-10	8.97431e-10	8.27064e-10	7.79173e-10	7.10103e-10	6.65407e-10	5.88135e-10	5.53901e-10	5.07491e-10	4.45254e-10	4.10194e-10	3.59027e-10	3.03702e-10	2.64253e-10	2.20254e-10	1.80653e-10	1.37832e-10	9.79505e-11	6.26826e-11	2.25208e-11	-2.04577e-12	-2.67244e-11	-5.88683e-11	-9.15009e-11
		5.39514e-09	2.9519e-09	2.19312e-09	1.9967e-09	1.84368e-09	1.71141e-09	1.55719e-09	1.39455e-09	1.27869e-09	1.16505e-09	1.6016e-09	1.5106e-09	1.40672e-09	1.35074e-09	1.27038e-09	1.17408e-09	1.09523e-09	9.89594e-10	9.2179e-10	8.89662e-10	1.28441e-09	1.20047e-09	1.0966e-09	1.02977e-09	9.5286e-10	8.70686e-10	8.28194e-10	7.66581e-10	7.06426e-10	6.50597e-10	5.87102e-10	5.32706e-10	4.82796e-10	4.2937e-10	3.78395e-10	3.21556e-10	2.80705e-10	2.49258e-10	2.01543e-10	1.52875e-10	1.35061e-10	9.28321e-11	6.5382e-11	2.88726e-11	-9.23069e-12	-4.70296e-11	-7.97182e-11	-1.09603e-10
		5.42408e-09	4.44349e-09	2.96385e-09	2.72752e-09	2.54754e-09	1.96332e-09	1.5816e-09	1.44466e-09	1.31211e-09	1.22083e-09	1.6717e-09	1.52206e-09	1.44514e-09	1.33423e-09	1.22995e-09	1.15384e-09	1.08993e-09	1.01571e-09	1.01619e-09	1.31359e-09	1.23379e-09	1.16712e-09	1.09786e-09	1.03765e-09	9.60542e-10	9.15638e-10	8.42732e-10	7.82473e-10	7.0641e-10	6.47938e-10	5.61502e-10	5.07948e-10	4.47665e-10	4.09273e-10	3.55534e-10	3.16414e-10	2.73184e-10	2.23034e-10	1.85844e-10	1.50608e-10	1.12497e-10	6.61509e-11	3.60255e-11	9.63274e-12	-3.32125e-11	-7.27656e-11	-8.69833e-11	-1.19247e-10
		5.23289e-09	2.92587e-09	2.23203e-09	1.99017e-09	1.83104e-09	1.71932e-09	1.59734e-09	1.77241e-09	1.89529e-09	1.76376e-09	1.66048e-09	1.54183e-09	1.43473e-09	1.32833e-09	1.2527e-09	1.15084e-09	1.08057e-09	1.01763e-09	9.44858e-10	9.8518e-10	1.25214e-09	1.20785e-09	1.13762e-09	1.07273e-09	9.99703e-10	8.97383e-10	8.46905e-10	7.80006e-10	7.30728e-10	6.33608e-10	5.69736e-10	5.1804e-10	4.64718e-10	4.18757e-10	3.72083e-10	3.17888e-10	2.69107e-10	2.25461e-10	1.85283e-10	1.55198e-10	1.07234e-10	8.74895e-11	4.49967e-11	8.83976e-12	-2.2383e-11	-6.05905e-11	-9.61707e-11	-1.19327e-10
		5.40988e-09	3.56766e-09	2.8781e-09	2.62959e-09	2.44287e-09	2.3057e-09	2.14181e-09	1.97484e-09	1.84197e-09	1.71916e-09	1.59688e-09	1.47847e-09	1.38612e-09	1.28957e-09	1.22972e-09	1.14157e-09	1.06446e-09	9.87536e-10	9.22751e-10	1.24875e-09	1.25929e-09	1.18157e-09	1.09653e-09	1.01744e-09	9.48511e-10	8.93026e-10	8.237e-10	7.3676e-10	7.02622e-10	6.27368e-10	5.80029e-10	5.019e-10	4.44333e-10	4.00646e-10	3.45658e-10	3.05424e-10	2.56892e-10	2.32173e-10	1.85299e-10	1.43976e-10	9.87194e-11	6.60628e-11	2.37543e-11	-8.4297e-12	-3.03529e-11	-7.04187e-11	-9.69637e-11	-1.24814e-10
		3.73234e-09	2.34152e-09	2.01025e-09	1.84288e-09	1.69231e-09	1.55796e-09	1.44184e-09	1.33614e-09	1.236e-09	1.71079e-09	1.59044e-09	1.46557e-09	1.38042e-09	1.30106e-09	1.20193e-09	1.14339e-09	1.06676e-09	9.94552e-10	9.25875e-10	1.33898e-09	1.22836e-09	1.16335e-09	1.10814e-09	1.03611e-09	9.29015e-10	8.64166e-10	7.85829e-10	7.33532e-10	6.62652e-10	5.94535e-10	5.43031e-10	5.06089e-10	4.57493e-10	4.13014e-10	3.54205e-10	3.04423e-10	2.59551e-10	2.16906e-10	1.93773e-10	1.46138e-10	1.02909e-10	5.38477e-11	1.71541e-11	-1.88426e-11	-4.68534e-11	-8.39395e-11	-1.05983e-10	-1.32256e-10
		5.26787e-09	3.47718e-09	2.0605e-09	1.89465e-09	1.71063e-09	1.55812e-09	1.45048e-09	1.90765e-09	1.81238e-09	1.68214e-09	1.58771e-09	1.50882e-09	1.41798e-09	1.3229e-09	1.23889e-09	1.13694e-09	1.07476e-09	9.97772e-10	1.15948e-09	1.3338e-09	1.2647e-09	1.18072e-09	1.11085e-09	1.03046e-09	9.53645e-10	8.5916e-10	8.04452e-10	7.40957e-10	6.76589e-10	6.11629e-10	5.59684e-10	5.15069e-10	4.44004e-10	3.8727e-10	3.42494e-10	3.08892e-10	2.46303e-10	2.08488e-10	1.66307e-10	1.27707e-10	9.00286e-11	5.19573e-11	1.64893e-11	-1.7561e-11	-5.07222e-11	-8.31625e-11	-1.12671e-10	-1.38095e-10
	400	5.39774e-09	4.05867e-09	3.34244e-09	3.09737e-09	2.23207e-09	2.11877e-09	1.94991e-09	1.84726e-09	1.75095e-09	1.63362e-09	1.5304e-09	1.43645e-09	1.37338e-09	1.28415e-09	1.18873e-09	1.12509e-09	1.04984e-09	9.95225e-10	1.41543e-09	1.32697e-09	1.24107e-09	1.15826e-09	1.08182e-09	1.01292e-09	9.44562e-10	8.5626e-10	7.8816e-10	7.38682e-10	6.82765e-10	6.02017e-10	5.33724e-10	4.81635e-10	4.51566e-10	4.0212e-10	3.35614e-10	2.78383e-10	2.40375e-10	1.94775e-10	1.52218e-10	1.20506e-10	7.5827e-11	4.82407e-11	1.43856e-12	-2.75094e-11	-5.7787e-11	-8.74238e-11	-1.07937e-10	-1.37534e-10
[truncated: 6 more columns]

## Sheet: Dot 4
Dot 4	B5 (mV)
P4 (mV)		800																																										600
	900	0.198737	0.344668	0.309105	0.284294	0.27406	0.271858	0.271579	0.271878	0.269821	0.27009	0.271134	0.274463	0.277357	0.278815	0.27897	0.281389	0.284997	0.288822	0.291748	0.293547	0.294322	0.295583	0.298612	0.303068	0.306087	0.309271	0.309808	0.310336	0.314119	0.317986	0.320632	0.323413	0.325998	0.328489	0.329595	0.331838	0.333854	0.336211	0.338537	0.340429	0.341939	0.341928	0.343179
		0.348534	0.340977	0.276758	0.252309	0.248773	0.248049	0.247667	0.248225	0.249807	0.252639	0.256072	0.257012	0.259773	0.25969	0.263908	0.268229	0.271537	0.274494	0.276975	0.27988	0.283395	0.287396	0.288802	0.291841	0.293092	0.295521	0.297641	0.301114	0.304805	0.310015	0.311793	0.313602	0.314626	0.318451	0.321273	0.325026	0.326659	0.328561	0.328231	0.329099	0.32945	0.328406	0.330887
		0.335798	0.331859	0.25693	0.240968	0.236977	0.238104	0.238084	0.2395	0.242736	0.246064	0.248142	0.248773	0.250065	0.253497	0.257653	0.262874	0.264559	0.266306	0.268519	0.272767	0.276582	0.278743	0.280252	0.282557	0.283219	0.285866	0.28938	0.294281	0.297475	0.299563	0.302117	0.305125	0.30893	0.310294	0.312848	0.31628	0.317066	0.317138	0.317655	0.317644	0.318451	0.320818	0.322886
		0.329699	0.326514	0.259897	0.231002	0.227859	0.228118	0.23094	0.233628	0.236512	0.237339	0.239407	0.24073	0.244834	0.24715	0.251182	0.2548	0.258315	0.261199	0.264073	0.267195	0.270441	0.271672	0.274318	0.274783	0.279239	0.282464	0.285493	0.285183	0.288006	0.29151	0.294674	0.300494	0.303378	0.304805	0.306149	0.306169	0.307038	0.307493	0.307865	0.310811	0.311938	0.315546	0.316683
		0.321449	0.322245	0.249631	0.225461	0.220251	0.221646	0.226123	0.228449	0.228604	0.230175	0.233059	0.236822	0.239944	0.242198	0.244059	0.247036	0.251254	0.253518	0.257519	0.258222	0.260992	0.263484	0.266647	0.270224	0.273636	0.277078	0.278981	0.280335	0.283622	0.286258	0.291531	0.292616	0.295625	0.298509	0.297682	0.298261	0.299057	0.301745	0.302975	0.305311	0.306324	0.307596	0.30834
		0.311535	0.314998	0.232274	0.216684	0.215774	0.217697	0.219258	0.221078	0.221946	0.22453	0.228387	0.230237	0.232325	0.234558	0.237856	0.242932	0.245475	0.247874	0.249972	0.250396	0.254149	0.258253	0.26246	0.264745	0.266771	0.26856	0.270028	0.272478	0.279022	0.284046	0.286031	0.287902	0.288636	0.290621	0.291738	0.293412	0.296379	0.298426	0.299057	0.299987	0.299801	0.300194	0.300132
		0.304712	0.30987	0.240472	0.213303	0.212911	0.212487	0.21319	0.215805	0.218917	0.220964	0.224561	0.226919	0.227859	0.230268	0.234558	0.238828	0.240503	0.242219	0.245093	0.249207	0.252939	0.257808	0.259731	0.259359	0.25909	0.262285	0.265552	0.269635	0.274328	0.276882	0.279084	0.280573	0.283178	0.286041	0.289236	0.292306	0.292534	0.293784	0.292771	0.29272	0.292771	0.291593	0.291975
		0.299822	0.282826	0.227012	0.209861	0.207525	0.206842	0.208631	0.212445	0.216539	0.217718	0.219971	0.220116	0.22359	0.228325	0.231054	0.234693	0.235282	0.238146	0.241888	0.246602	0.251109	0.250872	0.253353	0.255389	0.257219	0.261148	0.263484	0.266833	0.270049	0.271847	0.274763	0.277626	0.279652	0.282837	0.284439	0.284697	0.285431	0.285111	0.2857	0.285183	0.288409	0.288533	0.289556
		0.311814	0.285659	0.223404	0.205105	0.202242	0.204309	0.206325	0.209675	0.211381	0.2126	0.214451	0.217087	0.222659	0.225254	0.227663	0.228686	0.23095	0.235602	0.240616	0.244049	0.244276	0.245775	0.247522	0.250427	0.255141	0.258863	0.262192	0.262988	0.265365	0.26917	0.27406	0.276944	0.279249	0.280666	0.280035	0.280655	0.280903	0.282382	0.281947	0.28417	0.285711	0.286041	0.287375
		0.300277	0.289546	0.222649	0.200733	0.198551	0.203017	0.204981	0.206418	0.206387	0.209313	0.212859	0.217253	0.219465	0.22023	0.221853	0.226154	0.230392	0.234713	0.236957	0.238394	0.238559	0.240885	0.242932	0.247791	0.249662	0.253425	0.254242	0.256382	0.260889	0.265924	0.268281	0.272292	0.272395	0.272106	0.273967	0.27314	0.273501	0.275393	0.277347	0.27896	0.280666	0.280283	0.281069
		0.283891	0.291872	0.224076	0.199296	0.197766	0.198965	0.198696	0.199905	0.202107	0.206077	0.209716	0.211515	0.212507	0.214637	0.217129	0.221812	0.22695	0.22941	0.230578	0.232604	0.235189	0.238218	0.241619	0.243728	0.246664	0.247915	0.248969	0.252753	0.258966	0.262016	0.265159	0.265727	0.265417	0.268849	0.268767	0.270669	0.272271	0.273532	0.273047	0.274256	0.273749	0.273222	0.274018
		0.281348	0.291479	0.222949	0.197962	0.194044	0.193248	0.194664	0.195657	0.197373	0.202138	0.203617	0.206439	0.208507	0.211598	0.216136	0.21962	0.222039	0.222608	0.225109	0.230092	0.231571	0.235354	0.23767	0.23829	0.238135	0.241247	0.24563	0.251533	0.254418	0.25755	0.258439	0.259855	0.261054	0.264818	0.266451	0.268456	0.268353	0.268684	0.26795	0.267154	0.267164	0.267743	0.268891
		0.274008	0.288481	0.21962	0.189144	0.186652	0.185298	0.188399	0.19087	0.194023	0.196752	0.198034	0.199967	0.203668	0.208424	0.209468	0.212456	0.214099	0.217976	0.223817	0.225492	0.226257	0.228138	0.229999	0.230227	0.232791	0.23798	0.241888	0.24563	0.247905	0.252608	0.254707	0.256599	0.259204	0.261065	0.262967	0.262233	0.261623	0.260548	0.262006	0.261975	0.261023	0.261633	0.261623
		0.272168	0.285535	0.214678	0.186476	0.181576	0.183737	0.18659	0.189898	0.19087	0.191335	0.19454	0.198593	0.202666	0.204371	0.206098	0.208641	0.212373	0.217728	0.219	0.222215	0.222887	0.223734	0.226919	0.229441	0.233535	0.236564	0.239159	0.242053	0.245382	0.250861	0.252422	0.256599	0.255317	0.256165	0.256744	0.25603	0.256537	0.254976	0.254283	0.254707	0.255575	0.257116	0.256878
		0.269087	0.283395	0.199182	0.18169	0.180274	0.181059	0.18443	0.186869	0.18657	0.189443	0.192535	0.196752	0.198282	0.201435	0.202893	0.206356	0.211567	0.215319	0.216012	0.217149	0.217956	0.220158	0.223797	0.227022	0.227859	0.230237	0.233204	0.23889	0.245372	0.246798	0.246829	0.248649	0.248473	0.247264	0.247005	0.247098	0.247688	0.248411	0.249259	0.251523	0.249869	0.251688	0.251843
		0.259711	0.277523	0.193403	0.178247	0.176201	0.175425	0.177937	0.180418	0.183737	0.186404	0.188999	0.190932	0.192286	0.193796	0.199275	0.204423	0.205054	0.205953	0.209737	0.211867	0.214616	0.217066	0.219734	0.220178	0.222959	0.222628	0.230092	0.237226	0.239738	0.240823	0.239758	0.24134	0.241288	0.24166	0.241991	0.241857	0.243004	0.243128	0.244927	0.24439	0.245031	0.246478	0.245279
		0.253725	0.254211	0.192969	0.175229	0.171176	0.170184	0.172603	0.174453	0.17834	0.18078	0.181659	0.183065	0.185112	0.188885	0.193806	0.196018	0.197486	0.199947	0.201477	0.20707	0.20952	0.210884	0.211029	0.212094	0.212973	0.215474	0.227756	0.231374	0.232408	0.232718	0.233245	0.234341	0.233318	0.234196	0.236181	0.237163	0.236595	0.238931	0.238518	0.239159	0.23675	0.237081	0.237753
		0.246954	0.244235	0.185463	0.167951	0.165583	0.168861	0.171642	0.17374	0.175725	0.17649	0.177565	0.180904	0.185567	0.187614	0.189816	0.191098	0.193455	0.197704	0.20187	0.203586	0.206925	0.20708	0.207804	0.20769	0.208527	0.215164	0.2233	0.225668	0.227311	0.227208	0.22819	0.230558	0.231157	0.232191	0.231653	0.232656	0.232811	0.231653	0.233845	0.231478	0.230816	0.229307	0.228283
		0.237298	0.233493	0.170494	0.162224	0.162379	0.165935	0.168871	0.16883	0.169853	0.170349	0.173823	0.179281	0.181597	0.182951	0.183323	0.186363	0.190239	0.194137	0.196349	0.19882	0.199492	0.200474	0.200174	0.201467	0.204909	0.214255	0.219299	0.220902	0.223238	0.223683	0.225833	0.225802	0.227177	0.227601	0.22634	0.226495	0.224613	0.224892	0.223497	0.223145	0.221894	0.221295	0.222142
		0.22881	0.257581	0.187428	0.165191	0.162513	0.162813	0.163009	0.162927	0.164612	0.168592	0.171879	0.174846	0.175084	0.17527	0.17862	0.182021	0.187366	0.190219	0.190632	0.191129	0.191242	0.193537	0.195636	0.19698	0.200133	0.209634	0.214678	0.216777	0.219186	0.220261	0.221315	0.221036	0.220426	0.220106	0.219165	0.219465	0.2187	0.217831	0.215102	0.215702	0.21473	0.214968	0.214348
		0.222318	0.254231	0.185277	0.162255	0.156879	0.157137	0.157385	0.158833	0.161707	0.167393	0.169471	0.169377	0.17068	0.171011	0.174081	0.179829	0.182434	0.184088	0.184337	0.185722	0.188947	0.189898	0.190994	0.192452	0.196442	0.209044	0.211887	0.212735	0.214306	0.214802	0.213944	0.213148	0.213355	0.212725	0.213645	0.212332	0.211773	0.210192	0.208827	0.210316	0.210026	0.210853	0.209634
		0.216674	0.252805	0.172727	0.155359	0.152134	0.151193	0.153281	0.156186	0.158171	0.160301	0.161789	0.162503	0.164146	0.166731	0.171021	0.17343	0.176821	0.178847	0.18078	0.183882	0.183727	0.185525	0.186476	0.18751	0.200784	0.205736	0.207483	0.207876	0.210026	0.20707	0.207256	0.205767	0.204806	0.203668	0.2034	0.204981	0.203803	0.201952	0.202666	0.203565	0.200526	0.199006	0.199213
		0.204599	0.224396	0.16486	0.148298	0.145538	0.14682	0.149343	0.151948	0.154749	0.155256	0.156104	0.156073	0.159577	0.162451	0.165439	0.167341	0.170763	0.173833	0.177875	0.178692	0.178692	0.179354	0.179788	0.179736	0.197166	0.202201	0.202201	0.203276	0.200908	0.200371	0.199327	0.199802	0.198282	0.196794	0.198551	0.196298	0.196649	0.196267	0.195729	0.195088	0.193548	0.193558	0.190208
		0.198892	0.218204	0.158181	0.143285	0.140845	0.143925	0.145052	0.14558	0.14651	0.147999	0.150645	0.152806	0.15478	0.15509	0.158223	0.161614	0.166224	0.170163	0.170277	0.171797	0.170876	0.172396	0.172055	0.174474	0.190446	0.193672	0.195026	0.194933	0.193455	0.192369	0.193093	0.19209	0.193351	0.192359	0.189867	0.188761	0.185918	0.185991	0.184874	0.18261	0.181473	0.178516	0.178134
		0.185639	0.232181	0.166049	0.140752	0.138281	0.13856	0.139242	0.139625	0.141558	0.143388	0.146696	0.149518	0.149808	0.15048	0.152196	0.157944	0.163092	0.165315	0.165149	0.164953	0.164808	0.166235	0.166504	0.183778	0.187428	0.187955	0.186807	0.186363	0.185784	0.185618	0.184812	0.184047	0.183623	0.181452	0.181163	0.179726	0.176449	0.175766	0.172427	0.170959	0.169377	0.168385	0.164849
		0.170887	0.224045	0.161335	0.136565	0.133691	0.132916	0.132926	0.133712	0.136554	0.13948	0.142282	0.142954	0.14314	0.143078	0.14803	0.157541	0.159825	0.159918	0.158647	0.15936	0.158357	0.158895	0.161479	0.178888	0.181866	0.181618	0.181928	0.181039	0.178888	0.178403	0.177534	0.17619	0.173926	0.173389	0.171001	0.169894	0.168178	0.165325	0.164953	0.161231	0.160146	0.158161	0.157065
		0.170804	0.225988	0.159153	0.133453	0.130145	0.128605	0.128439	0.130114	0.136565	0.140307	0.141403	0.139459	0.138736	0.139987	0.152558	0.15784	0.157685	0.157199	0.157334	0.156186	0.156052	0.15753	0.174815	0.178092	0.176593	0.176966	0.175818	0.174422	0.173575	0.172293	0.170225	0.167217	0.164229	0.162461	0.162027	0.16029	0.157892	0.155845	0.152795	0.151545	0.14927	0.146655	0.144856
		0.156714	0.219496	0.155907	0.131323	0.124831	0.124345	0.125028	0.130155	0.134725	0.136792	0.135614	0.134725	0.136048	0.136255	0.149622	0.152475	0.153405	0.153354	0.152764	0.150221	0.149353	0.151482	0.16885	0.171983	0.170018	0.16855	0.168147	0.164705	0.163712	0.161562	0.15843	0.156279	0.155504	0.153312	0.150914	0.14896	0.148484	0.144659	0.142778	0.140111	0.13794	0.137082	0.136275
		0.152496	0.21901	0.152547	0.123198	0.119652	0.119083	0.120489	0.129607	0.130817	0.130734	0.129897	0.130186	0.130931	0.14469	0.147409	0.147378	0.146189	0.145383	0.144391	0.142437	0.143129	0.161769	0.163929	0.162596	0.159546	0.158316	0.158254	0.15599	0.153054	0.150655	0.149384	0.146034	0.143977	0.142034	0.139656	0.13855	0.13642	0.134301	0.131644	0.131499	0.129452	0.128181	0.127271
		0.133939	0.206873	0.146954	0.118463	0.114731	0.113604	0.125999	0.127581	0.12725	0.125968	0.123777	0.123477	0.125007	0.138333	0.140473	0.140896	0.139149	0.137516	0.1358	0.133949	0.134415	0.151968	0.155349	0.153085	0.151307	0.149353	0.146076	0.144732	0.142788	0.141134	0.136803	0.136079	0.134228	0.131985	0.131303	0.129101	0.126878	0.124821	0.12387	0.122267	0.119869	0.119011	0.117884
		0.133246	0.206935	0.143553	0.114028	0.109665	0.122867	0.125172	0.124108	0.122174	0.121079	0.119424	0.119042	0.135273	0.13459	0.133102	0.131954	0.130776	0.129184	0.127498	0.125793	0.141982	0.14711	0.145373	0.142395	0.140783	0.139501	0.13735	0.134518	0.132213	0.13091	0.12817	0.126382	0.125069	0.123425	0.120272	0.119166	0.117894	0.116199	0.115258	0.113377	0.112157	0.110286	0.108549
		0.119197	0.194943	0.13306	0.109035	0.116385	0.119145	0.117243	0.116623	0.113542	0.111898	0.110803	0.113108	0.125751	0.126558	0.124862	0.123735	0.120892	0.1193	0.117088	0.116458	0.132512	0.136203	0.134353	0.131003	0.129194	0.128625	0.1257	0.125038	0.123105	0.11989	0.119218	0.116437	0.115289	0.112539	0.111082	0.109521	0.107815	0.107588	0.105964	0.105324	0.10278	0.101633	0.100217
		0.114038	0.192049	0.127829	0.104982	0.114648	0.113356	0.110658	0.108477	0.10675	0.104403	0.10491	0.118897	0.121234	0.118308	0.117295	0.113708	0.11226	0.110441	0.1089	0.120334	0.125172	0.125989	0.125627	0.12295	0.122526	0.118494	0.116757	0.114721	0.114121	0.110875	0.109149	0.108859	0.105954	0.105365	0.10368	0.102129	0.101592	0.100237	0.0973426	0.0942309	0.0942619	0.0931764	0.0904989
		0.103742	0.17956	0.121151	0.112322	0.109707	0.105809	0.1037	0.101054	0.0991518	0.0970428	0.0979009	0.112271	0.112043	0.110007	0.107691	0.106109	0.10368	0.101085	0.101426	0.117016	0.119321	0.116644	0.115661	0.114493	0.112353	0.111423	0.109428	0.106678	0.105944	0.104248	0.103142	0.100496	0.0987279	0.0974046	0.0959056	0.0947271	0.0924011	0.0920082	0.0895685	0.0880591	0.0855884	0.0841927	0.083345
		0.10031	0.175425	0.12265	0.106295	0.100702	0.0987176	0.0964949	0.0943446	0.0909227	0.0916464	0.104176	0.104217	0.103483	0.100578	0.098852	0.0982317	0.0956472	0.0947374	0.0949752	0.10796	0.110358	0.109283	0.10766	0.104527	0.103308	0.101747	0.101654	0.0989864	0.0971048	0.0969188	0.0943653	0.0935796	0.0915534	0.0889379	0.0870563	0.0857848	0.084141	0.0823319	0.0809053	0.0788273	0.0768941	0.0759327	0.0736273
		0.0892377	0.162585	0.119993	0.0994929	0.0940035	0.0903852	0.0874595	0.0850404	0.0841514	0.0837275	0.0959883	0.0970842	0.0945927	0.0939104	0.0925872	0.0908917	0.0880695	0.0880798	0.101478	0.103463	0.102346	0.10123	0.098273	0.0972082	0.0941999	0.093838	0.0924631	0.0906229	0.089341	0.0871804	0.0850301	0.0836345	0.0820321	0.0812981	0.0785275	0.0777005	0.0749609	0.074444	0.072945	0.0703605	0.0698126	0.0678277	0.0665975
		0.0765426	0.154026	0.105055	0.0892066	0.0840377	0.080957	0.0798405	0.0777522	0.0775558	0.0891653	0.089982	0.0882969	0.0868806	0.0858055	0.0839756	0.0826834	0.0812878	0.079582	0.0908194	0.094417	0.092918	0.0925251	0.09084	0.0880695	0.0872734	0.0860122	0.0838619	0.0831589	0.0812257	0.0800369	0.078145	0.075209	0.0745991	0.0730691	0.0722627	0.0686961	0.0683963	0.0666182	0.0646126	0.0635685	0.0617697	0.0605498	0.0589578
		0.0701021	0.159443	0.105334	0.0796854	0.0744544	0.0719939	0.0713427	0.0689442	0.0682206	0.078879	0.0798094	0.0774317	0.0760878	0.0758914	0.0746922	0.0724281	0.07218	0.0716321	0.082518	0.0848027	0.0836862	0.0832727	0.0804297	0.0787756	0.0780106	0.0756639	0.0737721	0.0716735	0.0707224	0.0693991	0.0680242	0.0664114	0.064623	0.0641371	0.0613769	0.0608393	0.0586166	0.0576345	0.0569522	0.0547709	0.0545952	0.0530962	0.0519797
		0.0621315	0.145435	0.0895685	0.0666182	0.0603017	0.0589061	0.0577276	0.0570142	0.0655844	0.0666389	0.0656774	0.0651812	0.0633411	0.0628759	0.0617284	0.0607876	0.0598779	0.0586683	0.0581101	0.0585959	0.0682516	0.067559	0.0670421	0.0657912	0.0653156	0.0647367	0.0622866	0.0614389	0.0592576	0.0591025	0.0580377	0.0554015	0.0555359	0.0538198	0.053427	0.0513077	0.0498707	0.0496019	0.0487439	0.0478651	0.046025	0.0454564	0.0442675
		0.0617594	0.140741	0.0842031	0.0622142	0.057924	0.0558771	0.0542437	0.053551	0.0601363	0.0626278	0.0625554	0.0602914	0.0598985	0.0582341	0.0582134	0.0563629	0.0548433	0.0549156	0.0542127	0.0552878	0.0607462	0.0626278	0.0605705	0.059485	0.0597228	0.0577379	0.0573864	0.0553188	0.0543781	0.0538612	0.0519486	0.0506254	0.04832	0.0483717	0.0471725	0.0456115	0.0459009	0.0444743	0.0428926	0.0406493	0.0402978	0.0395431	0.0392536
		0.0575208	0.135593	0.0724075	0.0592576	0.0546882	0.0530962	0.052052	0.0564973	0.0603637	0.060219	0.0591956	0.0580584	0.0561355	0.0554946	0.0548639	0.0531375	0.0521761	0.0497467	0.0515558	0.0579033	0.0594333	0.0585236	0.0566834	0.0565697	0.0546675	0.0542437	0.0520624	0.0517729	0.0500258	0.0486612	0.0473069	0.0463972	0.0455805	0.0440815	0.0432337	0.0421276	0.0400807	0.0399773	0.0388091	0.037734	0.0360075	0.0357491	0.034798
		0.0553395	0.115134	0.0701228	0.0565697	0.0522795	0.0514317	0.0496433	0.0555669	0.0594437	0.057283	0.0567558	0.0547502	0.0534476	0.0525999	0.0521968	0.0514214	0.0500981	0.0478755	0.0476274	0.0553085	0.0554842	0.054254	0.0539025	0.0520727	0.0514524	0.0493745	0.0486715	0.0475964	0.0460043	0.0457665	0.0436679	0.0434819	0.0411455	0.0418691	0.0394811	0.03853	0.0381578	0.0362246	0.0356353	0.0349324	0.0343121	0.0321618	0.0315725
	300	0.0879764	0.106461	0.0660703	0.0548019	0.0525172	0.0494469	0.0484234	0.048196	0.0558254	0.0555152	0.0547399	0.0539956	0.0515972	0.0508425	0.0492194	0.0481443	0.0470898	0.0458906	0.0544091	0.0542643	0.0535924	0.0530962	0.0504807	0.0489713	0.0476687	0.04679	0.04526	0.0451773	0.043058	0.0412799	0.0415176	0.0394604	0.0391813	0.0379924	0.0366898	0.0352942	0.0330198	0.0327407	0.0325029	0.0322755	0.0316966	0.0297014	0.0293499

## Sheet: Dot 5
Dot 5	B6 (mV)
P5 (mV)		850
	900	0.206532	0.198944	0.197528	0.200557	0.201828	0.205012	0.208962	0.209106	0.212321	0.216663	0.217925	0.220426	0.224985	0.227601	0.231798	0.235871	0.239789	0.243366	0.252288	0.254283	0.256371	0.258708	0.260476	0.263908	0.26398	0.267009	0.267764	0.270317	0.270214	0.271992	0.274122	0.277347	0.278836	0.277781	0.278081	0.280066	0.277936	0.277182	0.277099	0.278288	0.275052	0.272168	0.275703	0.272685	0.272323	0.272922	0.271475	0.269976
		0.199213	0.314584	0.23766	0.226536	0.22083	0.221119	0.221326	0.221284	0.223983	0.223094	0.224272	0.22635	0.229637	0.232666	0.236305	0.239748	0.241371	0.24469	0.249869	0.256082	0.258987	0.259576	0.262026	0.26489	0.264569	0.268622	0.270441	0.271144	0.271672	0.274535	0.276324	0.2762	0.277523	0.27928	0.279818	0.277637	0.278412	0.279446	0.276789	0.275414	0.272767	0.273047	0.272002	0.27009	0.26886	0.269004	0.269428	0.267898
		0.193971	0.342063	0.27439	0.233059	0.225223	0.223114	0.22236	0.221812	0.225389	0.225482	0.225213	0.227384	0.232449	0.232697	0.235706	0.2392	0.243408	0.248794	0.25175	0.255214	0.258977	0.261148	0.262729	0.264786	0.266864	0.269087	0.269635	0.26856	0.269056	0.272271	0.275166	0.273977	0.275269	0.277089	0.278701	0.276882	0.276406	0.275776	0.277368	0.277854	0.27408	0.272199	0.270503	0.271465	0.269656	0.26948	0.269635	0.269263
		0.193041	0.345236	0.275507	0.23675	0.226712	0.222432	0.223259	0.225967	0.225554	0.226567	0.227394	0.230278	0.232119	0.235313	0.238425	0.240596	0.243346	0.250851	0.254831	0.257002	0.261551	0.263598	0.266864	0.269924	0.271299	0.27254	0.272023	0.271754	0.272974	0.277843	0.278887	0.277936	0.278629	0.278267	0.277678	0.279208	0.277657	0.27714	0.277368	0.275218	0.276582	0.275869	0.274359	0.273408	0.272251	0.270907	0.27163	0.26888
		0.185319	0.343396	0.244938	0.226474	0.220633	0.221305	0.222866	0.221832	0.223486	0.224406	0.225843	0.230165	0.233266	0.236326	0.238725	0.242002	0.246178	0.250779	0.253466	0.257291	0.261054	0.262667	0.263525	0.265841	0.26796	0.268126	0.269077	0.270555	0.274866	0.276975	0.2756	0.275631	0.277606	0.276592	0.277068	0.276117	0.277781	0.277595	0.274525	0.272757	0.271413	0.270483	0.270121	0.270276	0.269625	0.269325	0.267753	0.266999
		0.185184	0.34138	0.270255	0.23003	0.224272	0.222556	0.220013	0.222535	0.221646	0.224334	0.226701	0.227766	0.231664	0.235892	0.236595	0.241133	0.245816	0.250851	0.254397	0.257085	0.259132	0.262388	0.263897	0.26766	0.266771	0.269046	0.270245	0.270462	0.273936	0.27467	0.275073	0.274649	0.274887	0.276561	0.276365	0.275983	0.277326	0.275331	0.273212	0.270803	0.272623	0.27101	0.270193	0.270524	0.269139	0.268436	0.267785	0.268146
		0.183944	0.329213	0.255234	0.229472	0.224076	0.223073	0.222804	0.22267	0.224045	0.226888	0.229348	0.230247	0.23246	0.238001	0.238466	0.244111	0.247119	0.2502	0.254728	0.258842	0.259411	0.263039	0.265221	0.267826	0.268942	0.268353	0.27162	0.270876	0.273088	0.275021	0.274608	0.274628	0.2753	0.275817	0.277823	0.27683	0.275652	0.275321	0.272871	0.27285	0.271971	0.269594	0.270483	0.27008	0.269883	0.269232	0.265562	0.26674
		0.181897	0.337679	0.268312	0.229441	0.222608	0.221481	0.222287	0.221822	0.222618	0.227611	0.228717	0.229865	0.232098	0.234868	0.237567	0.243594	0.247067	0.250489	0.254262	0.256175	0.260445	0.262316	0.262967	0.265717	0.267536	0.269118	0.269263	0.270576	0.273088	0.272302	0.271765	0.273026	0.276696	0.277089	0.276169	0.274618	0.274111	0.273894	0.272798	0.269656	0.270958	0.272612	0.270059	0.270193	0.269614	0.266275	0.265872	0.266782
		0.178899	0.340822	0.242095	0.226608	0.22329	0.220199	0.222525	0.221429	0.222773	0.228097	0.22909	0.230837	0.235685	0.235871	0.239531	0.247408	0.250417	0.251182	0.255834	0.258656	0.259979	0.263153	0.26397	0.264228	0.26673	0.268074	0.269594	0.269201	0.270855	0.274938	0.274173	0.275114	0.277109	0.277668	0.275621	0.276675	0.275186	0.273419	0.272695	0.273749	0.274101	0.271641	0.271951	0.271051	0.268942	0.270658	0.267878	0.264797
		0.182259	0.305549	0.243914	0.225719	0.224706	0.223745	0.2242	0.225554	0.228076	0.229958	0.23034	0.23278	0.23614	0.236698	0.241898	0.246002	0.24929	0.250965	0.254996	0.260941	0.262574	0.263453	0.265159	0.266844	0.268043	0.271537	0.271899	0.272178	0.273843	0.275011	0.276045	0.277368	0.279539	0.279994	0.276076	0.2759	0.276045	0.276324	0.278112	0.275683	0.273233	0.272416	0.272064	0.271196	0.270266	0.270958	0.269242	0.268549
		0.180243	0.298054	0.234755	0.226102	0.224954	0.224386	0.224251	0.228469	0.230464	0.230371	0.232418	0.233628	0.235261	0.240782	0.243635	0.245837	0.249331	0.255389	0.259338	0.261623	0.265055	0.267805	0.269242	0.268984	0.271062	0.272654	0.272612	0.272809	0.274659	0.276448	0.276231	0.276934	0.279198	0.281586	0.278856	0.277957	0.277843	0.277078	0.278381	0.276696	0.274411	0.274515	0.272116	0.272219	0.272013	0.271878	0.271878	0.267795
		0.227694	0.347945	0.269645	0.235086	0.228045	0.227384	0.226981	0.231271	0.233121	0.231819	0.232501	0.234217	0.238807	0.242787	0.245	0.246385	0.249383	0.255389	0.260548	0.261592	0.263556	0.263959	0.267557	0.26979	0.270958	0.271537	0.272902	0.272354	0.273915	0.277554	0.277823	0.279115	0.279373	0.279218	0.27927	0.278133	0.278009	0.276727	0.274494	0.272953	0.27224	0.270586	0.271713	0.269924	0.271475	0.269821	0.269377	0.267019
		0.175208	0.341918	0.261447	0.237339	0.231323	0.230981	0.23278	0.231984	0.23187	0.233059	0.236853	0.239097	0.23982	0.242446	0.244483	0.248215	0.252143	0.257157	0.260806	0.262202	0.263763	0.265345	0.268549	0.272106	0.274215	0.27439	0.274049	0.274969	0.278081	0.280438	0.280231	0.279735	0.280635	0.279973	0.2808	0.280624	0.280293	0.280159	0.279818	0.276623	0.274649	0.273915	0.273088	0.271548	0.272023	0.273171	0.27133	0.267815
		0.221274	0.350788	0.273264	0.238745	0.233142	0.231374	0.229524	0.230764	0.233638	0.233804	0.235571	0.237846	0.240513	0.241867	0.244441	0.246829	0.25204	0.257271	0.259897	0.262285	0.261985	0.265624	0.271093	0.272385	0.272013	0.272643	0.274825	0.27592	0.277823	0.280986	0.282433	0.281803	0.28172	0.280924	0.279539	0.280066	0.28173	0.277554	0.278081	0.276127	0.273005	0.273026	0.27284	0.272561	0.27315	0.268818	0.267547	0.267588
		0.171559	0.34013	0.257715	0.23429	0.231002	0.231839	0.230878	0.229741	0.229255	0.232222	0.236977	0.236274	0.238332	0.241485	0.244793	0.247791	0.252433	0.256216	0.257085	0.261375	0.263163	0.26458	0.270059	0.270152	0.269087	0.269831	0.272798	0.275579	0.275197	0.277171	0.280304	0.279115	0.278815	0.279384	0.279477	0.280986	0.278205	0.275631	0.27406	0.272664	0.270876	0.272126	0.270131	0.271351	0.270534	0.26612	0.264104	0.262047
		0.174443	0.336149	0.249745	0.233421	0.230475	0.229979	0.232046	0.229172	0.23033	0.23368	0.235458	0.237763	0.240006	0.241929	0.245289	0.250582	0.253818	0.257715	0.260248	0.26122	0.263649	0.265541	0.26886	0.270731	0.271568	0.272819	0.275321	0.278805	0.278546	0.278329	0.279022	0.279952	0.279187	0.280655	0.279384	0.279911	0.276913	0.274556	0.274432	0.272251	0.273501	0.274008	0.275424	0.271506	0.26886	0.269532	0.268456	0.2649
		0.166255	0.337514	0.275538	0.235747	0.229627	0.228893	0.230268	0.229617	0.230185	0.232305	0.233411	0.236398	0.236595	0.240286	0.24439	0.247067	0.251895	0.256144	0.257343	0.260134	0.262874	0.266771	0.268798	0.269004	0.268467	0.27377	0.276923	0.276396	0.276086	0.277678	0.279652	0.27773	0.279528	0.278753	0.279766	0.278247	0.275869	0.274866	0.274049	0.273946	0.273419	0.274122	0.272819	0.270793	0.268922	0.26703	0.263753	0.263846
		0.165739	0.336273	0.276903	0.240689	0.234817	0.232553	0.230713	0.233948	0.233814	0.236667	0.23768	0.237711	0.239159	0.244576	0.247491	0.250313	0.253105	0.256475	0.260031	0.263866	0.266844	0.267051	0.271155	0.273212	0.272519	0.274949	0.276045	0.27805	0.277295	0.277905	0.280159	0.281048	0.282382	0.279849	0.280035	0.277544	0.275765	0.275724	0.272788	0.274359	0.27468	0.275889	0.273894	0.271248	0.269986	0.268105	0.266182	0.265913
		0.172096	0.335746	0.277647	0.244596	0.236388	0.236037	0.235758	0.23736	0.237401	0.238456	0.239841	0.244307	0.245765	0.247946	0.251233	0.253715	0.257105	0.260238	0.263897	0.266771	0.270193	0.272891	0.271951	0.273781	0.276592	0.277771	0.279353	0.279373	0.280066	0.281193	0.28295	0.284635	0.283064	0.283488	0.283209	0.281214	0.279001	0.277368	0.276572	0.277233	0.278815	0.276055	0.274546	0.272829	0.27133	0.26918	0.269211	0.265221
		0.163919	0.283757	0.244152	0.235633	0.234372	0.232129	0.231788	0.236037	0.235086	0.236274	0.240461	0.240906	0.244472	0.246798	0.249652	0.253487	0.257064	0.259897	0.266244	0.270338	0.267847	0.26857	0.270731	0.273781	0.274132	0.275352	0.276499	0.278216	0.278887	0.280759	0.281555	0.281844	0.283126	0.282185	0.278732	0.278122	0.278309	0.276841	0.277058	0.274814	0.274835	0.274473	0.27467	0.273326	0.272437	0.270938	0.269439	0.265944
		0.167734	0.339706	0.279621	0.244514	0.235851	0.234383	0.234176	0.235003	0.236967	0.23614	0.238135	0.243501	0.24409	0.249073	0.249869	0.253074	0.257343	0.260972	0.265221	0.267567	0.268353	0.271093	0.272716	0.27406	0.274649	0.276634	0.276923	0.278298	0.279932	0.280428	0.28202	0.283705	0.281172	0.279105	0.278898	0.279136	0.277699	0.276138	0.274494	0.273078	0.274483	0.275249	0.273543	0.271082	0.271206	0.268539	0.265365	0.263443
		0.167579	0.338134	0.268767	0.243377	0.236616	0.235354	0.23554	0.238249	0.236998	0.238642	0.240534	0.245113	0.245692	0.248556	0.253901	0.255193	0.261747	0.267257	0.269408	0.26979	0.27377	0.274432	0.275941	0.276799	0.277151	0.278712	0.279125	0.281389	0.283105	0.284243	0.287282	0.288223	0.285762	0.282516	0.283095	0.282775	0.281689	0.280573	0.281172	0.281027	0.277957	0.277988	0.277947	0.277564	0.277264	0.274235	0.272261	0.267567
		0.165563	0.332841	0.2652	0.242157	0.238476	0.236336	0.236037	0.237329	0.23768	0.238673	0.241702	0.24227	0.249207	0.250655	0.256299	0.257312	0.260972	0.264983	0.267206	0.270235	0.273853	0.274442	0.276634	0.278298	0.279218	0.279249	0.279404	0.280262	0.283353	0.286145	0.286093	0.28661	0.286848	0.287726	0.285152	0.283343	0.283581	0.281679	0.281617	0.280655	0.280624	0.279983	0.278598	0.281937	0.281079	0.275052	0.274339	0.270793
		0.161934	0.340326	0.280883	0.240699	0.237132	0.237866	0.237753	0.237887	0.239272	0.242115	0.242901	0.245361	0.247719	0.250386	0.254707	0.258894	0.260858	0.265996	0.267154	0.269842	0.273357	0.276086	0.275404	0.276355	0.277812	0.27989	0.280428	0.28263	0.285742	0.2857	0.285804	0.284821	0.283519	0.281462	0.280531	0.280376	0.279766	0.276437	0.276592	0.278629	0.277843	0.278619	0.279642	0.277399	0.276251	0.273832	0.271516	0.268715
		0.168137	0.339809	0.283384	0.249	0.244721	0.242022	0.241526	0.24134	0.243842	0.247067	0.249104	0.251502	0.252102	0.255441	0.25877	0.261416	0.2652	0.268198	0.270483	0.273222	0.275176	0.279818	0.280903	0.279043	0.279043	0.282103	0.284077	0.286765	0.287075	0.287396	0.290228	0.288378	0.287189	0.286445	0.28479	0.283819	0.282899	0.281668	0.278867	0.278908	0.280635	0.281906	0.281193	0.280841	0.279415	0.275155	0.271868	0.268777
		0.171228	0.313664	0.253973	0.240213	0.237339	0.236678	0.236088	0.240192	0.240172	0.241102	0.245517	0.247688	0.247967	0.252619	0.253642	0.257695	0.261334	0.262998	0.265572	0.269159	0.269883	0.273398	0.273088	0.273987	0.273739	0.276551	0.279084	0.281069	0.2814	0.28233	0.282816	0.28141	0.280314	0.281183	0.280056	0.278908	0.279539	0.277554	0.275186	0.275765	0.275734	0.275879	0.274959	0.274721	0.27194	0.269501	0.26796	0.261561
		0.163309	0.332883	0.268612	0.246395	0.242322	0.240937	0.241526	0.241443	0.244855	0.245651	0.243883	0.250437	0.253105	0.25481	0.25601	0.262047	0.265169	0.266875	0.27223	0.273874	0.275693	0.277099	0.276375	0.276861	0.278402	0.282165	0.280666	0.283209	0.284646	0.285173	0.28568	0.283529	0.283612	0.285018	0.283426	0.280448	0.280655	0.277244	0.276158	0.278991	0.280872	0.279787	0.27775	0.276375	0.271692	0.268663	0.26734	0.266151
		0.229637	0.328406	0.265882	0.243025	0.240937	0.240037	0.239614	0.240513	0.240461	0.243811	0.245982	0.24869	0.252691	0.254883	0.256795	0.259638	0.261561	0.2646	0.26978	0.271485	0.272767	0.274876	0.276355	0.276251	0.277657	0.279187	0.282475	0.2811	0.282578	0.283912	0.284666	0.284408	0.284977	0.283281	0.281379	0.27774	0.277606	0.277492	0.279022	0.278184	0.279487	0.27805	0.277006	0.276437	0.272447	0.269346	0.267557	0.264838
		0.152361	0.33402	0.282144	0.249931	0.241764	0.242984	0.240327	0.243563	0.243635	0.244762	0.245165	0.247171	0.249952	0.254169	0.257457	0.259183	0.262016	0.268456	0.268818	0.272416	0.273708	0.272292	0.275497	0.275652	0.278381	0.279963	0.279942	0.281885	0.282878	0.283974	0.284997	0.28234	0.281027	0.278505	0.279249	0.277306	0.277668	0.276789	0.2762	0.27989	0.281162	0.278484	0.276489	0.274556	0.273408	0.269594	0.265944	0.263536
		0.158833	0.339034	0.271858	0.24684	0.242219	0.239934	0.241991	0.240761	0.241598	0.242767	0.244452	0.245682	0.249228	0.254728	0.254324	0.258056	0.262553	0.266348	0.267795	0.269656	0.272964	0.273233	0.273646	0.274504	0.27681	0.277047	0.280562	0.281999	0.281586	0.283312	0.282599	0.282495	0.278091	0.276561	0.277575	0.274235	0.275021	0.275972	0.275652	0.277833	0.274897	0.278102	0.274659	0.271909	0.271155	0.270276	0.263546	0.260465
		0.15172	0.334082	0.265614	0.244627	0.242374	0.241051	0.243304	0.244731	0.243149	0.244018	0.244297	0.247832	0.252567	0.253901	0.254717	0.259008	0.262274	0.267753	0.267609	0.268353	0.270741	0.274101	0.275466	0.277461	0.276355	0.277037	0.279859	0.278753	0.284377	0.285369	0.282258	0.281865	0.278712	0.276582	0.275755	0.277182	0.276706	0.275951	0.27712	0.276644	0.276685	0.276282	0.272933	0.27253	0.269604	0.265334	0.262057	0.259814
		0.151286	0.331528	0.270979	0.243656	0.23949	0.240482	0.24073	0.24072	0.241299	0.242312	0.245196	0.246809	0.252122	0.25357	0.255896	0.257478	0.261964	0.265882	0.266844	0.270379	0.27131	0.272406	0.274039	0.274029	0.273915	0.275683	0.278402	0.280831	0.28202	0.282547	0.281338	0.279115	0.278174	0.27745	0.273636	0.27469	0.274845	0.274866	0.275021	0.275269	0.274597	0.273625	0.27071	0.269201	0.268922	0.265179	0.262119	0.260631
		0.15262	0.336005	0.272251	0.247946	0.243408	0.242198	0.242736	0.241154	0.243573	0.245455	0.247977	0.250541	0.252422	0.2551	0.257095	0.259421	0.265024	0.270762	0.269594	0.270917	0.274359	0.273967	0.275796	0.277326	0.277295	0.280169	0.28081	0.282371	0.284077	0.285814	0.285783	0.282103	0.282134	0.282309	0.27988	0.280645	0.279094	0.277637	0.280986	0.281131	0.280386	0.276861	0.278226	0.276913	0.274349	0.269707	0.266534	0.262553
		0.154822	0.337617	0.284925	0.252567	0.246106	0.243625	0.242849	0.243635	0.246478	0.248256	0.249342	0.25052	0.251626	0.254324	0.260662	0.262553	0.265024	0.269459	0.270514	0.272002	0.273956	0.276034	0.276706	0.277378	0.27744	0.27866	0.282051	0.285235	0.284914	0.284728	0.284811	0.284573	0.279559	0.278991	0.278546	0.276665	0.279704	0.279373	0.279952	0.281214	0.280903	0.279963	0.278691	0.275445	0.275538	0.271672	0.268115	0.262771
		0.154739	0.337007	0.285648	0.255389	0.248256	0.245155	0.244472	0.246261	0.245878	0.248659	0.251823	0.250975	0.25235	0.255089	0.258232	0.262047	0.266037	0.267805	0.272385	0.273874	0.274938	0.276685	0.277606	0.276665	0.277595	0.280862	0.284677	0.286031	0.285959	0.282868	0.283147	0.28202	0.281079	0.278288	0.278484	0.279849	0.278505	0.277668	0.27928	0.279353	0.279797	0.278639	0.27651	0.272602	0.2698	0.266968	0.263711	0.259307
		0.152558	0.335633	0.287179	0.253859	0.246654	0.244876	0.243883	0.24593	0.247367	0.248142	0.249538	0.251595	0.253053	0.256868	0.260455	0.264156	0.265913	0.269015	0.273026	0.276189	0.275683	0.276572	0.277947	0.279198	0.278701	0.282051	0.284708	0.285318	0.284604	0.285059	0.282237	0.28173	0.280655	0.278794	0.279342	0.279828	0.279828	0.278732	0.279942	0.281245	0.281761	0.278257	0.276034	0.272726	0.268663	0.265851	0.26368	0.259638
		0.149094	0.33463	0.281637	0.253963	0.247067	0.243284	0.242394	0.242415	0.245672	0.245227	0.249641	0.246995	0.251295	0.255131	0.258139	0.260848	0.263319	0.265996	0.269873	0.270131	0.273243	0.27407	0.2707	0.273553	0.277657	0.279466	0.280697	0.283746	0.28232	0.280531	0.279518	0.280335	0.278608	0.274773	0.274618	0.276045	0.278019	0.276716	0.276716	0.278712	0.278629	0.27621	0.27254	0.268601	0.266327	0.263443	0.259008	0.254934
		0.142695	0.303316	0.256578	0.245361	0.240596	0.237711	0.240523	0.241144	0.242622	0.244483	0.244617	0.248556	0.253456	0.255534	0.257705	0.262564	0.264342	0.266802	0.270359	0.272933	0.272881	0.275755	0.273315	0.275476	0.277357	0.280169	0.282185	0.284708	0.283281	0.281999	0.280097	0.281224	0.277885	0.275765	0.27592	0.276189	0.277047	0.278505	0.279673	0.280314	0.278257	0.277099	0.271971	0.271299	0.268146	0.262367	0.258336	0.254542
		0.140586	0.334423	0.263742	0.248029	0.244576	0.242446	0.244152	0.245248	0.245072	0.24563	0.247129	0.250613	0.254666	0.257064	0.259504	0.261737	0.264549	0.26764	0.269728	0.273791	0.274411	0.27408	0.274163	0.2762	0.278029	0.281151	0.283633	0.28141	0.283291	0.281017	0.279477	0.278081	0.278981	0.275321	0.276024	0.275373	0.277916	0.279621	0.279239	0.27927	0.277874	0.275186	0.273698	0.2704	0.26612	0.262812	0.258604	0.257488
		0.141362	0.334009	0.266926	0.25113	0.2447	0.245775	0.246933	0.245982	0.24533	0.246654	0.25022	0.253818	0.254159	0.258408	0.260558	0.263722	0.267722	0.272085	0.273977	0.274308	0.274618	0.27406	0.274959	0.277275	0.279353	0.2814	0.281389	0.283602	0.283829	0.283426	0.282526	0.279177	0.278267	0.278153	0.276892	0.278009	0.280035	0.280355	0.279518	0.278091	0.27745	0.2753	0.273894	0.267536	0.266306	0.2649	0.260093	0.256919
		0.130238	0.327155	0.268343	0.249207	0.244876	0.24532	0.245672	0.245227	0.245723	0.24868	0.248184	0.251089	0.252774	0.257829	0.259132	0.262688	0.267588	0.272044	0.272664	0.273016	0.272416	0.274711	0.276789	0.27804	0.281441	0.282289	0.284749	0.285835	0.284594	0.284336	0.280511	0.278588	0.27805	0.277709	0.276489	0.278805	0.281027	0.281141	0.281586	0.279032	0.278371	0.275249	0.274463	0.271454	0.265831	0.262657	0.259204	0.256413
		0.130662	0.312238	0.254118	0.244752	0.242488	0.244958	0.245475	0.242674	0.246747	0.250582	0.250045	0.254459	0.255524	0.256309	0.261313	0.265076	0.268095	0.269873	0.271475	0.273274	0.273388	0.273698	0.276003	0.277533	0.278991	0.283633	0.286507	0.285173	0.284852	0.282392	0.279642	0.278639	0.278402	0.27621	0.277595	0.279384	0.281555	0.282185	0.281172	0.279528	0.2802	0.2762	0.273925	0.271062	0.267392	0.263505	0.259204	0.256175
		0.135965	0.314171	0.262037	0.248856	0.245889	0.244927	0.246126	0.245816	0.245144	0.249931	0.253208	0.252639	0.255493	0.257726	0.26246	0.267743	0.268994	0.272654	0.275486	0.273708	0.274887	0.276644	0.277626	0.278805	0.280635	0.286217	0.285514	0.285307	0.281937	0.28142	0.281193	0.278991	0.277513	0.275993	0.279394	0.281451	0.282175	0.283085	0.283498	0.282268	0.278205	0.274835	0.27162	0.268684	0.265882	0.261323	0.254624	0.251502
		0.134911	0.332614	0.276303	0.252247	0.248029	0.247109	0.245	0.246044	0.249993	0.252329	0.251668	0.253901	0.258594	0.261427	0.263804	0.266472	0.270059	0.273057	0.276148	0.275745	0.275983	0.27681	0.277657	0.283105	0.281358	0.285132	0.286951	0.285793	0.284997	0.28265	0.281575	0.280821	0.279394	0.278133	0.280614	0.280562	0.28171	0.283612	0.282775	0.281048	0.280448	0.277492	0.270782	0.268301	0.264063	0.258635	0.254903	0.250262
		0.168096	0.331177	0.279322	0.252164	0.248132	0.245144	0.244927	0.246561	0.24655	0.250272	0.253342	0.254138	0.257684	0.259773	0.262998	0.265355	0.267154	0.270638	0.274039	0.274215	0.274742	0.274039	0.275414	0.27714	0.280738	0.28294	0.285359	0.283095	0.280769	0.283095	0.279001	0.276076	0.274825	0.2762	0.278981	0.278619	0.280376	0.282371	0.279187	0.277678	0.275497	0.272333	0.270162	0.265665	0.262585	0.257054	0.252598	0.246292
		0.127788	0.33096	0.273532	0.254976	0.247967	0.245599	0.246602	0.245796	0.246602	0.251461	0.251202	0.255276	0.255844	0.258635	0.262564	0.264373	0.268911	0.271175	0.274277	0.273026	0.273739	0.272943	0.27437	0.277854	0.282278	0.285039	0.284149	0.28111	0.279942	0.281069	0.279384	0.277058	0.27804	0.276076	0.276748	0.278247	0.281369	0.279311	0.27866	0.278981	0.277202	0.272964	0.268808	0.264435	0.259059	0.256175	0.251699	0.24686
		0.12694	0.33188	0.276375	0.253808	0.249404	0.246271	0.244721	0.248111	0.249517	0.250789	0.252081	0.255089	0.257395	0.259555	0.261695	0.266554	0.270069	0.271548	0.27438	0.275321	0.274246	0.274463	0.274577	0.279187	0.28263	0.285886	0.283426	0.283705	0.281627	0.280945	0.278701	0.277668	0.279177	0.27559	0.277223	0.283395	0.284439	0.283085	0.282713	0.281369	0.277699	0.273801	0.270069	0.26674	0.259152	0.256547	0.251709	0.247801
		0.131044	0.334144	0.287809	0.257509	0.250148	0.247243	0.244803	0.248029	0.249042	0.251492	0.252639	0.254728	0.257405	0.260538	0.264456	0.270224	0.27254	0.274153	0.277771	0.277699	0.275352	0.277998	0.280056	0.283054	0.286713	0.286269	0.287385	0.287179	0.284439	0.283447	0.28446	0.280262	0.278505	0.280283	0.281441	0.284832	0.286455	0.287334	0.286238	0.279756	0.27865	0.273998	0.270183	0.265365	0.261892	0.254996	0.251316	0.245113
		0.120024	0.331601	0.294736	0.261716	0.25234	0.249921	0.249662	0.253125	0.252825	0.253539	0.255348	0.25602	0.258377	0.260734	0.262398	0.268312	0.271599	0.272747	0.275145	0.275765	0.274039	0.275383	0.277957	0.281286	0.283116	0.282516	0.284956	0.283695	0.281348	0.281089	0.278236	0.276923	0.275155	0.277285	0.280459	0.285059	0.2857	0.287551	0.283643	0.278288	0.275145	0.271847	0.266937	0.259338	0.256144	0.253301	0.249311	0.245072
		0.117264	0.332107	0.279746	0.253663	0.247615	0.245465	0.246705	0.247243	0.246664	0.247781	0.249579	0.250324	0.255307	0.25879	0.260837	0.264115	0.269149	0.270162	0.27131	0.271837	0.270927	0.270545	0.274266	0.27712	0.278433	0.279208	0.280417	0.2805	0.281089	0.276748	0.275218	0.27071	0.27071	0.273584	0.279301	0.28294	0.283664	0.281058	0.277626	0.273667	0.270658	0.263298	0.260765	0.256878	0.250541	0.247222	0.241857	0.240379
		0.120892	0.330722	0.279125	0.258449	0.249352	0.247346	0.250045	0.249218	0.248897	0.250686	0.253642	0.255637	0.256578	0.260207	0.264197	0.269656	0.273305	0.274711	0.276179	0.27621	0.275734	0.277823	0.279332	0.281338	0.283002	0.282909	0.284573	0.284315	0.282361	0.281586	0.278836	0.272819	0.272085	0.27653	0.28416	0.287871	0.285307	0.281906	0.279022	0.275931	0.272323	0.266192	0.264001	0.259225	0.254231	0.248215	0.245878	0.24226
		0.118101	0.332852	0.280076	0.257932	0.25173	0.250737	0.248494	0.251047	0.252257	0.251998	0.253301	0.259266	0.258119	0.260372	0.266771	0.270596	0.271951	0.272447	0.272219	0.274091	0.275755	0.276169	0.276386	0.281338	0.283343	0.28539	0.284759	0.283281	0.282599	0.27895	0.275104	0.273781	0.273119	0.280293	0.288026	0.288471	0.284522	0.279901	0.278836	0.274814	0.269542	0.265582	0.261127	0.257715	0.251492	0.249703	0.243914	0.240192
		0.112436	0.332862	0.283839	0.257674	0.251264	0.247946	0.249548	0.250686	0.250427	0.256258	0.254573	0.25601	0.258325	0.263308	0.266017	0.268705	0.271992	0.272137	0.274835	0.275776	0.276499	0.275972	0.279198	0.281162	0.284522	0.285245	0.285711	0.287199	0.283488	0.279932	0.274794	0.273574	0.273832	0.283436	0.287416	0.285938	0.285111	0.279714	0.275362	0.272881	0.266978	0.263556	0.259245	0.254965	0.253218	0.249187	0.244452	0.239944
		0.119073	0.324085	0.271341	0.254355	0.249362	0.247698	0.246964	0.249466	0.253218	0.252329	0.253363	0.254324	0.257726	0.26307	0.266192	0.267257	0.271878	0.271796	0.274008	0.277523	0.275373	0.275693	0.277306	0.282123	0.285225	0.286941	0.285328	0.282289	0.278184	0.276996	0.272974	0.268777	0.276055	0.286548	0.288016	0.283529	0.280624	0.276365	0.274401	0.268984	0.263091	0.259493	0.257064	0.253012	0.249445	0.24715	0.243046	0.236243
		0.106089	0.326845	0.290735	0.256682	0.250448	0.248659	0.249486	0.251233	0.251109	0.2496	0.251719	0.256134	0.260682	0.263122	0.266327	0.269935	0.271878	0.272778	0.276158	0.275093	0.273264	0.273749	0.277843	0.282702	0.286114	0.287179	0.285111	0.282165	0.277585	0.275114	0.27345	0.270297	0.279818	0.287044	0.287396	0.285049	0.282382	0.279621	0.275197	0.269656	0.265179	0.259876	0.25877	0.255637	0.2496	0.246571	0.243046	0.238652
		0.101261	0.323041	0.278588	0.256899	0.250086	0.248794	0.251657	0.252836	0.252267	0.252567	0.257064	0.25755	0.260662	0.264228	0.266999	0.270969	0.273791	0.275114	0.27712	0.277171	0.276003	0.276148	0.277513	0.285514	0.288481	0.287179	0.285773	0.281772	0.279353	0.27559	0.270235	0.274173	0.284377	0.289494	0.286796	0.282144	0.279291	0.276572	0.271	0.268839	0.264942	0.260889	0.258408	0.256506	0.251037	0.246778	0.242756	0.238642
		0.102129	0.330743	0.279456	0.255927	0.252009	0.251771	0.252309	0.252402	0.253632	0.255255	0.25573	0.258873	0.261396	0.262409	0.266472	0.270876	0.272116	0.276561	0.275311	0.275538	0.275197	0.27468	0.277616	0.288429	0.288491	0.286445	0.28171	0.278794	0.276055	0.271217	0.272064	0.277461	0.288047	0.28783	0.286538	0.282433	0.280841	0.275548	0.271899	0.268105	0.266079	0.260858	0.258904	0.255358	0.253032	0.246602	0.242208	0.239272
		0.100289	0.323651	0.279394	0.258263	0.251699	0.252681	0.255296	0.254645	0.25052	0.254893	0.258863	0.260662	0.261923	0.265024	0.26795	0.272416	0.275559	0.278918	0.27834	0.273801	0.274246	0.275062	0.281968	0.289163	0.289742	0.285101	0.282268	0.27865	0.276365	0.271537	0.272292	0.280717	0.287716	0.28599	0.286517	0.281451	0.277688	0.273129	0.272726	0.267619	0.264259	0.263019	0.257147	0.255027	0.250758	0.24685	0.243315	0.238404
		0.09512	0.328468	0.280666	0.257529	0.253229	0.252091	0.250417	0.251626	0.254728	0.255017	0.257126	0.2597	0.262936	0.265169	0.265686	0.272726	0.279022	0.279435	0.276468	0.275765	0.273698	0.275197	0.287985	0.290497	0.288884	0.284036	0.279849	0.277213	0.274194	0.270307	0.272798	0.283343	0.287282	0.286227	0.283281	0.27866	0.275734	0.271765	0.269252	0.266689	0.263618	0.259897	0.258594	0.252029	0.247625	0.243707	0.239944	0.234134
		0.0966396	0.325574	0.290921	0.259018	0.254986	0.253022	0.254087	0.252753	0.25113	0.254076	0.259307	0.260476	0.260672	0.26123	0.26552	0.270648	0.275672	0.276055	0.273698	0.270772	0.269211	0.276344	0.287396	0.286434	0.284087	0.28049	0.275776	0.270741	0.269749	0.269893	0.273532	0.285256	0.286041	0.285349	0.280914	0.277719	0.27192	0.26888	0.268188	0.265035	0.263122	0.257777	0.253198	0.249672	0.246809	0.24256	0.235913	0.230123
		0.0926699	0.328127	0.282382	0.259132	0.255048	0.251967	0.25143	0.253063	0.256144	0.257509	0.25725	0.2597	0.261458	0.263215	0.268932	0.273057	0.276923	0.276034	0.273925	0.27008	0.270152	0.280707	0.288471	0.286682	0.283229	0.281875	0.278267	0.275021	0.272209	0.271796	0.28173	0.286165	0.287096	0.284087	0.281472	0.2753	0.275455	0.271847	0.269625	0.266947	0.262585	0.260217	0.258429	0.253859	0.249569	0.241764	0.236698	0.232305
		0.0922977	0.322534	0.29211	0.264652	0.255431	0.251761	0.249579	0.254769	0.258553	0.259886	0.25909	0.259225	0.262791	0.267226	0.272013	0.277099	0.276293	0.275631	0.272209	0.269015	0.271186	0.285121	0.287137	0.285742	0.283291	0.277719	0.277409	0.27499	0.272922	0.273026	0.280624	0.28723	0.286651	0.28324	0.279746	0.276592	0.27713	0.274608	0.271227	0.26674	0.264704	0.259876	0.255513	0.250541	0.246664	0.239531	0.234041	0.227932
		0.0866428	0.327641	0.283198	0.261695	0.253167	0.249672	0.251585	0.257116	0.259235	0.258408	0.257023	0.258356	0.264084	0.270245	0.271361	0.274473	0.275734	0.273295	0.270452	0.269015	0.275062	0.287023	0.285897	0.282868	0.280593	0.277988	0.274204	0.271889	0.272033	0.274763	0.279952	0.284336	0.284987	0.282144	0.278867	0.278484	0.274845	0.269501	0.268694	0.267381	0.261458	0.256888	0.25418	0.24777	0.243501	0.23828	0.232057	0.224262
		0.0930834	0.326856	0.281203	0.261282	0.253653	0.249021	0.254903	0.260176	0.259773	0.260589	0.260879	0.263039	0.263918	0.271454	0.277223	0.278856	0.276189	0.274328	0.271031	0.27223	0.283633	0.290642	0.286072	0.284604	0.281183	0.27681	0.274918	0.273119	0.271558	0.275931	0.283943	0.285866	0.284056	0.282258	0.280335	0.279539	0.274608	0.27314	0.272251	0.266823	0.26183	0.25879	0.253508	0.249838	0.242002	0.236223	0.230299	0.226112
		0.0821665	0.32211	0.270328	0.256568	0.250561	0.249311	0.254511	0.259535	0.258842	0.259121	0.257467	0.25816	0.263835	0.270834	0.274328	0.275786	0.27254	0.270927	0.268446	0.268684	0.283312	0.285462	0.285142	0.284232	0.278577	0.27528	0.273791	0.270948	0.272106	0.275724	0.283178	0.287509	0.282971	0.280159	0.279342	0.278681	0.274225	0.273274	0.266854	0.263329	0.259576	0.252029	0.247429	0.243397	0.235509	0.228676	0.226763	0.21994
		0.111382	0.32914	0.288595	0.259338	0.250003	0.25112	0.256371	0.257943	0.257116	0.257374	0.25663	0.257085	0.26673	0.270142	0.272912	0.274318	0.273098	0.270059	0.26734	0.269904	0.281482	0.283116	0.282113	0.281958	0.278112	0.275321	0.273026	0.270069	0.272426	0.277254	0.283664	0.284563	0.283136	0.281741	0.280883	0.278505	0.275424	0.273512	0.269077	0.262729	0.257395	0.254604	0.248349	0.243501	0.237546	0.229772	0.223424	0.218028
		0.0827247	0.319361	0.273636	0.255369	0.248938	0.251575	0.260848	0.259959	0.256392	0.256165	0.259411	0.261675	0.269221	0.271878	0.271858	0.273977	0.273543	0.270069	0.27193	0.275838	0.284108	0.286021	0.282981	0.280262	0.277182	0.27438	0.274752	0.273377	0.272705	0.280076	0.285721	0.284387	0.284584	0.283746	0.28324	0.279497	0.277709	0.27224	0.268839	0.263401	0.259297	0.252836	0.248132	0.243428	0.238001	0.23032	0.222463	0.217201
		0.0853506	0.322607	0.275011	0.254138	0.249869	0.258181	0.261086	0.257043	0.253218	0.255431	0.25603	0.260145	0.269025	0.269221	0.2698	0.270224	0.267991	0.266637	0.265655	0.273874	0.280552	0.281327	0.27867	0.27652	0.274421	0.274318	0.27162	0.270545	0.273832	0.277719	0.282268	0.282744	0.282123	0.282144	0.279415	0.276716	0.274618	0.267878	0.265469	0.261602	0.254035	0.247243	0.244317	0.237215	0.230837	0.225285	0.218245	0.210864
		0.0815152	0.320374	0.270069	0.254107	0.25112	0.258377	0.259793	0.256051	0.254221	0.256072	0.25603	0.263339	0.267722	0.269811	0.270979	0.271579	0.269976	0.268436	0.268684	0.279735	0.283198	0.280635	0.279043	0.276406	0.273739	0.272426	0.271889	0.272488	0.272664	0.277595	0.282713	0.283819	0.283033	0.282713	0.280252	0.276282	0.272095	0.269366	0.263897	0.25877	0.25327	0.247181	0.242839	0.23614	0.229782	0.225078	0.217635	0.21076
		0.0764393	0.318223	0.289236	0.257664	0.258108	0.261861	0.258677	0.254169	0.253621	0.251874	0.255058	0.263463	0.265603	0.266647	0.268157	0.267722	0.266451	0.264652	0.269201	0.280511	0.280521	0.279384	0.277575	0.276272	0.274959	0.273574	0.272095	0.270452	0.27161	0.280107	0.284615	0.287623	0.285948	0.283136	0.280511	0.275476	0.272209	0.267681	0.262429	0.257033	0.25204	0.243108	0.238425	0.231984	0.226195	0.219289	0.213262	0.20523
		0.072821	0.318802	0.276779	0.253901	0.257436	0.259607	0.256557	0.253611	0.251089	0.253373	0.258305	0.265066	0.266999	0.269097	0.269418	0.268384	0.265758	0.266461	0.272478	0.275972	0.279714	0.278557	0.278981	0.275342	0.275435	0.274515	0.274029	0.271568	0.272922	0.281348	0.289649	0.289008	0.28692	0.283116	0.277843	0.274215	0.270152	0.26367	0.260165	0.253766	0.246612	0.239944	0.234765	0.227642	0.219982	0.214896	0.208124	0.202748
		0.0761705	0.3227	0.28783	0.258046	0.264146	0.262223	0.257126	0.253394	0.252236	0.253601	0.259256	0.264735	0.266358	0.266947	0.267847	0.265934	0.268136	0.268684	0.270731	0.277585	0.279001	0.276923	0.275435	0.277161	0.276282	0.272902	0.271744	0.268901	0.267867	0.285824	0.28907	0.28845	0.284398	0.280573	0.276086	0.273181	0.266327	0.26305	0.257705	0.251761	0.243676	0.237319	0.231147	0.225368	0.21931	0.212497	0.20432	0.198148
	400	0.100671	0.323248	0.282041	0.261923	0.262078	0.26031	0.255493	0.251306	0.250241	0.253198	0.260486	0.265117	0.266833	0.266254	0.266337	0.267578	0.266968	0.266575	0.271434	0.276014	0.277885	0.276355	0.279136	0.276572	0.274783	0.276603	0.270348	0.268663	0.267598	0.290177	0.289753	0.288595	0.283043	0.280893	0.276313	0.270452	0.263432	0.258946	0.252908	0.248163	0.24318	0.237722	0.228934	0.223197	0.216146	0.211195	0.203348	0.194426
[truncated: 25 more columns]

## Sheet: Dot 6
Dot 6	B7 (mV)
P6 (mV)		850
	775	0.275786	0.341794	0.333079	0.309932	0.292203	0.27927	0.270472	0.260083	0.255389	0.250675	0.247719	0.24715	0.242012	0.23707	0.238332	0.236698	0.24135	0.239717	0.238497	0.240027	0.238239	0.236998	0.239179	0.236574	0.243666	0.243511	0.240275	0.245796	0.238332	0.243924	0.244431	0.242312	0.246044	0.242622	0.243883	0.241598	0.243428	0.245341	0.247563	0.245651	0.244214	0.248949	0.246954	0.247656	0.249145	0.245351	0.248835	0.24991
		0.289587	0.260517	0.230527	0.225027	0.224892	0.22575	0.225699	0.228314	0.225306	0.225668	0.228759	0.228252	0.22634	0.226174	0.230527	0.230123	0.226939	0.228211	0.229958	0.229968	0.230072	0.230547	0.235055	0.231323	0.232625	0.235933	0.237598	0.236988	0.237122	0.235499	0.239324	0.241113	0.238301	0.23889	0.241516	0.240172	0.23982	0.241164	0.242911	0.244018	0.24225	0.244876	0.244679	0.242405	0.2444	0.245806	0.247594	0.246654
		0.289804	0.2808	0.240968	0.233793	0.229482	0.226257	0.227704	0.230289	0.232718	0.23309	0.228965	0.231064	0.229265	0.230806	0.232191	0.231374	0.230134	0.230537	0.233711	0.233059	0.231126	0.231581	0.230837	0.234775	0.236657	0.23491	0.237329	0.236491	0.236502	0.236409	0.239386	0.24165	0.241609	0.239676	0.239055	0.239769	0.241867	0.242674	0.240585	0.242084	0.242963	0.244752	0.244586	0.246158	0.244348	0.245113	0.247615	0.245713
		0.292079	0.265376	0.234972	0.228459	0.228221	0.226991	0.228655	0.226247	0.226319	0.227353	0.227332	0.227373	0.226619	0.230495	0.230175	0.228211	0.227632	0.227146	0.231085	0.229555	0.230888	0.232615	0.2294	0.231385	0.232666	0.234527	0.236047	0.234538	0.234031	0.235458	0.237453	0.236843	0.240513	0.23919	0.239427	0.237205	0.237277	0.240151	0.239345	0.241433	0.241723	0.242674	0.242043	0.239717	0.241082	0.242281	0.2444	0.244855
		0.285638	0.275538	0.23492	0.224975	0.227642	0.226495	0.224737	0.226805	0.224551	0.227125	0.229596	0.230196	0.227539	0.227632	0.229079	0.229183	0.23124	0.230506	0.230185	0.231457	0.229152	0.230382	0.231219	0.231633	0.232491	0.232594	0.233659	0.234186	0.237649	0.238094	0.236264	0.234982	0.235995	0.238022	0.241154	0.238683	0.23645	0.237391	0.239097	0.240565	0.24104	0.241598	0.242508	0.244183	0.244317	0.241164	0.242736	0.243191
		0.286744	0.275827	0.227963	0.226329	0.228624	0.224644	0.224593	0.223548	0.226763	0.225699	0.224427	0.225523	0.226608	0.224934	0.224076	0.225275	0.225978	0.23185	0.231281	0.229162	0.22756	0.227177	0.233369	0.234259	0.234817	0.230816	0.229369	0.233442	0.231478	0.236099	0.236554	0.234072	0.234424	0.238993	0.235375	0.239262	0.240213	0.241381	0.237711	0.240286	0.239748	0.23828	0.240978	0.241981	0.241164	0.241867	0.242963	0.245878
		0.286775	0.273222	0.232449	0.226174	0.222897	0.224189	0.226774	0.228387	0.225078	0.225047	0.225719	0.226009	0.22911	0.229379	0.226298	0.227963	0.226391	0.227425	0.228852	0.229152	0.228149	0.226774	0.230981	0.231157	0.233266	0.233338	0.234724	0.236295	0.235303	0.235913	0.236781	0.23827	0.239055	0.241412	0.239862	0.239283	0.239882	0.238859	0.240647	0.238032	0.23889	0.241681	0.243697	0.240203	0.241278	0.242219	0.243821	0.245455
		0.289453	0.279353	0.236605	0.226381	0.226329	0.226526	0.22697	0.224903	0.226329	0.225874	0.229245	0.226143	0.227839	0.225719	0.22482	0.227032	0.229214	0.232398	0.229276	0.226557	0.230092	0.230216	0.232749	0.230495	0.229079	0.234165	0.236409	0.235551	0.236326	0.235489	0.237556	0.237959	0.23521	0.238084	0.237277	0.236667	0.239469	0.2389	0.243521	0.240751	0.240751	0.239696	0.238311	0.240544	0.243335	0.242705	0.241774	0.243108
		0.301186	0.25968	0.232729	0.227973	0.224923	0.224045	0.223466	0.22573	0.226908	0.225926	0.224014	0.226826	0.225967	0.22667	0.228748	0.225843	0.228294	0.227704	0.229503	0.233835	0.229617	0.229079	0.234	0.231963	0.229834	0.232222	0.23276	0.236957	0.232201	0.234424	0.237618	0.239965	0.235892	0.234196	0.235592	0.237381	0.240006	0.242932	0.23888	0.239831	0.2392	0.242208	0.241878	0.239148	0.239851	0.242901	0.238993	0.239386
		0.287085	0.261985	0.228407	0.225089	0.227032	0.224313	0.221119	0.22758	0.227591	0.223528	0.224024	0.229617	0.226019	0.223259	0.223	0.224158	0.223941	0.227477	0.228304	0.23125	0.230216	0.231312	0.233556	0.235385	0.233142	0.233824	0.235458	0.234755	0.232553	0.236378	0.237515	0.236957	0.239148	0.236357	0.23736	0.242219	0.237567	0.238239	0.239117	0.236243	0.238621	0.241051	0.239407	0.239138	0.243366	0.241381	0.242105	0.244596
		0.291324	0.260103	0.231519	0.225058	0.229813	0.223879	0.222597	0.226795	0.224541	0.22697	0.226515	0.223962	0.225544	0.226371	0.22483	0.225781	0.229793	0.23095	0.225202	0.226701	0.228159	0.233214	0.231881	0.231757	0.23186	0.229234	0.227973	0.232325	0.236709	0.233276	0.234641	0.236305	0.240306	0.234259	0.236802	0.238073	0.238259	0.240699	0.239221	0.238425	0.238321	0.23982	0.241123	0.238063	0.240606	0.24318	0.241598	0.244018
		0.300825	0.276665	0.234134	0.228852	0.227663	0.227601	0.23186	0.230527	0.225151	0.223321	0.227497	0.225099	0.225936	0.225275	0.226288	0.226205	0.225161	0.22819	0.226898	0.230661	0.229493	0.229793	0.230516	0.232708	0.233442	0.233535	0.232708	0.235075	0.236802	0.238363	0.237732	0.237525	0.238414	0.236336	0.23798	0.238631	0.237773	0.236977	0.236605	0.238456	0.24041	0.238735	0.238187	0.240616	0.240523	0.241288	0.241144	0.242942
		0.288957	0.261995	0.234	0.227208	0.225151	0.225843	0.22667	0.226216	0.224634	0.225554	0.225719	0.226784	0.225037	0.225451	0.225833	0.226505	0.224779	0.228511	0.228965	0.228945	0.230527	0.230309	0.231167	0.23248	0.234186	0.234517	0.236068	0.234899	0.234589	0.235313	0.236378	0.238011	0.23858	0.237525	0.238414	0.240172	0.240771	0.237918	0.238197	0.240771	0.242239	0.243459	0.240492	0.240554	0.24226	0.239758	0.241816	0.244658
		0.290911	0.25968	0.230682	0.226464	0.226484	0.226815	0.224696	0.225089	0.224355	0.224737	0.22573	0.222907	0.224396	0.223135	0.225296	0.224706	0.227373	0.226567	0.225285	0.226422	0.226588	0.2294	0.230206	0.231281	0.231209	0.234703	0.231912	0.233959	0.232697	0.23429	0.234403	0.230289	0.231302	0.236502	0.235365	0.23584	0.236812	0.23737	0.235778	0.237753	0.235199	0.236967	0.240709	0.239159	0.23919	0.24011	0.24042	0.241971
		0.286424	0.242281	0.230237	0.223207	0.224158	0.222742	0.221956	0.222897	0.222732	0.221512	0.22574	0.223786	0.219744	0.223755	0.222184	0.224055	0.225823	0.226247	0.227704	0.227218	0.228273	0.230558	0.229379	0.230785	0.231509	0.231323	0.229462	0.23187	0.232604	0.232646	0.234755	0.234465	0.234486	0.235975	0.23339	0.233669	0.23521	0.233431	0.231922	0.233266	0.23613	0.23554	0.237226	0.237401	0.236647	0.238166	0.238115	0.23951
		0.286362	0.274938	0.229917	0.225337	0.228335	0.223042	0.22084	0.224107	0.221243	0.224551	0.2239	0.221812	0.22391	0.22208	0.224655	0.225854	0.224923	0.224696	0.225781	0.228852	0.228583	0.226753	0.229813	0.232108	0.233431	0.230775	0.230351	0.234796	0.235447	0.233276	0.235633	0.233804	0.23552	0.235499	0.23492	0.235468	0.235489	0.236533	0.235199	0.235882	0.235375	0.235344	0.237236	0.236957	0.238766	0.240182	0.241443	0.242529
		0.284336	0.231932	0.224686	0.227229	0.221822	0.223135	0.220509	0.225647	0.223424	0.222732	0.222938	0.221129	0.222773	0.22175	0.223703	0.22513	0.22146	0.221915	0.225316	0.222742	0.225523	0.228221	0.229927	0.230857	0.2291	0.229317	0.232708	0.232739	0.233328	0.229999	0.231136	0.232067	0.231943	0.230754	0.231963	0.23276	0.230206	0.234196	0.23584	0.234651	0.233855	0.236502	0.236502	0.234899	0.234414	0.235406	0.239169	0.242002
		0.281307	0.271682	0.225585	0.222142	0.218979	0.21901	0.219455	0.220209	0.219661	0.219692	0.221843	0.221088	0.221419	0.221098	0.220457	0.221233	0.220819	0.227218	0.226929	0.228076	0.22756	0.227518	0.229193	0.228283	0.229389	0.229121	0.229648	0.230919	0.230909	0.232553	0.231033	0.228438	0.229534	0.230464	0.23033	0.232212	0.231963	0.233008	0.231612	0.232522	0.231974	0.233979	0.234724	0.235241	0.234724	0.239944	0.238787	0.24166
		0.281648	0.249652	0.225947	0.222401	0.222618	0.221822	0.223207	0.225233	0.223331	0.223135	0.220189	0.221326	0.219951	0.220116	0.221698	0.220633	0.224717	0.225006	0.225399	0.225544	0.228428	0.228056	0.231498	0.230237	0.228707	0.228945	0.23308	0.231436	0.233256	0.231271	0.232222	0.231509	0.235716	0.231043	0.231633	0.231602	0.233173	0.231405	0.231436	0.234362	0.235344	0.233008	0.237412	0.234517	0.235406	0.239076	0.240968	0.246002
		0.298375	0.250148	0.225327	0.221481	0.222907	0.223435	0.221646	0.218328	0.217707	0.218018	0.218783	0.218483	0.22055	0.22328	0.225016	0.225585	0.221274	0.223548	0.224841	0.227746	0.228428	0.228914	0.228955	0.226815	0.230919	0.229875	0.23156	0.231033	0.229803	0.229824	0.235406	0.230258	0.234165	0.231829	0.23308	0.230754	0.23156	0.231509	0.233969	0.233121	0.233483	0.234889	0.237163	0.238993	0.233721	0.240089	0.239779	0.242777
		0.280386	0.258005	0.226805	0.220395	0.221522	0.221729	0.218338	0.221222	0.217459	0.220509	0.221078	0.222711	0.22084	0.223455	0.22361	0.224138	0.222432	0.227756	0.226981	0.228118	0.224603	0.227508	0.226877	0.229968	0.232749	0.230351	0.231839	0.228169	0.230196	0.23003	0.23187	0.229958	0.230609	0.232739	0.233142	0.230733	0.232501	0.232212	0.229255	0.231808	0.235292	0.239345	0.23583	0.236429	0.237825	0.240141	0.241671	0.240182
		0.285245	0.273956	0.231984	0.226009	0.220302	0.219961	0.219382	0.223104	0.223445	0.221253	0.222391	0.223393	0.222618	0.222959	0.22299	0.221781	0.226629	0.227797	0.226608	0.230402	0.226464	0.226247	0.226619	0.230351	0.231074	0.228655	0.22756	0.230857	0.233173	0.233173	0.232594	0.23216	0.231023	0.233369	0.229265	0.227694	0.230888	0.230847	0.229844	0.231292	0.232398	0.23215	0.235851	0.238311	0.243066	0.240234	0.240895	0.240482
		0.283095	0.247336	0.226981	0.223476	0.222132	0.222173	0.219362	0.21841	0.217356	0.217056	0.218028	0.214802	0.218545	0.221367	0.222432	0.225409	0.224355	0.226298	0.230134	0.225254	0.228366	0.227653	0.229265	0.230485	0.229327	0.229668	0.228242	0.229575	0.229059	0.227198	0.228242	0.227642	0.228604	0.229689	0.229079	0.229286	0.228779	0.231333	0.230123	0.232408	0.233886	0.233948	0.235189	0.235179	0.239417	0.239552	0.241423	0.243987
		0.28018	0.251161	0.224375	0.219217	0.2184	0.219537	0.213645	0.215009	0.2178	0.221295	0.219403	0.221377	0.222349	0.219765	0.222142	0.226102	0.226908	0.225947	0.224975	0.226474	0.228138	0.229762	0.226608	0.227363	0.228872	0.227673	0.226577	0.229162	0.227198	0.22756	0.22879	0.227735	0.229606	0.229214	0.229183	0.226836	0.228717	0.228976	0.231095	0.233235	0.23094	0.232191	0.233452	0.235365	0.236502	0.238673	0.240989	0.237959
		0.280903	0.272736	0.22881	0.221574	0.220313	0.219982	0.218483	0.220695	0.215609	0.218028	0.220313	0.220798	0.221626	0.223631	0.222866	0.222287	0.22053	0.2236	0.226805	0.225606	0.225285	0.223373	0.228635	0.227012	0.225358	0.227167	0.227208	0.227622	0.224593	0.225192	0.227404	0.226267	0.226608	0.231229	0.227911	0.229637	0.22696	0.228831	0.228852	0.228469	0.234631	0.232119	0.229699	0.232987	0.234538	0.239345	0.238818	0.240337
		0.284418	0.25204	0.223828	0.223869	0.216684	0.218989	0.215805	0.221832	0.221646	0.219031	0.217811	0.220406	0.21747	0.221481	0.224303	0.224768	0.225399	0.228955	0.226763	0.226608	0.227394	0.226112	0.227528	0.228128	0.229482	0.22787	0.22787	0.228138	0.229203	0.226639	0.226722	0.227373	0.230433	0.231033	0.229152	0.226185	0.228841	0.230692	0.232005	0.231447	0.231829	0.232708	0.233969	0.235851	0.240482	0.237846	0.242053	0.244421
		0.281658	0.255276	0.22329	0.221739	0.220933	0.221295	0.220457	0.218059	0.219258	0.222122	0.218824	0.219299	0.223672	0.221264	0.224065	0.22482	0.224003	0.226474	0.227373	0.229265	0.226453	0.22452	0.226526	0.225926	0.226888	0.230651	0.226464	0.227001	0.227539	0.229958	0.229606	0.227156	0.228273	0.228686	0.230371	0.23064	0.229431	0.22971	0.232119	0.229255	0.230857	0.231478	0.231891	0.23276	0.233566	0.234682	0.240058	0.24348
		0.280045	0.263505	0.226846	0.217945	0.217935	0.218814	0.217098	0.21473	0.215381	0.215598	0.218876	0.218927	0.219899	0.220809	0.221264	0.221222	0.22237	0.222101	0.223021	0.225213	0.224117	0.225337	0.225461	0.226247	0.226515	0.227043	0.224324	0.226319	0.223031	0.223	0.225719	0.227291	0.229276	0.228118	0.22789	0.227911	0.227663	0.226112	0.229141	0.229855	0.231798	0.235272	0.232263	0.233607	0.234227	0.237174	0.240079	0.240203
		0.278402	0.271165	0.219723	0.21902	0.216601	0.217232	0.21625	0.215598	0.21718	0.21779	0.218379	0.21748	0.220861	0.220571	0.21993	0.222235	0.222153	0.224386	0.225089	0.22605	0.224313	0.224789	0.225936	0.224499	0.227932	0.225161	0.225275	0.226598	0.228314	0.227932	0.224934	0.225678	0.225967	0.228769	0.229958	0.227487	0.229369	0.227508	0.228045	0.226588	0.232191	0.229844	0.234703	0.232646	0.234176	0.235726	0.236554	0.23797
		0.27806	0.267691	0.226009	0.223207	0.218121	0.215878	0.220085	0.218814	0.217811	0.216643	0.217625	0.219765	0.218018	0.22268	0.221202	0.222887	0.222132	0.221408	0.218803	0.22176	0.222153	0.222876	0.226071	0.223569	0.224975	0.223983	0.222639	0.224644	0.226257	0.224272	0.223228	0.224758	0.22514	0.224706	0.221822	0.225947	0.226484	0.227404	0.226216	0.227994	0.229379	0.229968	0.229679	0.231509	0.230134	0.232501	0.236181	0.236543
		0.276458	0.268581	0.225854	0.216922	0.21564	0.215536	0.214668	0.216818	0.218483	0.216736	0.221098	0.2184	0.217459	0.219041	0.218855	0.220457	0.219579	0.218907	0.221832	0.222597	0.223269	0.221987	0.222339	0.221563	0.220313	0.221791	0.226536	0.223259	0.222153	0.221078	0.223641	0.221129	0.223404	0.222711	0.223207	0.223983	0.22236	0.227746	0.224138	0.227518	0.226732	0.227177	0.229152	0.229276	0.23126	0.232191	0.234899	0.23737
		0.282237	0.256051	0.220116	0.216477	0.213603	0.213076	0.214441	0.213996	0.215278	0.21747	0.218152	0.217201	0.216002	0.218628	0.221646	0.222049	0.221863	0.223797	0.221191	0.221553	0.223776	0.223848	0.222184	0.22176	0.221057	0.222029	0.222659	0.221336	0.220323	0.22359	0.222142	0.22268	0.224644	0.223807	0.222887	0.223652	0.223083	0.225771	0.223921	0.224954	0.225575	0.227518	0.22787	0.230227	0.232532	0.234579	0.237008	0.239779
		0.277575	0.268425	0.221936	0.215443	0.215319	0.215257	0.218317	0.214296	0.215567	0.21594	0.217118	0.217263	0.21931	0.220095	0.222711	0.220354	0.220788	0.223073	0.224231	0.223548	0.221739	0.22453	0.225151	0.223466	0.224582	0.222215	0.225099	0.226226	0.224324	0.223166	0.224499	0.223672	0.227415	0.225647	0.226515	0.227539	0.230144	0.227373	0.228707	0.228097	0.229059	0.229968	0.229855	0.231839	0.23248	0.234548	0.236192	0.237711
		0.278981	0.239934	0.221512	0.216488	0.216973	0.218224	0.218586	0.218028	0.220116	0.219289	0.221574	0.221264	0.221719	0.22023	0.219237	0.221708	0.223962	0.225389	0.22299	0.223424	0.222918	0.224334	0.223972	0.222546	0.223797	0.224055	0.225171	0.224251	0.22328	0.224437	0.224789	0.223983	0.221925	0.22269	0.22667	0.226826	0.227983	0.22756	0.226588	0.229255	0.230072	0.22941	0.229503	0.232201	0.234703	0.233835	0.235251	0.238683
		0.274525	0.249362	0.221657	0.21503	0.214327	0.215381	0.217118	0.216126	0.216756	0.212632	0.214017	0.220075	0.215805	0.217366	0.216942	0.221481	0.222349	0.218059	0.217532	0.219506	0.223879	0.222432	0.221305	0.223	0.221987	0.224189	0.225719	0.223765	0.221501	0.221822	0.224779	0.227497	0.227001	0.221677	0.223156	0.22329	0.223662	0.226288	0.224003	0.22482	0.224737	0.225936	0.230237	0.23368	0.236429	0.236367	0.237163	0.237443
		0.272778	0.248359	0.217273	0.212507	0.212146	0.211339	0.214875	0.214162	0.214782	0.213603	0.21594	0.219992	0.218514	0.21808	0.220313	0.22055	0.222856	0.224748	0.226154	0.225089	0.223507	0.221677	0.220819	0.223838	0.223114	0.223197	0.224861	0.226236	0.225316	0.223104	0.223745	0.224014	0.226846	0.227053	0.227394	0.226546	0.228883	0.225626	0.224262	0.228635	0.225616	0.229141	0.228728	0.232077	0.233462	0.235489	0.239531	0.240523
		0.276189	0.253022	0.223683	0.217222	0.21564	0.217852	0.219341	0.216405	0.219568	0.218224	0.21596	0.220447	0.222266	0.224179	0.222918	0.224675	0.222659	0.224448	0.227415	0.22756	0.226433	0.227208	0.223342	0.225399	0.227694	0.224458	0.227746	0.222938	0.223859	0.225399	0.222442	0.227074	0.226857	0.224675	0.22575	0.223879	0.223528	0.22604	0.226453	0.225047	0.226154	0.225699	0.230961	0.229121	0.23338	0.239055	0.243056	0.245465
		0.280014	0.269976	0.226743	0.220468	0.217108	0.219465	0.219	0.223362	0.221202	0.218907	0.217945	0.222173	0.221408	0.221563	0.221057	0.22176	0.222587	0.223528	0.224406	0.226081	0.222825	0.222763	0.223445	0.22452	0.226009	0.226236	0.226216	0.22666	0.226495	0.227435	0.226236	0.224799	0.226474	0.227074	0.226102	0.229658	0.227032	0.228283	0.227177	0.228862	0.23126	0.231229	0.234558	0.235437	0.236771	0.240182	0.240999	0.246664
		0.276148	0.254779	0.223962	0.217325	0.21443	0.216705	0.217377	0.219475	0.219682	0.216601	0.219796	0.219165	0.21841	0.218493	0.220395	0.222783	0.221801	0.223838	0.225078	0.226236	0.225171	0.221925	0.223579	0.224334	0.227043	0.22453	0.221915	0.223848	0.225192	0.225688	0.22542	0.223693	0.224965	0.225678	0.225078	0.221243	0.224375	0.227487	0.228748	0.22667	0.226464	0.228748	0.230775	0.234269	0.235375	0.237856	0.242301	0.243066
		0.274411	0.268477	0.227684	0.220488	0.219331	0.217346	0.215609	0.219289	0.216849	0.219734	0.22083	0.218669	0.221781	0.220819	0.223776	0.223466	0.225109	0.225905	0.225885	0.2285	0.226526	0.224789	0.223734	0.224055	0.22482	0.222959	0.224386	0.224727	0.226412	0.224003	0.22513	0.228097	0.22575	0.225296	0.225843	0.227136	0.224686	0.222618	0.226732	0.225016	0.22666	0.23094	0.234868	0.238084	0.239376	0.239924	0.24226	0.240854
		0.272137	0.252495	0.224437	0.217449	0.21443	0.215154	0.217428	0.218297	0.220354	0.221553	0.218421	0.222535	0.221987	0.221243	0.221791	0.222597	0.222111	0.223652	0.223993	0.222556	0.22728	0.227756	0.227229	0.225967	0.223693	0.221719	0.225688	0.222949	0.222453	0.224954	0.226567	0.226257	0.224934	0.223321	0.224231	0.221512	0.224324	0.224934	0.231447	0.227901	0.230754	0.23248	0.233959	0.234734	0.237174	0.239727	0.245361	0.246954
		0.275796	0.266099	0.226422	0.217346	0.218958	0.215991	0.215257	0.217346	0.21535	0.218534	0.218917	0.221222	0.219527	0.218452	0.220395	0.22238	0.224468	0.223466	0.225347	0.225368	0.226836	0.224593	0.223114	0.225389	0.224727	0.22512	0.225244	0.226257	0.225306	0.227022	0.225854	0.225885	0.223672	0.225223	0.224861	0.22329	0.224024	0.220674	0.224427	0.227549	0.22787	0.230495	0.235354	0.234186	0.238435	0.243459	0.24409	0.245537
		0.276551	0.228914	0.215816	0.213924	0.214306	0.211091	0.212838	0.211608	0.212445	0.21534	0.217408	0.218224	0.218338	0.221336	0.222752	0.223052	0.222339	0.219031	0.221512	0.223311	0.224706	0.221212	0.224934	0.222494	0.223455	0.223042	0.220354	0.219765	0.22084	0.222453	0.221781	0.222329	0.222732	0.220478	0.222628	0.223259	0.225854	0.224799	0.224841	0.225109	0.228118	0.23217	0.235809	0.239386	0.239965	0.242033	0.243635	0.241629
		0.269738	0.247119	0.218472	0.215371	0.213758	0.213148	0.213882	0.213831	0.217315	0.216942	0.218255	0.220933	0.218845	0.221191	0.221946	0.221222	0.221832	0.223931	0.222938	0.223486	0.221894	0.221977	0.222318	0.220209	0.222111	0.222928	0.220695	0.220354	0.222887	0.21994	0.217118	0.219599	0.219206	0.220302	0.2181	0.219703	0.220178	0.223176	0.221801	0.224344	0.230764	0.234765	0.237939	0.237308	0.240492	0.245527	0.244328	0.244907
		0.267175	0.260072	0.220861	0.213169	0.211918	0.214131	0.213438	0.215909	0.216322	0.215102	0.21808	0.218121	0.219051	0.217635	0.219175	0.219393	0.221657	0.222453	0.224065	0.221388	0.223724	0.221636	0.222318	0.221109	0.222659	0.22237	0.222969	0.220726	0.217935	0.219723	0.220116	0.219382	0.218038	0.219951	0.220302	0.218783	0.219971	0.218338	0.222132	0.225099	0.227973	0.231416	0.235561	0.23827	0.240895	0.241175	0.241454	0.241919
		0.266099	0.259369	0.220323	0.210285	0.210533	0.213035	0.211143	0.209933	0.210729	0.212983	0.21657	0.21688	0.215919	0.218731	0.218917	0.216002	0.217759	0.2187	0.222287	0.216901	0.219	0.218059	0.219816	0.220344	0.219765	0.220271	0.216705	0.219496	0.217129	0.218111	0.216715	0.217129	0.214978	0.218369	0.215692	0.214989	0.218173	0.218669	0.223579	0.221843	0.222794	0.230309	0.235189	0.239665	0.237391	0.239396	0.238745	0.243056
		0.268942	0.226412	0.208021	0.207711	0.204961	0.205788	0.204206	0.209106	0.208341	0.210554	0.21289	0.213004	0.215795	0.213934	0.214802	0.217625	0.217366	0.215216	0.215082	0.218441	0.216343	0.215661	0.214182	0.21412	0.21534	0.214037	0.215133	0.215898	0.21535	0.219734	0.214813	0.214596	0.21747	0.216787	0.217284	0.21564	0.21503	0.218235	0.222577	0.226422	0.228914	0.234713	0.236564	0.238177	0.236657	0.238642	0.23982	0.24166
		0.271206	0.261003	0.216777	0.211908	0.212022	0.213686	0.212404	0.212673	0.214523	0.212549	0.214213	0.221512	0.220033	0.219909	0.216746	0.220354	0.218545	0.222504	0.220881	0.220085	0.219434	0.217614	0.21901	0.220664	0.219723	0.220075	0.217997	0.216901	0.21778	0.216581	0.219475	0.21779	0.218152	0.216436	0.217925	0.222742	0.220106	0.220509	0.225016	0.223083	0.228438	0.233659	0.235427	0.239655	0.237081	0.237474	0.237918	0.238146
		0.268705	0.260021	0.213552	0.207204	0.211195	0.207504	0.209489	0.211329	0.214544	0.216167	0.218979	0.219455	0.220127	0.219475	0.21961	0.217304	0.218783	0.216756	0.217738	0.220013	0.217925	0.218059	0.218421	0.215692	0.217428	0.220685	0.2138	0.216808	0.211877	0.217056	0.217904	0.216539	0.217232	0.218338	0.214875	0.216622	0.216322	0.220643	0.222897	0.229141	0.234362	0.236781	0.238569	0.239624	0.239365	0.237732	0.238249	0.239955
		0.266461	0.259711	0.219899	0.212683	0.210254	0.20984	0.210512	0.214513	0.21535	0.222959	0.222639	0.219444	0.218369	0.216694	0.217997	0.218679	0.222411	0.220178	0.220095	0.221274	0.217604	0.219723	0.217707	0.217707	0.217542	0.21594	0.214751	0.21502	0.214317	0.212735	0.217315	0.216994	0.216126	0.21656	0.218886	0.216963	0.220685	0.223104	0.223156	0.229214	0.231777	0.23368	0.236161	0.234486	0.236502	0.237391	0.23707	0.239004
		0.267588	0.263163	0.21503	0.209385	0.210564	0.212011	0.212621	0.213459	0.218379	0.215971	0.218772	0.219279	0.217149	0.21655	0.217914	0.22083	0.218421	0.217583	0.219186	0.219062	0.219465	0.217666	0.216084	0.217108	0.215826	0.214968	0.216426	0.217118	0.21563	0.215567	0.217149	0.216736	0.215857	0.215278	0.21534	0.214947	0.216911	0.218204	0.223445	0.230547	0.230516	0.237949	0.239779	0.239262	0.239624	0.2386	0.238497	0.23707
		0.275011	0.246313	0.214151	0.210161	0.210812	0.210719	0.213593	0.216591	0.213965	0.215516	0.215278	0.218917	0.217315	0.217232	0.216746	0.22024	0.21809	0.218183	0.218276	0.217987	0.216777	0.215474	0.216198	0.212818	0.213407	0.214554	0.215216	0.212414	0.214534	0.213614	0.215929	0.213634	0.212735	0.215299	0.21687	0.217935	0.218111	0.221853	0.228511	0.23034	0.234775	0.234837	0.236419	0.237039	0.235861	0.235571	0.236367	0.236988
		0.26306	0.260548	0.212952	0.21228	0.21076	0.212704	0.21259	0.220292	0.222142	0.224076	0.22909	0.227611	0.22635	0.232346	0.23124	0.225399	0.225161	0.225337	0.224789	0.224148	0.22695	0.223641	0.227301	0.225843	0.226195	0.221967	0.220375	0.219527	0.220158	0.222142	0.221129	0.221605	0.221646	0.2233	0.221781	0.223786	0.227146	0.230692	0.236802	0.241723	0.242146	0.244969	0.246251	0.245031	0.243645	0.240255	0.243066	0.243335
		0.289618	0.278184	0.238239	0.236802	0.231777	0.236026	0.23339	0.2392	0.239345	0.239117	0.238952	0.237587	0.241971	0.241247	0.23981	0.240668	0.240141	0.238425	0.239769	0.239272	0.23981	0.239066	0.239924	0.243377	0.239903	0.24073	0.23981	0.238456	0.238208	0.239117	0.236057	0.236212	0.235261	0.237163	0.238621	0.242849	0.244576	0.248773	0.25175	0.255265	0.254149	0.25968	0.260103	0.260734	0.260703	0.260393	0.26183	0.26121
		0.287065	0.264631	0.234476	0.230506	0.229875	0.23369	0.238414	0.237515	0.239148	0.239665	0.241433	0.242488	0.242818	0.241588	0.239913	0.2438	0.238146	0.238921	0.239231	0.237463	0.23798	0.237194	0.235127	0.235303	0.237804	0.236243	0.235075	0.237453	0.236833	0.237277	0.238259	0.235644	0.239975	0.240596	0.24225	0.244803	0.244379	0.249652	0.251637	0.257074	0.259669	0.259587	0.259152	0.256857	0.259349	0.26275	0.262936	0.260062
		0.289577	0.265489	0.238911	0.233214	0.233928	0.235685	0.237732	0.240068	0.24166	0.239345	0.240275	0.243883	0.241723	0.239107	0.242725	0.245413	0.240006	0.240234	0.239634	0.23646	0.241743	0.236574	0.241009	0.237918	0.237515	0.23736	0.238807	0.239345	0.2395	0.233711	0.235003	0.235282	0.236884	0.237381	0.241692	0.242188	0.243635	0.252154	0.252484	0.252329	0.254397	0.255627	0.256041	0.25786	0.25878	0.257901	0.258832	0.258677
		0.289897	0.281431	0.2395	0.230868	0.233773	0.235251	0.23829	0.236243	0.241113	0.241536	0.242281	0.240461	0.239944	0.240234	0.239479	0.241443	0.239386	0.238476	0.237877	0.240379	0.24225	0.240348	0.239407	0.23736	0.236884	0.236822	0.235437	0.237577	0.236088	0.236678	0.236388	0.237515	0.225471	0.223176	0.226164	0.229844	0.233804	0.240544	0.241195	0.242953	0.245475	0.244348	0.245144	0.245051	0.245155	0.244514	0.244627	0.245548
		0.273491	0.25265	0.224396	0.220633	0.220137	0.219165	0.221967	0.223879	0.226247	0.224944	0.227022	0.227239	0.228242	0.229389	0.227415	0.226474	0.226236	0.224448	0.225854	0.223352	0.219868	0.223931	0.219982	0.220468	0.221553	0.222339	0.223259	0.221202	0.21992	0.220023	0.218204	0.218948	0.222173	0.221791	0.226567	0.228996	0.235179	0.236822	0.240327	0.242746	0.242229	0.242953	0.241681	0.245744	0.245765	0.24592	0.2441	0.246313
		0.271248	0.268353	0.229214	0.223838	0.223031	0.226588	0.229865	0.231591	0.229255	0.230971	0.226805	0.22788	0.225699	0.228366	0.230899	0.226867	0.227198	0.223848	0.220861	0.217645	0.221884	0.222163	0.224634	0.220602	0.222804	0.223373	0.222597	0.221264	0.218948	0.220602	0.221512	0.221016	0.221212	0.227208	0.22787	0.234744	0.238104	0.240844	0.240006	0.242363	0.241485	0.243294	0.24286	0.242529	0.24745	0.2438	0.244565	0.242798
		0.291613	0.270979	0.227622	0.218193	0.220964	0.221874	0.226577	0.223683	0.226195	0.222959	0.223745	0.220168	0.221884	0.222597	0.222546	0.224479	0.224324	0.223652	0.218752	0.217108	0.219	0.216436	0.220499	0.216498	0.218007	0.218731	0.219362	0.216343	0.218483	0.219951	0.222049	0.224499	0.224965	0.224251	0.226577	0.232822	0.235065	0.237143	0.237897	0.24104	0.240802	0.240885	0.243346	0.242973	0.242777	0.244121	0.242963	0.244762
		0.271516	0.264942	0.224479	0.220809	0.222287	0.225492	0.223559	0.222339	0.226815	0.224551	0.222566	0.219765	0.223579	0.222969	0.223466	0.22206	0.216384	0.2184	0.219362	0.218235	0.220044	0.216477	0.217325	0.221109	0.221233	0.215805	0.214099	0.215661	0.218111	0.216684	0.219682	0.222101	0.224189	0.221987	0.223745	0.227032	0.234941	0.239014	0.237505	0.237815	0.240482	0.239117	0.241754	0.242115	0.240906	0.24225	0.239376	0.240947
		0.270607	0.268115	0.226857	0.221326	0.224789	0.224448	0.226753	0.224551	0.22267	0.224272	0.223507	0.227508	0.225564	0.220881	0.222163	0.221874	0.223714	0.223724	0.219403	0.219961	0.217707	0.216519	0.218793	0.217356	0.21595	0.216115	0.216477	0.219992	0.217459	0.218638	0.217945	0.218162	0.218741	0.221605	0.225233	0.23187	0.236843	0.238952	0.238166	0.237401	0.238456	0.238445	0.241082	0.241836	0.241991	0.239148	0.240306	0.239314
		0.268539	0.245093	0.223797	0.220912	0.222577	0.225047	0.22513	0.222173	0.222711	0.220954	0.2233	0.221977	0.220364	0.222049	0.219785	0.21902	0.216632	0.216901	0.218855	0.218845	0.217656	0.218462	0.218824	0.218193	0.218679	0.220612	0.216022	0.216002	0.218834	0.215195	0.215692	0.218679	0.218886	0.220199	0.225575	0.231012	0.230764	0.238642	0.238053	0.237887	0.241392	0.237918	0.240317	0.238828	0.240916	0.237556	0.238735	0.239086
		0.266451	0.264621	0.223672	0.219227	0.220561	0.223269	0.222856	0.225409	0.223197	0.220767	0.224696	0.222339	0.224262	0.221284	0.21779	0.221388	0.217315	0.218607	0.216333	0.220375	0.215154	0.21655	0.21228	0.214896	0.216715	0.213583	0.217356	0.219403	0.215082	0.21716	0.219165	0.223528	0.223445	0.225595	0.228231	0.234383	0.235354	0.235571	0.23735	0.240751	0.243924	0.242436	0.238507	0.241495	0.240771	0.239769	0.24041	0.242911
		0.268787	0.255555	0.227332	0.22328	0.222525	0.225482	0.226133	0.225016	0.223962	0.22573	0.222649	0.223652	0.222349	0.219971	0.219568	0.216384	0.21533	0.220923	0.21932	0.217077	0.217821	0.216746	0.214441	0.214162	0.218338	0.216715	0.214575	0.214823	0.214224	0.215361	0.213862	0.217707	0.220685	0.225988	0.228986	0.232088	0.235282	0.237835	0.237515	0.238445	0.237928	0.24164	0.239334	0.23981	0.240172	0.238259	0.238931	0.238104
		0.268322	0.26857	0.233556	0.224727	0.223528	0.220943	0.221956	0.223321	0.220664	0.224334	0.221874	0.220592	0.220127	0.218193	0.218307	0.219558	0.220282	0.215795	0.215371	0.219165	0.215619	0.21686	0.214606	0.217015	0.214823	0.218245	0.217976	0.216922	0.215278	0.216953	0.218338	0.216808	0.221088	0.221315	0.228852	0.234672	0.236977	0.235117	0.242332	0.239097	0.240596	0.240658	0.240751	0.244348	0.243563	0.2441	0.242953	0.240802
		0.270152	0.27161	0.227115	0.224065	0.222411	0.222783	0.224179	0.221719	0.218018	0.219041	0.219258	0.220654	0.219837	0.219113	0.216529	0.215381	0.21747	0.21748	0.216942	0.218018	0.216084	0.215692	0.214616	0.215402	0.21747	0.215113	0.215754	0.214534	0.215712	0.21411	0.215619	0.218245	0.220457	0.225978	0.229999	0.232429	0.236512	0.238414	0.23829	0.238476	0.238631	0.239593	0.239055	0.239148	0.239055	0.239655	0.239655	0.239014
		0.266296	0.274328	0.230278	0.226123	0.224272	0.224954	0.225202	0.22208	0.221739	0.221874	0.222008	0.219413	0.217821	0.217149	0.220395	0.217387	0.216312	0.218255	0.216891	0.216622	0.214978	0.213944	0.213583	0.213975	0.21503	0.2135	0.217635	0.215536	0.215981	0.216177	0.217428	0.219754	0.223786	0.225502	0.231116	0.234083	0.237412	0.238011	0.236647	0.239076	0.237784	0.238146	0.240306	0.240482	0.241857	0.239086	0.239314	0.237215
		0.267681	0.270431	0.226474	0.220643	0.222504	0.222752	0.220137	0.222091	0.219568	0.216632	0.215805	0.215929	0.216043	0.216012	0.214606	0.216043	0.216239	0.215257	0.214503	0.21075	0.212373	0.213396	0.211629	0.212694	0.213221	0.211298	0.212859	0.213769	0.214296	0.21442	0.214751	0.214399	0.218307	0.224303	0.230568	0.233814	0.236202	0.238828	0.239531	0.239148	0.239427	0.241836	0.238828	0.238549	0.240544	0.236264	0.237846	0.235148
		0.262088	0.270741	0.228025	0.219206	0.217914	0.219723	0.220292	0.218948	0.218803	0.216591	0.214865	0.212704	0.214513	0.215237	0.216198	0.215402	0.214534	0.215226	0.213986	0.212363	0.213748	0.213221	0.213975	0.214513	0.216146	0.213593	0.212115	0.212135	0.214492	0.214865	0.216581	0.219124	0.221615	0.227373	0.232336	0.233711	0.234507	0.238166	0.236946	0.237908	0.236802	0.23828	0.237226	0.241288	0.239324	0.238476	0.23828	0.235902
		0.261478	0.27041	0.228552	0.221708	0.221698	0.219124	0.218441	0.221181	0.218979	0.218183	0.218607	0.216736	0.215588	0.21688	0.212466	0.214709	0.21657	0.212301	0.212218	0.21229	0.210616	0.214989	0.21472	0.211856	0.215433	0.211246	0.213396	0.213727	0.21045	0.213221	0.213324	0.218721	0.221791	0.228263	0.232666	0.234496	0.235716	0.238497	0.235706	0.235758	0.23401	0.236367	0.236812	0.237288	0.239427	0.235117	0.236264	0.236771
		0.26244	0.247367	0.221016	0.218958	0.219661	0.218348	0.217346	0.217428	0.215816	0.217552	0.213614	0.211494	0.213975	0.213903	0.213727	0.211804	0.210585	0.211649	0.209592	0.212053	0.212311	0.211184	0.212146	0.211029	0.211856	0.211494	0.210791	0.211329	0.211691	0.211567	0.214317	0.216591	0.221439	0.228014	0.22972	0.231095	0.234372	0.236243	0.233421	0.23613	0.234755	0.232584	0.234414	0.233814	0.233338	0.235127	0.23368	0.234548
		0.25968	0.249135	0.222184	0.217118	0.219403	0.218628	0.2178	0.216333	0.216632	0.216498	0.210822	0.212663	0.213975	0.214534	0.213531	0.216353	0.212859	0.211825	0.212725	0.212569	0.212166	0.211008	0.211267	0.21013	0.211639	0.21015	0.210595	0.210212	0.207938	0.211277	0.213138	0.216322	0.223786	0.228283	0.23217	0.23276	0.235447	0.235892	0.238662	0.24194	0.237763	0.23646	0.235716	0.235251	0.235468	0.234321	0.234693	0.235913
		0.274308	0.253156	0.223176	0.22053	0.217666	0.215526	0.215785	0.215743	0.213045	0.217573	0.213913	0.215402	0.215505	0.212828	0.213758	0.212115	0.211732	0.210068	0.21137	0.214265	0.21381	0.210647	0.209168	0.20982	0.211288	0.210088	0.210088	0.21136	0.211164	0.214213	0.2138	0.219341	0.226195	0.230919	0.235747	0.237515	0.23736	0.239117	0.235964	0.237515	0.236822	0.235334	0.236998	0.235561	0.235468	0.23552	0.235675	0.235168
		0.261995	0.24286	0.22053	0.217656	0.218235	0.216167	0.217304	0.216705	0.218317	0.218183	0.214565	0.218049	0.215443	0.213655	0.211319	0.212735	0.212063	0.213045	0.211991	0.213552	0.21627	0.213924	0.21227	0.214461	0.213014	0.209241	0.209458	0.212642	0.211484	0.212611	0.215878	0.22391	0.230775	0.233359	0.238084	0.234765	0.235086	0.238797	0.236636	0.239159	0.241051	0.239386	0.238828	0.237825	0.238456	0.237701	0.236285	0.235303
		0.26766	0.237732	0.22513	0.219692	0.222794	0.220116	0.21595	0.218038	0.217377	0.217656	0.216818	0.217118	0.219465	0.216126	0.216622	0.216136	0.21319	0.215826	0.212745	0.213366	0.212311	0.211422	0.212073	0.211288	0.214534	0.212962	0.211908	0.212156	0.213086	0.212611	0.218534	0.223745	0.233618	0.236016	0.237319	0.239179	0.237887	0.239603	0.238818	0.2398	0.238735	0.237298	0.237267	0.23827	0.235416	0.236533	0.23615	0.237794
		0.262998	0.256806	0.225223	0.221129	0.219548	0.220809	0.219785	0.220861	0.220199	0.218958	0.217294	0.215754	0.213851	0.216167	0.212487	0.214637	0.212962	0.216208	0.214875	0.212466	0.210523	0.209871	0.212859	0.209251	0.210564	0.210998	0.211494	0.214854	0.214906	0.212632	0.213024	0.223662	0.232377	0.236843	0.24042	0.236574	0.240399	0.235871	0.233659	0.236626	0.239004	0.237804	0.242208	0.239779	0.234992	0.234951	0.236419	0.234072
		0.262533	0.273874	0.231757	0.220892	0.219527	0.217625	0.219227	0.217335	0.216653	0.217118	0.216322	0.215195	0.21627	0.213738	0.216167	0.214844	0.211308	0.212849	0.210822	0.212756	0.207855	0.202542	0.201539	0.202469	0.204051	0.203762	0.200123	0.200588	0.202531	0.205746	0.210202	0.219475	0.22453	0.228035	0.230661	0.230402	0.229234	0.2285	0.227187	0.229214	0.231757	0.227828	0.22665	0.228883	0.229265	0.227901	0.225926	0.225006
		0.249435	0.26367	0.221998	0.211525	0.205933	0.203079	0.201549	0.199006	0.199709	0.199523	0.201229	0.198045	0.197001	0.197517	0.194757	0.195574	0.196794	0.194385	0.193041	0.191894	0.190942	0.193393	0.191521	0.192824	0.191738	0.19117	0.192173	0.195284	0.193041	0.196659	0.203017	0.214668	0.21656	0.217408	0.219496	0.220695	0.221264	0.221295	0.2184	0.218514	0.221222	0.218503	0.219579	0.218266	0.217335	0.215423	0.216684	0.217025
		0.2502	0.247346	0.218173	0.213334	0.213479	0.211991	0.210119	0.207194	0.20586	0.205705	0.207287	0.205478	0.205292	0.205323	0.205705	0.203369	0.206315	0.201218	0.20004	0.199947	0.200247	0.197641	0.202717	0.199202	0.200453	0.198882	0.199275	0.201322	0.200764	0.20311	0.214689	0.22328	0.228686	0.228252	0.22787	0.228717	0.226495	0.227508	0.224944	0.228666	0.226092	0.225347	0.227301	0.225926	0.225957	0.224272	0.222597	0.220602
		0.257281	0.270596	0.227766	0.218379	0.217563	0.21871	0.216363	0.217718	0.213562	0.214854	0.216725	0.215144	0.212404	0.214565	0.21258	0.211236	0.212632	0.211391	0.207793	0.207804	0.20862	0.210274	0.206274	0.203451	0.207525	0.205829	0.203317	0.205829	0.207132	0.213593	0.227425	0.232729	0.236398	0.235251	0.236243	0.237236	0.236864	0.235354	0.231767	0.230547	0.230165	0.229555	0.23095	0.229027	0.232181	0.230899	0.228345	0.229689
		0.254252	0.251926	0.22237	0.216012	0.216932	0.213107	0.209571	0.211525	0.208744	0.21228	0.210109	0.210626	0.208972	0.207659	0.208744	0.205746	0.206553	0.204051	0.208021	0.205943	0.202676	0.202097	0.203255	0.202149	0.200112	0.198024	0.200143	0.202955	0.2031	0.209034	0.221719	0.229038	0.232305	0.229296	0.229534	0.229813	0.231292	0.231457	0.228221	0.23216	0.231643	0.229668	0.229875	0.229793	0.229172	0.227911	0.228955	0.227549
		0.250406	0.247677	0.217883	0.215785	0.213428	0.212476	0.212818	0.209458	0.210802	0.208631	0.208134	0.206915	0.207948	0.20646	0.206284	0.20647	0.206842	0.205302	0.203968	0.203772	0.204454	0.205354	0.202821	0.199699	0.201777	0.199606	0.199843	0.200764	0.2037	0.212135	0.225864	0.227663	0.231292	0.229069	0.227901	0.229265	0.226061	0.227746	0.230072	0.230361	0.229679	0.228821	0.227342	0.226412	0.225998	0.224551	0.227642	0.223218
		0.249445	0.262585	0.217914	0.216343	0.213376	0.212414	0.215133	0.213117	0.211401	0.208734	0.208393	0.206511	0.204465	0.203637	0.206894	0.203431	0.20554	0.205023	0.20495	0.203059	0.203762	0.200019	0.201032	0.20281	0.200061	0.200185	0.199471	0.203917	0.208744	0.221047	0.228325	0.231436	0.232181	0.23093	0.232263	0.231054	0.229824	0.228728	0.228056	0.227756	0.226619	0.227043	0.22757	0.226029	0.227404	0.227404	0.225182	0.224365
		0.250014	0.268064	0.221346	0.215598	0.215981	0.212559	0.213252	0.212115	0.211567	0.211215	0.209665	0.208879	0.210378	0.208682	0.205788	0.205374	0.206108	0.205488	0.207618	0.206356	0.204444	0.205219	0.201415	0.201435	0.204992	0.20066	0.204981	0.200826	0.207948	0.228294	0.232956	0.231736	0.234362	0.233628	0.2334	0.230165	0.229886	0.228542	0.232997	0.232005	0.233886	0.226278	0.230061	0.228872	0.229658	0.227435	0.225947	0.227921
		0.25236	0.245754	0.216612	0.216612	0.214006	0.213303	0.211494	0.211856	0.212321	0.209602	0.210305	0.208031	0.208445	0.206439	0.208827	0.207421	0.204103	0.203327	0.201022	0.202025	0.201797	0.201177	0.198644	0.197766	0.199347	0.201777	0.200795	0.203121	0.21351	0.229255	0.228573	0.228996	0.229596	0.229762	0.228707	0.228562	0.226639	0.228407	0.228004	0.227828	0.227921	0.229193	0.228769	0.225471	0.223703	0.225016	0.225699	0.224965
		0.25296	0.252991	0.222318	0.215185	0.213562	0.213283	0.21258	0.210171	0.212094	0.208734	0.208062	0.210771	0.208362	0.207204	0.208414	0.206212	0.205788	0.207173	0.207938	0.204103	0.201942	0.200702	0.199358	0.201766	0.199502	0.201777	0.20218	0.206139	0.225006	0.232212	0.233545	0.231726	0.230351	0.231054	0.230041	0.228852	0.229224	0.22697	0.231074	0.228159	0.225905	0.228459	0.225719	0.225502	0.227177	0.226867	0.228397	0.226484
		0.254779	0.267516	0.225275	0.216829	0.215764	0.215733	0.211898	0.212456	0.211308	0.211515	0.20983	0.210399	0.208166	0.206884	0.206811	0.20708	0.206739	0.206884	0.205219	0.202045	0.201249	0.202169	0.201239	0.201756	0.200133	0.199492	0.201301	0.215247	0.229338	0.230185	0.233121	0.231633	0.230516	0.232005	0.231922	0.230382	0.231054	0.229152	0.230227	0.231426	0.227528	0.237505	0.244783	0.242363	0.242446	0.240172	0.240255	0.238321
		0.280552	0.279921	0.239138	0.229276	0.232418	0.22849	0.226319	0.227673	0.224934	0.224985	0.222008	0.222928	0.222546	0.220695	0.220426	0.217666	0.223176	0.220954	0.21841	0.219775	0.217759	0.219279	0.218793	0.217873	0.217366	0.214606	0.21687	0.233266	0.24347	0.246002	0.246809	0.247047	0.244121	0.246313	0.247078	0.24379	0.244545	0.245165	0.245423	0.243635	0.243418	0.245361	0.241299	0.240399	0.240037	0.23798	0.238259	0.239696
		0.265303	0.283788	0.238022	0.233049	0.233587	0.232811	0.230702	0.229276	0.225895	0.224913	0.22452	0.223342	0.222628	0.222329	0.217656	0.219031	0.21902	0.21747	0.215743	0.216446	0.217253	0.213148	0.213231	0.215102	0.216188	0.216643	0.218493	0.23735	0.246602	0.248194	0.248008	0.247832	0.247377	0.24408	0.244938	0.244245	0.244969	0.243625	0.243893	0.241826	0.242436	0.242911	0.240234	0.240854	0.239986	0.243769	0.242012	0.238466
		0.267733	0.248856	0.234155	0.234217	0.232315	0.23032	0.229606	0.225864	0.225761	0.223941	0.222794	0.222039	0.223259	0.222111	0.219382	0.220716	0.21931	0.216767	0.217687	0.215247	0.215598	0.214968	0.216591	0.214854	0.217294	0.215392	0.22237	0.245341	0.249104	0.244741	0.246995	0.243614	0.245093	0.244534	0.244989	0.243707	0.241516	0.244462	0.24348	0.241536	0.243222	0.240482	0.243666	0.240182	0.24166	0.240585	0.241133	0.239572
		0.254821	0.245258	0.221812	0.21779	0.21655	0.214958	0.214534	0.212332	0.211174	0.210254	0.20615	0.206646	0.205933	0.206522	0.205984	0.204041	0.206325	0.199957	0.201456	0.201012	0.200319	0.201187	0.199823	0.198706	0.199492	0.200784	0.214399	0.230392	0.2334	0.232491	0.231943	0.23094	0.231302	0.231633	0.229079	0.230082	0.227818	0.227932	0.230651	0.227136	0.225378	0.227218	0.229917	0.227435	0.226588	0.22634	0.225564	0.224458
		0.250396	0.247191	0.219237	0.219	0.214017	0.213407	0.211991	0.211825	0.207194	0.209861	0.208269	0.204496	0.205416	0.201601	0.200857	0.207276	0.204082	0.202469	0.201818	0.202211	0.199812	0.198965	0.196256	0.196318	0.200681	0.202893	0.224375	0.230837	0.234724	0.234879	0.233318	0.231085	0.229834	0.228872	0.231271	0.226143	0.228469	0.226846	0.227239	0.224985	0.225626	0.226422	0.22453	0.225492	0.222608	0.221657	0.22544	0.222742
		0.250272	0.267133	0.226174	0.216736	0.218524	0.21229	0.213231	0.213738	0.210274	0.208362	0.209385	0.207235	0.206201	0.208341	0.205312	0.204413	0.204661	0.204713	0.203731	0.203183	0.203296	0.200991	0.197724	0.199471	0.198406	0.205964	0.229606	0.232212	0.2337	0.23156	0.230175	0.230433	0.231457	0.229937	0.23094	0.232418	0.228707	0.229937	0.229472	0.23095	0.229534	0.22757	0.228986	0.229813	0.227094	0.226588	0.226154	0.223993
		0.248876	0.270472	0.231281	0.222897	0.217914	0.214596	0.212611	0.212032	0.209799	0.210895	0.20921	0.211143	0.209861	0.204651	0.206057	0.206315	0.206088	0.20555	0.202397	0.202345	0.202314	0.198954	0.200019	0.198613	0.201994	0.215071	0.235902	0.235737	0.230888	0.233307	0.23246	0.231891	0.234331	0.23309	0.232542	0.231043	0.231912	0.232563	0.226092	0.220643	0.225719	0.22636	0.227756	0.230051	0.225595	0.224003	0.223714	0.221222
		0.247212	0.268281	0.2242	0.218659	0.217976	0.215795	0.214906	0.212507	0.211918	0.212063	0.210626	0.207545	0.207245	0.210771	0.206491	0.205984	0.20463	0.203431	0.203534	0.201653	0.201746	0.198789	0.197724	0.199668	0.202686	0.225182	0.237897	0.237194	0.236057	0.236822	0.236574	0.233618	0.236626	0.234744	0.233411	0.229668	0.232015	0.231374	0.230061	0.230123	0.226267	0.227363	0.229079	0.225771	0.232108	0.227249	0.228138	0.226453
		0.248608	0.237908	0.219	0.213893	0.212838	0.210709	0.21474	0.211598	0.212187	0.20984	0.211008	0.212311	0.208476	0.20493	0.206729	0.203348	0.204423	0.201591	0.202004	0.196959	0.202697	0.202604	0.199213	0.200691	0.202862	0.231932	0.235664	0.238249	0.236802	0.236274	0.234114	0.229524	0.229865	0.228821	0.228924	0.227022	0.226691	0.228304	0.229772	0.229627	0.226247	0.228097	0.226319	0.223714	0.221481	0.221657	0.223031	0.223156
		0.248018	0.270669	0.222184	0.219279	0.21747	0.217666	0.214151	0.213386	0.212807	0.210543	0.211298	0.208517	0.206108	0.21105	0.205168	0.205478	0.204361	0.201291	0.202025	0.198768	0.202821	0.199668	0.198107	0.197869	0.211195	0.232387	0.233711	0.231043	0.230361	0.231912	0.2343	0.232708	0.230382	0.227952	0.226515	0.229689	0.228976	0.226216	0.22636	0.226929	0.224624	0.229586	0.226753	0.226081	0.221222	0.222618	0.225792	0.220602
		0.245651	0.261882	0.223062	0.218276	0.216105	0.21472	0.212756	0.208889	0.205219	0.205695	0.210791	0.207804	0.206253	0.20646	0.20249	0.206491	0.202304	0.200267	0.200702	0.19883	0.196546	0.199306	0.199688	0.206449	0.228087	0.235758	0.231653	0.231705	0.23124	0.229503	0.231126	0.229844	0.230806	0.228903	0.23001	0.228459	0.227115	0.226505	0.226278	0.225461	0.224603	0.222463	0.223538	0.225161	0.222918	0.221357	0.221936	0.219847
	500	0.243222	0.264135	0.221336	0.214896	0.213789	0.210543	0.208558	0.210399	0.207411	0.208548	0.206222	0.205219	0.204485	0.204206	0.203927	0.202624	0.203255	0.201094	0.202314	0.20065	0.194292	0.197259	0.196339	0.200164	0.230558	0.232666	0.233473	0.231126	0.233638	0.232729	0.227239	0.227074	0.230806	0.228335	0.225864	0.225761	0.228531	0.231198	0.225678	0.228056	0.225016	0.226298	0.222256	0.221388	0.22055	0.223993	0.218989	0.221822
[truncated: 52 more columns]

## Sheet: Dot 7
Dot 7	B8 (mV)
P7 (mV)		800																																							600
	650	0.151715	0.0878108	0.026667	0.0249664	0.0251266	0.0247699	0.0248423	0.0265481	0.0286053	0.029634	0.0309004	0.0322236	0.0340586	0.0362296	0.0375942	0.0392689	0.0402976	0.0427321	0.0455492	0.0487592	0.0513333	0.0541969	0.0572725	0.0605755	0.064478	0.0677552	0.0709754	0.0761444	0.0806311	0.0861774	0.0943909	0.0969341	0.0989551	0.103933	0.110265	0.11701	0.121843	0.125012	0.127555	0.130605
		0.134657	0.0588542	0.0219167	0.0216996	0.0218288	0.0221234	0.0233123	0.0247648	0.025323	0.0257572	0.0262328	0.0281091	0.0300526	0.0306988	0.0327974	0.0349011	0.0368809	0.0397341	0.0428872	0.0447222	0.0458904	0.0498964	0.0518347	0.0541918	0.0583011	0.0618574	0.064416	0.0690526	0.073653	0.0780983	0.0815667	0.0849627	0.093109	0.102444	0.106373	0.109345	0.112699	0.113945	0.11776	0.122122
		0.126485	0.0371755	0.0207226	0.0196785	0.019663	0.0205004	0.0220821	0.0231882	0.0247183	0.0259071	0.0273596	0.0288224	0.0306833	0.0316292	0.0323373	0.0338829	0.0368085	0.0400236	0.0433628	0.0445516	0.0459938	0.0481854	0.0521759	0.0545278	0.0585182	0.0606633	0.0633357	0.0697452	0.0739528	0.0776383	0.0805122	0.0882037	0.0948148	0.100852	0.104439	0.107784	0.110006	0.112038	0.115775	0.118458
		0.126713	0.0373461	0.0207226	0.0199163	0.0201385	0.0212964	0.021834	0.0227954	0.022263	0.0234467	0.0253644	0.0266359	0.0279695	0.0299803	0.0304713	0.0326371	0.0343222	0.0363898	0.0395067	0.0407111	0.0444896	0.0471258	0.0491469	0.0519898	0.0532045	0.0570812	0.0628291	0.0658168	0.0695126	0.0738701	0.0794267	0.0867512	0.0926283	0.0963241	0.09895	0.100971	0.105592	0.106636	0.108611	0.115728
		0.123632	0.0533182	0.0197354	0.0183604	0.0195234	0.0198801	0.0208364	0.0217151	0.0217978	0.0230694	0.024987	0.0256952	0.0261966	0.028657	0.0300785	0.0321564	0.0334177	0.0338829	0.0361314	0.0383023	0.0416415	0.0439262	0.0461333	0.048082	0.0503926	0.054781	0.0595313	0.0616248	0.0643436	0.0667265	0.0732343	0.0817424	0.0843166	0.0865909	0.0907881	0.0937396	0.0967066	0.0990068	0.105928	0.108843
		0.120732	0.0505787	0.0188928	0.018929	0.0191926	0.0192546	0.0199576	0.0204538	0.0227437	0.0236431	0.0249664	0.0251266	0.0267083	0.0282021	0.0306574	0.0318928	0.0327612	0.0349011	0.0372324	0.0398634	0.0415743	0.0427425	0.0450323	0.0465107	0.0512041	0.055024	0.0573914	0.0609683	0.0612216	0.0688924	0.0747281	0.0789305	0.0825126	0.0843683	0.0886482	0.0938275	0.0971408	0.101338	0.108259	0.111314
		0.120427	0.0504701	0.0194821	0.0180761	0.019203	0.0191771	0.0193787	0.0206709	0.0218081	0.0227644	0.0230952	0.0239016	0.0259226	0.0274423	0.0287449	0.0298097	0.0309107	0.0331592	0.0365552	0.0382972	0.0388037	0.0409954	0.0418224	0.0446395	0.0502013	0.0524602	0.0559958	0.0575619	0.0596347	0.0664423	0.0715751	0.0753122	0.0788478	0.0809412	0.0863066	0.0914343	0.0961432	0.0997615	0.103845	0.105561
		0.113651	0.0492864	0.0178487	0.0167374	0.0181847	0.0181692	0.0183914	0.0197922	0.0209397	0.0215807	0.0226662	0.0236896	0.0253385	0.0268169	0.0270598	0.0288121	0.0305385	0.0327302	0.0357385	0.037253	0.0381007	0.0394705	0.0419103	0.0441795	0.0483922	0.0499791	0.0524653	0.0552101	0.0587198	0.0644057	0.0702983	0.0733428	0.077447	0.0808792	0.0858983	0.0895889	0.0929643	0.096381	0.0984951	0.10156
		0.108668	0.0483612	0.0179986	0.0163238	0.016696	0.0176678	0.0187429	0.019601	0.0209397	0.0204849	0.0222837	0.0241342	0.0247493	0.0253282	0.0266204	0.0273906	0.0299234	0.0324304	0.0339087	0.0357644	0.0358367	0.0378165	0.0402665	0.0429131	0.0460713	0.0465779	0.0488677	0.0528272	0.0571433	0.0608287	0.0670677	0.0707118	0.075581	0.0806725	0.0824196	0.084513	0.0873249	0.0904625	0.0913464	0.0955901
		0.103643	0.0481544	0.0180658	0.0161998	0.0169338	0.0174972	0.0180916	0.0187791	0.019601	0.0200403	0.0217254	0.0233381	0.0237103	0.0242117	0.0257676	0.027065	0.0285226	0.0300113	0.0310968	0.0319238	0.0338415	0.0357282	0.0388761	0.040251	0.0425151	0.0444638	0.0477719	0.0514419	0.055055	0.0575723	0.0630721	0.0700295	0.0743043	0.0767854	0.0802589	0.0822697	0.0841098	0.087511	0.0893046	0.089806
		0.10078	0.0457043	0.0158328	0.0155847	0.0159103	0.0170268	0.0173318	0.0174403	0.0183036	0.0201644	0.0214721	0.0219839	0.0220872	0.0228678	0.0244495	0.0257365	0.0282642	0.0285226	0.0298614	0.0312312	0.0326681	0.0352165	0.0372737	0.0381783	0.0400443	0.0439882	0.0466864	0.0509405	0.052362	0.0559906	0.0635218	0.0688872	0.0704534	0.0743146	0.0752502	0.0773126	0.0782172	0.0814685	0.0838359	0.085707
		0.0983038	0.0219787	0.0153417	0.0154761	0.0155382	0.0164376	0.0163135	0.0169338	0.0174869	0.0189083	0.0197922	0.0198801	0.0207537	0.0217151	0.0237206	0.024222	0.0254988	0.0259588	0.0276491	0.029453	0.0313501	0.0327974	0.0336503	0.0355835	0.038385	0.0414502	0.0442622	0.044898	0.04802	0.0540626	0.0584562	0.0625862	0.0639405	0.0651965	0.0677552	0.0705981	0.0709341	0.0762375	0.0767595	0.0813651
		0.0941428	0.0195493	0.0144785	0.014494	0.0149127	0.0147731	0.0152797	0.0169079	0.0176678	0.0175954	0.0184069	0.0187222	0.0200455	0.0212602	0.0228419	0.023669	0.0241083	0.0255039	0.0266463	0.0284037	0.0302284	0.0311795	0.0311278	0.0341723	0.036855	0.0397135	0.0414347	0.0428045	0.0444224	0.0527858	0.0561095	0.0574637	0.0596244	0.0622554	0.0639405	0.066251	0.0704896	0.0726088	0.0758963	0.0776228
		0.0911086	0.0206089	0.014556	0.0148352	0.014737	0.0148352	0.0153882	0.0164427	0.0165978	0.0170372	0.0177763	0.0186809	0.0200145	0.0206916	0.0216686	0.0222113	0.0227902	0.0245425	0.0265274	0.0274682	0.0284813	0.0299131	0.0308797	0.0342137	0.0364105	0.0385194	0.0394498	0.0400184	0.0430785	0.0503616	0.0524705	0.0540574	0.0569623	0.0591023	0.0615472	0.0648605	0.0674244	0.0702931	0.0742371	0.0762375
		0.106962	0.0263982	0.0139254	0.0136877	0.013791	0.0139564	0.0150884	0.0155123	0.0164376	0.0164272	0.01743	0.0181278	0.0194097	0.0196475	0.0206968	0.0210948	0.0233485	0.0251214	0.0253075	0.0264602	0.0271218	0.027954	0.0295202	0.0332471	0.0346582	0.0356145	0.0374339	0.0391397	0.0432284	0.0488987	0.0514315	0.0525429	0.0554117	0.0579858	0.05949	0.0611596	0.0648812	0.0671504	0.0700657	0.07035
		0.081515	0.0380852	0.0139409	0.0132948	0.0133775	0.0142201	0.0146646	0.015166	0.0163497	0.0172077	0.0177195	0.019296	0.0194045	0.0204228	0.0208105	0.0215962	0.0234157	0.0246666	0.0258761	0.0267031	0.0269099	0.0280523	0.0309417	0.0332471	0.0343326	0.0361469	0.0370928	0.0390312	0.0444379	0.0486144	0.0514109	0.053525	0.0565437	0.0580737	0.0619401	0.0628033	0.0660442	0.0670212	0.0691611	0.0698848
		0.080414	0.0191564	0.0132948	0.0125505	0.012995	0.0135222	0.0137238	0.0144682	0.0143855	0.015993	0.0167218	0.0169648	0.01743	0.0180916	0.018867	0.0205676	0.0214618	0.0224853	0.0236069	0.0234364	0.0252403	0.0263155	0.0286777	0.0298045	0.0312467	0.033154	0.0351648	0.037284	0.043156	0.0459162	0.0481389	0.0505373	0.0527186	0.0556081	0.0565333	0.0580117	0.0592677	0.0602291	0.0623639	0.063527
		0.0752088	0.0165771	0.0127469	0.012168	0.0130519	0.0129692	0.0135584	0.0140443	0.0146698	0.0153366	0.0159465	0.0161843	0.0165151	0.0176626	0.0186602	0.0200352	0.0205521	0.0217254	0.022356	0.0228781	0.0241859	0.0256952	0.0271063	0.029024	0.0300526	0.0324511	0.0341878	0.0361417	0.0429027	0.0448928	0.0467846	0.0477099	0.0507441	0.0524085	0.0526514	0.0538196	0.0544657	0.0574017	0.0574069	0.0579651
		0.0699572	0.0218908	0.0122093	0.0125246	0.0123799	0.0124626	0.0135222	0.0139306	0.0155226	0.0153417	0.0157139	0.0161119	0.0169648	0.0178073	0.019203	0.0194666	0.0207175	0.0217616	0.022294	0.0236431	0.0244753	0.0258141	0.0267962	0.0292566	0.0315775	0.0324769	0.0339914	0.035754	0.0429544	0.0445982	0.0465417	0.0480252	0.0494156	0.0501703	0.0509663	0.0522327	0.0524447	0.0547655	0.0550447	0.0570347
		0.0787134	0.022356	0.0129175	0.0119199	0.0126539	0.0126849	0.0133052	0.01376	0.0139048	0.014065	0.0146491	0.0151556	0.0162308	0.0167787	0.0177298	0.0181588	0.018929	0.0205107	0.0213739	0.0224491	0.0228833	0.0234984	0.025628	0.0287035	0.0296236	0.0313139	0.0319031	0.0329783	0.0404836	0.0411711	0.0427942	0.0429441	0.0441846	0.0443397	0.0461644	0.046552	0.0482836	0.0493329	0.0505011	0.0512144
		0.0659667	0.0339811	0.0124109	0.0121731	0.0118475	0.0122093	0.0123592	0.0138841	0.0130881	0.0134602	0.0143803	0.0148662	0.0157759	0.0161222	0.0167994	0.0170423	0.0187429	0.0188876	0.0206503	0.0208519	0.0213946	0.0225886	0.0265481	0.0270546	0.0284451	0.0287811	0.0298717	0.0341361	0.0371652	0.037925	0.0391449	0.0397083	0.0411711	0.042391	0.0425926	0.0444379	0.04542	0.0465572	0.0481027	0.0490538
		0.0645401	0.0321668	0.0119819	0.0110566	0.0112996	0.0118527	0.0121473	0.012659	0.0126228	0.0134861	0.0140702	0.0145974	0.0155433	0.0156519	0.0161843	0.0174662	0.0187378	0.0194252	0.0204797	0.0201592	0.0207071	0.0223767	0.0259278	0.0266204	0.0267962	0.0276646	0.0288121	0.0357178	0.0359763	0.0370773	0.0374495	0.0384471	0.0390518	0.040556	0.041197	0.0433524	0.0445051	0.046123	0.0485576	0.0494467
		0.0845699	0.0218805	0.0113668	0.0105759	0.0117803	0.0116046	0.0118268	0.0120853	0.0123127	0.0130777	0.0132948	0.0140857	0.0142201	0.0146853	0.0157397	0.0174455	0.0175334	0.0179004	0.0183346	0.018624	0.0193942	0.0221286	0.0233433	0.0236586	0.0242531	0.0246356	0.0265584	0.0324459	0.0318411	0.0329731	0.0334125	0.034622	0.0359194	0.0371238	0.0381214	0.040158	0.0413727	0.0428976	0.0440813	0.0452598
		0.0590196	0.0300733	0.0107879	0.0109274	0.0111652	0.0113668	0.0115942	0.01177	0.0122145	0.013972	0.0141219	0.0137704	0.0139461	0.0142976	0.0166805	0.0172387	0.0178435	0.0178177	0.0182725	0.0183501	0.0187739	0.0224232	0.0237206	0.0235811	0.0243719	0.0245115	0.025933	0.0308021	0.0323373	0.0339966	0.0341982	0.0354904	0.0374856	0.0383023	0.0395481	0.0398634	0.0429337	0.0434868	0.0447325	0.0454407
		0.0580323	0.0293962	0.010638	0.0106793	0.0104467	0.0106535	0.0106793	0.0112996	0.0127727	0.0131914	0.0127676	0.0132896	0.0133827	0.0142201	0.0158224	0.0162618	0.0165047	0.0168356	0.016603	0.0173163	0.0198026	0.0208725	0.0220769	0.0220769	0.0230435	0.024191	0.0251318	0.0295564	0.0307556	0.0313087	0.0330041	0.0342809	0.0345238	0.0364105	0.0373151	0.0381628	0.0389536	0.0389898	0.0399151	0.040985
		0.0547035	0.0282177	0.0109067	0.0106948	0.0102968	0.0103743	0.010731	0.0114908	0.0121473	0.0118785	0.0117596	0.0124213	0.0126332	0.0143286	0.0151556	0.0147731	0.0151608	0.0151763	0.0157087	0.0167477	0.0191875	0.0195958	0.0202574	0.021193	0.0213894	0.0228626	0.0262328	0.0280833	0.0284037	0.0298924	0.0309572	0.0321409	0.0329421	0.0340224	0.0335624	0.0338363	0.034653	0.0355163	0.0364312	0.0372892
		0.0722108	0.0249612	0.00986778	0.00938706	0.0093147	0.00962484	0.00969203	0.011098	0.0109378	0.0110566	0.0115012	0.0110618	0.012137	0.0135171	0.014065	0.0142252	0.014494	0.0145199	0.0156881	0.0157863	0.0186757	0.0193994	0.0198594	0.0204435	0.0208725	0.0220252	0.0257676	0.0269099	0.0274992	0.0283831	0.0283934	0.0302181	0.0297477	0.0306884	0.0314224	0.0319807	0.032296	0.0326992	0.0329214	0.0339811
		0.0475083	0.0263103	0.00959382	0.00850834	0.00870476	0.00876162	0.00970754	0.0106535	0.010364	0.0103433	0.0107568	0.0104777	0.0114908	0.0126435	0.01269	0.0135119	0.0132896	0.0142356	0.014799	0.0157191	0.0181226	0.0189032	0.0191564	0.01957	0.0203763	0.0211672	0.0247596	0.0254212	0.0266825	0.0267445	0.0277266	0.0281091	0.0281143	0.0285433	0.0294117	0.0292825	0.0295357	0.030461	0.0305954	0.0315361
		0.0438176	0.016758	0.00846182	0.00818269	0.0087151	0.00809482	0.00928885	0.00931987	0.00997633	0.0100745	0.0109791	0.0105036	0.0123644	0.0132845	0.0126384	0.0134964	0.0137393	0.0141374	0.0147163	0.0171612	0.0180865	0.0186292	0.018898	0.018898	0.0191254	0.020154	0.0233278	0.0243771	0.0250697	0.0256125	0.0257004	0.0261139	0.0263568	0.0269202	0.0272821	0.0276904	0.0274371	0.0282642	0.028135	0.0288948
		0.0432232	0.0157604	0.00823438	0.00743319	0.00724711	0.00796043	0.0087306	0.00861172	0.00956798	0.00942842	0.0103226	0.0101883	0.0117493	0.011894	0.0123334	0.0123127	0.012995	0.0133775	0.0138737	0.0164841	0.0167787	0.0173266	0.017337	0.0178022	0.0179779	0.0187222	0.0220356	0.0220666	0.0227334	0.0229763	0.0231779	0.022966	0.0237568	0.0238395	0.0242686	0.0245425	0.0253592	0.0251421	0.025933	0.0261759
		0.0395946	0.0224232	0.00831709	0.00733498	0.00800178	0.00841013	0.00885983	0.00940774	0.00959899	0.00967653	0.00986778	0.0109274	0.0114702	0.0121731	0.0120646	0.0124833	0.0131759	0.013057	0.0135222	0.0155382	0.0162101	0.0162773	0.0166805	0.0170527	0.0167374	0.0203195	0.0202626	0.0209036	0.0210586	0.0212085	0.0212189	0.0218081	0.0213533	0.0218546	0.0219529	0.021622	0.0228109	0.0231314	0.0234467	0.0244495
		0.0380025	0.0214928	0.00818269	0.00767613	0.00790874	0.00863756	0.00911828	0.00930436	0.00937673	0.00950595	0.00965068	0.0111135	0.0116562	0.0120129	0.0119095	0.0117803	0.0122197	0.0128606	0.0149799	0.0146439	0.0150471	0.0148714	0.0145716	0.0154761	0.0154451	0.0184069	0.0190324	0.0189807	0.0194924	0.0193218	0.0197199	0.0195028	0.0201489	0.0200507	0.0204177	0.0205262	0.0206451	0.0213998	0.021069	0.0218443
		0.0559492	0.0140753	0.00767613	0.00769681	0.00727812	0.00861172	0.00913379	0.00938706	0.00935088	0.00932504	0.00994531	0.0112014	0.0117751	0.0114753	0.0116562	0.0120388	0.0115994	0.0123644	0.0145199	0.0144837	0.0149489	0.0148714	0.0147731	0.0153004	0.0149385	0.0183087	0.0188825	0.019022	0.0189135	0.0199163	0.0189807	0.0199473	0.019389	0.0195958	0.020459	0.0211775	0.0212137	0.0203763	0.0213222	0.0211155
		0.0517417	0.0101417	0.00760894	0.00818269	0.00836361	0.00906142	0.0087151	0.00913379	0.00906659	0.0096817	0.010793	0.0111549	0.0111962	0.0109688	0.0113668	0.0108344	0.0113203	0.0124368	0.0140753	0.0141012	0.0139513	0.0140702	0.0146594	0.014494	0.0150729	0.018257	0.018133	0.0175385	0.0179572	0.0188721	0.018562	0.0190427	0.0193425	0.0195286	0.01957	0.01957	0.0201334	0.0200352	0.0200765	0.0202057
		0.0333298	0.0131242	0.00786738	0.00756241	0.00874611	0.00870993	0.00907693	0.00874611	0.00865824	0.00881331	0.0101469	0.0106535	0.0105501	0.010426	0.0105139	0.0108809	0.0108189	0.0128451	0.0127727	0.0126694	0.0127366	0.0133362	0.013424	0.0139616	0.0160344	0.0162205	0.0164996	0.0165926	0.0170837	0.0172594	0.0172439	0.017859	0.017766	0.0178022	0.0174869	0.0180503	0.0188205	0.0183708	0.018991	0.0184173
		0.0302801	0.0190531	0.00723677	0.00713856	0.00773816	0.00787255	0.00797593	0.00855486	0.00831709	0.00887017	0.0105036	0.0103071	0.0103847	0.0104622	0.0102555	0.0101004	0.0101004	0.0123799	0.0129382	0.0124161	0.0131604	0.0128348	0.0131914	0.0135222	0.0161998	0.0165823	0.0157036	0.0164427	0.0166702	0.0169338	0.0169079	0.0173214	0.0175385	0.0176884	0.0176729	0.0184483	0.0181278	0.0184845	0.0183449	0.0184535
		0.0294996	0.00950078	0.00672504	0.00777951	0.00758826	0.00781569	0.00788806	0.0079656	0.0079656	0.00942842	0.00952663	0.00941808	0.00957832	0.00946977	0.00994015	0.00961967	0.0104519	0.0112892	0.0117028	0.0116718	0.01177	0.0116614	0.0123747	0.0127986	0.0142459	0.0150368	0.0146129	0.0151867	0.0159672	0.015471	0.0158896	0.0162101	0.0158483	0.0165409	0.0162877	0.0162928	0.0160034	0.0161533	0.016391	0.0161688
		0.0275354	0.0095473	0.00653379	0.00749522	0.00757792	0.00770198	0.00759343	0.00753657	0.00796043	0.00912345	0.00908726	0.00960416	0.00904591	0.0095473	0.00922166	0.00980058	0.0113203	0.0110877	0.0115167	0.0121938	0.0121421	0.01177	0.0124161	0.0123696	0.0149075	0.0150833	0.0152073	0.0150523	0.014923	0.0152332	0.0155071	0.0156622	0.0157708	0.0156984	0.0153366	0.0157811	0.0156157	0.0157242	0.0156415	0.0156984
		0.0270546	0.0113564	0.00679741	0.00666818	0.00707136	0.00691629	0.00754691	0.00723677	0.00748488	0.0085652	0.0085652	0.0088805	0.00892186	0.00917514	0.00919581	0.00963518	0.0109894	0.0108706	0.0113875	0.0115891	0.0116304	0.0117131	0.0120646	0.0126022	0.0142976	0.0143028	0.0144682	0.0147731	0.0150523	0.0149592	0.0146336	0.0149747	0.0150626	0.0150678	0.0147163	0.0145612	0.015228	0.014127	0.014432	0.0146904
	300	0.0318773	0.0130984	0.00700933	0.00668886	0.00657514	0.00649244	0.00682842	0.00756758	0.00829124	0.00792941	0.0082809	0.0081982	0.00844631	0.00800178	0.00847732	0.00872544	0.0100332	0.0103485	0.0103485	0.0107517	0.0105397	0.0109481	0.0108706	0.0128968	0.0125815	0.0129123	0.0130415	0.0135016	0.0129175	0.0130209	0.0129588	0.013057	0.0133982	0.0133052	0.0131449	0.0130002	0.0132586	0.0130054	0.0132276	0.0131242

## Sheet: Dot 8
Dot 8	B9 (mV)
P8 (mV)		850
	900	0.0126435	0.0118475	0.0127624	0.014034	0.015869	0.0168821	0.0183759	0.0199628	0.0217513	0.0243564	0.0261707	0.0276336	0.0303731	0.0332781	0.0365707	0.0398995	0.0431922	0.0454355	0.0496844	0.0550757	0.0603274	0.0637699	0.066923	0.0710582	0.0773746	0.0846887	0.0902712	0.0942617	0.0979368	0.102274	0.108575	0.113997	0.117594	0.119404	0.120882	0.124795	0.127751	0.127478	0.12678	0.126666	0.125544	0.123342	0.120753	0.118442	0.116059	0.113795	0.112555	0.10875
		0.0553186	0.0201644	0.0152745	0.015931	0.0174403	0.0190065	0.019937	0.0216582	0.024894	0.0265171	0.0274061	0.0296288	0.0329628	0.0362451	0.0393361	0.0418121	0.0440813	0.0475703	0.0520466	0.0576291	0.0614439	0.0651242	0.0690888	0.0733997	0.0785687	0.0853866	0.0910259	0.0941635	0.0974561	0.104496	0.11028	0.114354	0.115062	0.117636	0.12006	0.124149	0.126082	0.127214	0.126015	0.125467	0.125089	0.122805	0.12173	0.117956	0.115992	0.113371	0.111211	0.107101
		0.0570295	0.0267393	0.0167167	0.0167012	0.0170888	0.019203	0.0218391	0.0235139	0.0253179	0.0268272	0.029024	0.0312829	0.0340638	0.037651	0.0409385	0.0430888	0.0449238	0.0495087	0.053923	0.0585906	0.0619297	0.0660391	0.0692232	0.0751055	0.0813651	0.0871699	0.0893408	0.0948561	0.101343	0.105566	0.110213	0.113433	0.115201	0.118339	0.120453	0.122159	0.12495	0.125513	0.124076	0.123415	0.125948	0.121998	0.118608	0.116716	0.115537	0.113227	0.110658	0.106786
		0.0575516	0.0280212	0.0175334	0.0178952	0.0191254	0.0204797	0.0226041	0.0251163	0.0269409	0.0278196	0.0299286	0.032358	0.03563	0.0390467	0.0424995	0.0445258	0.0474928	0.0514729	0.0563989	0.0608391	0.0647468	0.0679723	0.0719472	0.07754	0.0846887	0.0879245	0.0928919	0.0976474	0.104047	0.108693	0.112348	0.114979	0.117093	0.119507	0.122898	0.126128	0.126795	0.125591	0.123549	0.12326	0.122748	0.121461	0.119853	0.116995	0.115491	0.112379	0.109128	0.103101
		0.0520622	0.0297787	0.0189962	0.0194304	0.019694	0.0215704	0.0240153	0.0258761	0.0272252	0.0290292	0.0309107	0.034622	0.0375994	0.0403596	0.0424065	0.044929	0.0485421	0.0525946	0.057779	0.0615472	0.0651965	0.0680912	0.0751727	0.0807086	0.0864462	0.0886017	0.0920494	0.0977559	0.103406	0.108507	0.111624	0.11273	0.115119	0.119848	0.123115	0.123611	0.125239	0.124728	0.123234	0.123673	0.121859	0.119445	0.117005	0.115346	0.113604	0.110989	0.106755	0.0994927
		0.050253	0.0236638	0.0189548	0.0190169	0.0204694	0.0228367	0.0252507	0.0272304	0.0284968	0.0302904	0.0320841	0.0357489	0.0390208	0.04083	0.0433524	0.0456733	0.0496069	0.055117	0.058787	0.0615111	0.0643747	0.0689957	0.0745162	0.0806569	0.0854538	0.0892581	0.0933933	0.0987535	0.105437	0.108781	0.11103	0.113103	0.115175	0.119548	0.123957	0.124733	0.12374	0.123859	0.122396	0.121047	0.119946	0.118117	0.114333	0.113439	0.112002	0.109329	0.103359	0.0958692
		0.05475	0.0218236	0.0188256	0.0192908	0.0206089	0.0219218	0.0250077	0.0267755	0.0282228	0.0299389	0.0324304	0.0360487	0.0392017	0.0417656	0.0429234	0.0451461	0.05016	0.055515	0.0585647	0.0615369	0.0650311	0.0702518	0.0766045	0.0818148	0.0855365	0.0885603	0.0938275	0.0997356	0.106352	0.109391	0.110859	0.112503	0.115858	0.120422	0.123353	0.122505	0.123187	0.123988	0.12251	0.120675	0.118938	0.116742	0.114162	0.111629	0.110632	0.108032	0.100992	0.093538
		0.0480252	0.0251886	0.0205262	0.0215859	0.0230177	0.025535	0.0277214	0.0297373	0.0310813	0.033092	0.0359453	0.0396308	0.0431095	0.0452856	0.0470121	0.0511059	0.0563783	0.0612733	0.0643695	0.0673003	0.0720506	0.0777055	0.081975	0.086808	0.090173	0.0948303	0.100087	0.105535	0.109262	0.112482	0.114173	0.115336	0.120489	0.122986	0.123823	0.122929	0.121151	0.121326	0.121368	0.119161	0.116695	0.1147	0.111929	0.110684	0.109128	0.104222	0.0949698	0.0915893
		0.054383	0.0253075	0.0216996	0.0221906	0.0238757	0.026455	0.0285847	0.03043	0.0316137	0.033764	0.0380697	0.0413417	0.0439572	0.0452805	0.0481596	0.0530029	0.0590041	0.0626172	0.0661528	0.0682669	0.0731464	0.0790442	0.0855675	0.0882812	0.0921321	0.095249	0.102429	0.109195	0.112798	0.112751	0.114276	0.117646	0.121947	0.12541	0.124733	0.123151	0.120262	0.122133	0.119336	0.11776	0.115827	0.114343	0.111097	0.108952	0.107561	0.097818	0.0909329	0.0887464
		0.0532097	0.0341413	0.0221286	0.0232968	0.0260725	0.0281711	0.0307143	0.0322701	0.0341878	0.0366844	0.0412435	0.0436626	0.0453011	0.0479166	0.0511007	0.0564661	0.0613508	0.0639146	0.0669385	0.0707687	0.0771989	0.0834379	0.0868494	0.0903591	0.0927058	0.0992756	0.106962	0.111138	0.113087	0.114467	0.114943	0.118633	0.124469	0.124206	0.123632	0.123539	0.121357	0.121016	0.120096	0.116519	0.114229	0.112875	0.11119	0.108936	0.106212	0.0973269	0.0900541	0.0890255
		0.046185	0.0368654	0.0232348	0.0246976	0.0267962	0.029298	0.0310658	0.0320582	0.0344773	0.0390829	0.0424272	0.0446395	0.0472292	0.0498137	0.0531063	0.0583321	0.0623484	0.0653413	0.0686959	0.0730792	0.0793802	0.0841977	0.0885862	0.0915687	0.0961794	0.10248	0.110332	0.113899	0.113159	0.115873	0.115646	0.120091	0.123203	0.124381	0.1222	0.121027	0.119626	0.11913	0.116948	0.114705	0.111671	0.109691	0.108921	0.107717	0.100547	0.0910983	0.0887981	0.0868597
		0.0504288	0.0368188	0.0241652	0.0260053	0.0274423	0.0308383	0.0323735	0.0343687	0.0371393	0.0410057	0.0441536	0.0463091	0.0485886	0.0518761	0.0563317	0.0609476	0.0653774	0.0679309	0.0712701	0.0777365	0.0850454	0.0896613	0.0920907	0.0939567	0.0975026	0.104786	0.111754	0.113625	0.113713	0.115372	0.118902	0.12236	0.124702	0.123658	0.12189	0.119915	0.119579	0.118049	0.114431	0.112911	0.110709	0.107412	0.107334	0.104884	0.0954712	0.0873249	0.0853039	0.082921
		0.0428097	0.0332006	0.0258864	0.0278455	0.0296908	0.0321513	0.0338829	0.0351544	0.0393413	0.0435437	0.0458232	0.0472137	0.0492296	0.0537369	0.059154	0.0637389	0.0671091	0.0693886	0.0736375	0.0809878	0.0867408	0.089682	0.0917496	0.094608	0.100635	0.110053	0.113356	0.114607	0.115072	0.114173	0.119786	0.123466	0.124361	0.122283	0.120799	0.120339	0.119254	0.115935	0.110844	0.109748	0.107567	0.10614	0.104863	0.102098	0.0928299	0.0850971	0.0835981	0.0827814
		0.0458697	0.0350872	0.027923	0.0299493	0.0312932	0.0336089	0.0353095	0.0379612	0.0421584	0.0456836	0.047255	0.0495552	0.0522689	0.0574999	0.063527	0.0663906	0.0690991	0.0712029	0.0774522	0.0840013	0.0897957	0.0924009	0.0932848	0.0974044	0.105623	0.11166	0.113521	0.115351	0.113015	0.11561	0.121233	0.124169	0.12188	0.120525	0.119161	0.119435	0.117801	0.113278	0.110441	0.107991	0.106373	0.104806	0.103349	0.0957245	0.0866478	0.0826005	0.0813237	0.0798454
		0.0446395	0.0421429	0.029267	0.0304972	0.0330196	0.0346582	0.0362761	0.0397652	0.0439572	0.0476375	0.0500049	0.0512558	0.0542538	0.0604566	0.0658788	0.068913	0.0707842	0.073746	0.0800212	0.087511	0.0912533	0.0935639	0.0953679	0.0977611	0.108089	0.114917	0.113945	0.113987	0.114777	0.117936	0.121693	0.123461	0.121409	0.121115	0.119641	0.117744	0.114689	0.110301	0.107644	0.106062	0.104806	0.102573	0.100925	0.0912947	0.082952	0.0807758	0.079556	0.077721
		0.0453632	0.0372427	0.0304196	0.0326992	0.0338777	0.0361779	0.0381938	0.041962	0.04649	0.0494156	0.0506355	0.0524136	0.0585906	0.0639353	0.0674864	0.069983	0.07188	0.0755913	0.0849317	0.0915687	0.0929539	0.0935329	0.0946028	0.104414	0.111025	0.113568	0.114974	0.11426	0.115217	0.119057	0.121931	0.120913	0.120406	0.119729	0.117258	0.116008	0.111593	0.107872	0.105592	0.103437	0.100775	0.10064	0.098583	0.0883897	0.0792148	0.0780363	0.0768888	0.0753639
		0.040463	0.0460403	0.0322753	0.0336399	0.035387	0.0377544	0.0404526	0.0451719	0.0491158	0.0503564	0.0523464	0.0545794	0.0603635	0.0672279	0.0698745	0.0710271	0.0739993	0.080719	0.0888498	0.0930677	0.0940084	0.0957297	0.0978076	0.108544	0.115299	0.11639	0.115847	0.115382	0.117207	0.120396	0.122986	0.121652	0.120127	0.118453	0.117036	0.11486	0.110689	0.105747	0.103457	0.101819	0.0995702	0.0990585	0.0962621	0.0870303	0.0771369	0.0765011	0.0751675	0.0739735
		0.0392276	0.0499222	0.0343584	0.0345497	0.0371341	0.0395067	0.0433886	0.0482785	0.0504546	0.0525119	0.0551894	0.0586681	0.0651552	0.0690371	0.0704017	0.0734927	0.077018	0.0836033	0.090907	0.0951611	0.0949595	0.0958537	0.100862	0.109629	0.115072	0.11546	0.115728	0.115025	0.116556	0.121006	0.121637	0.121058	0.118871	0.116943	0.115124	0.11379	0.106238	0.103535	0.102103	0.100614	0.0978024	0.0963396	0.0861671	0.0772868	0.0757206	0.0753639	0.0742526	0.072185
		0.0431663	0.0477099	0.035692	0.0370411	0.0387469	0.0418534	0.0453218	0.0504081	0.0523878	0.053954	0.0564661	0.0626792	0.0681842	0.0722677	0.0733842	0.0753794	0.0797679	0.0890617	0.0943858	0.0967325	0.0970374	0.0986657	0.104196	0.113883	0.119104	0.116499	0.11577	0.115465	0.118959	0.120272	0.12035	0.119311	0.11716	0.11607	0.114638	0.109081	0.102372	0.0995134	0.099379	0.0972494	0.0955333	0.0938482	0.0844251	0.0745576	0.0730637	0.0712597	0.0709754	0.0699106
		0.0408558	0.0550395	0.0361934	0.0374598	0.0397393	0.0439262	0.0487437	0.0525739	0.05429	0.0562439	0.0602395	0.0665973	0.0718748	0.0740613	0.0760669	0.0780208	0.0848852	0.0946339	0.0991515	0.10032	0.100128	0.10185	0.109665	0.116338	0.118887	0.117367	0.117258	0.117114	0.118639	0.119476	0.118365	0.116964	0.116085	0.114503	0.111924	0.106652	0.0996374	0.0973011	0.0955746	0.0941531	0.0918064	0.090447	0.0822335	0.0718697	0.0708721	0.0698745	0.0684892	0.067352
		0.0420137	0.0477771	0.0375063	0.0388813	0.0420809	0.0456423	0.0498808	0.0530236	0.0543882	0.057381	0.0622244	0.068117	0.0736788	0.07555	0.077142	0.0804037	0.0892323	0.0972339	0.0986863	0.101576	0.0999682	0.102832	0.111991	0.118003	0.119393	0.117419	0.115842	0.117501	0.118887	0.118463	0.1173	0.115573	0.114436	0.112736	0.110037	0.103752	0.0967738	0.0966446	0.0937345	0.0926541	0.0901679	0.0883225	0.0783774	0.070045	0.068789	0.0677293	0.0665456	0.0655015
		0.0414709	0.0524757	0.0391811	0.0417862	0.0451667	0.0493278	0.053251	0.0555771	0.0572001	0.0589266	0.065517	0.0727484	0.0760617	0.077142	0.0780363	0.0839289	0.0933726	0.0992911	0.1011	0.102429	0.104781	0.109484	0.115237	0.11991	0.119316	0.118582	0.118561	0.117584	0.118659	0.117103	0.115119	0.11456	0.112906	0.111252	0.106083	0.098645	0.0947372	0.0935484	0.0919873	0.0898267	0.0887619	0.0794474	0.0691456	0.0685098	0.0675329	0.0667317	0.065486	0.0644108
		0.034467	0.0606375	0.0409282	0.0436471	0.0467433	0.0516848	0.0544296	0.0571019	0.0584407	0.0626224	0.068546	0.075276	0.0789667	0.0790597	0.0809619	0.0884466	0.0962207	0.101436	0.101023	0.101565	0.102997	0.109955	0.11775	0.119068	0.118127	0.117796	0.116587	0.118618	0.117346	0.11579	0.113185	0.112425	0.110921	0.109164	0.102144	0.0940187	0.0926852	0.0917961	0.0902661	0.0876092	0.0862705	0.0773901	0.0679464	0.0670108	0.0662665	0.0650776	0.0642041	0.0631651
		0.0703397	0.0461282	0.0410109	0.044717	0.0492347	0.0535767	0.0566936	0.0597226	0.0609425	0.065977	0.073286	0.0776124	0.0792406	0.0810601	0.0840013	0.0910776	0.100191	0.104031	0.105008	0.105478	0.104951	0.112948	0.119047	0.119497	0.119429	0.117791	0.116731	0.117398	0.116897	0.113919	0.113242	0.11104	0.109929	0.108404	0.100402	0.0925197	0.0901265	0.0891806	0.0877281	0.0875989	0.08534	0.0754725	0.0664939	0.0664216	0.0650673	0.0637234	0.0634339	0.0624776
		0.0339811	0.0626844	0.0448308	0.0483353	0.0526101	0.0558665	0.0602343	0.0620796	0.0641989	0.0706601	0.0767182	0.0798454	0.0828434	0.0836653	0.0885913	0.0966032	0.103829	0.105799	0.107225	0.106026	0.106931	0.115351	0.120417	0.120494	0.119202	0.117925	0.116664	0.11638	0.11409	0.112725	0.110497	0.109365	0.107732	0.105571	0.0970116	0.0886482	0.0880021	0.0859758	0.0846732	0.08335	0.080812	0.0720092	0.0638216	0.0630514	0.0626844	0.0624725	0.0613405	0.059857
		0.0331023	0.0563317	0.0453838	0.0509973	0.0553083	0.0590971	0.0616454	0.0638888	0.0672538	0.0741285	0.080507	0.0834482	0.0848748	0.0868597	0.0910621	0.100216	0.106595	0.107546	0.107443	0.107928	0.109055	0.11686	0.121058	0.120561	0.118618	0.117491	0.117817	0.116137	0.112617	0.110327	0.109143	0.106822	0.107148	0.099105	0.0902867	0.0872215	0.0857329	0.0851695	0.0835826	0.0828021	0.0724176	0.0627516	0.0621468	0.0620951	0.0619866	0.0607047	0.0601568	0.0591953
		0.0308745	0.0673365	0.0491572	0.0532614	0.0579858	0.0616351	0.0634391	0.0656617	0.0699003	0.0780259	0.0832053	0.0850919	0.0871337	0.0904677	0.0954299	0.105535	0.108843	0.109422	0.109479	0.109024	0.115341	0.122433	0.121151	0.120437	0.119166	0.118577	0.115672	0.112219	0.109825	0.109381	0.107525	0.10523	0.103897	0.093874	0.0861309	0.0848283	0.0833345	0.0830243	0.0814736	0.0803675	0.0708049	0.0617385	0.0610148	0.061051	0.0596916	0.0596709	0.0582236	0.0575723
		0.0308177	0.0700295	0.0523826	0.0559854	0.060653	0.0634856	0.0652896	0.0679413	0.0735341	0.081241	0.0855675	0.0876144	0.0880279	0.0900076	0.0986502	0.107686	0.110301	0.111185	0.111262	0.110172	0.117352	0.121916	0.120737	0.120443	0.118587	0.115785	0.113697	0.110601	0.107536	0.106771	0.104584	0.102739	0.101529	0.0919098	0.0836239	0.0823058	0.0811015	0.079923	0.0799953	0.0782275	0.0692955	0.0608856	0.0590093	0.0585337	0.0577429	0.0579703	0.0564868	0.0560991
		0.0307866	0.0720609	0.0554995	0.0584924	0.0631031	0.0661631	0.0690578	0.0713011	0.0777985	0.0850041	0.089253	0.0901834	0.0910104	0.0928919	0.10169	0.110823	0.111924	0.111288	0.110554	0.109805	0.116933	0.121482	0.120386	0.117719	0.117321	0.116132	0.113159	0.108249	0.107861	0.107561	0.105535	0.104134	0.10322	0.092039	0.0844355	0.0829571	0.0826367	0.0806466	0.0808172	0.0763098	0.0677603	0.0605238	0.0601103	0.0595262	0.0583631	0.0589111	0.0582856	0.057624
		0.0332626	0.067414	0.0584562	0.0608908	0.0644057	0.0684116	0.0712184	0.0735754	0.0826315	0.0903229	0.0923957	0.0930315	0.0949854	0.0984279	0.107577	0.1141	0.112896	0.112653	0.111878	0.11286	0.117977	0.12144	0.120417	0.117832	0.115713	0.113666	0.110973	0.107458	0.104424	0.102842	0.102072	0.100387	0.092437	0.082647	0.0803778	0.0793492	0.079008	0.0781758	0.0772144	0.0673727	0.0593297	0.0581564	0.0572105	0.0577067	0.0576447	0.0564248	0.0559906	0.0549413
		0.028993	0.0700502	0.0601671	0.0649019	0.0680705	0.0713424	0.0730844	0.0771679	0.0861981	0.0916462	0.093383	0.0954712	0.0950784	0.102434	0.112586	0.114788	0.114219	0.113542	0.112643	0.117977	0.122598	0.120422	0.117434	0.115899	0.115144	0.112146	0.105571	0.103923	0.102243	0.101157	0.099808	0.098309	0.0894545	0.0790235	0.0782275	0.078212	0.0780104	0.0774729	0.0758446	0.0661735	0.0582494	0.0579651	0.057593	0.0566109	0.0550808	0.0548276	0.0544554	0.0539747
		0.0332833	0.07402	0.0636252	0.0668041	0.0718955	0.0730224	0.0737098	0.0787393	0.089408	0.0945615	0.094944	0.0954712	0.0948768	0.105887	0.116571	0.115827	0.113888	0.113588	0.112989	0.117176	0.120241	0.118204	0.116654	0.114576	0.11485	0.11043	0.103607	0.102873	0.100625	0.100495	0.0985313	0.0971873	0.0873404	0.0784291	0.0778864	0.0781965	0.0762271	0.075183	0.0748418	0.0649691	0.0574224	0.0569934	0.055453	0.0555202	0.0548741	0.0547087	0.0538816	0.0530753
		0.0312467	0.0730482	0.0669075	0.0703035	0.0734152	0.0758653	0.0770335	0.0843579	0.0951714	0.0982418	0.0983659	0.0977973	0.0975388	0.107737	0.117253	0.117656	0.115915	0.11456	0.113749	0.117429	0.118742	0.118065	0.115651	0.114715	0.11256	0.107939	0.101178	0.0985261	0.0980919	0.0981746	0.0965464	0.0929901	0.0828021	0.0759583	0.0752554	0.0746868	0.0752967	0.073989	0.0720196	0.0629635	0.0560629	0.0555047	0.0551635	0.0539643	0.0538299	0.0532303	0.0521449	0.0518244
		0.0334021	0.0876299	0.0707118	0.0724383	0.0753639	0.076682	0.0777468	0.0884673	0.0979058	0.0996323	0.0988724	0.0974871	0.106781	0.116039	0.117512	0.117181	0.116199	0.113506	0.114922	0.117114	0.116964	0.117202	0.11425	0.112643	0.108166	0.100868	0.0998442	0.0986347	0.0968462	0.0961329	0.0957452	0.0847714	0.0763564	0.0759222	0.0748263	0.0733894	0.0724176	0.0723349	0.0635063	0.0553134	0.0548689	0.0544864	0.0538713	0.0529822	0.0532303	0.0522637	0.0512816	0.0513954
		0.0263723	0.0929178	0.0751727	0.0777778	0.0798919	0.0798713	0.0823317	0.093383	0.102584	0.101855	0.100563	0.10002	0.111231	0.119502	0.118928	0.117584	0.114498	0.1138	0.117191	0.118225	0.116959	0.115666	0.11349	0.111231	0.105308	0.0983659	0.0967583	0.0958692	0.0946287	0.0932693	0.0910879	0.0817838	0.0734566	0.0729242	0.0718593	0.0722884	0.0712649	0.0706188	0.0606375	0.0530804	0.0533802	0.0528944	0.052424	0.0527031	0.0517468	0.0507286	0.0501755	0.0495966
		0.0215704	0.0960657	0.0781035	0.0775349	0.0827659	0.0816029	0.0915376	0.103333	0.103452	0.102935	0.100862	0.0996426	0.110203	0.119435	0.117367	0.116829	0.11546	0.113051	0.116013	0.116571	0.115465	0.11332	0.112115	0.109748	0.104837	0.0972907	0.0957348	0.0948665	0.0936776	0.0932486	0.0902092	0.0820422	0.0732963	0.0722884	0.071513	0.0710426	0.0701639	0.0694971	0.0616558	0.0531115	0.0525894	0.0515246	0.0511369	0.0512661	0.0505735	0.0501083	0.0496844	0.0490486
		0.0267031	0.101777	0.0823989	0.0863738	0.0846422	0.084146	0.0953162	0.106073	0.106734	0.105163	0.103871	0.102351	0.114142	0.12037	0.118086	0.116132	0.117062	0.114555	0.114855	0.115196	0.114555	0.112363	0.110616	0.108797	0.102661	0.094944	0.0943547	0.0932537	0.0924836	0.0903436	0.0811066	0.0730172	0.0702673	0.0705568	0.0702311	0.069187	0.0682049	0.0678431	0.0599862	0.0518244	0.051721	0.0511214	0.0507751	0.0508991	0.0499325	0.0492606	0.0482423	0.0483508
		0.0280471	0.105928	0.0837118	0.0837945	0.085552	0.0852832	0.0968152	0.106181	0.107008	0.10461	0.102	0.112296	0.119672	0.11976	0.11807	0.115847	0.1144	0.116685	0.115051	0.112353	0.111505	0.111593	0.109867	0.102491	0.0944736	0.0937861	0.0912585	0.0912637	0.0900903	0.0888033	0.0792975	0.0712856	0.070412	0.0691146	0.0687373	0.068484	0.0672538	0.0590144	0.0520311	0.0508061	0.0507234	0.0502323	0.0497671	0.04955	0.0492037	0.048661	0.0483405	0.0473739
		0.0245632	0.092711	0.0859913	0.0884621	0.0878056	0.0961639	0.10813	0.109278	0.106657	0.106698	0.103985	0.112948	0.119952	0.119197	0.117258	0.115165	0.113821	0.115175	0.112348	0.111629	0.11087	0.109226	0.107991	0.101136	0.0928454	0.0921424	0.0913671	0.0904677	0.0878005	0.0883587	0.0795456	0.0700399	0.0691456	0.0675949	0.0670419	0.0674244	0.0666955	0.0581305	0.0510077	0.050956	0.0491572	0.0496379	0.0491003	0.0490848	0.0480459	0.0472343	0.0468725	0.0474721
		0.0239998	0.100165	0.0886637	0.0883846	0.0875317	0.0983142	0.109955	0.109686	0.107841	0.104817	0.1037	0.113738	0.119869	0.117961	0.116649	0.115041	0.113413	0.113511	0.111345	0.110213	0.109443	0.107655	0.106068	0.0987018	0.0913154	0.0913464	0.0903126	0.0888343	0.0877901	0.0841977	0.0745472	0.068882	0.0679464	0.0673055	0.0672176	0.0663182	0.0651759	0.0574948	0.0498498	0.0495345	0.0495604	0.0487023	0.0479528	0.0474773	0.0476892	0.0467795	0.0463143	0.045849
		0.028259	0.107122	0.0917237	0.0910621	0.0915583	0.101312	0.110461	0.11057	0.108135	0.106626	0.116075	0.121213	0.120313	0.117698	0.116592	0.114204	0.113118	0.111102	0.110094	0.108714	0.107846	0.106626	0.100806	0.0929281	0.0897647	0.0892374	0.0879297	0.0878367	0.0860223	0.0763822	0.0688975	0.0676776	0.0665508	0.0661786	0.0655635	0.0650983	0.0650828	0.0566419	0.0488522	0.0476478	0.0485162	0.0479011	0.0474618	0.0468622	0.046552	0.0459111	0.0456268	0.0453528
		0.0277886	0.107665	0.0935846	0.091946	0.101529	0.111474	0.111521	0.109701	0.107298	0.10538	0.114018	0.120101	0.117367	0.116333	0.11303	0.112643	0.112012	0.109334	0.108823	0.107045	0.105964	0.104843	0.0963655	0.0888136	0.0886378	0.0873404	0.087051	0.0852625	0.0841098	0.0747436	0.0670263	0.0659977	0.0655687	0.0646486	0.063713	0.0633357	0.0604462	0.0516383	0.0482888	0.0476065	0.0470586	0.04695	0.0464745	0.0459214	0.045451	0.0449962	0.0448773	0.0438848
		0.0274526	0.106176	0.0949388	0.0920649	0.102113	0.111671	0.112146	0.109681	0.108404	0.104455	0.115124	0.118297	0.115987	0.114932	0.11241	0.11165	0.110782	0.108053	0.106729	0.105995	0.103933	0.103416	0.0953679	0.0871337	0.0861361	0.0864462	0.0852522	0.0831122	0.0829933	0.0736271	0.0658892	0.0647106	0.06408	0.0630721	0.0636717	0.062948	0.0595779	0.0480976	0.0467588	0.0470431	0.0470586	0.0460351	0.0455492	0.0455596	0.0451512	0.0444379	0.0440037	0.043218
		0.0224284	0.105458	0.0958072	0.0925456	0.102103	0.111867	0.112307	0.110037	0.108326	0.112353	0.117532	0.116902	0.115336	0.113899	0.111097	0.110528	0.110735	0.108414	0.106486	0.106647	0.103809	0.102682	0.0958227	0.0886017	0.0873973	0.0860275	0.0856553	0.0850764	0.0768061	0.0684013	0.0658271	0.0653929	0.0646745	0.0646124	0.0645246	0.0632375	0.0583321	0.0485059	0.0481441	0.0474308	0.0472653	0.0466916	0.0463246	0.046216	0.0462936	0.045694	0.0440761	0.0436988
		0.0254729	0.111211	0.0990016	0.104961	0.114312	0.113263	0.112012	0.111371	0.108363	0.114328	0.118504	0.116985	0.115491	0.113837	0.112214	0.109603	0.107225	0.105546	0.103819	0.101721	0.101126	0.0944788	0.0848025	0.0840685	0.0834844	0.0821146	0.0817683	0.0814375	0.0718904	0.0636148	0.063191	0.0629584	0.0627464	0.0615472	0.0608287	0.0608649	0.0543262	0.0460248	0.0461695	0.0452805	0.0440089	0.0442363	0.0441019	0.0440968	0.0437711	0.0429648	0.0428976	0.0421791
		0.0262534	0.110575	0.0984796	0.104414	0.112767	0.112581	0.11134	0.108606	0.107308	0.11256	0.116328	0.114819	0.112581	0.111123	0.109634	0.108233	0.103845	0.103318	0.10125	0.101059	0.0992394	0.0905038	0.0837066	0.08121	0.0816546	0.0811015	0.0805226	0.0796128	0.069616	0.0612423	0.0619091	0.0605496	0.0601258	0.0602085	0.0593091	0.0580427	0.050284	0.0454976	0.044624	0.0437091	0.0436832	0.0431715	0.0431043	0.0429906	0.0422359	0.0416467	0.0414192	0.0408868
		0.027494	0.108575	0.0972959	0.105024	0.113346	0.112839	0.110037	0.109128	0.106946	0.111495	0.115594	0.113625	0.111542	0.10888	0.108693	0.106734	0.102413	0.10169	0.101116	0.0994358	0.0976629	0.0898991	0.0821921	0.0808275	0.0806208	0.0806208	0.0789098	0.0778864	0.0684788	0.0616816	0.0605186	0.0605755	0.0603894	0.0595107	0.0590041	0.0579858	0.0514884	0.0446447	0.0442208	0.0440606	0.0437401	0.043063	0.0433731	0.0429337	0.0418948	0.0415588	0.041228	0.0409954
		0.0214049	0.104796	0.106662	0.111733	0.112591	0.110647	0.108378	0.107406	0.111862	0.115486	0.113961	0.112353	0.109929	0.107484	0.106	0.102687	0.100852	0.0996064	0.0984951	0.0982935	0.092649	0.0851436	0.0810188	0.0803985	0.0791114	0.0797524	0.0776072	0.0692232	0.06102	0.0606427	0.0604152	0.0592109	0.0590144	0.0586216	0.0577894	0.0550395	0.0444844	0.0439727	0.0442208	0.043218	0.0431508	0.0422514	0.0422618	0.0423652	0.0416932	0.041016	0.0401735	0.0401735
		0.0233847	0.106678	0.107789	0.111795	0.110983	0.110255	0.107655	0.105142	0.110275	0.11273	0.112043	0.111237	0.108688	0.106424	0.104889	0.102222	0.100263	0.0986708	0.0978076	0.0962517	0.0882864	0.0805277	0.080047	0.0792406	0.0778243	0.0767854	0.0768422	0.0682049	0.0599552	0.0592987	0.059247	0.0581202	0.0570451	0.0576291	0.056461	0.0555926	0.0437194	0.0428149	0.0429958	0.0423807	0.042086	0.0419878	0.0411349	0.0407266	0.0405405	0.0403751	0.0399047	0.0392534
		0.0245477	0.108115	0.107427	0.111257	0.110958	0.108978	0.107572	0.105039	0.109526	0.11166	0.111309	0.108704	0.107463	0.105944	0.102806	0.0985726	0.0981281	0.0970478	0.0947889	0.0938792	0.0851953	0.07861	0.0777365	0.0772506	0.0769508	0.0750589	0.0748832	0.0657548	0.0589886	0.0582443	0.0580065	0.0572001	0.0567866	0.0563524	0.0558045	0.0485886	0.042453	0.0430216	0.0426546	0.0416932	0.041321	0.040799	0.0401735	0.0404371	0.0402872	0.0396256	0.0392948	0.0384161
		0.024956	0.113816	0.113935	0.112203	0.110373	0.108399	0.10615	0.111056	0.112829	0.111526	0.108792	0.106786	0.104992	0.102884	0.100304	0.0977197	0.0957659	0.0949337	0.094608	0.0932279	0.0852573	0.0778295	0.077111	0.0760824	0.0751572	0.0747281	0.0697039	0.0652224	0.058451	0.0574999	0.0564661	0.0563834	0.0566936	0.0559286	0.0548121	0.0482888	0.0424789	0.042086	0.0416622	0.0414037	0.0407214	0.0411556	0.0402459	0.0393982	0.0395274	0.0389588	0.0381783	0.0380439
		0.020397	0.114757	0.113072	0.112064	0.112632	0.108073	0.106321	0.11043	0.111929	0.108957	0.107153	0.10691	0.104176	0.100837	0.0974665	0.0965619	0.0941428	0.0934657	0.092985	0.0867718	0.0795715	0.0763822	0.0760669	0.0744593	0.0738804	0.073777	0.0667627	0.0574689	0.0572311	0.0565178	0.0560113	0.0550085	0.054719	0.0550395	0.0541297	0.0483095	0.0417345	0.041166	0.0411608	0.0408351	0.0406232	0.0396825	0.0394188	0.0392689	0.0393568	0.0383902	0.0379043	0.037067
		0.0254833	0.112224	0.111345	0.111402	0.10813	0.107339	0.104346	0.108766	0.109862	0.108513	0.105964	0.104698	0.104496	0.100558	0.0958848	0.0937758	0.0930108	0.0919357	0.0918064	0.0820991	0.0757516	0.0746764	0.0741957	0.0736478	0.0729138	0.0719731	0.0645814	0.057257	0.0558252	0.0556287	0.0556184	0.0542538	0.0538299	0.0534888	0.0529667	0.0467381	0.0411711	0.0409954	0.0407007	0.040065	0.0403596	0.0393568	0.0392328	0.0390001	0.0384264	0.0378836	0.0372013	0.0368912
		0.0243926	0.112968	0.110952	0.10935	0.108564	0.105913	0.106796	0.109903	0.109128	0.106952	0.106424	0.104414	0.102796	0.099534	0.0945356	0.0928092	0.093016	0.0915015	0.0901368	0.0816804	0.0747643	0.0736375	0.0728104	0.0723452	0.0718645	0.0718542	0.0635218	0.0561095	0.0556081	0.0549568	0.0541297	0.0538971	0.0535353	0.0528995	0.0521759	0.0461902	0.0406646	0.0400546	0.0398737	0.0393361	0.0387314	0.0384471	0.0381163	0.0380646	0.0379715	0.0376717	0.0366896	0.0359866
		0.0218753	0.110404	0.110136	0.108513	0.106233	0.104336	0.108492	0.108818	0.106807	0.105876	0.103633	0.101721	0.0983917	0.0947838	0.0935846	0.091977	0.090385	0.0899663	0.0879969	0.0805432	0.0738546	0.0729965	0.0722677	0.071818	0.0712856	0.0695126	0.0615266	0.0540936	0.0545433	0.0542693	0.053954	0.0535457	0.0525067	0.0520208	0.0456371	0.0399409	0.0399306	0.0401218	0.0393413	0.0392328	0.0387003	0.0383127	0.0377648	0.0378578	0.0368602	0.0363433	0.0362864	0.035356
		0.0246924	0.111014	0.109164	0.107996	0.106523	0.103979	0.10707	0.107701	0.105468	0.104522	0.102	0.100837	0.0972649	0.0923647	0.0924577	0.0910931	0.0886689	0.0881933	0.0806156	0.0728311	0.0727587	0.0728931	0.0720713	0.071146	0.0706033	0.069921	0.0600379	0.0541504	0.0533389	0.0536335	0.052853	0.0523775	0.051752	0.0519691	0.045389	0.0394757	0.0397703	0.0391449	0.0389588	0.03823	0.0376355	0.0374753	0.0372324	0.0369946	0.0363743	0.0357385	0.0355214	0.0351234
		0.0241497	0.11102	0.109185	0.107262	0.104755	0.10246	0.104532	0.105215	0.10538	0.102517	0.10169	0.0994875	0.0963086	0.0921786	0.0908088	0.0895114	0.0878211	0.0872836	0.0803778	0.0729448	0.0722212	0.0709134	0.0702001	0.0701639	0.0692232	0.0571278	0.0543003	0.0537421	0.05322	0.0528582	0.0525067	0.0521138	0.0511524	0.051049	0.0448308	0.0397807	0.0391707	0.039119	0.0388192	0.0385453	0.0382041	0.037987	0.037558	0.0366121	0.0363174	0.0359608	0.0352785	0.0354129
		0.0241187	0.108146	0.107835	0.104372	0.102031	0.106331	0.105871	0.104465	0.103933	0.100961	0.0998907	0.0975802	0.093078	0.0912999	0.090142	0.0883019	0.0881209	0.0868287	0.0790184	0.0715182	0.0717508	0.0710633	0.0694558	0.0692955	0.06821	0.0611337	0.0539747	0.05368	0.0528944	0.0518502	0.052057	0.0515504	0.0514884	0.0508371	0.042055	0.0386848	0.0389071	0.0385918	0.0382455	0.0377803	0.0376407	0.0374236	0.0366586	0.036762	0.0358522	0.0351544	0.0347047	0.0349425
		0.0209759	0.107437	0.108921	0.102925	0.10187	0.106321	0.105153	0.103948	0.102599	0.10002	0.0988931	0.0966084	0.0910001	0.089651	0.0888756	0.0866013	0.0867202	0.08641	0.0771575	0.0708721	0.0706705	0.0701329	0.0687993	0.069709	0.0671091	0.0601413	0.053985	0.0534319	0.0523878	0.0519846	0.0517882	0.0518244	0.0515504	0.0482164	0.0391862	0.0395377	0.0386331	0.0388813	0.0382248	0.0375218	0.0377234	0.0376614	0.0368085	0.035692	0.0358471	0.0351906	0.0351958	0.034958
	400	0.0236948	0.105385	0.105349	0.103039	0.100402	0.102377	0.103592	0.10263	0.102113	0.0986398	0.0969909	0.0954712	0.0907209	0.0895941	0.0887671	0.0874438	0.0869734	0.0805691	0.0719886	0.071787	0.0703138	0.0702415	0.0687114	0.0689285	0.0617488	0.0544864	0.0533027	0.0529977	0.0527755	0.0519381	0.0526462	0.0516797	0.0510129	0.0449031	0.0391294	0.0388864	0.03869	0.0383747	0.0378216	0.0378061	0.0369584	0.0362864	0.0361986	0.0360383	0.0354284	0.0350769	0.0350407	0.0344256
[truncated: 12 more columns]

## Sheet: Dot 9
Dot 9	B10 (mV)
P9 (mv)		750
	800	0.0303731	0.101152	0.103731	0.101157	0.101814	0.0997925	0.0980454	0.0956315	0.0938068	0.0928764	0.0923026	0.0898474	0.089072	0.0868184	0.0854589	0.083841	0.082585	0.0816597	0.080047	0.0780156	0.0768061	0.0753949	0.0750124	0.0735031	0.0716319	0.0713941	0.0702363	0.0691353	0.0664112	0.0661425	0.0637647	0.062855	0.0592367	0.0583115	0.0563938	0.0556443	0.0533079	0.0516228	0.0499842	0.0483974	0.0474979	0.0471516	0.0462419	0.0461178	0.0443087	0.0431612	0.0418224	0.0401011
		0.0247131	0.0998028	0.0977559	0.0969651	0.0947838	0.0922871	0.0917806	0.0905866	0.0885396	0.0865858	0.0878522	0.0843734	0.0850764	0.0837273	0.0805949	0.0783878	0.0777003	0.0749246	0.0750538	0.0727691	0.0709444	0.0704792	0.0689595	0.0685667	0.0674657	0.0662148	0.0652586	0.0640955	0.0630204	0.0615782	0.0597278	0.0587922	0.056859	0.0543055	0.0532769	0.050956	0.0491469	0.0475186	0.0460093	0.0454976	0.0438952	0.0435902	0.0427993	0.0422618	0.0406025	0.0391862	0.037863	0.0359608
		0.0632582	0.0964327	0.0945356	0.0927782	0.0915583	0.0898164	0.0887981	0.0870872	0.0869683	0.0851798	0.0834895	0.0821353	0.0808017	0.0787548	0.0775556	0.0768371	0.0750744	0.074542	0.071756	0.0712959	0.0704172	0.0692645	0.0671969	0.0663079	0.0650415	0.0637337	0.0632633	0.0615886	0.0602395	0.0581667	0.0568331	0.0547294	0.052517	0.0509922	0.0491469	0.0474411	0.0465934	0.0447946	0.0442828	0.0424272	0.0421791	0.0414916	0.0406129	0.0399926	0.0387003	0.0375425	0.0362192	0.0343326
		0.0246304	0.0969134	0.0924164	0.0905349	0.0892891	0.0880796	0.0864669	0.0832518	0.0819595	0.08014	0.0797265	0.0792406	0.0772919	0.0755655	0.0735186	0.0729552	0.0701174	0.0695747	0.0675432	0.0670263	0.0650828	0.0641059	0.0627413	0.062183	0.0614283	0.0604101	0.0593039	0.0580478	0.056094	0.0548793	0.0528737	0.0514936	0.0492296	0.0481647	0.0464383	0.0445982	0.0426701	0.0421791	0.0408403	0.0397135	0.0390001	0.0392483	0.0382041	0.0368964	0.0356248	0.0339035	0.0337278	0.0321823
		0.0210069	0.0947889	0.0908657	0.0891496	0.0868701	0.0868184	0.0846887	0.0829416	0.0821353	0.0815667	0.0792458	0.078212	0.0766458	0.0762375	0.0743353	0.0726244	0.0712287	0.0699623	0.0680653	0.067657	0.0667524	0.0646538	0.0647778	0.0634908	0.0627309	0.061723	0.0612578	0.0593401	0.0581202	0.0546053	0.0539023	0.0516486	0.0504546	0.0485938	0.0480304	0.045725	0.0439107	0.042727	0.0410626	0.0394395	0.039362	0.038323	0.0379198	0.036762	0.0358626	0.0343171	0.0328646	0.0316757
		0.02156	0.0947321	0.0901472	0.0885551	0.0871078	0.0858879	0.0837945	0.0829778	0.0814685	0.0792355	0.0782637	0.0762995	0.0765631	0.0747953	0.0736013	0.0713941	0.0704224	0.0688458	0.0676363	0.066711	0.0638784	0.0645142	0.0636303	0.0620796	0.0612681	0.0599242	0.0590093	0.0575258	0.0563421	0.0539798	0.0525222	0.0514264	0.0494105	0.048356	0.0462057	0.0459576	0.0427993	0.0419723	0.0404733	0.0392431	0.0389433	0.0386745	0.0381783	0.0365862	0.0357282	0.0337795	0.0326113	0.0306367
		0.0199059	0.0942048	0.0879917	0.0868287	0.0848852	0.0841667	0.0829106	0.0813651	0.0810808	0.0783257	0.0775711	0.0768216	0.0754156	0.0740872	0.0720196	0.070686	0.0685615	0.0671763	0.066313	0.0643643	0.0629222	0.0620124	0.0616868	0.0618057	0.0598466	0.0594848	0.0583683	0.0561456	0.0544451	0.053251	0.0508009	0.0494828	0.0479425	0.0463918	0.0449496	0.0436988	0.0420395	0.0408248	0.0396618	0.0393723	0.0384161	0.0378371	0.0371186	0.0354956	0.0348288	0.033154	0.0317946	0.0298149
		0.0195855	0.0934708	0.0881313	0.0860895	0.0842856	0.0821094	0.0799436	0.0797007	0.0780156	0.0773591	0.073255	0.0740975	0.0734514	0.071849	0.0708049	0.0695333	0.0677603	0.0671297	0.0649794	0.0642506	0.0615731	0.0625914	0.0602136	0.0605806	0.0592781	0.057686	0.0571019	0.0552101	0.0545794	0.053158	0.0500721	0.0486972	0.0462212	0.0455648	0.0439417	0.0424582	0.0409437	0.0394654	0.0383282	0.0372375	0.0370204	0.0366224	0.0357178	0.0348495	0.0342085	0.0322495	0.0307815	0.0298149
		0.0298252	0.0939929	0.0863015	0.0855313	0.082585	0.0805329	0.0806311	0.0793905	0.0783309	0.0755655	0.0747178	0.0734772	0.0721902	0.0702311	0.0697297	0.0678482	0.0666335	0.0657031	0.0653154	0.0626224	0.0619142	0.0607409	0.0603429	0.0599345	0.0576085	0.0573138	0.0555202	0.0550963	0.0529822	0.0519898	0.0504443	0.0482113	0.0468312	0.0451978	0.043218	0.0417604	0.0408455	0.0394188	0.0381731	0.0367568	0.0368602	0.0360538	0.0357023	0.0336606	0.0329214	0.0313604	0.0302336	0.0287811
		0.0187326	0.0925249	0.0850868	0.0839754	0.0810963	0.0813858	0.0795663	0.0787703	0.0772196	0.0758395	0.0747178	0.0721902	0.0721075	0.0700399	0.0691921	0.0680188	0.0669695	0.0654653	0.0635218	0.0616041	0.0608598	0.05995	0.0596502	0.0591488	0.0577429	0.0563576	0.0547604	0.0535198	0.052088	0.0507389	0.0488522	0.0470586	0.0442415	0.0431095	0.0432284	0.0414554	0.0394085	0.0378681	0.037191	0.0358781	0.0357592	0.0356817	0.0349063	0.0341827	0.0333505	0.0312518	0.0294996	0.0281505
		0.018836	0.0903591	0.0844303	0.0836446	0.0819905	0.0806001	0.08014	0.0777106	0.0768422	0.0756844	0.0774935	0.0739063	0.0719007	0.0704017	0.0687476	0.0675071	0.0657858	0.064416	0.0634546	0.0618832	0.0609166	0.0605496	0.0599345	0.0573138	0.0572725	0.0565592	0.0552359	0.0533079	0.0508785	0.0495087	0.0474411	0.0459111	0.0440089	0.0426288	0.0418793	0.0395222	0.0388399	0.0372582	0.0362141	0.0358212	0.0354749	0.0355318	0.0343377	0.0335572	0.0322546	0.030001	0.0287552	0.0280057
		0.0199525	0.0906899	0.0844561	0.0826832	0.0806931	0.0797524	0.0771627	0.0771472	0.0754001	0.0739838	0.0735082	0.0712649	0.0696832	0.0693421	0.0681997	0.0667421	0.0641937	0.0637802	0.0619969	0.0615886	0.061113	0.0588387	0.0592367	0.0573604	0.0555099	0.0558562	0.0542486	0.0514057	0.0516952	0.049793	0.0463711	0.0464021	0.0438797	0.0424065	0.0411401	0.0394395	0.0382713	0.036457	0.0359453	0.035263	0.035294	0.0351389	0.0338984	0.0330041	0.0332367	0.0300423	0.0281866	0.0268065
		0.0180193	0.0910363	0.0837221	0.0812359	0.0798454	0.078579	0.0774573	0.0755242	0.075152	0.0738597	0.0717973	0.0710271	0.0693369	0.0679619	0.066923	0.0658633	0.064354	0.0623071	0.0611906	0.0605858	0.0590765	0.057381	0.0570916	0.0561973	0.0548172	0.0545174	0.0531838	0.0514005	0.0499429	0.0479632	0.0459162	0.045115	0.0432025	0.0418224	0.0403596	0.0379198	0.0375477	0.037129	0.0351079	0.0346892	0.0347719	0.0341775	0.0328129	0.0321978	0.0307039	0.0295668	0.0284813	0.0268582
		0.0198284	0.0919512	0.0818251	0.0812979	0.0799126	0.077752	0.0772351	0.0759428	0.0736065	0.073012	0.0720144	0.0703965	0.0686494	0.0676725	0.0656514	0.0635373	0.0631238	0.0620435	0.0606427	0.059981	0.0594021	0.0579134	0.0573759	0.0559854	0.0543675	0.0540729	0.0523516	0.0499946	0.0485473	0.0478546	0.0462471	0.0439675	0.0427683	0.0404733	0.038721	0.0376821	0.036762	0.0361469	0.0353043	0.0346117	0.0349322	0.0335159	0.0332729	0.0317429	0.0304817	0.0289982	0.027923	0.0265222
		0.0240049	0.0883019	0.0814995	0.0804554	0.0798454	0.0778243	0.0761444	0.0759945	0.0731929	0.0719317	0.0712184	0.0697504	0.0681118	0.0675071	0.0664526	0.0648089	0.0637027	0.0617178	0.0611079	0.0589162	0.0586836	0.0570606	0.0571433	0.0558303	0.055148	0.0532872	0.0527134	0.0507286	0.0494105	0.047317	0.0460144	0.0437763	0.0426908	0.041626	0.0401735	0.0384419	0.0373926	0.0362606	0.0351182	0.0356662	0.0357902	0.0342654	0.033061	0.0323632	0.0305851	0.0294479	0.0284296	0.0260363
		0.0182415	0.0901834	0.0838772	0.0816442	0.07922	0.0772351	0.0760669	0.075948	0.0738132	0.0720144	0.0708669	0.0697297	0.0679516	0.0659564	0.0646745	0.0636407	0.0622967	0.0607874	0.0606013	0.058327	0.0586578	0.0579083	0.0559906	0.0552928	0.0537989	0.0519743	0.0510904	0.0507337	0.0487799	0.046185	0.0446705	0.0432749	0.0421946	0.0404836	0.039057	0.0385143	0.0362658	0.035294	0.035051	0.0345031	0.0347357	0.0335934	0.0325338	0.0321202	0.0306522	0.0294324	0.027923	0.0264757
		0.0172491	0.0884207	0.0817631	0.0796025	0.0780828	0.0779122	0.0751572	0.0744128	0.0726657	0.0719524	0.0701329	0.068789	0.0674192	0.0660856	0.0663285	0.0635993	0.0622864	0.0609218	0.0597743	0.0595675	0.0582081	0.056492	0.0558924	0.0549878	0.0534629	0.0527031	0.0513799	0.0495449	0.0470896	0.045787	0.0446498	0.0427115	0.0419671	0.0399409	0.0385866	0.0379043	0.0359918	0.034989	0.0332781	0.0346427	0.0341775	0.0331644	0.0321357	0.0309727	0.030187	0.0282642	0.0270495	0.025199
		0.0169803	0.0884104	0.080445	0.0791373	0.0776021	0.0760566	0.0752657	0.0747953	0.0734307	0.0720868	0.0706446	0.0697711	0.0680705	0.0660184	0.0645091	0.0641059	0.0627103	0.0609114	0.0594796	0.0580737	0.0584975	0.0564248	0.0556753	0.0547965	0.0534164	0.0522534	0.0500463	0.0484956	0.0475083	0.0456423	0.0436626	0.0422359	0.0410988	0.0394447	0.037558	0.036824	0.0351596	0.0335624	0.0336813	0.0335572	0.0335624	0.0333246	0.0317171	0.0308383	0.0298355	0.0271839	0.026791	0.02523
		0.0332522	0.0876299	0.0801659	0.0806363	0.0790907	0.0785635	0.0763305	0.0749814	0.0744128	0.072247	0.0710582	0.0701226	0.0684013	0.0669747	0.0662303	0.0640128	0.0632013	0.062612	0.060653	0.0598105	0.058451	0.0566419	0.0560371	0.0554013	0.0543313	0.0541039	0.0512971	0.0499274	0.0481906	0.0466968	0.0454407	0.0433524	0.0421997	0.0397083	0.0381783	0.0372375	0.035692	0.0348701	0.0350355	0.0353043	0.0349218	0.0340328	0.0323528	0.0309727	0.0298976	0.0284554	0.0270133	0.0251318
		0.0163652	0.0896199	0.0816546	0.076222	0.0780983	0.0760824	0.0754776	0.0739683	0.073746	0.0702104	0.0702621	0.0684943	0.0680912	0.0655532	0.0647727	0.064292	0.0612319	0.0608287	0.059092	0.0581874	0.0576602	0.0559751	0.05628	0.0551067	0.0537576	0.0525894	0.0507337	0.0492244	0.0476272	0.0460868	0.0441588	0.0420447	0.0415071	0.0390157	0.0381214	0.0364829	0.0351906	0.0343946	0.0342705	0.0346841	0.0344049	0.0336813	0.0319548	0.0305127	0.0294117	0.0282383	0.0261656	0.0247234
		0.0183811	0.0882812	0.0810963	0.0788013	0.0782792	0.0770232	0.0751933	0.0728311	0.0726502	0.0697814	0.0688148	0.0682359	0.0677552	0.0656979	0.0633305	0.0625552	0.0627258	0.0605496	0.0590093	0.0587508	0.0571898	0.05628	0.0566781	0.0549051	0.0530339	0.0523309	0.0499377	0.0494363	0.0475186	0.0455027	0.0444276	0.0420498	0.0406801	0.0391139	0.0380232	0.0360383	0.0347047	0.0341827	0.0342757	0.0348133	0.0346013	0.0329524	0.0320841	0.0303473	0.0286984	0.0276439	0.0259071	0.0246872
		0.0155847	0.0883174	0.0807086	0.0792406	0.0752864	0.0765218	0.0764029	0.073348	0.0724693	0.0717405	0.0701226	0.0689854	0.0688872	0.0651397	0.064292	0.0636045	0.0614128	0.0607771	0.0597846	0.0585647	0.0578669	0.0573449	0.0556391	0.0545691	0.0542228	0.0506459	0.0500669	0.0492192	0.0459317	0.0458904	0.043585	0.041688	0.0404009	0.0387882	0.0367723	0.0356455	0.0345083	0.0337536	0.0340017	0.0352061	0.034989	0.03349	0.031867	0.0307039	0.0290292	0.0271994	0.0258813	0.0241859
		0.0155382	0.0863532	0.079251	0.0779432	0.0767492	0.0739269	0.0734876	0.0724796	0.0714251	0.0702104	0.0696884	0.0678172	0.0650776	0.0653981	0.0638888	0.0619246	0.0604152	0.0599552	0.0591023	0.0579755	0.0569572	0.0555616	0.0542176	0.0539023	0.0529099	0.0501186	0.0488832	0.0470844	0.0453373	0.0442415	0.0425202	0.0405715	0.039424	0.0375425	0.0353974	0.0346117	0.033123	0.0328491	0.0333608	0.0337588	0.0332884	0.0318721	0.0304352	0.0291481	0.0271787	0.0257417	0.0244495	0.023121
		0.0165719	0.0866116	0.0784188	0.0763925	0.0754311	0.0744542	0.0725365	0.070443	0.0703345	0.0679413	0.0642971	0.0654343	0.0648502	0.0634856	0.0611751	0.0608029	0.0592212	0.0576757	0.0570347	0.0558407	0.0546828	0.0534629	0.0525946	0.0515401	0.0513127	0.0493639	0.0470896	0.0456216	0.0438383	0.0423083	0.040954	0.0393671	0.037496	0.0360745	0.03502	0.0336709	0.0328852	0.0322753	0.0337071	0.0340328	0.0332574	0.0317171	0.0299493	0.0286363	0.0267393	0.0254936	0.0234829	0.0224387
		0.0155898	0.0861877	0.075612	0.0749711	0.0732653	0.0722315	0.071053	0.0705568	0.0688665	0.0672848	0.0664991	0.0655118	0.0633099	0.0615886	0.0600637	0.0587198	0.0569365	0.0567556	0.0558303	0.0536025	0.0546208	0.0532975	0.050925	0.0505632	0.0495914	0.0484749	0.0470069	0.0454769	0.0435954	0.0423652	0.0410109	0.039026	0.0371755	0.0361159	0.034255	0.0327353	0.0320169	0.0319755	0.0333711	0.0334642	0.0317016	0.0304352	0.0290602	0.0279747	0.0260725	0.0243099	0.0229711	0.0216065
		0.0312415	0.0852522	0.0771886	0.0764184	0.0746558	0.0736271	0.0722625	0.0712391	0.0698021	0.0676725	0.0680601	0.0657444	0.0634494	0.0627103	0.0612784	0.059123	0.057717	0.0568228	0.0571123	0.0552566	0.0547035	0.0530753	0.0517055	0.0513385	0.0489556	0.0480769	0.0459524	0.0448463	0.0442001	0.0418586	0.0403648	0.0385608	0.0370153	0.0357127	0.0334021	0.0325544	0.0309831	0.0322391	0.033397	0.0339914	0.0318566	0.0304868	0.0291326	0.0275043	0.0256487	0.0241652	0.0236431	0.021622
		0.0164634	0.0818406	0.0766562	0.073777	0.0732756	0.0719265	0.0709496	0.0694196	0.0684065	0.067078	0.0667369	0.0636097	0.0620435	0.0615989	0.0587715	0.0579858	0.0571898	0.0561767	0.0560009	0.0540987	0.0538661	0.0526307	0.0520363	0.0503202	0.0491882	0.048754	0.0464642	0.0457405	0.0441123	0.0417966	0.0410109	0.0385556	0.037284	0.0352371	0.0337588	0.0321823	0.0313242	0.03303	0.0343274	0.0335986	0.0317171	0.0299493	0.0286674	0.0266308	0.0254057	0.0237206	0.0225783	0.0208467
		0.016696	0.0834844	0.0757361	0.0733325	0.07188	0.0709806	0.0704534	0.0675174	0.0686959	0.0661218	0.0652844	0.0634132	0.0621778	0.0601361	0.0591023	0.0581202	0.0566522	0.0563111	0.0544296	0.0538868	0.0527445	0.0516693	0.0507958	0.0495707	0.0482423	0.0468622	0.0458904	0.0443811	0.0425254	0.0409282	0.0393051	0.0370773	0.0357023	0.0341258	0.032265	0.0310864	0.0310761	0.0331282	0.0334435	0.0322701	0.0309831	0.0294634	0.0278248	0.0261604	0.0248733	0.0231676	0.0221234	0.0212344
		0.0173214	0.0840943	0.0753122	0.0733273	0.0731206	0.0705929	0.0700037	0.0691663	0.0679206	0.065579	0.0647313	0.0629687	0.0613146	0.05995	0.0588335	0.0590041	0.0586061	0.0552566	0.0544037	0.0532872	0.0525635	0.0515194	0.0500566	0.0492244	0.0483405	0.0464435	0.0455803	0.0438228	0.0418327	0.0408248	0.0386642	0.036886	0.0347668	0.0349011	0.0320841	0.0310399	0.0310813	0.0336606	0.0334642	0.0325803	0.0308538	0.0291222	0.0279385	0.0263103	0.0245787	0.0233226	0.0223819	0.0203608
		0.0145767	0.084482	0.0748367	0.0724124	0.0726967	0.0707377	0.0703397	0.0689544	0.0672073	0.0664112	0.0649949	0.0634287	0.0614335	0.0606013	0.0586888	0.0574482	0.0567556	0.0552152	0.0542435	0.0534009	0.0524085	0.050558	0.0498498	0.0486816	0.0481854	0.0466864	0.0464176	0.0437298	0.0421687	0.0405612	0.0388813	0.0370514	0.0352165	0.0337226	0.0318411	0.0307091	0.0313552	0.0348288	0.0339759	0.0326371	0.0305023	0.0291843	0.02722	0.0262328	0.0243719	0.0229453	0.021162	0.0201696
		0.0147783	0.0821301	0.0749814	0.0742267	0.0723917	0.0705206	0.0676828	0.0655015	0.0646641	0.0637234	0.0619246	0.060622	0.058451	0.0576188	0.0566057	0.0549568	0.0539023	0.0531115	0.0518916	0.0514729	0.0504339	0.0488729	0.0489142	0.0488987	0.0468777	0.0448773	0.0438642	0.0427373	0.0405095	0.0384057	0.0369687	0.0351079	0.0334538	0.031655	0.0298821	0.0292721	0.0308849	0.0325854	0.0318101	0.0302129	0.0289568	0.0271632	0.0251369	0.0238912	0.0229505	0.0214463	0.0202523	0.0194407
		0.0157811	0.0815047	0.0736375	0.0715957	0.0702259	0.0690888	0.0675743	0.0668093	0.0660081	0.0654136	0.0633822	0.0621003	0.0595468	0.0582701	0.0570244	0.0556908	0.0559234	0.0538868	0.0529771	0.0522741	0.0509818	0.0507234	0.0489814	0.048692	0.0472964	0.0463349	0.044319	0.0426701	0.0412797	0.038933	0.0373616	0.0351389	0.0335779	0.0319135	0.0304248	0.0310348	0.0332109	0.0339811	0.0327922	0.031257	0.029329	0.0277783	0.025964	0.0249405	0.0232709	0.0223043	0.0203401	0.0194821
		0.0279799	0.0830502	0.0729655	0.0712132	0.0706498	0.0687011	0.0685719	0.0670212	0.0664526	0.0650001	0.0616093	0.0613198	0.0584355	0.0580633	0.0571484	0.0560371	0.0548793	0.053923	0.0523051	0.051261	0.0502634	0.0493691	0.0491985	0.0479063	0.0478753	0.0460661	0.0443966	0.0428407	0.0405043	0.0392586	0.036855	0.0346634	0.0332109	0.0316757	0.0300371	0.0303835	0.0342602	0.0340948	0.0322391	0.0308073	0.0292463	0.0276542	0.0259071	0.0252041	0.0232348	0.0218495	0.0202471	0.0195389
		0.0142821	0.0821146	0.0723039	0.0704379	0.0698176	0.0685615	0.0680343	0.0666128	0.0651603	0.063284	0.0615059	0.0604256	0.0586319	0.058787	0.0572673	0.0558458	0.0546777	0.053556	0.0516745	0.0507182	0.04909	0.0489039	0.0484697	0.0485679	0.0472705	0.0457147	0.0444172	0.0420498	0.0405663	0.0375838	0.0365345	0.0340948	0.0328336	0.0315361	0.0297477	0.0296805	0.0343067	0.0330145	0.0316188	0.0297787	0.0290137	0.0264809	0.0250749	0.0240204	0.022294	0.0212395	0.019968	0.0189135
		0.0294427	0.0806828	0.0719576	0.0702363	0.0699055	0.0692645	0.0680653	0.0661838	0.064752	0.0632633	0.0611492	0.0603894	0.0588232	0.0579238	0.0572208	0.0556959	0.0551325	0.0535818	0.0519226	0.0512093	0.0498964	0.0488781	0.0495862	0.0482526	0.0467329	0.0448669	0.0432904	0.0415691	0.0391604	0.03823	0.0357954	0.0337846	0.0322546	0.0313604	0.0301198	0.0324045	0.0351131	0.0338467	0.0318876	0.0306522	0.0283624	0.0268944	0.0253644	0.0236276	0.0221028	0.0207226	0.019725	0.0182622
		0.0159775	0.0812876	0.0726709	0.0709186	0.0700812	0.0692025	0.0678947	0.0667679	0.0651759	0.0632892	0.0621003	0.0593452	0.0579445	0.0582753	0.0567918	0.055546	0.0541349	0.0523051	0.0513695	0.0501755	0.0493691	0.0488264	0.0486713	0.0480872	0.0462522	0.0451978	0.0431922	0.0412435	0.0393516	0.036855	0.0355783	0.0340534	0.0322598	0.0308177	0.0298976	0.0330972	0.0342705	0.0331385	0.0311743	0.0300837	0.0284296	0.0257314	0.0247751	0.0233795	0.0214618	0.0207123	0.0194356	0.018288
		0.0129537	0.0790287	0.0712442	0.0700605	0.0695075	0.0678689	0.0676259	0.066158	0.065119	0.0636407	0.061449	0.060348	0.0592677	0.0584924	0.056647	0.0551325	0.0537369	0.05276	0.0510077	0.050496	0.0489608	0.0494156	0.0491313	0.0483198	0.0468673	0.044164	0.04282	0.0413107	0.0394705	0.0374133	0.0352888	0.033154	0.031319	0.0302284	0.0300165	0.0351958	0.0347254	0.0326216	0.0309779	0.0296805	0.0284864	0.0266204	0.0242841	0.0231469	0.0215497	0.0208002	0.0191099	0.0180554
		0.0156622	0.0788065	0.0714923	0.0700347	0.0693731	0.0687631	0.0663234	0.0652741	0.0637596	0.0612423	0.0604256	0.0593711	0.0580065	0.0572983	0.0564765	0.0549361	0.0530288	0.0516797	0.0500204	0.0487643	0.0484232	0.0488212	0.0479321	0.0473584	0.046061	0.0439055	0.0421636	0.0401632	0.0373978	0.0359815	0.0343429	0.0316809	0.0310037	0.0299854	0.0299441	0.0345497	0.0345083	0.0317119	0.0304455	0.0289878	0.0270546	0.0253334	0.0242065	0.022754	0.0211517	0.0202781	0.0188411	0.0172284
		0.0139823	0.0768629	0.0704482	0.070381	0.0691146	0.0678379	0.0660494	0.0633357	0.0623071	0.0606788	0.0598105	0.0587508	0.0585596	0.0577894	0.0562284	0.0545691	0.0522172	0.0507647	0.0496379	0.0483043	0.0483353	0.0490125	0.0480459	0.0462005	0.045296	0.0435075	0.0415278	0.039393	0.0379198	0.0356506	0.0341103	0.0324355	0.0303731	0.0290188	0.0307763	0.0346013	0.0335055	0.0313604	0.029634	0.0283417	0.0265016	0.0254006	0.0236121	0.0221544	0.020888	0.0202109	0.0185155	0.0172594
		0.0133362	0.0779019	0.0708772	0.06882	0.069647	0.0679774	0.0659409	0.0646796	0.0630462	0.0614439	0.0612371	0.0600844	0.0592729	0.0578462	0.0565075	0.053954	0.0524447	0.0507751	0.0482785	0.0488005	0.0491727	0.048356	0.0484697	0.0467071	0.0444741	0.0433007	0.0409127	0.0386021	0.0368137	0.035263	0.0325648	0.0311743	0.0297167	0.0287397	0.0337588	0.0350097	0.0324769	0.0315051	0.0291222	0.0277008	0.0257831	0.0250232	0.023302	0.021498	0.0210483	0.0193529	0.0175385	0.0174197
		0.0143906	0.0795921	0.070443	0.069983	0.0680963	0.0668764	0.0640645	0.0625965	0.0605703	0.0602343	0.0589834	0.0578256	0.0581099	0.055913	0.0550291	0.0523154	0.0515608	0.0489763	0.0498705	0.0475755	0.0481803	0.0490331	0.0487954	0.0466502	0.0446343	0.043461	0.0402562	0.0375994	0.0362554	0.034529	0.0329008	0.0309779	0.0293755	0.028564	0.034896	0.0341103	0.032632	0.0313035	0.0299338	0.0285175	0.0262121	0.0240566	0.0228678	0.0212861	0.0205417	0.0188721	0.0183397	0.0166598
		0.0129485	0.0794888	0.0710737	0.0689647	0.0676259	0.0655222	0.0641834	0.0621985	0.0610045	0.0593814	0.0595262	0.0581047	0.0577635	0.0563317	0.0551532	0.0529719	0.0515711	0.0494622	0.0490693	0.0486713	0.0493123	0.0498395	0.0481958	0.0462574	0.0441381	0.0426029	0.0392069	0.0377027	0.0360745	0.0333453	0.0319807	0.0302284	0.0287914	0.0292153	0.0362399	0.0341672	0.0313346	0.0304972	0.0282435	0.0264964	0.0255298	0.0238705	0.0228574	0.0207123	0.0197457	0.0183449	0.0174093	0.0160964
		0.0159413	0.07861	0.0709703	0.0695126	0.0674037	0.0658582	0.0644057	0.0610769	0.0619297	0.0589111	0.0586268	0.0588439	0.0562904	0.0548637	0.0534578	0.0523723	0.0490021	0.0480045	0.0480769	0.0478236	0.0479321	0.0480769	0.047317	0.0448721	0.0429751	0.0418483	0.039791	0.0371238	0.0355783	0.0335624	0.0310658	0.0298355	0.0285226	0.028533	0.0352268	0.0325648	0.0312518	0.0306264	0.0292049	0.0267238	0.024589	0.0240411	0.0231727	0.0209139	0.0194201	0.0186447	0.0169286	0.0165616
		0.0150057	0.0793078	0.0695281	0.0686391	0.0655325	0.0651087	0.0631961	0.0612629	0.06056	0.0591023	0.0587715	0.0580375	0.0569417	0.0547759	0.0527445	0.0506407	0.0496172	0.0481234	0.0475135	0.0486041	0.0486093	0.0486041	0.0462832	0.0451409	0.042789	0.0413934	0.0385815	0.0368033	0.0345341	0.0330868	0.031164	0.0296288	0.0285175	0.0297115	0.0345497	0.0330248	0.0307763	0.0291946	0.0277628	0.0264602	0.0245942	0.0231779	0.0217203	0.0205882	0.0188773	0.018562	0.0175282	0.0154244
		0.0145716	0.0783154	0.0703397	0.0667679	0.0658427	0.0642041	0.0620124	0.0616248	0.0596812	0.0594383	0.0583011	0.0577429	0.0551894	0.0541349	0.0528633	0.0499946	0.0492192	0.0468932	0.047162	0.0475755	0.0490693	0.0478805	0.0460661	0.0445775	0.0423962	0.0403441	0.0383075	0.036488	0.033888	0.0326061	0.0309779	0.0285536	0.0285898	0.0351182	0.0350562	0.0327457	0.0311847	0.029758	0.0274475	0.02569	0.0248165	0.0231314	0.0217513	0.0197819	0.0193063	0.0176264	0.0163497	0.0158224
		0.0134706	0.0746092	0.0686287	0.0681015	0.064752	0.0630669	0.062917	0.060012	0.0601671	0.0593556	0.0589627	0.0571484	0.0544812	0.0537524	0.0509767	0.0497051	0.0486661	0.0476168	0.0473015	0.0488574	0.0496276	0.0471516	0.0458852	0.0437659	0.0411401	0.0399823	0.038354	0.0360021	0.0341775	0.0313759	0.0303369	0.0286467	0.0281143	0.0361004	0.0343894	0.0333091	0.0310658	0.028564	0.027158	0.0254678	0.0237723	0.0224542	0.0207795	0.0191978	0.018226	0.0170475	0.0161481	0.0149747
		0.0138169	0.0786772	0.0694454	0.0659719	0.0632323	0.0622916	0.0605186	0.0602705	0.0591798	0.0588025	0.0576085	0.0567918	0.0541866	0.0514005	0.049762	0.0489298	0.046397	0.0467588	0.0463039	0.0483353	0.0473015	0.0464538	0.0450582	0.0436936	0.0406284	0.0388192	0.0371858	0.034896	0.033061	0.0308383	0.0293031	0.0278248	0.0271994	0.0343532	0.0325596	0.0316602	0.0295564	0.0277783	0.0257107	0.0244288	0.0229815	0.021622	0.0200972	0.0193787	0.0178435	0.017125	0.0155847	0.014127
		0.0115115	0.0744128	0.0670987	0.0651397	0.0629067	0.0611234	0.0599655	0.0591126	0.0583838	0.0577274	0.0575309	0.0552618	0.0532459	0.0510645	0.0505321	0.0489504	0.0454665	0.0447377	0.0459731	0.046857	0.0464125	0.0452339	0.0433938	0.0405457	0.0391397	0.0361469	0.034927	0.0333608	0.0314483	0.030125	0.0270236	0.0266049	0.0260777	0.0335262	0.0321409	0.0302129	0.0282952	0.0259795	0.0242272	0.0232037	0.0216375	0.0205831	0.0193012	0.0182364	0.0169338	0.0157242	0.0141839	0.0139099
		0.0150471	0.0762736	0.0672951	0.0647572	0.0626275	0.0611389	0.0595313	0.0599345	0.0589834	0.0590351	0.0580633	0.0547087	0.0526721	0.0508785	0.0481647	0.0473842	0.0457405	0.0451667	0.0460816	0.0472653	0.0476427	0.0452856	0.0435695	0.0415019	0.0401063	0.0378681	0.0357023	0.033795	0.0314224	0.029422	0.0285536	0.027768	0.0312415	0.0342654	0.0314741	0.0309624	0.0285175	0.0266308	0.0251111	0.0232348	0.022356	0.0211103	0.0197509	0.0180968	0.0171612	0.0160034	0.0149541	0.0137652
		0.0134344	0.0770283	0.0657703	0.0637337	0.061356	0.060622	0.059645	0.0587818	0.0583631	0.0575413	0.0560836	0.055117	0.0526824	0.050315	0.0493071	0.0467898	0.0462367	0.0459783	0.0475755	0.0478908	0.0469449	0.0451357	0.04343	0.0420447	0.0393878	0.0371445	0.0352423	0.0327922	0.0314586	0.0296546	0.0282228	0.027096	0.035785	0.0339759	0.032022	0.0306161	0.0285123	0.0262586	0.0249612	0.0235346	0.0218753	0.0207537	0.0188928	0.0175282	0.0170578	0.0156002	0.0145612	0.0137497
		0.0119974	0.0727071	0.0648347	0.0625965	0.0616506	0.0597588	0.0595003	0.0592005	0.0581822	0.0577584	0.0549258	0.0529926	0.0510852	0.0490435	0.0482785	0.0464952	0.0453373	0.0459628	0.047255	0.0484077	0.0467019	0.0449807	0.0430371	0.0414399	0.0391552	0.0372582	0.035356	0.0337846	0.0314224	0.0299286	0.0276232	0.027127	0.0355318	0.0333194	0.0317171	0.0295668	0.0275354	0.0257107	0.0248216	0.0226145	0.0211103	0.0207537	0.0184948	0.0177608	0.016329	0.0153521	0.0143389	0.0131656
		0.0121887	0.0756275	0.0649277	0.0623019	0.0618574	0.059888	0.0582339	0.0587198	0.0580478	0.0557942	0.0549878	0.0526359	0.0507441	0.049183	0.0472447	0.0455751	0.0451512	0.0451978	0.0466554	0.0469811	0.045694	0.0440502	0.0421791	0.0401528	0.0379095	0.0351441	0.0343119	0.0317326	0.0299648	0.0281401	0.0264189	0.0261656	0.0357695	0.0343894	0.031929	0.0290447	0.0269616	0.0254471	0.0238809	0.0219167	0.0209863	0.0193012	0.0183036	0.0167063	0.0160137	0.0145664	0.0140702	0.0131397
		0.0129278	0.070748	0.0631444	0.0627878	0.061113	0.0599707	0.0597329	0.0593349	0.0583425	0.057319	0.0551842	0.0527548	0.0511266	0.0494415	0.0475186	0.0465365	0.044898	0.0452856	0.0476272	0.048051	0.0468156	0.0446912	0.0424995	0.0406491	0.0388813	0.0366172	0.0345548	0.0323322	0.0302077	0.0284813	0.0272717	0.0305902	0.0351027	0.0333608	0.0312415	0.0291377	0.0280161	0.0255556	0.0239998	0.0225835	0.021255	0.0200662	0.0183863	0.0174042	0.0161016	0.0151246	0.0142149	0.0129795
		0.0120646	0.072645	0.064845	0.062152	0.0600327	0.0605755	0.0594331	0.0572466	0.0559389	0.0542641	0.054228	0.0529409	0.0510232	0.0488884	0.0471465	0.045451	0.0448411	0.0456785	0.0484542	0.0482526	0.0456526	0.0445671	0.0422204	0.0396308	0.037987	0.035966	0.0335934	0.0317274	0.0295357	0.0284761	0.026791	0.036059	0.0345135	0.0321771	0.0313759	0.0286157	0.0273441	0.0255298	0.0239222	0.0222888	0.0206761	0.0194666	0.0181795	0.0171095	0.0157242	0.0149541	0.0141322	0.0129226
		0.0121576	0.0742526	0.0630411	0.0621934	0.0607771	0.0598828	0.0590816	0.0585182	0.0576498	0.055727	0.0539488	0.0521035	0.0499946	0.0487592	0.046154	0.0453787	0.0437866	0.045756	0.0488936	0.0473429	0.0456681	0.0436988	0.0416312	0.0393	0.0370049	0.0343326	0.0331023	0.0308693	0.028719	0.0267187	0.0262328	0.0353508	0.033185	0.0311898	0.0293755	0.0276387	0.0259536	0.0239119	0.0228419	0.0214256	0.0199783	0.0184535	0.0173318	0.0163083	0.0152487	0.0145767	0.0136877	0.0122765
		0.0115063	0.0739063	0.062793	0.061325	0.0600637	0.0593814	0.0578152	0.0577119	0.0560526	0.0548327	0.053587	0.0519484	0.0501135	0.0473997	0.0457198	0.0437711	0.0432025	0.0460041	0.0486661	0.0470586	0.0455492	0.0433266	0.0410936	0.0391242	0.0369946	0.0342964	0.0321047	0.0295926	0.0276077	0.026455	0.0261242	0.0346427	0.033366	0.0311795	0.0293083	0.0269151	0.0253334	0.0232554	0.0215342	0.0209036	0.0191254	0.0179727	0.0169855	0.015533	0.0147473	0.0137652	0.0123489	0.0117803
		0.0124885	0.0731309	0.062855	0.0605341	0.0602085	0.0585957	0.0580582	0.0572983	0.0559234	0.053892	0.0526618	0.0515814	0.0486713	0.0464848	0.0447429	0.0431922	0.043187	0.0465675	0.0485162	0.0476634	0.0446292	0.0423341	0.040525	0.0383695	0.0354491	0.0335314	0.0313449	0.0295564	0.0276077	0.0265636	0.0338467	0.0341827	0.0326009	0.0308332	0.0284709	0.0269409	0.0248785	0.0229505	0.0219115	0.0204797	0.0187119	0.0178694	0.0165099	0.0152952	0.0146129	0.0135533	0.0124213	0.011894
		0.0422566	0.0693265	0.0625862	0.0604566	0.0594383	0.0581512	0.0573552	0.0570347	0.0563989	0.0538196	0.0526773	0.0513023	0.0494415	0.0468828	0.0450013	0.042758	0.0418327	0.0498653	0.0484439	0.0464125	0.0435075	0.0418069	0.0390984	0.0368447	0.0343119	0.0325441	0.0306161	0.0290809	0.027127	0.0266721	0.0357695	0.0338984	0.0316395	0.0295151	0.0275457	0.0255039	0.0235863	0.022263	0.0207071	0.0194717	0.018133	0.0170268	0.0157294	0.0149799	0.0141684	0.0132431	0.0121421	0.0113926
		0.0102451	0.0727536	0.0619918	0.0588439	0.0573449	0.0570554	0.0567142	0.0569003	0.055484	0.0537162	0.0521914	0.0503202	0.0483095	0.0463453	0.0445258	0.0418327	0.0416467	0.0513333	0.049183	0.0467743	0.0441536	0.0415019	0.0390053	0.0364363	0.0340896	0.0319962	0.0302491	0.0279695	0.0264602	0.0255401	0.0342395	0.0322856	0.0306419	0.0282332	0.0264395	0.0250387	0.0230642	0.0213739	0.0205882	0.0187481	0.0174455	0.0166908	0.0155175	0.0142511	0.0135119	0.0123696	0.0115839	0.0107568
	400	0.0111755	0.0722987	0.0616454	0.0582804	0.0568538	0.0553186	0.0564971	0.0562232	0.055758	0.0537938	0.0514005	0.0495707	0.0467329	0.0447067	0.0431457	0.0410988	0.0425564	0.0507182	0.0483146	0.0456836	0.0427838	0.0405767	0.0376821	0.0358109	0.0330403	0.0312622	0.0291067	0.0269616	0.0251576	0.0247441	0.0337123	0.0313759	0.0292876	0.027954	0.0259536	0.0239119	0.0230538	0.0211	0.0195751	0.0181381	0.0170372	0.0157036	0.0146698	0.0141219	0.0127779	0.0121266	0.0111393	0.0105604
[truncated: 12 more columns]
