# Supplementary material for: Shuttling a single charge across a one-dimensional array of silicon quantum dots
Source: Nat Commun. 2019 Mar 5;10:1063. doi: 10.1038/s41467-019-08970-z (PMC6401174; doi:10.1038/s41467-019-08970-z)
Supplement: Supplementary file 3 — Source Data [file 41467_2019_8970_MOESM3_ESM.zip › TableS1Data_Offsets_All.xlsx]

## Sheet: Dots 1,2
Dots 1,2	P2 (mV)
P1 (mV)		578																																							588
	600	0.238973	0.27714	0.299057	0.317148	0.323144	0.329388	0.327207	0.330774	0.335188	0.331539	0.339054	0.331477	0.331994	0.334888	0.331239	0.32821	0.339003	0.336718	0.342042	0.340181	0.338837	0.313323	0.280025	0.222949	0.176366	0.155287	0.147378	0.157292	0.160797	0.153137	0.151689	0.151586	0.155814	0.14805	0.141941	0.155214	0.156052	0.152154	0.154925	0.164271
		0.221791	0.27897	0.306893	0.319671	0.315463	0.316497	0.323113	0.326008	0.322586	0.330215	0.327662	0.328044	0.324044	0.330133	0.333069	0.32606	0.330215	0.333865	0.333668	0.33279	0.329595	0.313633	0.270514	0.219041	0.174691	0.154098	0.155132	0.146158	0.148247	0.151751	0.153364	0.152113	0.150366	0.160477	0.166638	0.157541	0.151038	0.160425	0.160549	0.163723
		0.230444	0.292596	0.313075	0.317624	0.326122	0.330422	0.334433	0.326277	0.326215	0.337855	0.333751	0.336501	0.345299	0.337866	0.328386	0.344585	0.341225	0.337121	0.330143	0.336511	0.329512	0.287892	0.228862	0.171579	0.155339	0.149012	0.147399	0.157385	0.153529	0.151048	0.156021	0.157065	0.152609	0.157892	0.156962	0.157055	0.150945	0.165511	0.169491	0.168406
		0.233866	0.313809	0.319567	0.327114	0.328489	0.326969	0.325108	0.330029	0.330567	0.334309	0.345361	0.345174	0.348503	0.349423	0.346219	0.348514	0.347718	0.35237	0.354458	0.34229	0.311452	0.25081	0.218989	0.178547	0.15904	0.16609	0.16518	0.156259	0.158626	0.175777	0.172531	0.168034	0.173657	0.172706	0.157685	0.163929	0.175911	0.175642	0.171776	0.171538
		0.249931	0.306211	0.323847	0.334588	0.344554	0.34197	0.34597	0.349837	0.349951	0.346891	0.3631	0.36951	0.365571	0.36278	0.361777	0.372374	0.369996	0.366657	0.372963	0.36736	0.33251	0.281772	0.227415	0.189495	0.175446	0.17495	0.177317	0.168912	0.170174	0.175467	0.179064	0.173265	0.188327	0.190591	0.186725	0.19208	0.181845	0.190291	0.184212	0.186187
		0.268798	0.320601	0.330546	0.33832	0.348803	0.3484	0.341215	0.343996	0.348245	0.347718	0.350188	0.353827	0.34688	0.349951	0.345061	0.349279	0.35361	0.357094	0.355202	0.341463	0.30434	0.279704	0.19575	0.172892	0.162058	0.161117	0.163237	0.163867	0.158781	0.164601	0.166772	0.175374	0.166545	0.173327	0.16884	0.172396	0.17374	0.169491	0.178247	0.180284
		0.256423	0.305673	0.332149	0.336625	0.341649	0.339468	0.344585	0.345733	0.347283	0.346508	0.347056	0.347056	0.352308	0.353455	0.349982	0.352442	0.359679	0.358118	0.347035	0.332728	0.302334	0.251316	0.188203	0.170329	0.161696	0.158326	0.15538	0.164974	0.16457	0.162772	0.168426	0.170349	0.171218	0.169408	0.165532	0.173688	0.176407	0.171838	0.185608	0.182827
		0.257364	0.316332	0.340057	0.350664	0.34473	0.337814	0.3487	0.347077	0.349765	0.346766	0.349806	0.348607	0.35208	0.343231	0.361322	0.354272	0.351563	0.352525	0.350726	0.32272	0.276654	0.224696	0.180677	0.17097	0.156838	0.15509	0.165211	0.170018	0.167723	0.172386	0.162162	0.161055	0.177927	0.173626	0.171693	0.179106	0.167972	0.169036	0.172313	0.167269
		0.268663	0.322369	0.338269	0.341391	0.34564	0.354499	0.351832	0.356701	0.348503	0.35421	0.35024	0.348266	0.3527	0.357301	0.352101	0.35728	0.356691	0.352804	0.337586	0.304215	0.25909	0.208548	0.169791	0.162927	0.1667	0.163692	0.16578	0.16302	0.163309	0.158626	0.166855	0.172572	0.174898	0.167227	0.171714	0.167496	0.161851	0.157809	0.171445	0.167072
		0.249786	0.30834	0.333069	0.342135	0.342931	0.348793	0.347976	0.341711	0.351873	0.353372	0.345495	0.353476	0.354375	0.352442	0.358996	0.359441	0.353124	0.351346	0.340264	0.287261	0.226763	0.19453	0.171424	0.168571	0.159712	0.16975	0.161045	0.158884	0.165532	0.173802	0.179364	0.190911	0.186187	0.196256	0.185742	0.189299	0.193506	0.191521	0.201032	0.191645
		0.289463	0.332231	0.353424	0.364103	0.361684	0.357497	0.368394	0.374669	0.371019	0.36767	0.365013	0.372477	0.371826	0.369034	0.375093	0.371598	0.365633	0.359017	0.329399	0.275569	0.22573	0.18812	0.182393	0.171848	0.175136	0.173719	0.181194	0.183902	0.186952	0.191935	0.190818	0.190312	0.193589	0.203782	0.196525	0.195243	0.189919	0.192452	0.19055	0.190353
		0.26366	0.310677	0.345981	0.350964	0.347697	0.354468	0.351522	0.350447	0.348452	0.356588	0.355275	0.354634	0.358986	0.358397	0.357818	0.357022	0.356184	0.32516	0.285431	0.241051	0.182114	0.162896	0.158337	0.161986	0.159856	0.156589	0.162275	0.174216	0.166793	0.172469	0.167682	0.166762	0.179777	0.170794	0.178568	0.176831	0.17159	0.184099	0.187572	0.179902
		0.264445	0.334537	0.34167	0.34931	0.358221	0.351594	0.358552	0.369283	0.352421	0.351274	0.363597	0.363214	0.35879	0.354572	0.354696	0.343996	0.323361	0.289608	0.242425	0.19025	0.173399	0.166948	0.153457	0.151296	0.161045	0.17068	0.161789	0.158047	0.161634	0.17161	0.171042	0.166648	0.173347	0.170876	0.177276	0.177937	0.175043	0.176459	0.181204	0.17924
		0.276003	0.329709	0.337318	0.350188	0.358583	0.357601	0.352246	0.351915	0.347883	0.344513	0.322627	0.319112	0.317986	0.296069	0.268291	0.255637	0.231891	0.192576	0.165863	0.14711	0.14834	0.150025	0.153147	0.158616	0.158957	0.162741	0.170205	0.171848	0.164033	0.168954	0.167082	0.179168	0.172427	0.171228	0.172344	0.174433	0.188162	0.183923	0.193217	0.186156
		0.303326	0.333741	0.329037	0.323785	0.316207	0.315536	0.296245	0.286496	0.257963	0.242146	0.230516	0.215113	0.185867	0.17069	0.133257	0.121492	0.111774	0.103504	0.105241	0.112839	0.132388	0.150831	0.153199	0.165408	0.173213	0.1725	0.167754	0.164271	0.16333	0.171859	0.174702	0.175684	0.173647	0.172448	0.182207	0.188585	0.184605	0.191811	0.201136	0.186745
		0.212425	0.212094	0.233607	0.21779	0.193134	0.181566	0.149549	0.13489	0.124345	0.11836	0.113739	0.0940758	0.0862397	0.0853196	0.0827041	0.0798198	0.0744957	0.0802333	0.0793442	0.0921116	0.113108	0.124397	0.151948	0.16518	0.167227	0.172024	0.178971	0.187138	0.184481	0.188203	0.204857	0.196091	0.17557	0.181587	0.186001	0.175332	0.184853	0.188182	0.185577	0.184399
		0.0930834	0.0862707	0.0864257	0.078817	0.0770389	0.0677967	0.0682723	0.0666492	0.061687	0.0645816	0.064592	0.059454	0.0685514	0.0687272	0.0624623	0.0638683	0.0664528	0.0651812	0.0695438	0.0717562	0.0820218	0.0944583	0.104403	0.116426	0.145497	0.156745	0.161976	0.172293	0.174009	0.161913	0.179715	0.181731	0.183747	0.186807	0.178165	0.182496	0.183199	0.194127	0.197352	0.19699
		0.0776075	0.0449188	0.058658	0.0569005	0.0570246	0.0628035	0.0644886	0.0623073	0.05872	0.0694715	0.0592783	0.060126	0.0633824	0.0674349	0.0598985	0.067652	0.0618111	0.062545	0.0676727	0.0695335	0.0691717	0.0739685	0.0891756	0.0991518	0.111289	0.139397	0.146644	0.156465	0.165759	0.167775	0.172303	0.174702	0.1713	0.177317	0.187076	0.180915	0.174743	0.202169	0.193806	0.185887
		0.0672178	0.051287	0.0549983	0.0566007	0.0673522	0.0603741	0.0602707	0.0603844	0.0609944	0.0617904	0.062359	0.0693784	0.0588441	0.0677761	0.0665562	0.066949	0.0699264	0.0682723	0.0718595	0.0661943	0.075023	0.075209	0.0750747	0.0738444	0.0864878	0.0995136	0.115796	0.140038	0.155566	0.161934	0.169067	0.177296	0.17617	0.180915	0.183716	0.199471	0.186983	0.195564	0.19363	0.196349
		0.0639303	0.0525482	0.0623383	0.0582445	0.0564663	0.0668663	0.0659359	0.063827	0.0644576	0.0661116	0.0647884	0.0604878	0.0614906	0.0678794	0.0644266	0.0589474	0.0651709	0.0753848	0.0633514	0.064561	0.0743407	0.0721387	0.0702468	0.0694818	0.078941	0.0776902	0.0913052	0.108104	0.135914	0.155483	0.16182	0.175704	0.170422	0.182021	0.167186	0.168902	0.157572	0.155018	0.149198	0.143936
		0.0554842	0.0533443	0.0585753	0.0654914	0.0646023	0.0685824	0.0671351	0.0697093	0.0690269	0.0648608	0.0681069	0.0572624	0.0673522	0.0649538	0.0645196	0.0681069	0.0677761	0.0650778	0.0667836	0.0703812	0.0715494	0.0679828	0.0768528	0.0799748	0.0749816	0.0833243	0.0864878	0.0918635	0.100744	0.114442	0.132688	0.129514	0.128294	0.130269	0.114617	0.103535	0.0984074	0.093011	0.0789824	0.0638063
		0.0455494	0.0554325	0.0562492	0.057283	0.063155	0.0673832	0.0673419	0.0677037	0.0676727	0.0692544	0.0729037	0.0729037	0.0755812	0.0705673	0.0719216	0.0747232	0.0681069	0.0714254	0.0722937	0.0738651	0.0712703	0.071353	0.0749713	0.0769045	0.0775764	0.0782174	0.0844925	0.0937036	0.0849991	0.086312	0.0849681	0.0730174	0.0589164	0.0479272	0.0539749	0.036266	0.0312624	0.0328234	0.0298357	0.0253387
		0.0426548	0.0539232	0.0572624	0.0603121	0.0614596	0.0665355	0.0648194	0.0628138	0.0709601	0.0681482	0.060953	0.0659566	0.0679104	0.0710015	0.0684687	0.0697403	0.0743923	0.0670938	0.0733275	0.0751367	0.0755399	0.0735136	0.0763669	0.0774937	0.0809776	0.0748369	0.081815	0.0764496	0.0762945	0.0677037	0.0568282	0.045322	0.0304043	0.0287916	0.0309522	0.0242326	0.0228266	0.0297634	0.026693	0.0215654
		0.0397602	0.0478548	0.0571176	0.063093	0.0672178	0.0678588	0.0671868	0.0628035	0.069947	0.0751367	0.070557	0.0719216	0.0737307	0.0757983	0.0675693	0.0730484	0.0687582	0.0656568	0.0709912	0.0737721	0.0690476	0.064747	0.0743613	0.0696472	0.071477	0.0685411	0.0756226	0.0689029	0.0638683	0.0555152	0.043916	0.0322342	0.0298874	0.0267344	0.0223717	0.0233849	0.0261141	0.0295876	0.0239741	0.0257006
		0.0418691	0.0503669	0.0541093	0.0611391	0.0686651	0.0643128	0.0615009	0.0664838	0.067011	0.0619351	0.0672695	0.0718389	0.0634341	0.0633101	0.0691924	0.0699367	0.0649848	0.069978	0.0714254	0.0766047	0.0684997	0.0705053	0.0760051	0.0759947	0.0730898	0.0774007	0.0748059	0.0686651	0.0543987	0.0417451	0.0320377	0.0265483	0.0201594	0.0211519	0.0234159	0.0233125	0.0266	0.0261141	0.0266103	0.0256282
		0.049023	0.0579963	0.062514	0.065357	0.0700297	0.0689029	0.0734102	0.0652639	0.0734413	0.068355	0.0733896	0.0681482	0.0794786	0.0702675	0.0732448	0.068293	0.07432	0.0735343	0.0681482	0.0718389	0.0730794	0.0707741	0.0733379	0.0849371	0.0812361	0.0773283	0.0744854	0.0757259	0.0583168	0.0432751	0.0320481	0.0269825	0.0218652	0.023633	0.0277992	0.0253387	0.0242326	0.022103	0.0264552	0.022992
		0.0380958	0.0637132	0.0564457	0.0639303	0.0624107	0.0659049	0.0695025	0.0674452	0.060984	0.0668456	0.0698436	0.072211	0.0694198	0.0688719	0.0664631	0.0622142	0.0690683	0.072056	0.0686961	0.0684584	0.0703295	0.0685307	0.0704432	0.0709498	0.0745061	0.0740409	0.0706603	0.0632067	0.0485991	0.0284298	0.022961	0.0312624	0.0241189	0.0215654	0.025132	0.02813	0.0247081	0.0202938	0.0280266	0.0263829
		0.0417141	0.0540472	0.0667629	0.0670524	0.0707741	0.0626278	0.0680759	0.0739685	0.0721077	0.0745164	0.0672902	0.0784242	0.077411	0.0722317	0.0705673	0.0826317	0.0774627	0.0722317	0.0808536	0.0815152	0.0729244	0.0726142	0.0751367	0.0782691	0.0753124	0.0763979	0.070619	0.0594023	0.043885	0.0355423	0.027365	0.0287192	0.0231264	0.0260417	0.0254835	0.028223	0.0263725	0.0265069	0.0257212	0.0302389
		0.0463765	0.0552154	0.0620592	0.0527964	0.0613872	0.0663908	0.0650882	0.0625244	0.060126	0.053582	0.0578413	0.0628448	0.0598675	0.0556186	0.0603431	0.0690993	0.0710635	0.0598158	0.0646437	0.0653673	0.0697816	0.0621109	0.0614596	0.0615526	0.0647884	0.0586683	0.0569936	0.0459526	0.0314278	0.0206039	0.0186708	0.0263105	0.0205006	0.0203248	0.023695	0.0263519	0.0194564	0.0180608	0.0225061	0.0229713
		0.0359248	0.0482063	0.0531892	0.060891	0.0656568	0.0645093	0.0648194	0.0641164	0.0651502	0.069947	0.0729037	0.0727073	0.0709808	0.0739168	0.0808226	0.0724902	0.074413	0.0726039	0.0762739	0.0738858	0.0770595	0.0874699	0.0807812	0.0813395	0.0773283	0.0771526	0.0641991	0.0557737	0.0417761	0.0269825	0.0261658	0.0233332	0.0275097	0.024336	0.0254628	0.0287296	0.0262278	0.0283678	0.0268067	0.028099
		0.0417347	0.0534993	0.0667629	0.0693681	0.0722834	0.0784138	0.0696369	0.06912	0.074351	0.0793442	0.0739995	0.0788067	0.0739685	0.0805434	0.0709188	0.0714977	0.0747232	0.0817323	0.0798094	0.0858882	0.0794166	0.086374	0.0810707	0.0827454	0.0768114	0.0771422	0.0658222	0.0477101	0.0340846	0.0281817	0.0297117	0.0275097	0.0227336	0.0262175	0.0266	0.0247598	0.0270548	0.0297634	0.0228473	0.0250803
		0.0456735	0.0566938	0.0682723	0.072976	0.0707327	0.0720146	0.0730174	0.0781657	0.0844719	0.080285	0.0769458	0.0756743	0.0744027	0.0763772	0.0765013	0.0821045	0.0830866	0.0802643	0.0782277	0.0854333	0.0793236	0.0785792	0.0826007	0.0824766	0.0790961	0.0675279	0.0548536	0.0403288	0.0285952	0.0285332	0.0263208	0.026724	0.0271169	0.0296703	0.0300839	0.0290087	0.0289467	0.0344361	0.0302389	0.0300425
		0.0475653	0.057159	0.0767597	0.0741856	0.0761911	0.0748886	0.0801092	0.0789927	0.0763049	0.0757259	0.0807605	0.0786206	0.0889792	0.0792202	0.0771939	0.0795096	0.0854643	0.079551	0.0821148	0.092246	0.0821975	0.0811844	0.0850921	0.0873872	0.0740719	0.0587097	0.0435646	0.0315725	0.023633	0.0286055	0.0314278	0.0302183	0.0224958	0.0269928	0.0287089	0.0259383	0.0290087	0.0273133	0.0271479	0.0298564
		0.0420242	0.060126	0.0665975	0.0753848	0.075912	0.0779176	0.0775868	0.0812361	0.0813188	0.0770699	0.0791168	0.0840894	0.0872218	0.0844202	0.0809363	0.0816082	0.0888241	0.0851955	0.08105	0.0804711	0.0883796	0.0815359	0.0844098	0.0808846	0.0757673	0.0574588	0.0491781	0.0353872	0.0292155	0.0247288	0.0282437	0.0299805	0.0267654	0.0219375	0.0277475	0.0292672	0.0247495	0.0254628	0.0347256	0.0277682
		0.0441021	0.0598262	0.0696369	0.0784448	0.0791788	0.0826214	0.0824146	0.0762118	0.0748472	0.0782898	0.0807399	0.0769562	0.0791685	0.084813	0.0849267	0.0866842	0.0836345	0.0876663	0.0873561	0.0818564	0.0843375	0.0825593	0.0786929	0.073586	0.063124	0.0430373	0.0288123	0.0272926	0.0253594	0.0233228	0.0238397	0.0279956	0.0231678	0.0232401	0.0254111	0.0302286	0.0235089	0.0223201	0.0287089	0.031066
		0.041528	0.0594643	0.0688099	0.0714564	0.0736273	0.0800575	0.075757	0.076522	0.0752607	0.0777315	0.0795303	0.0836758	0.0788067	0.0806158	0.0807399	0.0826524	0.0821251	0.0756639	0.0802746	0.0765737	0.0810913	0.0824249	0.0789617	0.0762945	0.0621729	0.0448258	0.0367208	0.0316656	0.0248322	0.0293188	0.0298668	0.0246358	0.0235296	0.0253387	0.0278405	0.0270652	0.0243153	0.0259073	0.0303216	0.0275304
		0.0480719	0.0699367	0.0748059	0.0777005	0.072914	0.080254	0.0823733	0.0781864	0.0747852	0.0785482	0.0794579	0.0773387	0.0844512	0.0839343	0.0821045	0.0784965	0.0763876	0.0791892	0.0820941	0.0808536	0.0840583	0.0791581	0.076677	0.0693061	0.055019	0.0437093	0.0315312	0.0324513	0.0318723	0.0244807	0.0271375	0.0265173	0.0301045	0.0305594	0.0292982	0.0307145	0.023695	0.0287916	0.0312934	0.0258763
		0.047524	0.0614079	0.0704122	0.0738548	0.0745578	0.0776798	0.0788067	0.0829935	0.078145	0.0806675	0.0742476	0.0793029	0.0813808	0.0789824	0.0815772	0.0798818	0.0821665	0.0783001	0.075209	0.0775868	0.0770389	0.081815	0.0761188	0.0608806	0.0418174	0.0282023	0.0269825	0.0287709	0.025287	0.0314175	0.0264139	0.0284608	0.0267964	0.0241395	0.0240051	0.0288433	0.0315105	0.0288123	0.0279956	0.0251423
		0.0517109	0.0732758	0.0722007	0.0692544	0.0807399	0.0706087	0.0757363	0.0906023	0.0872838	0.080347	0.0851335	0.081815	0.0801196	0.0821045	0.0949959	0.0904782	0.0881315	0.0907573	0.084906	0.0800162	0.0837482	0.0815255	0.0643335	0.0403805	0.036452	0.0298978	0.026724	0.0253284	0.0283988	0.0244703	0.0295256	0.0287813	0.0283988	0.0263415	0.0271169	0.0299081	0.0298564	0.025101	0.0255145	0.0298461
	615	0.044619	0.0566524	0.0677347	0.0759741	0.0730898	0.0782794	0.0788067	0.0749299	0.0762015	0.0780106	0.0795303	0.0781554	0.0794166	0.0809053	0.0846683	0.0799232	0.0899717	0.0898786	0.0888758	0.0886381	0.0866635	0.0801196	0.0659876	0.0501602	0.0415693	0.0272099	0.0242119	0.0279853	0.0320687	0.0257109	0.0322135	0.0313348	0.0263415	0.0229507	0.0280369	0.0314381	0.0294016	0.0270859	0.028161	0.0299598

## Sheet: Dots 3,4
Dots 3,4	P4 (mV)
P3 (mV)		580																																							600
	650	0.239562	0.267609	0.282681	0.278546	0.283395	0.290662	0.293299	0.289887	0.296617	0.285142	0.303709	0.303037	0.304164	0.31017	0.32239	0.31721	0.22421	0.160115	0.1615	0.162534	0.172582	0.171249	0.169129	0.162275	0.16395	0.157292	0.158192	0.15385	0.1563	0.162317	0.151824	0.15508	0.146334	0.158202	0.146096	0.15937	0.145435	0.151214	0.147823	0.151255
		0.201797	0.27101	0.272023	0.286538	0.285163	0.295252	0.296669	0.294425	0.313685	0.29243	0.30252	0.307296	0.313923	0.313819	0.315773	0.308227	0.222928	0.175911	0.168147	0.160859	0.174288	0.16273	0.154946	0.152279	0.148412	0.160673	0.155897	0.149642	0.145745	0.14131	0.153333	0.142985	0.147968	0.148743	0.146365	0.144008	0.147895	0.151989	0.146458	0.154667
		0.211288	0.261158	0.277668	0.293888	0.291717	0.295345	0.280996	0.297031	0.29762	0.298519	0.294518	0.3126	0.308103	0.322958	0.332004	0.321718	0.239552	0.180088	0.175529	0.170856	0.179622	0.167599	0.167982	0.161934	0.176252	0.154005	0.166969	0.156951	0.160508	0.160931	0.157923	0.162379	0.158088	0.162461	0.150697	0.144618	0.152092	0.152206	0.157199	0.156693
		0.215412	0.266058	0.278701	0.284635	0.284418	0.307431	0.294363	0.300452	0.302799	0.327	0.317955	0.327093	0.329512	0.327755	0.332252	0.324705	0.224655	0.167	0.176635	0.187272	0.186725	0.174061	0.175715	0.169129	0.177038	0.172748	0.176035	0.181659	0.166586	0.163991	0.165139	0.167723	0.164622	0.167155	0.168675	0.168778	0.159639	0.166793	0.151617	0.154429
		0.197704	0.256495	0.262678	0.269139	0.273336	0.278412	0.287944	0.284284	0.285483	0.285245	0.291489	0.282868	0.293247	0.292864	0.304298	0.305332	0.197331	0.167238	0.176893	0.182269	0.15783	0.157613	0.141289	0.161252	0.155587	0.155669	0.150945	0.153767	0.142395	0.14681	0.146655	0.144225	0.143171	0.1413	0.148991	0.140514	0.146748	0.149994	0.150728	0.149322
		0.210636	0.263877	0.266513	0.27162	0.277833	0.271992	0.285545	0.275031	0.277916	0.28814	0.287447	0.29947	0.285504	0.297909	0.302065	0.283374	0.191067	0.164684	0.153715	0.160135	0.152702	0.150201	0.158895	0.151989	0.150118	0.147099	0.149942	0.139718	0.144163	0.143419	0.147544	0.144339	0.150118	0.148557	0.136772	0.149301	0.142044	0.143884	0.14805	0.143129
		0.198851	0.25081	0.267361	0.262192	0.278536	0.262585	0.28356	0.266141	0.273284	0.265293	0.286227	0.289815	0.293009	0.280769	0.292368	0.28448	0.185525	0.160259	0.15721	0.159257	0.155814	0.160011	0.143409	0.149994	0.12448	0.132864	0.131158	0.12968	0.127829	0.128346	0.134373	0.118473	0.128356	0.127281	0.135655	0.135097	0.13611	0.141713	0.134094	0.142902
		0.200278	0.238828	0.262926	0.258005	0.270534	0.265489	0.269377	0.263804	0.271744	0.271465	0.273667	0.288305	0.283664	0.29213	0.278722	0.286103	0.174288	0.15751	0.156745	0.169067	0.14988	0.154315	0.14558	0.146107	0.139697	0.149394	0.146913	0.14651	0.147089	0.143801	0.140421	0.139997	0.14283	0.142654	0.127778	0.131592	0.134135	0.132295	0.13735	0.137392
		0.216705	0.261468	0.25602	0.268043	0.264156	0.281069	0.263928	0.276934	0.265645	0.276861	0.273894	0.290797	0.281606	0.292441	0.289153	0.279404	0.17558	0.155494	0.156651	0.151172	0.16363	0.14223	0.1505	0.130807	0.141114	0.136896	0.135934	0.144494	0.130827	0.141434	0.140545	0.138994	0.133009	0.147182	0.136813	0.138839	0.129297	0.138839	0.137371	0.143615
		0.211246	0.252288	0.261509	0.270793	0.274215	0.266337	0.275528	0.274649	0.284377	0.273615	0.287551	0.281431	0.288553	0.289463	0.294911	0.274649	0.175518	0.164922	0.14896	0.155039	0.145269	0.154687	0.144628	0.147616	0.144618	0.148784	0.135417	0.153912	0.152216	0.153788	0.145011	0.134714	0.145228	0.142623	0.136358	0.13735	0.137743	0.142933	0.135262	0.139935
		0.184088	0.240513	0.262853	0.265965	0.26796	0.271713	0.278329	0.290218	0.280965	0.283498	0.287478	0.292968	0.287158	0.297413	0.290208	0.256123	0.166255	0.148164	0.160973	0.15509	0.149229	0.151017	0.143326	0.149187	0.146934	0.141434	0.151669	0.140183	0.148877	0.135851	0.139439	0.135831	0.14038	0.13276	0.141051	0.128749	0.133949	0.124986	0.139501	0.123787
		0.178227	0.245703	0.248587	0.251657	0.255968	0.252805	0.259876	0.261778	0.277213	0.272095	0.269004	0.278453	0.272188	0.289753	0.281947	0.223145	0.15599	0.155824	0.143057	0.139708	0.14285	0.139098	0.13795	0.134601	0.133763	0.133898	0.131458	0.130465	0.124976	0.137537	0.117367	0.125369	0.12784	0.137195	0.124056	0.131086	0.124562	0.135086	0.134311	0.133029
		0.179074	0.23982	0.240637	0.259018	0.264218	0.263091	0.264104	0.262843	0.266286	0.268953	0.262957	0.272716	0.271206	0.283715	0.276189	0.1979	0.150428	0.138653	0.148671	0.13703	0.13949	0.143036	0.12756	0.124542	0.128108	0.129607	0.148784	0.126744	0.131809	0.130569	0.127953	0.13549	0.120975	0.130383	0.1303	0.127033	0.123001	0.13275	0.126103	0.12909
		0.178589	0.242508	0.257002	0.256433	0.257374	0.261437	0.250437	0.264249	0.260744	0.261241	0.272664	0.276706	0.273129	0.282909	0.275621	0.191046	0.1462	0.132895	0.143419	0.131644	0.136172	0.13152	0.141351	0.129235	0.129204	0.127736	0.128894	0.125389	0.12449	0.121533	0.129359	0.126413	0.136089	0.120892	0.135862	0.119083	0.131985	0.135717	0.126671	0.131241
		0.171042	0.236729	0.25174	0.251823	0.257777	0.252205	0.270069	0.263618	0.272943	0.273843	0.272126	0.280448	0.274452	0.284191	0.27987	0.168892	0.138715	0.134166	0.14193	0.138984	0.130858	0.132502	0.123901	0.136048	0.129277	0.131479	0.125576	0.133525	0.140473	0.134911	0.12907	0.126754	0.132884	0.129721	0.129111	0.127757	0.128191	0.124056	0.134042	0.127571
		0.165118	0.224169	0.237453	0.253394	0.240317	0.249052	0.252164	0.264662	0.256402	0.272064	0.265396	0.259452	0.257416	0.255513	0.247326	0.153871	0.125824	0.135211	0.120469	0.130465	0.12541	0.127147	0.127271	0.115	0.126516	0.12051	0.116964	0.122174	0.115496	0.111568	0.107949	0.112581	0.121968	0.119507	0.1199	0.117326	0.113718	0.107391	0.118587	0.121306
		0.157261	0.220643	0.225296	0.239117	0.236967	0.236915	0.241226	0.243097	0.246064	0.248887	0.249497	0.249693	0.263773	0.250096	0.247336	0.143088	0.12754	0.119383	0.12784	0.115465	0.127447	0.119424	0.123777	0.120314	0.113284	0.119549	0.114772	0.113118	0.116323	0.112353	0.118215	0.115217	0.108621	0.113439	0.113697	0.115496	0.109397	0.117171	0.120231	0.122464
		0.151534	0.204123	0.223259	0.23217	0.225202	0.235334	0.231798	0.231571	0.238714	0.245175	0.249538	0.260569	0.254769	0.265314	0.226732	0.130807	0.108962	0.112105	0.115734	0.114421	0.120541	0.11163	0.105427	0.102036	0.105272	0.106264	0.103638	0.112219	0.119993	0.112994	0.128687	0.108621	0.119476	0.115796	0.114917	0.11132	0.110927	0.120334	0.112612	0.12325
		0.164395	0.216653	0.232604	0.228387	0.249848	0.240503	0.255048	0.249	0.251182	0.250758	0.254707	0.256961	0.261499	0.24072	0.18965	0.137392	0.134156	0.129101	0.13396	0.138198	0.122329	0.126372	0.123363	0.133102	0.120003	0.124376	0.125493	0.121017	0.126351	0.116582	0.12999	0.12356	0.117336	0.121451	0.120107	0.119662	0.115362	0.123032	0.12724	0.122815
		0.162637	0.225264	0.236491	0.236181	0.244162	0.244907	0.25634	0.257612	0.257808	0.264745	0.247698	0.260879	0.225916	0.200691	0.172158	0.144411	0.135696	0.133805	0.130073	0.133122	0.126847	0.123322	0.125731	0.126196	0.119859	0.120293	0.117212	0.122391	0.119125	0.126951	0.125193	0.124087	0.122826	0.120479	0.123508	0.124552	0.120489	0.122981	0.113594	0.101126
		0.167858	0.223734	0.235075	0.24135	0.244183	0.249466	0.254252	0.255886	0.250944	0.245444	0.213035	0.209789	0.181576	0.18323	0.174753	0.168075	0.14314	0.137009	0.133536	0.142726	0.127261	0.132554	0.133019	0.126237	0.130879	0.124128	0.127168	0.12785	0.12846	0.126682	0.13092	0.126713	0.130042	0.119083	0.127467	0.117502	0.112364	0.10155	0.0878524	0.0866945
		0.204423	0.242622	0.236326	0.241123	0.244441	0.247336	0.251502	0.243273	0.217201	0.194354	0.185805	0.175508	0.190901	0.179054	0.183644	0.168137	0.167692	0.142096	0.142023	0.133112	0.135945	0.130176	0.126351	0.121554	0.125741	0.118246	0.128026	0.127199	0.124759	0.124604	0.123766	0.119383	0.127364	0.118566	0.10125	0.101374	0.0833037	0.0859709	0.0867152	0.0833037
		0.179416	0.220127	0.242736	0.235592	0.24317	0.244979	0.208713	0.196277	0.178309	0.176469	0.174319	0.18598	0.17894	0.184853	0.183696	0.185742	0.169657	0.159019	0.150025	0.129184	0.132492	0.12633	0.128853	0.123363	0.12112	0.114855	0.122257	0.115062	0.124645	0.119642	0.116292	0.113873	0.101829	0.100506	0.0874078	0.0955231	0.0773697	0.0851438	0.0769252	0.090044
		0.170256	0.228593	0.226722	0.222546	0.20463	0.194985	0.188234	0.17986	0.176428	0.171797	0.171807	0.174154	0.170876	0.170515	0.188006	0.172396	0.167413	0.167961	0.16579	0.141806	0.129256	0.127757	0.124862	0.119373	0.116664	0.117564	0.118887	0.118939	0.120117	0.119879	0.0933108	0.100434	0.0864361	0.0885037	0.0903852	0.0860846	0.0790341	0.0908297	0.0786619	0.0871907
		0.147306	0.185329	0.185329	0.172262	0.169088	0.168602	0.168209	0.160011	0.167672	0.168178	0.170752	0.170845	0.172127	0.184926	0.172034	0.178278	0.172551	0.170473	0.175663	0.149921	0.137123	0.126423	0.12937	0.115827	0.115951	0.11561	0.111382	0.111082	0.0925872	0.0881005	0.0881625	0.0852472	0.0853092	0.0903645	0.0835518	0.0831796	0.0807605	0.0822078	0.0836241	0.0752401
		0.115744	0.167434	0.175425	0.168799	0.176945	0.172965	0.178113	0.176159	0.172634	0.169688	0.165335	0.171362	0.171838	0.172438	0.172396	0.177927	0.168923	0.163764	0.176821	0.159494	0.152092	0.125358	0.119538	0.124283	0.110058	0.103856	0.0882762	0.0897752	0.0943756	0.086984	0.0921736	0.0824766	0.0844512	0.0857021	0.0780003	0.0813705	0.0794166	0.0746715	0.0820321	0.0768424
		0.123694	0.167393	0.172396	0.165625	0.175663	0.166524	0.17037	0.17099	0.178589	0.17435	0.167196	0.172138	0.17281	0.168892	0.163071	0.166545	0.171021	0.166958	0.170049	0.168251	0.154077	0.130021	0.0976321	0.092949	0.0909227	0.086922	0.082518	0.0799955	0.0856711	0.0754055	0.0828074	0.0806365	0.0795407	0.0756639	0.0805848	0.078817	0.0824973	0.0727383	0.0750747	0.0696886
		0.147079	0.153292	0.167568	0.171321	0.17189	0.18292	0.173699	0.178981	0.180418	0.181276	0.182496	0.185288	0.190384	0.192059	0.185908	0.183644	0.193155	0.185649	0.188554	0.189392	0.184884	0.153643	0.105592	0.103545	0.103949	0.0965569	0.0897132	0.0971979	0.0907987	0.0902508	0.0971359	0.0803987	0.0806985	0.0796957	0.0854643	0.0798405	0.0908297	0.0756949	0.0827868	0.0745371
		0.123808	0.158605	0.173668	0.174795	0.168819	0.165604	0.167682	0.179023	0.176624	0.17222	0.169998	0.164084	0.171404	0.174329	0.181917	0.168799	0.177462	0.167227	0.178299	0.175611	0.167351	0.115031	0.0955645	0.0877697	0.0850301	0.088576	0.086374	0.0872321	0.0846373	0.0917188	0.0821975	0.0848544	0.0744751	0.0768218	0.0829729	0.0727383	0.0792719	0.0707534	0.0746818	0.084751
		0.119797	0.148236	0.168768	0.161428	0.158306	0.159122	0.166338	0.155049	0.166845	0.166752	0.160559	0.158936	0.169626	0.167847	0.168075	0.170174	0.16793	0.165056	0.173327	0.17742	0.16059	0.103111	0.093073	0.0828591	0.0920599	0.0804607	0.0875112	0.0867359	0.083407	0.0849681	0.0803367	0.0833657	0.0781967	0.0759844	0.0735136	0.0760361	0.0757156	0.073586	0.0719939	0.0722317
		0.108311	0.157613	0.164198	0.168271	0.169646	0.16456	0.164405	0.173575	0.167041	0.166607	0.161397	0.166607	0.168054	0.166069	0.172189	0.16977	0.171724	0.180077	0.176232	0.169305	0.163981	0.0944066	0.0849267	0.0935072	0.0876249	0.086984	0.091512	0.0871184	0.0875939	0.0920909	0.0838412	0.082549	0.0806055	0.0796234	0.0865291	0.0810086	0.0813911	0.0842031	0.0746405	0.0784655
		0.1248	0.166504	0.167796	0.175001	0.17375	0.17894	0.177782	0.164508	0.170628	0.172231	0.169998	0.173161	0.172779	0.181721	0.171073	0.174433	0.180294	0.168178	0.182631	0.171373	0.135314	0.0978595	0.0971359	0.0958539	0.0955231	0.0904472	0.0873975	0.0867462	0.090747	0.0812774	0.0927629	0.0745061	0.0746301	0.0738754	0.0700711	0.0741236	0.0705776	0.0768528	0.0692544	0.0723661
		0.110182	0.145011	0.164508	0.163743	0.162306	0.154997	0.166659	0.167	0.175973	0.165614	0.173203	0.167599	0.17313	0.163537	0.172107	0.171807	0.1667	0.173699	0.167909	0.167351	0.134559	0.0913983	0.0956989	0.090716	0.0955852	0.0857228	0.0849164	0.0898373	0.0915327	0.0841514	0.0861569	0.0807502	0.0875939	0.0756743	0.0802126	0.0819391	0.0790031	0.0793029	0.0760361	0.0714564
		0.118143	0.156331	0.178444	0.163857	0.186466	0.161945	0.178175	0.157634	0.176552	0.17099	0.164808	0.164281	0.174278	0.169998	0.174288	0.166255	0.166555	0.17404	0.175012	0.16793	0.121037	0.0992861	0.0909951	0.0921116	0.0994102	0.0885243	0.0841307	0.0949442	0.0791271	0.0864981	0.080285	0.0820631	0.0823422	0.0880281	0.0826007	0.0882039	0.0732138	0.0855263	0.0736687	0.0810913
		0.125627	0.159029	0.16271	0.164281	0.168354	0.163247	0.165811	0.160838	0.157075	0.1612	0.178041	0.154325	0.165883	0.165366	0.173585	0.183003	0.182269	0.174371	0.183882	0.16977	0.105003	0.0988416	0.0894031	0.0806572	0.089279	0.0836138	0.0835725	0.0812878	0.0782794	0.0766047	0.0825697	0.0784345	0.0832003	0.076677	0.0757673	0.0715701	0.0750126	0.0771526	0.0741546	0.0748886
		0.117388	0.157882	0.170587	0.164498	0.157995	0.167599	0.168788	0.165242	0.16333	0.18291	0.168675	0.171094	0.184016	0.175601	0.177906	0.1771	0.173358	0.174071	0.181339	0.174588	0.0965569	0.0858158	0.0866635	0.0830762	0.0880281	0.0780933	0.0864154	0.0791375	0.0801919	0.0802436	0.0839963	0.0773283	0.0806261	0.0774834	0.0800265	0.0724281	0.0766357	0.0710015	0.0710325	0.07891
		0.110565	0.158502	0.162379	0.162627	0.166989	0.158657	0.162906	0.159484	0.163785	0.157603	0.164395	0.163061	0.166462	0.17069	0.166442	0.16517	0.161624	0.175746	0.163092	0.150955	0.088576	0.0908607	0.0835828	0.0855367	0.0866221	0.0921323	0.0822802	0.0857848	0.0759534	0.0827764	0.0737514	0.0781864	0.0823319	0.0794786	0.0833037	0.0786413	0.0738031	0.0737617	0.0793752	0.0680759
		0.111195	0.144784	0.165894	0.15721	0.161531	0.163475	0.153023	0.163526	0.166411	0.158078	0.166762	0.167785	0.152651	0.171476	0.160931	0.169419	0.166545	0.166286	0.160683	0.121482	0.0882659	0.0855573	0.089279	0.086312	0.0871494	0.0816599	0.0846476	0.0823526	0.0868289	0.0755709	0.0777005	0.0786516	0.0759534	0.0820528	0.0698436	0.0781244	0.0789721	0.0710532	0.0823526	0.0747645
		0.139842	0.157365	0.158678	0.158264	0.15691	0.15904	0.157406	0.155039	0.16731	0.166235	0.165139	0.157582	0.156714	0.153922	0.164684	0.157861	0.172779	0.15968	0.164643	0.107701	0.0864567	0.0714357	0.0732035	0.0755399	0.07585	0.0700711	0.0766357	0.0735136	0.0713427	0.0651295	0.0681689	0.0661116	0.0634651	0.0616456	0.066825	0.0621729	0.0615319	0.066887	0.0642095	0.065481
	670	0.102388	0.146448	0.141279	0.151162	0.152103	0.140462	0.144391	0.155132	0.147854	0.158099	0.153902	0.156176	0.157582	0.157344	0.167527	0.157727	0.164343	0.166762	0.166586	0.0965673	0.0913466	0.0906436	0.094572	0.0892066	0.0903645	0.0858675	0.0886587	0.0869426	0.082456	0.0852162	0.0829315	0.0797991	0.0838826	0.0763876	0.0786929	0.0770389	0.076491	0.0759741	0.0827868	0.0711566

## Sheet: Dots 5,6
Dots 5,6	P6 (mV)
P5 (mV)		702																																							715
	740	0.262336	0.27714	0.284274	0.283808	0.286434	0.285886	0.286858	0.285917	0.286486	0.289598	0.289494	0.288212	0.288812	0.291986	0.289732	0.290021	0.289815	0.281896	0.262047	0.239862	0.226732	0.222949	0.220313	0.216457	0.218441	0.218927	0.21717	0.217377	0.219424	0.21992	0.216849	0.214906	0.215009	0.217118	0.217728	0.217573	0.217087	0.217191	0.218762	0.218214
		0.236967	0.272395	0.283064	0.287923	0.288109	0.287354	0.287106	0.28785	0.28844	0.287788	0.289794	0.290104	0.290807	0.289339	0.291934	0.292627	0.291603	0.280624	0.270059	0.242818	0.229575	0.22147	0.222453	0.222918	0.219589	0.218617	0.220292	0.219413	0.216756	0.215816	0.218534	0.219331	0.218049	0.218865	0.218328	0.217387	0.216188	0.217687	0.220302	0.221284
		0.233225	0.268632	0.282041	0.286455	0.284739	0.283591	0.286651	0.285845	0.28601	0.285886	0.287116	0.288615	0.286848	0.286052	0.286972	0.284997	0.285638	0.281637	0.26612	0.244607	0.225657	0.21961	0.220633	0.219465	0.217139	0.21809	0.218049	0.216663	0.215857	0.217542	0.218069	0.216612	0.215268	0.215009	0.215164	0.214131	0.216126	0.214854	0.213552	0.215423
		0.248876	0.271258	0.278278	0.281007	0.280252	0.278236	0.280252	0.282309	0.28141	0.27988	0.280883	0.281803	0.282744	0.282702	0.283839	0.283147	0.283705	0.279415	0.259752	0.239614	0.224055	0.219527	0.217925	0.2181	0.216301	0.215009	0.215981	0.216777	0.214813	0.214978	0.214709	0.214616	0.213386	0.215247	0.214203	0.218131	0.215609	0.213789	0.215133	0.217966
		0.228666	0.265841	0.274814	0.276365	0.27804	0.279539	0.281048	0.280138	0.281751	0.281761	0.28142	0.279849	0.281937	0.28201	0.279932	0.281606	0.282878	0.279621	0.263959	0.248876	0.22695	0.216932	0.214699	0.215661	0.216901	0.215423	0.212073	0.213603	0.214172	0.212611	0.21136	0.210212	0.211898	0.210967	0.210543	0.210574	0.211629	0.209954	0.209644	0.210192
		0.222515	0.259566	0.272375	0.276375	0.278133	0.278526	0.278153	0.276365	0.277978	0.279311	0.278422	0.279725	0.280614	0.281503	0.281524	0.28201	0.282971	0.278402	0.259917	0.232201	0.220468	0.217129	0.215381	0.21137	0.212797	0.212001	0.212104	0.209427	0.208724	0.208931	0.207452	0.206729	0.207028	0.207421	0.208021	0.208931	0.209179	0.208197	0.205684	0.205498
		0.230361	0.26182	0.271982	0.276417	0.277523	0.274825	0.27528	0.27867	0.279105	0.280056	0.280686	0.2805	0.282992	0.283478	0.281885	0.282681	0.283891	0.278453	0.259628	0.236791	0.219455	0.213996	0.211546	0.20678	0.206832	0.208259	0.208827	0.206563	0.203968	0.208713	0.208124	0.206305	0.202614	0.203255	0.204402	0.205591	0.206801	0.205788	0.207163	0.207762
		0.221305	0.257912	0.273522	0.276789	0.277295	0.275528	0.277471	0.280035	0.281493	0.281245	0.280945	0.280159	0.28203	0.28295	0.284615	0.284036	0.282723	0.278309	0.259845	0.231715	0.216436	0.2129	0.2077	0.206553	0.208558	0.207866	0.20585	0.203668	0.204392	0.208238	0.205395	0.204092	0.204299	0.205808	0.20403	0.205385	0.203451	0.204485	0.205964	0.20648
		0.223693	0.262099	0.276034	0.277854	0.277936	0.279384	0.281441	0.280841	0.279766	0.278464	0.281058	0.283405	0.28354	0.283415	0.282671	0.283188	0.282713	0.273812	0.255369	0.229193	0.21535	0.210274	0.205571	0.205095	0.207132	0.20556	0.204868	0.203121	0.202697	0.202707	0.202014	0.202201	0.203338	0.203606	0.202107	0.202738	0.203948	0.203038	0.20586	0.205374
		0.222194	0.265479	0.274876	0.274763	0.274721	0.277492	0.278009	0.278639	0.278029	0.279756	0.279839	0.2811	0.281555	0.284243	0.28477	0.282723	0.278091	0.264724	0.240399	0.221274	0.210719	0.208228	0.207442	0.205426	0.203451	0.202552	0.204506	0.203441	0.201973	0.200764	0.204185	0.203979	0.202149	0.201777	0.202418	0.202531	0.202872	0.20402	0.203906	0.204072
		0.224179	0.263132	0.272426	0.274246	0.275776	0.279001	0.278981	0.278402	0.280087	0.280242	0.282816	0.281979	0.281172	0.283105	0.284697	0.28386	0.281038	0.265479	0.24287	0.220974	0.210378	0.207814	0.207008	0.208713	0.205912	0.206439	0.206449	0.206522	0.204537	0.20311	0.203896	0.203379	0.20401	0.202593	0.20341	0.205002	0.206656	0.203762	0.204051	0.206077
		0.224138	0.26458	0.27469	0.278298	0.278815	0.277699	0.279373	0.280511	0.279787	0.280883	0.282392	0.284325	0.285204	0.28356	0.284108	0.283705	0.278981	0.259979	0.229193	0.214089	0.21168	0.208899	0.204516	0.205901	0.206946	0.207452	0.205374	0.204361	0.204785	0.203968	0.202903	0.203782	0.203906	0.204826	0.204103	0.202986	0.206325	0.205612	0.206563	0.206108
		0.223094	0.260693	0.277254	0.276861	0.27805	0.280903	0.280469	0.278567	0.280469	0.281741	0.281565	0.281854	0.2811	0.282413	0.285183	0.28479	0.2707	0.252319	0.228273	0.217656	0.212859	0.210481	0.209168	0.208217	0.209758	0.206501	0.206542	0.207638	0.206884	0.205416	0.204113	0.204847	0.206315	0.205829	0.204671	0.207018	0.206635	0.205571	0.204981	0.206077
		0.225471	0.269242	0.27712	0.280056	0.279518	0.279177	0.278102	0.280841	0.281027	0.2814	0.281079	0.282485	0.283674	0.282299	0.28324	0.281865	0.2698	0.248473	0.222194	0.211742	0.20953	0.210471	0.206532	0.20525	0.206315	0.205974	0.20402	0.201477	0.202252	0.202149	0.205199	0.205012	0.202769	0.203575	0.204361	0.203493	0.20525	0.204444	0.204402	0.207297
		0.224851	0.26643	0.274308	0.27744	0.280097	0.278164	0.278681	0.280324	0.281358	0.280841	0.281627	0.282868	0.282764	0.284129	0.281751	0.276303	0.258749	0.232553	0.217139	0.210419	0.209447	0.208931	0.207649	0.205788	0.204454	0.203472	0.203555	0.204847	0.203183	0.202273	0.202521	0.201456	0.200371	0.201115	0.204092	0.204082	0.203462	0.202986	0.203038	0.204165
		0.222618	0.270307	0.276355	0.279725	0.280169	0.27959	0.279022	0.278174	0.278691	0.279839	0.281027	0.283943	0.285121	0.282599	0.281389	0.277099	0.265924	0.240327	0.217377	0.210709	0.207711	0.205509	0.204609	0.20401	0.20402	0.202397	0.199978	0.201859	0.202552	0.203565	0.204092	0.203762	0.204454	0.201198	0.200846	0.202893	0.204103	0.202893	0.203555	0.204454
		0.221388	0.263432	0.274608	0.275269	0.273946	0.275031	0.278081	0.279839	0.278815	0.278939	0.283012	0.282837	0.282795	0.283736	0.284966	0.277626	0.254045	0.231881	0.216353	0.207876	0.207525	0.207938	0.20585	0.20464	0.205767	0.205416	0.204413	0.205085	0.206822	0.205622	0.202903	0.204527	0.203865	0.202511	0.204578	0.204506	0.20494	0.203896	0.20401	0.208176
		0.225264	0.267082	0.274018	0.277544	0.276913	0.278216	0.279435	0.280035	0.280645	0.280169	0.280738	0.281751	0.28265	0.282878	0.281048	0.267805	0.243583	0.22299	0.215299	0.213303	0.211195	0.210357	0.209602	0.208837	0.209179	0.208393	0.206439	0.205467	0.204051	0.203731	0.208538	0.206439	0.203513	0.203503	0.203141	0.204971	0.203431	0.2037	0.204733	0.20525
		0.221956	0.260352	0.274515	0.277802	0.278929	0.278629	0.278712	0.27896	0.280159	0.281555	0.282268	0.283488	0.280769	0.282309	0.27958	0.263846	0.241309	0.221781	0.21412	0.208331	0.207132	0.207349	0.207928	0.204475	0.203617	0.205168	0.205447	0.203358	0.205757	0.206367	0.205581	0.205581	0.204485	0.203575	0.203886	0.203813	0.203772	0.205788	0.205343	0.203958
		0.224561	0.260496	0.272829	0.278639	0.279156	0.277099	0.27835	0.279373	0.280996	0.278505	0.276561	0.275207	0.27071	0.266802	0.263174	0.257705	0.241578	0.223517	0.213665	0.210626	0.209654	0.206997	0.207452	0.205933	0.206646	0.205436	0.204216	0.206222	0.204837	0.203038	0.203079	0.203844	0.206263	0.203834	0.203741	0.204465	0.206119	0.205509	0.206449	0.206274
		0.244721	0.266379	0.271558	0.273977	0.275352	0.273212	0.268188	0.267578	0.264177	0.260455	0.257116	0.257291	0.258408	0.256992	0.254945	0.251544	0.247615	0.235478	0.223218	0.20982	0.204847	0.206077	0.204454	0.203596	0.205385	0.206026	0.210853	0.20954	0.202056	0.201942	0.201622	0.202945	0.202914	0.205788	0.205033	0.203513	0.202707	0.202831	0.204227	0.204837
		0.225254	0.254914	0.259711	0.25939	0.258821	0.256268	0.251905	0.251905	0.251264	0.251585	0.251616	0.252143	0.251905	0.251792	0.250779	0.251326	0.252815	0.24563	0.229007	0.21473	0.209913	0.206656	0.206077	0.208166	0.207359	0.202583	0.202097	0.205436	0.205364	0.204795	0.204547	0.204713	0.2031	0.2028	0.204092	0.204671	0.205209	0.205736	0.208021	0.208372
		0.218524	0.241226	0.248566	0.248825	0.248515	0.250613	0.24959	0.249672	0.250489	0.253053	0.255048	0.253332	0.252526	0.254862	0.254159	0.25236	0.254169	0.254769	0.247677	0.238683	0.222969	0.211298	0.207525	0.205436	0.204744	0.205436	0.204433	0.20524	0.204723	0.206966	0.204134	0.204237	0.203855	0.205519	0.207214	0.204123	0.203824	0.204237	0.204857	0.205674
		0.204671	0.236336	0.244452	0.246447	0.247719	0.247274	0.247605	0.249776	0.251699	0.251564	0.251771	0.252019	0.25358	0.255255	0.252515	0.252557	0.255193	0.256382	0.255245	0.243542	0.22635	0.213252	0.210088	0.205136	0.202748	0.205168	0.204609	0.204651	0.204278	0.206346	0.207504	0.204113	0.20279	0.202438	0.204144	0.201725	0.20249	0.200712	0.196494	0.19363
		0.196411	0.229245	0.241816	0.247346	0.248266	0.24868	0.249538	0.250427	0.250851	0.252856	0.252743	0.252154	0.251895	0.25359	0.252815	0.256568	0.256185	0.257054	0.254707	0.254335	0.246251	0.231023	0.216767	0.206687	0.203834	0.202149	0.203193	0.203307	0.201828	0.19883	0.197755	0.197755	0.19422	0.192721	0.192111	0.188482	0.186301	0.186849	0.185319	0.184564
		0.206532	0.239272	0.246189	0.247171	0.248618	0.249135	0.250262	0.249693	0.251854	0.251585	0.249187	0.250592	0.252629	0.255586	0.253901	0.25418	0.257705	0.258501	0.256051	0.254976	0.253673	0.239614	0.223424	0.205292	0.19791	0.196897	0.193517	0.190467	0.189123	0.188234	0.186476	0.182796	0.182631	0.182589	0.181483	0.179984	0.180615	0.179653	0.179385	0.176428
		0.192948	0.228366	0.240503	0.244028	0.246395	0.246561	0.246292	0.245506	0.250944	0.250592	0.249507	0.250117	0.252991	0.25265	0.250572	0.254262	0.252536	0.253167	0.251957	0.252846	0.253818	0.246757	0.224841	0.203203	0.193744	0.187138	0.186311	0.184802	0.182982	0.182951	0.182021	0.183882	0.181866	0.179871	0.178558	0.178888	0.179881	0.178216	0.17925	0.177203
		0.196556	0.23615	0.245765	0.246085	0.249083	0.249342	0.249435	0.251523	0.249983	0.250138	0.251223	0.251874	0.253539	0.252226	0.250717	0.251192	0.253415	0.254128	0.251502	0.252712	0.248132	0.238662	0.216002	0.197187	0.190705	0.187603	0.186053	0.187086	0.188203	0.183913	0.181845	0.181855	0.18109	0.181111	0.180139	0.179571	0.178651	0.178578	0.177441	0.1774
		0.193382	0.234755	0.246126	0.246705	0.247615	0.247429	0.247388	0.24839	0.249331	0.247646	0.249031	0.247843	0.248814	0.249083	0.249011	0.248938	0.248401	0.249807	0.247812	0.247708	0.246075	0.23614	0.212125	0.194674	0.189888	0.187469	0.185195	0.183985	0.184119	0.181059	0.180408	0.17985	0.180667	0.178609	0.179323	0.177482	0.1774	0.177059	0.17711	0.178506
		0.19394	0.232708	0.244152	0.244441	0.245868	0.246168	0.244586	0.245403	0.246406	0.245775	0.245713	0.24408	0.244462	0.247367	0.246302	0.246178	0.247677	0.245796	0.245237	0.247067	0.244245	0.236409	0.215981	0.195367	0.189071	0.18781	0.184016	0.183737	0.182083	0.181111	0.177803	0.179664	0.179095	0.178558	0.178175	0.177214	0.177451	0.176614	0.178351	0.178434
		0.191056	0.231002	0.240337	0.241857	0.246509	0.245506	0.242891	0.241981	0.243418	0.241402	0.242219	0.243707	0.242922	0.243656	0.242901	0.241847	0.241609	0.242477	0.242777	0.243149	0.24196	0.234548	0.225037	0.20188	0.187975	0.18475	0.184781	0.183323	0.180687	0.179137	0.180894	0.18046	0.179168	0.179043	0.179571	0.177379	0.175498	0.17649	0.175911	0.177813
		0.188131	0.223952	0.236533	0.240079	0.239479	0.23982	0.23797	0.237143	0.237143	0.238135	0.236884	0.236336	0.236595	0.237339	0.239779	0.239913	0.240482	0.238125	0.238662	0.239655	0.240947	0.229999	0.20738	0.192886	0.185091	0.183334	0.182879	0.18291	0.180749	0.178919	0.178475	0.176252	0.178278	0.17833	0.174898	0.174577	0.176066	0.175467	0.17587	0.174102
		0.183706	0.217738	0.231633	0.232212	0.232046	0.232439	0.235044	0.236181	0.235871	0.236109	0.235975	0.234155	0.234527	0.236667	0.236088	0.236957	0.237587	0.237701	0.237794	0.237494	0.236967	0.235851	0.222587	0.199327	0.185856	0.181432	0.180315	0.180532	0.177669	0.176407	0.1774	0.175415	0.175622	0.173792	0.173068	0.172841	0.171693	0.17099	0.170597	0.170515
		0.182145	0.217242	0.226515	0.231746	0.235117	0.233535	0.230196	0.231726	0.231953	0.232046	0.233256	0.234	0.233979	0.233845	0.233597	0.237091	0.23646	0.23828	0.239924	0.239024	0.239614	0.238704	0.224582	0.201415	0.186642	0.179323	0.176759	0.17679	0.176511	0.17649	0.173709	0.171952	0.172737	0.171859	0.170577	0.168447	0.168282	0.167858	0.167093	0.165956
		0.178206	0.215226	0.225699	0.227477	0.229296	0.231643	0.232697	0.232356	0.232449	0.234217	0.235013	0.236192	0.236285	0.239655	0.238538	0.237039	0.237567	0.237246	0.236771	0.237153	0.238445	0.236233	0.222153	0.196463	0.182682	0.176356	0.174836	0.176014	0.172985	0.169925	0.169129	0.167909	0.167941	0.167093	0.166328	0.165708	0.164353	0.161996	0.163444	0.163547
		0.17711	0.21196	0.225378	0.227715	0.227632	0.229606	0.231033	0.232005	0.231974	0.235571	0.236212	0.235458	0.234207	0.236037	0.237949	0.236833	0.236212	0.236409	0.237008	0.238053	0.237257	0.234352	0.215392	0.192038	0.180522	0.17282	0.170143	0.168344	0.168716	0.168003	0.169553	0.169098	0.16762	0.165366	0.164963	0.162596	0.162451	0.162803	0.163237	0.161717
		0.176976	0.216849	0.226588	0.228862	0.229617	0.231984	0.232025	0.232408	0.233349	0.234693	0.236533	0.236099	0.234827	0.235003	0.236357	0.236585	0.236502	0.237887	0.241371	0.240668	0.23646	0.230495	0.210636	0.187686	0.174681	0.172293	0.169171	0.168664	0.168426	0.16671	0.168416	0.166938	0.164384	0.163588	0.162472	0.1612	0.160797	0.161314	0.163568	0.159102
		0.176862	0.218142	0.22604	0.23062	0.23002	0.230433	0.231478	0.232511	0.232749	0.233008	0.234713	0.235137	0.233948	0.235034	0.236802	0.236874	0.237174	0.236781	0.238911	0.238942	0.237153	0.234837	0.217625	0.194457	0.178413	0.170773	0.169388	0.168096	0.167506	0.166741	0.166958	0.164539	0.162999	0.162906	0.160714	0.159991	0.16118	0.161655	0.161335	0.162286
		0.177762	0.218731	0.228759	0.231116	0.232615	0.234755	0.233793	0.235065	0.237608	0.23613	0.234899	0.23828	0.237163	0.236574	0.237381	0.238714	0.238259	0.239407	0.240565	0.241443	0.239479	0.232181	0.207669	0.185112	0.17373	0.170049	0.169357	0.168116	0.167072	0.167403	0.166876	0.167589	0.163154	0.164198	0.165687	0.16486	0.16335	0.162761	0.162379	0.162627
	760	0.177741	0.218018	0.228056	0.230444	0.233649	0.234196	0.233793	0.234021	0.239076	0.235923	0.236181	0.237132	0.237236	0.236843	0.237567	0.239572	0.240709	0.239924	0.239365	0.23705	0.23154	0.214575	0.19271	0.179385	0.172448	0.171797	0.169781	0.16853	0.168943	0.169098	0.165449	0.166845	0.167031	0.164477	0.164798	0.162544	0.161976	0.165708	0.162224	0.162027

## Sheet: Dots 7,8
Dots 7,8	P8 (mV)
P7 (mV)		640																																							660
	630	0.0802072	0.0806983	0.0809361	0.082616	0.0834379	0.0840478	0.0836601	0.0826315	0.0830502	0.0837893	0.0843476	0.0839082	0.0834689	0.0850506	0.0848335	0.0844716	0.0843579	0.0848283	0.084544	0.0848955	0.083841	0.0839961	0.0832414	0.0823317	0.0806104	0.081148	0.0806466	0.0811066	0.0814685	0.0810446	0.0814943	0.0827142	0.0812255	0.0817114	0.0810498	0.0816597	0.0821198	0.0824454	0.0816546	0.0823265
		0.0827762	0.0815615	0.0817631	0.0823472	0.0829106	0.0831277	0.0828124	0.082709	0.083014	0.082983	0.0840685	0.0831277	0.0842287	0.0841822	0.0850247	0.084146	0.084818	0.0840375	0.0850041	0.083686	0.084513	0.0845595	0.0842184	0.0821249	0.0821198	0.0806311	0.0814891	0.080688	0.0814271	0.0813651	0.0818045	0.0811118	0.0814168	0.0818406	0.0815822	0.0812721	0.0809361	0.0816029	0.081484	0.0828434
		0.081515	0.0807603	0.0799436	0.0813858	0.0823317	0.0825436	0.0827556	0.0832828	0.0830088	0.0837066	0.0835257	0.0837377	0.0845544	0.0847559	0.0842546	0.0851643	0.0851281	0.0845233	0.0846526	0.0847973	0.0846887	0.0850816	0.0839031	0.0837066	0.0817528	0.081975	0.0818717	0.0820319	0.0815977	0.0821094	0.0812669	0.0816597	0.0814788	0.0818768	0.0816132	0.0818251	0.082156	0.0822645	0.0827297	0.0831536
		0.0826625	0.0806673	0.0803261	0.081608	0.0820526	0.0839754	0.0833035	0.0837428	0.0837893	0.0843269	0.0845285	0.0847508	0.0851281	0.0843476	0.0850041	0.0838049	0.084787	0.0851074	0.0861206	0.0846215	0.0849575	0.0842029	0.0840375	0.0824402	0.0824661	0.0816287	0.0828796	0.0815874	0.08228	0.0812979	0.0819595	0.0816959	0.0824351	0.0821921	0.0822852	0.0824041	0.0819492	0.082218	0.0813858	0.0817889
		0.0820474	0.0812255	0.0812876	0.0823472	0.0824454	0.0836601	0.0835671	0.0836549	0.0832621	0.0831329	0.0831277	0.0832828	0.0838359	0.0839289	0.0844406	0.0844406	0.0850868	0.084849	0.0850454	0.0848852	0.0849782	0.0845388	0.0837842	0.0820836	0.0813858	0.080843	0.080781	0.0805536	0.0816597	0.0823782	0.0832363	0.0831639	0.0835619	0.0831484	0.0830657	0.0826573	0.0819595	0.0820836	0.0819388	0.082373
		0.0822955	0.0809102	0.0805226	0.0814271	0.0819182	0.0827659	0.083014	0.0838721	0.084208	0.0835257	0.0838359	0.0843838	0.0850919	0.0841925	0.0843373	0.0838927	0.0847818	0.0844923	0.0847249	0.084544	0.0852211	0.0847301	0.0836136	0.082554	0.0820991	0.0822438	0.0820319	0.0816235	0.0813858	0.0822645	0.0820629	0.0826212	0.0827659	0.0830709	0.0825229	0.0831122	0.0825953	0.0835929	0.0825074	0.083288
		0.0824661	0.0816184	0.0817734	0.0831484	0.0832414	0.0850764	0.0841512	0.084606	0.0834585	0.0844768	0.0838721	0.0842442	0.0843683	0.0848593	0.0846371	0.0847146	0.0855003	0.0854538	0.0862136	0.0849989	0.0861464	0.0849989	0.0846215	0.0817941	0.081944	0.0811325	0.0822542	0.081148	0.0817011	0.0815357	0.083107	0.0824971	0.0825126	0.08182	0.08182	0.0822903	0.0824764	0.0827297	0.0827297	0.081851
		0.0821818	0.0812514	0.0812359	0.0822128	0.0842339	0.0841512	0.0848025	0.0847404	0.0853504	0.0849989	0.0849162	0.084513	0.0853969	0.0850351	0.0851229	0.0848025	0.0855675	0.0854176	0.0855675	0.0854899	0.0859293	0.0850557	0.0839289	0.0818613	0.0821043	0.0813392	0.0824351	0.0810291	0.0814013	0.0811377	0.0819492	0.0817218	0.0819078	0.0818665	0.0828641	0.0821921	0.0817838	0.0823937	0.0821766	0.0822697
		0.0820319	0.0814736	0.0802899	0.0820888	0.0823214	0.0834534	0.0840219	0.084544	0.084606	0.084849	0.0850506	0.0843579	0.0847353	0.0845078	0.0847714	0.0850609	0.085216	0.0848955	0.0851126	0.0847353	0.085521	0.084849	0.0830295	0.0826677	0.0822387	0.0823007	0.0820836	0.0813703	0.0818148	0.0815977	0.0818923	0.0826005	0.0827245	0.0824661	0.0825023	0.0818975	0.0822645	0.0830967	0.0833552	0.0840116
		0.0839548	0.0822438	0.0818148	0.0826056	0.0837997	0.0839031	0.083748	0.0839392	0.0845647	0.0849937	0.0843166	0.0850144	0.0855054	0.0861671	0.0853555	0.085185	0.0858724	0.0857949	0.0862446	0.0864979	0.0863325	0.0837583	0.0829416	0.0814271	0.0814943	0.0806001	0.0814013	0.0806983	0.0813651	0.082342	0.0821043	0.0826987	0.0821818	0.0829054	0.0830088	0.0845182	0.0831329	0.0839599	0.0836188	0.0841667
		0.0840788	0.0818665	0.0825384	0.0831691	0.0842752	0.0835722	0.0849214	0.0837842	0.0838255	0.0834689	0.0848748	0.0840943	0.0842804	0.0850196	0.0854176	0.0855933	0.0850092	0.0858363	0.0852522	0.086472	0.0849058	0.0839651	0.0817062	0.0826056	0.0819854	0.0818045	0.0825333	0.0840633	0.0819905	0.0826832	0.0818923	0.0816804	0.081453	0.0823524	0.081577	0.0827969	0.0830088	0.0830657	0.0829054	0.0830398
		0.0830709	0.0816391	0.0821146	0.0830347	0.0841098	0.0849007	0.0850764	0.0848903	0.0845233	0.084606	0.0855882	0.0849885	0.0854538	0.0850609	0.0857949	0.0850713	0.086653	0.0871233	0.0876196	0.0875162	0.087175	0.0865651	0.084787	0.084911	0.0832983	0.0830347	0.0827711	0.0838824	0.0828693	0.0841098	0.0837532	0.0835774	0.0827297	0.0837015	0.0832001	0.0825333	0.083014	0.0835309	0.0843838	0.0837428
		0.0840064	0.082156	0.0814064	0.0824454	0.0836136	0.0848697	0.0841202	0.0844716	0.0853659	0.0847921	0.0859138	0.0849937	0.0858621	0.0858207	0.0864565	0.0861671	0.0870613	0.0858001	0.0860792	0.0861516	0.0862084	0.0856295	0.0846112	0.0837687	0.0824041	0.0830605	0.0825643	0.0827297	0.0818613	0.0836808	0.0827866	0.0829675	0.0825384	0.0839961	0.0832414	0.0832259	0.082709	0.0834534	0.084513	0.0837738
		0.0825384	0.082187	0.0825695	0.0835412	0.0832156	0.084208	0.0848076	0.0857277	0.0847404	0.085583	0.0858363	0.0867667	0.0854072	0.0855313	0.0851178	0.086684	0.0866375	0.0864927	0.0870872	0.0875265	0.0868804	0.0848645	0.084239	0.0840168	0.0845957	0.0831949	0.0835257	0.0831122	0.0837377	0.0829623	0.0842184	0.0841357	0.0839806	0.0838772	0.0847559	0.0856037	0.0850092	0.0842752	0.0832156	0.0839237
		0.0832104	0.0818923	0.0825901	0.0830088	0.0842339	0.0838927	0.084544	0.0857122	0.0853297	0.084544	0.0850764	0.0858931	0.0865754	0.0857019	0.0863532	0.0864876	0.0871182	0.0863583	0.0867977	0.0870096	0.0871182	0.084177	0.0828538	0.0835102	0.0843373	0.0833035	0.0833707	0.0834017	0.0837015	0.0833241	0.0830657	0.0837325	0.0832724	0.0833035	0.0841253	0.0833086	0.0831432	0.0833138	0.0842494	0.0840375
		0.0821249	0.0813651	0.0815047	0.0828796	0.0829365	0.084084	0.0843528	0.0855675	0.0847818	0.0853866	0.0862343	0.0866219	0.0859913	0.0858828	0.0855985	0.0865806	0.0860327	0.0864979	0.0858879	0.0868132	0.0860999	0.0864204	0.0842442	0.0840426	0.08335	0.084177	0.0836188	0.0834792	0.0838307	0.0839341	0.0842235	0.0841047	0.0840116	0.0828641	0.0842752	0.0843889	0.0851746	0.0840478	0.083841	0.0833707
		0.0806621	0.0805846	0.0807913	0.0832931	0.0855365	0.0846319	0.0851023	0.0858414	0.0859241	0.0857432	0.0860792	0.086839	0.0865444	0.0864617	0.0862963	0.087542	0.087051	0.0872732	0.0873973	0.0879607	0.0869786	0.0862343	0.0841874	0.0838876	0.0837583	0.0837118	0.0844355	0.0844303	0.08335	0.0837945	0.0840633	0.0839392	0.083748	0.0840375	0.0846732	0.0850041	0.0847301	0.0845285	0.0847404	0.0849885
		0.0832518	0.0819802	0.0829726	0.0843373	0.0854951	0.0870355	0.0859293	0.0861412	0.0853194	0.0856967	0.0853762	0.087144	0.0864048	0.0867046	0.0862705	0.0873973	0.0869786	0.0869114	0.0863015	0.0865392	0.0856709	0.0831381	0.0834999	0.0833603	0.0834275	0.0825178	0.084115	0.0830812	0.0835102	0.0831949	0.0843734	0.0830192	0.0838204	0.0829933	0.0835567	0.0834172	0.0843321	0.0836756	0.0846422	0.0835722
		0.0744438	0.0766355	0.0796438	0.0828538	0.0826418	0.0854227	0.0844613	0.0848231	0.0846681	0.0871492	0.0861257	0.087113	0.086715	0.0868287	0.0862033	0.0872112	0.0865496	0.0869631	0.0855778	0.0831742	0.0804812	0.0797834	0.0812979	0.0822542	0.0830347	0.0841305	0.0834482	0.0831122	0.0835722	0.0837377	0.0846577	0.0841925	0.083412	0.0818923	0.0826625	0.0769818	0.0737615	0.0749659	0.0716474	0.0677035
		0.0660029	0.0713218	0.0774832	0.0822697	0.0839909	0.0856243	0.0856398	0.0860275	0.0861929	0.0863893	0.0869166	0.0870406	0.086441	0.0865237	0.0853969	0.0859707	0.0838307	0.0814271	0.0771265	0.0738236	0.0712132	0.0717818	0.072645	0.0782069	0.0808947	0.0837945	0.0833913	0.0841357	0.0835309	0.0850661	0.0842442	0.0847042	0.0841305	0.0841563	0.080078	0.0742112	0.0701432	0.0686701	0.0671969	0.0665611
		0.0666283	0.0706601	0.077752	0.0846991	0.0860844	0.0868029	0.0872422	0.0877384	0.0867357	0.0873249	0.0873508	0.088276	0.0873456	0.0869424	0.0842856	0.0801659	0.0752812	0.0716319	0.0702208	0.0693627	0.0694454	0.069585	0.0704172	0.0713321	0.0748832	0.0777727	0.0809619	0.0822748	0.0838359	0.0824868	0.0824557	0.077385	0.0728725	0.0690629	0.0676621	0.0653154	0.0661528	0.0656566	0.0654912	0.0658788
		0.0671918	0.0744904	0.0796438	0.0840219	0.0852263	0.0862084	0.0866633	0.0866633	0.0868287	0.087878	0.0869838	0.0852728	0.0836446	0.0754208	0.0712908	0.0700399	0.0687114	0.0697556	0.0691043	0.0695591	0.069492	0.069709	0.0697762	0.0713476	0.0712649	0.0716474	0.0739424	0.0784343	0.0772609	0.0739631	0.0708152	0.0685822	0.0678431	0.0663285	0.0666283	0.0664784	0.0663544	0.0660494	0.0660856	0.0664939
		0.0671659	0.0724331	0.0791062	0.0842029	0.0852005	0.0869217	0.0875369	0.0872319	0.0875937	0.0861671	0.0788736	0.0732395	0.0700916	0.0694971	0.068882	0.0695436	0.0693162	0.0697401	0.0688665	0.0696522	0.0695333	0.0706188	0.0704741	0.0716009	0.0709082	0.0713321	0.070991	0.0697762	0.0677087	0.065977	0.0653413	0.0649122	0.0646538	0.0647468	0.0653051	0.0652069	0.0662665	0.0654136	0.0659667	0.0652741
		0.0647985	0.0684633	0.0688872	0.0677759	0.0675122	0.0687786	0.0682462	0.0679413	0.0675588	0.0675071	0.0678792	0.0690009	0.0683599	0.0709186	0.0765011	0.0737047	0.0714975	0.070443	0.069709	0.0697556	0.069678	0.0698021	0.0691456	0.0702001	0.0698434	0.0710065	0.0698589	0.0680136	0.0660494	0.0658168	0.0649794	0.0649071	0.0647623	0.0653206	0.0652999	0.0655015	0.0659098	0.0663854	0.066313	0.0654705
		0.065853	0.0640852	0.0648709	0.0664939	0.0675071	0.0679671	0.0681894	0.0687528	0.0677242	0.0679102	0.0679309	0.0690371	0.068024	0.0690784	0.0691766	0.0694868	0.0689854	0.0694403	0.0694454	0.0691715	0.0703138	0.0702156	0.0705981	0.0699985	0.0715079	0.0709806	0.0712184	0.0691353	0.0666594	0.0651914	0.0649691	0.064478	0.0648967	0.064845	0.0650518	0.06469	0.0655532	0.0669075	0.0668454	0.067078
		0.0661373	0.0650001	0.0649794	0.0654705	0.0663802	0.0672383	0.0679413	0.0678379	0.0685202	0.0683651	0.0680653	0.0682566	0.0680912	0.0680912	0.0677448	0.0687941	0.0684943	0.0688355	0.0688665	0.0695902	0.0696522	0.0703914	0.0703035	0.0705361	0.0716888	0.0700399	0.0691611	0.0666852	0.0655222	0.0641317	0.0653774	0.0647365	0.0657238	0.0651087	0.0652327	0.0654705	0.0672848	0.0671091	0.0670005	0.0659202
		0.0647778	0.0636924	0.0642196	0.0652017	0.0685305	0.0684065	0.0698124	0.0693162	0.0689647	0.0691921	0.0687114	0.0686856	0.0689595	0.0683289	0.0688407	0.0695902	0.0691043	0.0695126	0.0693214	0.0698486	0.0698693	0.070443	0.0702776	0.0711409	0.0704844	0.0701226	0.0678792	0.0661476	0.0651397	0.0654395	0.065181	0.0651655	0.0657083	0.0655894	0.0656772	0.0655273	0.0657806	0.0652741	0.0657703	0.0655635
		0.0652534	0.0633719	0.0634649	0.0656928	0.0665043	0.0682928	0.0678534	0.0674244	0.0683444	0.0678431	0.0685977	0.0675484	0.0681015	0.0681377	0.0691715	0.0686236	0.0693472	0.0694041	0.0701691	0.0689854	0.0693524	0.0696212	0.069921	0.0692593	0.0693059	0.069616	0.0679929	0.0663027	0.0641317	0.0644315	0.0644987	0.0648657	0.0639663	0.0651914	0.0648399	0.0652947	0.0646693	0.0654085	0.0651138	0.0664578
		0.0655584	0.0637957	0.0649846	0.065884	0.0675019	0.0687476	0.0692645	0.0693989	0.0690578	0.069952	0.0689544	0.0699261	0.068789	0.0696677	0.0698331	0.0711719	0.0704069	0.0701536	0.0705723	0.0715492	0.0710633	0.0705258	0.0708566	0.0707532	0.0707015	0.0699055	0.0694248	0.0665766	0.0652534	0.0639353	0.0648554	0.0641627	0.063713	0.0630101	0.0639198	0.0636355	0.0640025	0.0638629	0.0638319	0.0634391
		0.0638526	0.0622812	0.0618005	0.0637389	0.0641937	0.0650105	0.0661993	0.0670935	0.0667576	0.0673675	0.0679568	0.0675484	0.0677862	0.0677552	0.0678017	0.0671918	0.0678586	0.0677914	0.0685357	0.0672951	0.0682049	0.0682462	0.0694403	0.0686339	0.0694299	0.0686752	0.0665405	0.0628963	0.0629739	0.0630307	0.0629635	0.0619918	0.0623588	0.0628963	0.0638681	0.0639611	0.0636717	0.0637182	0.0637492	0.0647985
		0.0638733	0.0620538	0.0631548	0.0640025	0.0662924	0.0662717	0.0677655	0.0669902	0.0670625	0.0670108	0.0673727	0.0675898	0.0664009	0.0668609	0.0667782	0.0675639	0.0669126	0.068422	0.0680653	0.0679929	0.0668196	0.0676466	0.0687114	0.0686132	0.0685305	0.0671246	0.065486	0.0632582	0.0624621	0.0626844	0.06316	0.0630101	0.0626069	0.0637027	0.0640542	0.0645763	0.0639715	0.0634649	0.0632943	0.0637234
		0.0634494	0.0619349	0.0619297	0.0639508	0.0646383	0.0669178	0.0667731	0.0669126	0.0654963	0.0661528	0.0666077	0.0681377	0.0676828	0.0673623	0.0665353	0.0664733	0.0670625	0.0675898	0.068422	0.068024	0.0680033	0.0681997	0.068758	0.0700347	0.0695591	0.0689699	0.0659564	0.0642093	0.0637596	0.0633512	0.0629945	0.0624363	0.0631289	0.0625759	0.0633977	0.0622916	0.0634546	0.0630824	0.0636252	0.0634598
		0.0645659	0.0621934	0.0616299	0.0641421	0.0725106	0.081882	0.0851746	0.0861206	0.081851	0.0739321	0.0699778	0.0678586	0.0672796	0.0678431	0.0684323	0.0674554	0.0671297	0.0672848	0.0682669	0.0685512	0.0681067	0.0676104	0.067476	0.0687218	0.0687218	0.0670212	0.0648709	0.0639405	0.0636045	0.0640335	0.0630101	0.0622244	0.0627103	0.0630979	0.0632375	0.0629532	0.0638526	0.0641937	0.0642868	0.0640077
		0.0633977	0.0623898	0.0622089	0.0630204	0.0638371	0.0650053	0.0661476	0.0668454	0.0663182	0.0655687	0.064845	0.0658013	0.0664009	0.0664423	0.0662665	0.06668	0.0672745	0.0681687	0.0683031	0.0683496	0.0679206	0.0677655	0.0683083	0.0684168	0.0682462	0.0664784	0.0641834	0.0627878	0.0626896	0.0623122	0.0624208	0.0627826	0.0632685	0.0630152	0.0632013	0.0638991	0.0642558	0.0650466	0.0642196	0.0639715
		0.0639301	0.0621313	0.0634494	0.0648347	0.0666904	0.0662613	0.0658892	0.0654085	0.0662252	0.0672228	0.0663234	0.0663182	0.0661735	0.0677138	0.0668248	0.0672228	0.0665146	0.0676259	0.0675949	0.0676208	0.0670263	0.0677293	0.0688975	0.0685409	0.0681428	0.066556	0.0652999	0.0638371	0.064659	0.0636665	0.0638061	0.0631341	0.0628085	0.0628602	0.0630617	0.0633822	0.0631341	0.0635786	0.0640852	0.0646486
		0.0640904	0.0630462	0.0638216	0.0646641	0.0654033	0.0661476	0.0679102	0.0680291	0.0675949	0.067352	0.066923	0.0671349	0.0675743	0.0674554	0.0671711	0.067688	0.0685047	0.0686959	0.0688768	0.0685874	0.0692852	0.0688665	0.0686908	0.0682979	0.0683548	0.0668713	0.0653981	0.0645297	0.0635993	0.0633512	0.0635373	0.0637027	0.064478	0.0639508	0.0635528	0.063956	0.0645142	0.0648347	0.0643023	0.064323
		0.0629222	0.0634081	0.0649743	0.0663906	0.0680291	0.0684271	0.0683341	0.0679413	0.0680291	0.068515	0.0687011	0.0684685	0.0679723	0.0684168	0.068913	0.0686546	0.0690629	0.0689647	0.0686959	0.0688148	0.0691715	0.0689285	0.0692438	0.0698796	0.0690991	0.0670729	0.0652896	0.0643436	0.0632685	0.063527	0.0640387	0.0643281	0.0638371	0.0638423	0.0635218	0.0645401	0.0649019	0.0650105	0.0648089	0.0653102
		0.0655584	0.0633667	0.0637699	0.064752	0.0666335	0.0667937	0.0673106	0.0670212	0.067383	0.0668248	0.0667317	0.0663802	0.0673365	0.0677345	0.0685409	0.0683444	0.0686597	0.068453	0.0690784	0.0692542	0.0694403	0.0694609	0.0696005	0.0687735	0.0680343	0.0661786	0.0644832	0.063651	0.0628343	0.0635114	0.0639973	0.0646538	0.0639301	0.0644057	0.0638681	0.0646745	0.0644057	0.0652224	0.0645504	0.0654757
		0.0654188	0.0631755	0.0646073	0.065791	0.0658943	0.0669591	0.0670987	0.0682359	0.0676104	0.0682669	0.0676259	0.068391	0.068117	0.0689957	0.0692697	0.0700812	0.0695747	0.0695075	0.0691198	0.0698331	0.0697401	0.0698693	0.069523	0.0690267	0.0679619	0.0665611	0.0649433	0.064323	0.0642713	0.0643488	0.0650621	0.0648295	0.0646538	0.0650776	0.064478	0.0650518	0.0645866	0.065181	0.0651707	0.0647468
	650	0.0639715	0.0624415	0.062152	0.0645607	0.064752	0.0663802	0.0670419	0.0673882	0.0672745	0.0679826	0.0670574	0.0677655	0.0670108	0.0676828	0.0675536	0.0679102	0.0684478	0.0682979	0.0678844	0.0684065	0.0682049	0.0689234	0.0690164	0.0697917	0.0682307	0.066556	0.0649019	0.0642609	0.0640594	0.0636613	0.0643075	0.064018	0.0645607	0.0633202	0.063925	0.0640077	0.0650828	0.0644212	0.0647106	0.0644729

## Sheet: Dot 9
Dot 9 (diff)	B10 (mV)
P9 (mV)		750
	800	-0.0208798	-0.000760898	0.000759373	-0.000193654	0.000596215	0.000515399	0.000712104	0.000538271	0.000274474	0.000169258	0.000724303	0.000228727	0.000664834	0.000401035	0.000477279	0.000370539	0.000272947	0.000475753	0.000599265	0.000356815	0.000416284	0.000112837	0.000445257	0.000551995	7.01423e-05	0.000341568	0.000324791	0.000803595	7.92922e-05	0.000701431	0.000268373	0.00106739	0.000272948	0.000565719	0.000221103	0.000689232	0.000497101	0.000483377	0.000468129	0.000265323	0.000102165	0.000268374	3.65965e-05	0.000533697	0.000338516	0.000394936	0.000507775	0.000548945
		-0.0221515	0.000603839	0.000233303	0.000643485	0.000736501	0.000149434	0.000352241	0.000603839	0.000576394	-0.000373587	0.00102622	-0.00020738	0.000397986	0.000924057	0.000651112	0.000202804	0.000818842	-3.81207e-05	0.000673984	0.000538271	0.000137236	0.000448306	0.00011589	0.000324791	0.000369013	0.000282099	0.000343089	0.000317169	0.000425433	0.000545897	0.000275997	0.000570294	0.000753275	0.000303445	0.000684657	0.000533697	0.000480327	0.000445256	0.00015096	0.000472704	8.99664e-05	0.000233302	0.000158584	0.000489476	0.000417808	0.000390362	0.000561144	0.000370539
		-0.00978648	0.000559619	0.000518448	0.000359866	0.000513872	0.000300396	0.000504724	3.50722e-05	0.000527598	0.000498625	0.00039951	0.000393413	0.000603839	0.000353764	0.000211954	0.000519973	0.000157059	0.000821895	0.000135711	0.000259225	0.00034004	0.000609939	0.000262276	0.000373587	0.000385786	0.000138761	0.000494051	0.000397986	0.000611464	0.00039341	0.000620614	0.000652635	0.00044983	0.000544371	0.0005032	0.000250075	0.000530647	0.000150961	0.00054742	7.3193e-05	0.000202805	0.000259224	0.000182981	0.000381213	0.000341566	0.000390362	0.00055657	0.000629762
		-0.0213235	0.00132662	0.000555045	0.000367488	0.000356815	0.000475751	0.000948456	0.000381214	0.000536746	0.000121989	0.000143335	0.000574869	0.000509298	0.000603841	0.000166207	0.000837142	0.00016011	0.000599265	0.000152485	0.000573343	0.000288196	0.00040256	0.000164684	0.000222627	0.000300395	0.000326318	0.000370538	0.000576393	0.000358339	0.000591642	0.000407134	0.000667885	0.000314118	0.0005093	0.000542846	0.000568768	0.000144861	0.000394936	0.000332417	0.00021043	-7.3193e-05	0.000308019	0.000385787	0.000375113	0.000507775	5.18446e-05	0.00045593	0.000404085
		-0.0217657	0.00115736	0.000506252	0.000672458	1.5247e-05	0.000628238	0.000515399	0.000237874	0.000167734	0.000684657	0.00030497	0.000462029	0.000120461	0.000561145	0.000504724	0.00041171	0.000373587	0.000559619	0.000120464	0.000266847	0.000619088	-3.65954e-05	0.000379687	0.000224153	0.000297346	0.000137237	0.000565719	0.000359865	0.0010369	0.000207379	0.000664834	0.00035224	0.000548946	0.000166208	0.000680083	0.000535221	0.00034919	0.000491001	0.000478803	2.28727e-05	0.000306495	0.000118938	0.000341566	0.000265324	0.000455929	0.000428483	0.000350716	0.000472703
		-0.0215858	0.00135254	0.000469654	0.000426957	0.000359866	0.000617563	0.000240925	0.000445257	0.000658735	0.00028667	0.000579442	-7.77669e-05	0.000521499	0.000352239	0.00065111	0.000286673	0.000465078	0.000356815	0.000272949	0.000835617	-0.000187557	0.00026075	0.000457453	0.000239402	0.00039646	0.000269898	0.000437632	0.00034919	0.000696855	0.000430007	0.000323268	0.000594692	0.000311068	0.000634338	7.3193e-05	0.000931682	0.000243976	0.000442205	0.000362914	8.84411e-05	7.92922e-05	0.000146386	0.000469653	0.000253126	0.000574867	0.000344616	0.000582491	0.000230253
		-0.0219182	0.00183287	0.000343091	0.000573343	0.000211952	0.000370539	0.00045593	8.38661e-05	0.000812745	0.000222627	0.000221102	0.000414759	0.000391887	0.000609939	0.000393413	0.000626711	0.00040866	0.000254651	0.000574869	0.000425432	0.000268373	9.60656e-05	-3.50711e-05	0.000577917	0.00010674	0.000329367	0.000655685	0.000501676	0.00035224	0.000722778	0.000388836	0.000454405	0.000457454	0.000425433	0.000369013	0.000489477	0.000358339	0.000343091	8.53914e-05	0.000282097	0.000170783	0.000211954	0.000478803	0.000196705	0.000494051	0.000401035	0.000584017	0.00030192
		-0.0217962	0.00157517	0.000602316	0.000532172	0.00064196	0.000638912	7.16676e-05	0.000497102	0.000193657	0.00121073	-0.000248552	0.000190608	0.000472703	0.000308019	0.000375113	0.000523024	0.00018603	0.000634338	0.000215003	0.000789872	-0.000300395	0.00070143	-0.000108264	0.000384261	0.000469654	0.000172308	0.000558094	0.000186032	0.000419333	0.000910335	0.00040561	0.000730402	0.000193656	0.000478803	0.000437631	0.000446781	0.000436106	0.000335467	0.000321744	6.4043e-05	0.000117414	0.000266849	0.000256174	0.000189081	0.000577918	0.000433057	0.000285147	0.000491001
		-0.0189295	0.00226897	0.000227204	0.000869164	0.000605365	-2.8973e-05	0.000365965	0.000312593	0.000815794	0.000250075	0.000365965	0.000379687	0.000577917	0.000147911	0.000555045	0.000358338	0.000274472	0.000114364	0.000794447	0.000208904	0.00034614	0.000117414	0.000120463	0.000686182	8.69168e-05	0.000529122	0.000125038	0.000623663	0.000292771	0.000455929	0.000658735	0.000407135	0.000481851	0.000584017	0.000430008	0.000269898	0.000420858	0.000367488	0.000417809	-3.04973e-05	0.000237877	0.000103689	0.000602315	0.000218054	0.000460505	0.000332416	0.000428483	0.000297346
		-0.0217687	0.00219426	0.000327842	0.000849341	-8.53914e-05	0.000536746	0.000234828	0.000457453	0.000407134	0.000330893	0.000745651	2.43969e-05	0.000609941	0.000250075	0.00034614	0.000309544	0.000443732	0.000573343	0.000565719	0.000219578	0.000268374	8.84411e-05	0.00014791	0.000414759	0.00040866	0.000471178	0.000365964	0.000422383	0.000397985	0.00055657	0.000529122	0.000831043	0.000333941	-3.50711e-05	0.000523023	0.00060384	0.000454405	0.000199756	0.000387311	3.50711e-05	2.28727e-05	0.000228728	0.000213479	0.000245501	0.000619088	0.000516924	0.000397985	0.000218054
		-0.0210993	0.001749	0.000231777	0.000487952	0.000410185	0.000135711	0.000716678	0.000256174	0.000341568	-0.000533697	0.00105824	0.000591641	0.000442206	0.000487952	0.000365963	0.000507775	0.000404086	0.000283622	0.000463554	0.000285146	0.000108264	0.000181457	0.000773099	1.21985e-05	0.000210429	0.000390361	0.000568769	0.000716678	0.000404086	0.000609939	0.000451355	0.000561145	0.000407134	0.000221103	0.000695331	0.00020128	0.000466604	0.000308019	0.000115889	0.000102165	-1.67734e-05	0.00035224	0.000230252	0.000384263	0.000664834	0.000367489	0.000221103	0.000498626
		-0.0208676	0.00183897	0.000523024	0.000587067	0.000277523	0.000763949	4.57387e-06	0.000515399	0.000417807	0.000140287	0.000661785	0.000466603	0.000100638	0.000336992	0.000430008	0.000751751	0.000121987	0.000526074	0.000120463	0.000140287	0.000670933	-0.000117413	0.00055352	0.000545895	-0.000102165	0.000474228	0.000838666	-8.53914e-05	0.000561145	0.00100945	-9.14995e-06	0.000744126	0.000434583	0.000373587	0.000501676	0.000344615	0.000535222	0.00015096	0.00020128	-9.14885e-06	4.57453e-05	0.000365964	0.000263799	-6.86191e-05	0.000942357	0.000547421	0.000407135	0.000211954
		-0.02154	0.00215766	0.000733451	0.000410185	0.000373587	0.000330893	0.000570292	0.000109791	0.000381212	0.000608413	0.000227204	0.000498625	0.000405611	0.000306494	0.000312595	0.000445255	0.00060384	0.000329367	0.000178407	0.000445255	0.000500151	8.53914e-05	0.000263799	0.000407134	8.84411e-05	0.000393411	0.000526072	0.000430007	0.000584017	0.00060384	0.000236351	0.000564194	0.000407134	0.000431532	0.000719729	0.000109788	0.000123513	0.000596216	0.000123513	-2.4398e-05	0.000175358	0.00040256	0.000181456	0.000440682	0.000335467	0.000320218	0.000478802	0.000387312
		-0.0212762	0.00298718	0.000155534	0.00040866	0.000637386	0.000152485	0.000381212	0.000689231	0.000175359	0.000294295	0.000477279	0.000515397	0.000288198	0.000596215	0.000623662	0.000121989	0.000318693	0.000413234	0.00019518	0.000170784	0.000439156	0.000158584	0.000410185	0.000477278	8.69157e-05	0.000507775	0.000695331	0.000426957	0.00020433	0.000474228	0.000672458	0.000353765	0.000677032	0.000516925	0.000306494	0.000271423	0.000181457	0.000248551	0.00020433	-9.45414e-05	0.000417808	7.16687e-05	0.000451355	0.000372063	0.000437631	0.000317169	0.000413234	0.000443731
		-0.0189676	0.0020067	0.000308019	0.000179933	0.000596215	0.000495576	4.422e-05	0.000826469	0.000372062	0.000210429	0.000433059	0.000483376	0.000178407	0.00031107	0.000484901	0.000326319	0.000585542	0.000179932	0.000646536	6.8618e-05	0.000478803	-2.4398e-05	0.000387312	0.00020128	0.000548945	0.000169259	0.000585542	0.000388836	0.000617563	0.000384263	0.000660259	0.000320218	0.000314119	0.000428483	0.000510824	0.000309544	0.000333941	0.000336992	-0.000161634	-3.65965e-05	0.000449831	0.00035529	0.000205854	0.000524548	0.000335467	0.000300395	0.000706005	0.000393411
		-0.0212228	0.00186031	0.000658735	0.000715155	0.000585542	0.000344616	3.507e-05	0.000629764	0.000530646	0.000338517	0.000335467	0.000524547	0.000588592	0.000378161	0.00030497	0.000396461	0.000445256	5.48942e-05	0.000670933	-9.75899e-05	0.000221103	0.000565719	0.000205855	0.000440681	0.000538271	0.000260749	0.000105214	0.000576393	0.000765474	0.00044678	0.000411709	0.000318694	0.000504724	0.000420859	0.000160109	0.00066331	0.000286672	7.16676e-05	0.000161634	-6.8618e-05	0.000336991	0.000312595	0.000121988	0.000433056	0.000359865	0.000445256	0.000426958	0.000474228
		-0.0209956	0.00196401	0.000637386	0.000448306	5.03192e-05	0.000812745	0.000219579	0.000515397	0.000210429	0.000536748	0.000396461	0.000404083	0.000393413	-7.16698e-05	0.000805121	0.000387312	0.00040256	0.000338516	6.09934e-05	0.000401036	0.000506249	0.000176882	0.000266849	0.000449831	0.000224153	0.000390361	0.000541322	0.000724303	0.000384261	0.000335467	0.000571819	0.000219578	0.000597741	0.00039951	0.00020128	0.000564194	0.00029582	0.000504725	-0.00040256	0.000137237	0.00029887	0.000303445	0.000343091	0.000231777	0.000567244	0.000358339	0.000545896	0.000364439
		-0.0210719	0.00234979	0.000385786	0.000452879	0.00045593	0.000233303	0.000138761	0.00040256	0.000396459	0.000425434	0.0002577	0.000501676	0.000605365	0.000445255	0.000118938	0.000411708	0.000530649	0.000422383	0.000414759	-0.000125038	0.000611464	0.000221103	0.000259224	0.000407134	0.000343091	0.000651111	0.000457454	0.000291245	0.00055047	0.000584017	0.000420858	0.000335467	0.000487952	0.00055657	0.000216529	0.000491001	0.000471178	-3.50722e-05	3.65965e-05	-1.52426e-06	7.01423e-05	0.000474228	0.000259225	0.00029582	0.000782247	0.000115889	0.000460504	0.000262274
		-0.0160414	0.00220188	-0.000138761	0.00045593	0.000155534	0.000658735	0.000397986	0.000167734	0.000638912	0.000350714	0.000275997	0.000507775	0.000420858	0.000219579	0.000654161	0.0002394	0.000173834	0.000577918	0.00024855	0.000401035	0.000533697	0.000178407	0.000187556	0.000315643	6.70937e-05	0.000827993	0.000404085	0.000512349	0.000440682	0.000370538	0.000616039	0.000340041	0.000734977	0.000451355	0.000277523	0.000455929	0.000242452	-4.8795e-05	-7.92922e-05	0.000112838	0.000262275	0.000495575	0.000407135	0.000317168	0.000425433	0.000425433	0.000555045	0.000263799
		-0.0216102	0.00234979	0.00160262	-0.00055352	0.000594689	0.000178407	0.000445257	6.55684e-05	0.00104299	-1.5247e-05	0.000521496	0.000118938	0.000748702	0.000230252	0.00014181	0.00090271	0.000118938	0.00051235	0.000266849	0.000155535	0.000497101	-8.99664e-05	0.000346141	0.000397985	0.000344615	0.000547421	0.000445256	0.000471178	0.000454405	0.000568768	0.000623663	0.000158584	0.000734977	0.000263799	0.000483377	0.000381212	0.000234827	3.65965e-05	-0.000121988	8.23418e-05	0.000213479	0.0005093	0.000425432	0.000324793	0.000346141	0.000611464	0.000425433	0.000291246
		-0.0206205	0.00211954	0.000677032	0.000154011	0.000370537	0.000539798	0.000696855	5.33699e-05	0.00084629	0.000285147	0.000170783	0.00014181	0.00060689	0.000698381	0.000228727	-5.03192e-05	0.000641961	0.000454405	7.62426e-05	0.000460504	0.000268374	-0.000117413	0.000523023	0.000551995	0.000207379	0.000706005	0.00014791	0.000565719	0.000594692	0.000317168	0.000701431	0.000404085	0.000462029	0.000321743	0.000585542	0.000393411	0.000154009	-2.74465e-05	-0.000158584	6.25188e-05	0.000486426	0.000256174	0.00051235	0.000486426	0.00031107	0.000512349	0.000359864	0.000393411
		-0.0214561	0.00224458	0.000433056	0.00116651	-0.00036444	3.50722e-05	0.000901185	0.000259225	0.000215003	0.000477276	0.000335467	2.8973e-05	0.00110551	0.000250075	0.000202804	0.000646537	0.000187556	0.000292771	0.000359865	0.000205854	0.000154009	0.000503201	0.000315643	0.000102165	0.00105519	0.000170784	0.000250075	0.000969803	1.21985e-05	0.000680083	0.000559619	0.000379688	0.000475753	0.00059469	0.000332417	0.000335467	0.000222629	-7.3193e-05	-0.00035529	6.4043e-05	0.000442206	0.000478803	0.000343091	0.000494051	0.000539796	0.000388836	0.000500151	0.000466603
		-0.0208904	0.00209514	0.000385788	0.000352239	0.000832568	0.000129611	0.000297346	0.00031107	0.000358338	0.000154011	0.000551995	0.000808169	-9.45392e-05	0.000445255	0.000579443	0.000445255	0.000135712	0.0002516	0.000332417	0.000300395	0.000411709	0.00039646	9.3016e-05	0.000292771	0.000823418	0.00036444	0.000530646	0.000515399	0.000323268	0.000507775	0.000574867	0.000338516	0.000555045	0.000632812	0.000231777	0.000439156	8.08176e-05	-0.00015096	-0.000117414	0.000138761	0.000417808	0.000423908	0.000379688	0.000580967	0.000423908	0.000381212	0.000391886	0.000436107
		-0.0206617	0.00241688	0.00059774	0.000283622	0.000288196	0.000565721	0.000617563	3.20215e-05	0.000706005	0.00107502	-0.000335469	0.000172308	0.00040256	0.000681607	0.000109789	0.000466603	0.00045593	0.000189082	0.00035224	0.000341566	0.000359865	0.000256174	0.000311068	6.70937e-05	0.000574869	0.000670933	0.000433056	0.000526074	0.000451355	0.00039951	0.000468129	0.000551996	0.000419334	0.000311068	0.000397985	0.000231777	0.000179932	-0.000422382	-9.60656e-05	0.000228727	0.000454405	0.000521499	0.000387312	0.00055962	0.000367489	0.000593166	0.000308019	0.000309544
		-0.0208264	0.00311984	0.000189083	0.000503199	0.00030497	0.000347665	0.000146386	0.000498625	0.000466603	0.000231777	0.000291247	0.000649585	0.000507775	0.000449831	0.00039646	0.000526074	5.33699e-05	0.000272948	0.000657209	-0.000300395	0.000390362	0.000699905	0.00010674	0.000286672	0.000329367	0.000433056	0.000451355	0.000555045	0.000362914	0.000399511	0.000585542	0.000545895	0.000312594	0.000548946	0.000448306	0.000211953	1.21996e-05	-0.000411709	-2.74476e-05	0.000519973	0.000373588	0.00040561	0.000320218	0.000561144	0.000519974	0.000394936	0.00040256	0.000292771
		-0.0159331	0.00237876	0.000227201	0.000519973	0.000303445	0.00040256	0.00030192	0.000423909	0.000628238	-0.000114364	0.000683132	0.000677034	0.000218051	0.000422384	0.000635862	0.000414759	0.000263799	-8.53925e-05	0.000547421	0.000163159	0.000480327	0.000404085	0.000108264	0.000702956	0.000259224	0.000626713	0.000326318	0.000190606	0.000690756	0.000440682	0.000532172	0.00045593	0.000384261	0.000681607	0.000250075	0.000463554	-0.000370538	-0.000341566	-0.000175358	0.000629763	0.000404085	0.00039951	0.000480328	0.00054742	0.000437632	0.000154009	0.000596216	0.000285147
		-0.0192863	0.00152942	0.000849341	0.000147911	0.000397984	0.000288196	0.000451356	0.000298871	0.000391885	0.000100641	0.000922534	0.000462028	0.000131137	0.000834092	0.000231777	0.000234826	0.000298871	5.18446e-05	0.000561145	6.8618e-05	0.000364438	0.000175358	0.000506249	0.000333942	0.000128087	0.000675508	0.000213479	0.000480327	0.000683133	0.000231777	0.000724303	0.000375113	0.00060384	0.000436106	0.000465079	0.000253125	-0.0005032	-0.000382737	0.000215004	0.000555044	0.000521499	0.000378163	0.00060079	0.000361389	0.000497101	0.000336992	0.000510824	0.000275997
		-0.0197026	0.00228575	0.000709054	0.000428483	0.000265324	0.000155534	0.000866115	-0.000347665	0.000759373	0.000247027	0.000551995	0.000364438	0.000602315	0.00030497	0.000289721	0.000433056	0.000100641	0.000555044	0.00016011	0.000336991	0.000317169	0.0002577	0.000361389	0.000391886	0.000407135	0.00028667	0.000445256	0.000547421	0.000471178	0.000478803	0.000657209	0.00040561	0.000465079	0.000548945	0.000347666	3.04962e-06	-0.000605365	-9.3016e-05	0.000346141	0.000379687	0.000448306	0.000483377	0.000491001	0.000379688	0.0005032	0.000308019	0.000262274	0.000289721
		-0.019698	0.00259072	0.000585542	6.09945e-05	0.000745649	0.000173834	0.000247027	0.000367488	0.000690756	0.000250075	0.000519973	0.000487952	0.00040256	0.000329367	-5.03203e-05	0.000117413	0.000988102	0.0002516	0.000329367	0.000213479	0.00030802	0.000431532	0.0002455	0.000260749	0.000559619	0.00025465	0.000518448	0.000587067	0.000297346	0.000637386	0.000524548	0.000625188	-3.9645e-05	0.000831042	0.00030802	-1.2199e-05	-0.0007609	5.79449e-05	0.000260749	0.000509299	0.000510824	0.00034919	0.000480328	0.000510824	0.000370538	0.000277523	0.000596216	0.00029582
		-0.0206221	0.00284537	0.000715153	-8.38661e-05	0.000577917	0.000117413	0.00040866	0.000515399	0.000234826	0.000417809	0.000462029	0.000588591	0.0002455	0.000564194	0.000365964	0.00020433	0.000454405	0.000286672	0.00024855	0.000292771	0.000545895	0.000208905	0.000344615	0.000146386	0.000442206	7.92922e-05	0.000792921	0.000460504	0.000474228	0.000495576	0.000539796	0.000541322	0.000440681	0.000555045	0.000333941	-0.000190606	-0.0010247	0.0002516	0.000394936	0.000629762	0.000388836	0.000579443	0.000291246	0.000548946	0.000420858	0.000526072	0.000292771	0.000364439
		-0.0198688	0.00210887	0.000222627	0.000541322	0.000551995	0.000837142	0.000643485	0.000247027	0.000277523	0.000530647	0.000384261	0.000640436	0.000245501	0.00029887	0.000486426	0.00031107	0.000233302	0.000359865	0.000123512	0.000306495	0.000460505	-1.21996e-05	4.57497e-06	0.000596216	0.000590117	0.00029887	0.000332417	0.00065721	0.000620613	0.000423909	0.000548945	0.000487952	0.000530647	0.000523023	0.000179932	-0.000475753	-0.000501676	0.000228728	0.000471178	0.000370538	0.000529123	0.000597741	0.000367489	0.000277522	0.000443731	0.00035224	0.000239401	0.000414759
		-0.0193885	0.00232082	0.000602314	0.000404086	0.000335467	0.00044678	0.000225678	0.000236351	0.000175359	0.000599265	0.000378161	0.000753276	0.000376637	0.000367489	0.00039341	-6.8618e-05	0.000600791	0.000268373	0.000207379	0.000381212	7.62426e-05	0.000513874	8.53914e-05	0.000411709	0.000283622	0.000594692	0.000486426	0.000410185	0.00069228	0.000463555	0.000655685	0.000460504	0.000491001	0.000439157	-0.000179932	-0.000641962	-0.000227202	0.000350716	0.000452879	0.000568769	0.000457455	0.000535222	0.00030192	0.000492526	0.000285147	0.000579442	0.000253125	0.000423908
		-0.0162457	0.00297498	0.000516923	0.000166209	0.000574869	3.81207e-05	0.000457456	0.000167732	0.000428483	0.0010003	8.53914e-05	0.000850866	0.000109789	0.000269898	0.000327842	0.000341566	0.000282098	0.000477278	0.000308019	0.000294296	0.000263799	5.03203e-05	0.000381212	9.14885e-06	0.000533697	0.000492527	0.000458979	0.000689232	0.000367489	0.000709054	0.000646536	0.000428483	0.000452881	0.000483377	-0.000102165	-0.00114364	4.8795e-05	0.000547421	0.000422383	0.000460505	0.000469653	0.000515399	0.000207379	0.000580967	0.00040866	0.000472704	0.000208904	0.000458979
		-0.0200106	0.00289416	0.000550472	0.000182981	0.000370537	0.000155536	0.000419333	0.000428483	0.00055352	0.000524548	0.000318693	0.000529123	-4.57464e-05	0.000448306	0.000419334	0.000344615	0.000330893	0.000555044	0.000282098	0.000480327	5.48942e-05	0.000128087	-2.89719e-05	0.000382737	0.00045898	0.000382737	0.000698381	0.000437631	0.000879838	0.000309544	0.000719728	0.000372063	0.000382737	0.000527598	1.98231e-05	-0.00136474	0.000381213	0.000411709	0.000542846	0.000225678	0.000747176	0.000414759	0.000311069	0.0005093	0.000311069	0.000375113	0.000311069	0.000353765
		-0.0151158	0.00257395	0.000507775	9.75899e-05	0.000189081	0.000353764	0.000555045	0.000422383	0.000439156	0.000623663	0.000224153	0.000462029	0.000265323	0.000207379	0.000449831	0.000166208	0.000457454	0.000489477	0.000210429	0.000387311	0.000300395	-0.000208905	0.000393411	0.000448306	0.00055047	0.000465079	0.000507775	0.000710579	0.000274473	0.000718204	0.000593166	0.000451355	0.000263799	0.000365963	-0.000673983	-0.000799021	0.000373588	0.000577918	0.000364438	0.000675508	0.000433057	0.000451356	0.000512349	0.00044983	0.000407135	0.000294296	0.000431532	0.000308019
		-0.0192665	0.00254192	0.000516923	0.000247027	0.000259223	0.000385788	0.000332416	0.000469654	0.000556569	0.000350716	0.000812744	0.000413234	-9.75899e-05	0.000437631	0.000367488	0.000416284	0.000539796	0.000275997	0.00035224	0.000237877	0.000160109	4.57464e-05	0.000172307	0.000541322	0.000311068	0.000591642	0.000574867	0.000558095	0.000736501	0.000376638	0.000449831	0.000529122	0.000425433	0.000271423	-0.000943881	-0.000346141	0.000333942	0.000579442	0.000321743	0.000487952	0.000795971	0.000282097	0.000411709	0.000565719	0.000221103	0.000376637	0.000338517	0.000426958
		-0.0194921	0.00229642	0.00034919	0.000163158	0.000483376	7.16698e-05	0.000433056	0.000306494	0.000436107	0.000646536	0.000324792	0.000318694	0.000228727	0.000544371	0.00044678	0.000411709	0.000288197	0.000516924	0.00015096	0.000452879	-0.000134186	8.38672e-05	0.000239401	0.000428483	0.000797496	0.000396461	0.000445255	0.000542847	0.000606889	0.000626713	0.000629763	0.000541322	0.000321743	6.25188e-05	-0.0015279	0.000138761	0.000620613	0.000484903	0.000382737	0.00035224	0.00055047	0.000689232	0.000335467	0.000471178	0.000221103	0.000498625	0.000311069	0.000221103
		-0.0186276	0.00215766	0.000430006	0.000195182	0.000179933	0.000719727	0.000309544	0.00044678	0.000742602	0.000240926	0.00031107	0.00040256	0.000208904	0.000242452	0.000454405	0.000562669	0.000397985	0.000489476	0.000370539	0.00010064	-0.000117413	0.000262274	0.000169259	0.000382737	0.000635862	0.000513874	0.000590117	0.000815794	0.000417808	0.000483378	0.000785296	0.000199755	0.000300395	1.21985e-05	-0.00135864	1.21985e-05	0.000824944	0.000373588	0.000430007	0.000570294	0.000507775	0.000332417	0.000428483	0.000472703	0.0002577	0.000423908	0.000475753	0.000118938
		-0.0185498	0.00189234	1.98231e-05	0.000373587	0.000376638	0.000527598	0.000800544	0.000303446	0.000480327	0.000256174	0.000312594	5.64195e-05	0.000227202	0.000460504	0.000489477	0.000693806	0.000428483	0.000332417	0.000393411	-9.14995e-06	-0.000199755	0.000285147	0.00054437	0.000266849	0.000527598	0.000584017	0.000629763	0.000434582	0.000669409	0.000454405	0.000494051	0.000608414	0.000399511	-0.000518449	-0.00112839	0.000323268	0.000632812	0.000509299	0.000381212	0.000542846	0.000324793	0.000527598	0.000430007	0.000373588	0.000199755	0.000500151	0.000370538	0.000341566
		-0.0190469	0.00207227	0.00060689	-0.000243976	0.000492526	0.000600791	0.000372064	0.00048185	0.000472704	6.09945e-05	0.000340041	0.000239401	0.000420858	0.000394936	0.000753276	0.000445255	0.000492527	0.000736501	-0.000154009	-0.000109789	0.000240926	-3.35469e-05	0.000519974	0.000658735	0.000346141	0.00070448	0.000681607	0.000527598	0.000457454	0.000795971	0.000410185	0.000430007	0.000288196	-0.00148063	-0.000369013	0.000747176	0.000286672	0.000702956	0.000419334	0.000565719	0.000224152	0.000507775	0.000532172	0.000132662	0.00050015	0.000535222	3.50711e-05	0.000445256
		-0.0192344	0.00269898	0.000135711	0.000556571	0.000359863	0.000829517	0.000433056	0.000597741	9.91153e-05	0.000369013	0.000341566	-8.38661e-05	0.00064806	0.000260749	0.000800546	0.000222627	0.000762425	-0.000263799	0.000677032	-0.000178406	-0.0002516	7.01434e-05	0.000632812	0.00059469	0.000346141	0.000945406	0.000783772	0.000396461	0.000509299	0.000480327	0.000567244	0.000472703	0.000239401	-0.00186794	0.000231777	0.000436106	0.000391886	0.000404086	0.000417808	0.000680082	0.000635862	0.000350716	0.000466603	0.000219578	0.000492526	0.00015706	0.000495576	0.000336992
		-0.0196294	0.00248245	0.000622139	0.000394936	0.000620612	0.000394936	0.000585543	0.00035224	0.000478803	-4.26957e-05	0.000419333	0.000100641	0.000422383	0.000347665	0.000643487	0.000413233	0.000622138	0.000115889	0.000117414	-0.000189082	-0.000155535	0.000484902	0.000571818	0.000625189	0.000452879	0.00100183	0.000443731	0.000480328	0.000805119	0.00040256	0.000516924	0.000423908	-0.000125038	-0.00207227	0.000611465	0.000835617	0.000247025	0.000664834	0.000515399	0.000285147	0.000489477	0.000298871	0.000632812	0.000285147	0.000413234	0.000275998	0.000387312	0.000233302
		-0.0184873	0.00225372	0.000430008	0.000622139	0.000455928	0.000428483	0.000982004	-0.0002516	0.000890512	8.38661e-05	-6.4043e-05	0.000753275	0.000420858	0.000414759	0.000320218	0.000994201	0.000294296	-2.13484e-05	7.47183e-05	-3.20226e-05	-4.26957e-05	0.000224153	0.000721253	0.000559619	0.000332418	0.000606889	0.000786823	0.000455929	0.000594692	0.000736501	0.000362914	0.000387312	-3.04962e-06	-0.00197468	0.000785296	0.000387312	0.000184507	0.000419333	0.000731928	0.000629763	0.000161634	0.000256174	0.000666359	0.000440681	0.000228728	0.00050625	0.000108264	0.000356815
		-0.0189691	0.00288501	0.000262274	0.000916434	0.000125038	0.000564193	0.000570294	0.000207379	0.000430008	9.75899e-05	0.000216528	0.000323268	0.000638912	0.000599265	0.000620614	0.00030192	0.000440681	0.000179933	-0.000321743	-1.52536e-06	1.52536e-06	0.000684657	0.000336991	0.000693807	0.000411709	0.000829517	0.000524548	0.000669409	0.000426957	0.000567244	0.00045288	0.000327842	-0.00035224	-0.00142726	0.000449831	0.000663308	0.000466604	0.000422383	0.000384262	0.00055047	0.000417808	0.000430007	0.000333942	0.000504725	9.3016e-05	0.00030497	0.000620614	0.00014791
		-0.0188044	0.00235284	0.00105367	0.000272949	0.000483376	0.000646536	0.000114364	0.000573343	7.16676e-05	0.000335467	0.000164684	0.000753275	0.00031107	0.000375113	0.000846291	0.000228728	0.000686181	-7.92922e-05	-0.000121988	-0.000440681	0.000350716	0.000535221	0.000439157	0.000643487	0.000605365	0.00060079	0.000536748	0.000766999	0.000378162	0.000480328	0.000715154	-1.06742e-05	-0.00192588	1.82977e-05	0.000681608	0.000460504	0.000420858	0.000681607	0.000518449	0.000257699	0.000497101	0.000407135	0.000580967	0.000140286	0.000495576	0.000376638	0.000155535	0.000489476
		-0.0180359	0.00176425	0.000155534	0.000988102	0.000497099	4.42222e-05	0.000856964	-4.57453e-05	0.000239401	0.000115889	0.000535222	0.000786822	0.000215004	0.000818843	0.000375113	0.000306495	0.000309544	9.3016e-05	-0.00045898	-0.000227202	0.000730402	0.000373588	0.000625188	0.000774623	0.000341566	0.000480328	0.000693806	0.000538272	0.000826468	0.000306495	0.000498625	0.00015706	-0.00235589	0.000504725	0.000318693	0.000661784	0.000738027	0.000414759	0.000498625	0.000500151	0.000388836	0.000494051	0.000466604	0.000286672	0.000347666	0.000265324	0.000346141	0.000202805
		-0.0191338	0.00272338	0.0010247	0.000808169	0.000277522	0.000523024	7.31919e-05	0.000321744	0.000111314	0.00035224	0.000240926	0.000768523	0.000821894	0.000483377	0.000245501	0.000747176	-0.00010674	0.000134187	-0.000599267	0.00030497	0.000250075	0.000411709	0.00040256	0.000904235	0.000533697	0.000481852	0.000675508	0.000541322	0.000655685	0.00045288	0.000436107	0.000184507	-0.00211039	0.000529123	0.000265323	0.000620614	0.000524548	0.00060994	0.000378162	0.000426958	0.000401035	0.00044983	0.000211954	0.00045288	0.000211954	0.000454405	0.000430007	0.000102165
		-0.0185559	0.00215766	0.000577917	0.000658735	0.000526074	0.000341566	0.0002516	0.000215003	0.000193657	5.79438e-05	0.000669409	0.00059469	0.000643487	0.000157059	0.000466604	0.00102775	0.000215003	-0.000364438	-0.000260749	0.000131137	0.000347666	0.000542846	0.000840192	0.000414759	0.000882887	0.000359865	0.000462029	0.000564193	0.000390362	0.000914909	0.000123513	0.000155534	-0.00219731	0.00040866	0.000568769	0.000565719	0.000683133	0.000516924	0.00030192	0.000462029	0.00031107	0.000378162	0.000314119	0.000384261	0.000356815	0.000454405	8.0817e-05	0.000414759
		-0.0180618	0.00264866	0.0007487	0.000628238	0.000439156	0.000474228	-0.000118938	0.000280572	-1.52481e-05	0.000286672	0.000989626	0.000600791	0.000529122	0.000800546	0.000230252	0.000484902	0.000169259	-0.000269898	-0.00034919	-0.000111315	0.000695331	0.00050625	0.00060994	0.000411709	0.000660259	0.000638912	0.000562669	0.000699906	0.000590117	0.000256175	0.000231777	-0.0010247	-0.000892036	0.000823418	0.00015096	0.000721253	0.00055657	0.000448306	0.00055352	0.000259224	0.000367489	0.000401035	0.000487952	0.000275997	0.000341566	0.000309544	0.000350715	0.000285147
		-0.0187602	0.00332112	0.000600791	0.000701431	0.000216528	0.000288196	0.00025465	0.000123513	0.00024245	0.000430007	0.000285147	0.000718204	0.000698381	0.000297345	0.000742602	0.000163158	7.62426e-05	-0.000471178	-9.30149e-05	0.000279047	0.000533697	0.0005032	0.00040866	0.000783772	0.000661784	0.000561145	0.000722779	0.00039341	0.000532173	0.000422383	0.000332417	-0.00256327	0.000533697	0.000576393	0.000414759	0.000620613	0.000664834	0.000382737	0.000420858	0.000489477	0.000330892	0.000548946	0.00040256	0.000138761	0.000430007	0.000306495	0.000239401	0.000332417
		-0.0179093	0.00232235	0.000660258	0.000279048	0.000558095	7.62415e-05	8.84422e-05	0.000300394	0.000125038	0.000835618	0.000570294	0.000562669	0.000602315	0.000225677	0.000526074	0.000341566	-0.000184507	-0.000381212	-0.000340041	0.0005032	0.000507775	0.000573343	0.000471178	0.000673983	0.00055962	0.000561144	0.000463555	0.000696855	0.000440682	0.000680082	0.000146385	-0.0024794	0.000652635	0.000472703	0.000634338	0.000599265	0.000538272	0.000262274	0.000651111	0.000443731	0.000105214	0.000666359	0.000216529	0.000422383	0.000288197	0.00029887	0.000346141	0.000208904
		-0.0187145	0.00315644	0.000774622	0.000131137	0.000580968	0.000487952	-0.000143336	0.000198231	0.000664834	0.000237877	0.000693807	0.000558094	0.000460504	0.000571819	0.000492526	0.000125038	-1.37238e-05	-0.000430007	-9.60656e-05	0.000379688	0.000484902	0.000551995	0.000597741	0.000661784	0.000815794	0.000245501	0.000760899	0.000521498	0.000538271	0.000507775	7.47178e-05	-0.00283317	0.000407135	0.000725827	0.000850866	0.000614514	0.000446781	0.000462029	0.000579442	0.000274473	0.000497101	0.000294296	0.000471178	0.00020433	0.000426958	0.000146385	0.000274473	0.000423908
		-0.017057	0.00224305	0.000105214	0.000494051	0.000336992	7.01423e-05	0.000117414	0.000292771	0.00030192	0.000629763	0.000716678	0.000480327	0.000497101	0.000567244	0.000289721	0.000483378	-0.000114364	-0.000690756	-0.000125038	0.000364438	0.000626713	0.000646536	0.000545895	0.000521499	0.000667883	0.000608415	0.000655685	0.000626713	0.0005093	0.000356814	-0.000978953	-0.00133119	0.000513874	0.000625188	0.000620613	0.000330892	0.000725828	0.000458979	0.000417809	0.000391886	0.000350715	0.000495576	0.000289722	0.000384262	0.000288196	0.000268374	0.000364439	0.000219578
		-0.0178712	0.002301	0.000794446	0.000625188	-0.000160109	0.000336991	0.000645012	0.000385786	0.000494051	1.06742e-05	0.000379688	0.000565719	0.000629763	0.000513874	0.00050015	0.000179933	-0.000247025	-0.000818844	5.94692e-05	0.000766999	0.000320218	0.000692281	0.000763949	0.000484902	0.000596216	0.000699905	0.00055047	0.000646536	0.000312594	0.000497101	-0.00273405	0.00045593	0.000689232	0.000236351	0.000814269	0.000375113	0.000535222	0.000474228	0.000481852	0.000475753	0.000356815	0.000379687	0.000315644	0.00040866	0.000227202	0.000242451	0.000356815	0.000297346
		-0.018318	0.0033074	0.000250076	0.000417808	0.000263799	0.000236351	0.000166208	0.000256175	0.000567243	0.000524548	0.000544371	0.000622138	0.000364438	0.000768524	0.000228728	0.000469653	-0.000580968	-0.000925583	0.000457456	0.000494051	0.000580967	0.00060994	0.000687707	0.000677033	0.000788347	0.000362913	0.000658735	0.000634337	0.000590117	0.000143336	-0.00268983	0.000638912	0.000588591	0.000535222	0.000512349	0.000497101	0.000602316	0.000315643	0.000417808	0.000426958	0.00044983	0.000330893	0.00030192	0.000312594	0.00019823	0.000262274	0.000416284	0.000262274
		-0.018408	0.00327842	0.000433058	0.000372063	0.00020128	0.000462028	3.04973e-05	0.000489477	0.000359863	0.000367489	0.000483377	0.000541322	0.000800546	0.000495575	0.000574869	0.000167733	-0.000826468	-0.000785297	0.000474228	0.000445256	0.000655685	0.000658735	0.000580968	0.000628237	0.000795971	0.000646536	0.000741077	0.000585542	0.000340041	9.75905e-05	-0.00251295	0.000376638	0.000645011	0.000551995	0.000706005	0.000466604	0.000612989	0.000507775	0.000186032	0.000524548	0.000340041	0.000291247	0.000428483	0.000231777	0.000289721	0.000417809	0.000167733	0.00025465
		-0.0178895	0.0030314	0.000684657	9.60656e-05	0.000475752	0.000158584	0.000224153	0.00040561	0.000599265	0.000362914	0.000318693	0.00085849	0.000645011	0.000513874	0.000457454	1.52426e-06	-0.000997251	-0.000574867	0.000251599	0.000895087	0.000677032	0.000533697	0.000635862	0.00086154	0.000565719	0.000645011	0.000527598	0.000574868	0.000308019	-0.00214851	-9.91153e-05	0.000466604	0.000521498	0.000696856	0.000451355	0.000608415	0.000568768	0.000306495	0.000422383	0.000521499	0.00024855	0.000401035	0.000358339	0.00020128	0.000312594	0.000333942	0.000155535	0.000225678
		-0.00798563	0.0019884	0.000628237	0.000300395	0.000379688	0.000234826	9.45414e-05	0.000187556	0.000760899	0.000336991	0.00040561	0.000548945	0.0007548	0.000555045	0.000661784	0.000272948	-0.00236962	0.000419334	0.000599265	0.000856965	0.000501676	0.00079902	0.000664835	0.000747176	0.000521498	0.000568769	0.00045288	0.000576393	0.000134187	-0.00268373	0.000551996	0.000666359	0.000626713	0.000580967	0.000602316	0.000565719	0.000390361	0.00045898	0.000364439	0.000394936	0.000326318	0.000382737	0.000221103	0.000239401	0.000272948	0.000324793	0.000221103	0.000195181
		-0.01844	0.00317474	0.000928633	0.000442205	8.53914e-05	0.000100641	-5.48942e-05	0.000417808	0.000521498	0.000449831	0.000551995	0.000593166	0.000579442	0.000536747	0.000794446	5.48942e-05	-0.00285757	0.000634337	0.00071058	0.000773098	0.000782248	0.000736501	0.00075785	0.000692281	0.000617563	0.000515399	0.000672458	0.000445256	0.000271423	-0.00256632	0.000576393	0.000484902	0.00071058	0.000529123	0.000413234	0.000582493	0.000498625	0.000231777	0.000542846	0.000384262	0.000222628	0.000346141	0.000373588	0.000218053	0.000336992	0.000231777	0.000243976	0.000155535
	400	-0.0180313	0.00314271	0.000992676	0.000420858	0.000452881	-0.000347666	8.08176e-05	0.000137236	0.000579442	0.000706005	0.000539796	0.000837142	0.00059774	0.000460505	0.000603839	-0.000430007	-0.00240774	0.000709055	0.000776148	0.00085544	0.000651111	0.000853914	0.000551996	0.000817319	0.000524548	0.000635862	0.000632812	0.000532173	0.000121988	-0.00264561	0.000689232	0.000616039	0.000393411	0.000590117	0.000602316	0.000253125	0.000576393	0.00044983	0.000423908	0.000324793	0.000393411	0.00030497	0.000161634	0.000396461	0.000192131	0.000291246	0.000170783	0.000155535
[truncated: 12 more columns]
